# Supplementary material for: Multi-omics provide insights into the regulation of DNA methylation in pear fruit metabolism
Source: Genome Biol. 2024 Mar 14;25:70. doi: 10.1186/s13059-024-03200-2 (PMC10938805; doi:10.1186/s13059-024-03200-2)
Supplement: Supplementary file 2 — Additional file 2: Table S1: The isolated metabolites, proteins, genes, DNA methylation sites, and 24-nt siRNA clusters in pear fruit flesh at each stage. Table S2: The differential analysis of metabolites, proteins, genes, and DMRs between each pair of stages. Table S3: The differential accumulated metabolites during pear flesh development. Table S4: Identification of the proteins correlated with DAMs. Table S5: The transcriptome-sequenced reads and their mapping results in pear. Table S6 Identification of the genes correlated with DAMs. [file 13059_2024_3200_MOESM2_ESM.xlsx]

## Sheet: Table S1
Table S1 The isolated metabolites, proteins, genes, DNA methylation sites, and 24-nt siRNA clusters in pear fruit flesh at each stage
Fruit (Weeks after flower blooming)	Stage	Number of metabolites	Number of mRNAs	Number of proteins	Number of DNA methylation sites	Number of 24-nt siRNA clusters
4	S1	463	29672	4289	20899618	177127
6	S2	466	29409	3756	22106752	158771
8	S3	472	29228	3918	26207814	170430
10	S4	472	29542	4312	26337381	202242
12	S5	470	28456	4153	25705612	141080
14	S6	467	28694	3928	27777511	183760
16	S7	463	28516	3912	26108705	170678
18	S8	450	28501	4174	34318508	174356
20	S9	433	28207	4170	32040292	198592
22	S10	432	28042	4149	27623351	182014
23	S11	426	27958	4052	31678004	148631
Common		371	24806	2860	18634952	139462
Total		492	33051	5105	39016459	2279387

## Sheet: Table S2
Table S2 The differential analysis of metabolites, proteins, genes, and DMRs between each pair of stages
Group	Number of metabolites	Number of mRNAs	Number of proteins	Number of DMRs
S1 vs S2	68	4048	523	6767
S1 vs S3	147	6689	733	25759
S1 vs S4	182	6302	743	36502
S1 vs S5	244	9000	1128	49355
S1 vs S6	260	9212	1554	56424
S1 vs S7	305	9317	1696	61346
S1 vs S8	315	10125	1763	65363
S1 vs S9	321	10491	1834	66319
S1 vs S10	316	11344	1936	68731
S1 vs S11	304	11226	2029	68239
S2 vs S3	37	4902	187	11711
S2 vs S4	156	6304	473	20635
S2 vs S5	219	8776	778	35800
S2 vs S6	233	8749	1108	44861
S2 vs S7	279	9482	1253	53234
S2 vs S8	292	10107	1508	58264
S2 vs S9	306	10509	1590	59859
S2 vs S10	320	11985	1771	63144
S2 vs S11	304	11537	1745	62259
S3 vs S4	66	2546	256	3433
S3 vs S5	150	5883	464	9880
S3 vs S6	199	7713	803	17688
S3 vs S7	252	7837	1009	30338
S3 vs S8	270	8253	1201	38350
S3 vs S9	281	8934	1277	42428
S3 vs S10	295	10358	1538	48592
S3 vs S11	284	9891	1536	46613
S4 vs S5	71	3369	219	4449
S4 vs S6	151	5377	590	8879
S4 vs S7	200	5803	798	19040
S4 vs S8	222	6151	941	26617
S4 vs S9	251	7163	1076	31228
S4 vs S10	254	8055	1260	39104
S4 vs S11	264	7886	1340	35988
S5 vs S6	20	2166	207	2949
S5 vs S7	119	3015	433	7279
S5 vs S8	147	3143	597	11461
S5 vs S9	169	4220	758	15379
S5 vs S10	201	5913	1042	22943
S5 vs S11	189	5874	1143	19231
S6 vs S7	39	1681	189	3756
S6 vs S8	63	1754	348	5930
S6 vs S9	87	2228	484	8396
S6 vs S10	134	4699	877	14746
S6 vs S11	134	4509	909	11476
S7 vs S8	14	601	183	2549
S7 vs S9	46	702	281	3391
S7 vs S10	68	2251	629	5983
S7 vs S11	116	2552	652	4601
S8 vs S9	22	439	79	2396
S8 vs S10	44	1701	310	3991
S8 vs S11	59	1645	396	3149
S9 vs S10	25	1251	209	2931
S9 vs S11	34	1350	247	2463
S10 vs S11	15	183	143	2450
Total	449	22055	3469	178499

## Sheet: Table S3
Table S3 The differential accumulated metabolites during pear flesh development
Index	m/z	△m/z (ppm)	m/z matching fragments(by MS2)	Ion mode	Q1 (Da)	Q3 (Da)	Rt (min)	Molecular Weight (Da)	Ionization model	KEGG ID	Compounds	Class	Cluster	S1				S2				S3				S4				S5				S6				S7				S8				S9
														Replicate 1	Replicate 2	Replicate 3		Replicate 1	Replicate 2	Replicate 3		Replicate 1	Replicate 2	Replicate 3		Replicate 1	Replicate 2	Replicate 3		Replicate 1	Replicate 2	Replicate 3		Replicate 1	Replicate 2	Replicate 3		Replicate 1	Replicate 2	Replicate 3		Replicate 1	Replicate 2	Replicate 3		Replicate 1	Replicate 2	Replicate 3
Pear850	163.2	613.121	162.9	Negative	163.2	162.9	0.83	164.069	[M-H]-	C07326	1,5-Anhydro-D-glucitol	Alcohols and polyols	V	125000	107000	116000		125000	153000	122000		179000	149000	167000		156000	143000	144000		180000	189000	187000		208000	299000	172000		221000	222000	250000		268000	205000	240000		203000	221000	173000
Pear806	151.146	562.687	70.8	Negative	151.146	70.8	0.76	152.069	[M-H]-	C01904	D-Arabitol	Alcohols and polyols	II	43200	49200	47800		47900	50900	64300		98800	88500	75300		40300	49500	51000		33600	32600	9		9	22100	9		9	9	9		9	9	9		9	9	9
Pear854	121	-825.764	71	Negative	121	71	0.85	122.058	[M-H]-	-	DL-threitol	Alcohols and polyols	I	45400	55500	75900		43400	110000	71100		63200	120000	80900		29800	44100	50500		19800	26200	13000		12400	15800	16500		11400	22500	14000		13700	20300	11400		14500	14500	23600
Pear56	183.08	-54.6179	111	Positive	183.08	111	0.77	182.079	[M+H]+	C00392	D-Mannitol	Alcohols and polyols	V	19700000	18200000	21400000		18800000	20200000	19000000		20800000	19600000	22800000		29600000	30300000	29400000		41700000	39500000	38800000		42300000	46100000	45500000		54200000	57200000	52900000		56800000	55400000	56100000		41700000	44200000	42900000
Pear1238	301.15	33.2071	253.2	Negative	301.15	253.2	4.71	302.152	[M-H]-	C18166	Enterodiol	Alcohols and polyols	II	168000	165000	167000		174000	189000	188000		159000	180000	118000		110000	84200	96200		36800	38500	39200		9	17400	9		9	11100	9		9	9	9		9	9	9
Pear216	206.13	-48.5107	188.2	Positive	206.13	188.2	2.22	205.131	[M+H]+	C05944	Pantothenol	Alcohols and polyols	VIII	4860	7560	6870		8300	4440	8470		9530	8810	3870		8900	12900	5780		4330	4750	3020		11300	9890	8510		8950	16900	10200		9120	6050	6370		7610	5950	5250
Pear1028	359.2	278	179	Negative	359.2	179.1	2.5	420.198	[M-H]-	-	Aminophylline	Alkaloids	VIII	59800	61800	53500		66100	57400	56800		80800	88700	62500		107000	101000	107000		133000	127000	144000		129000	117000	114000		94800	82500	91800		81400	73000	77800		75400	62600	65700
Pear80	118.1	0	118.1	Positive	118.1	118.1	0.81	117.079	[M+H]+	C00719	Betaine	Alkaloids	IV	2570000	2400000	2660000		1550000	1610000	1820000		1410000	1370000	1540000		1380000	1370000	1400000		866000	1020000	932000		568000	456000	524000		452000	491000	447000		440000	453000	525000		348000	283000	293000
Pear1121	433.121	16.162	433	Negative	433.121	433	3.6	434.121	[M-H]-	-	Isohemiphloin	Alkaloids	I	34000	35600	49700		46700	67200	56100		30200	28300	21700		11900	10900	8660		17300	10000	12700		6620	9700	7120		9900	11600	18500		9610	6860	8440		9	9	9
Pear100	86.1	0	56	Positive	86.1	56	1.17	85.1	[M+H]+	C01746	Piperidine	Alkaloids	II	593000	622000	516000		1460000	1720000	1630000		1660000	1620000	1630000		971000	749000	753000		1580000	1570000	1590000		1840000	1820000	2180000		1390000	1570000	1750000		1250000	1170000	1390000		1340000	1880000	1370000
Pear221	181	-552.181	67	Positive	181	67	2.25	180	[M+H]+	C07480	Theobromine	Alkaloids	II	15300	10000	11700		19500	20000	20300		21600	24900	21700		22300	21300	18900		17400	14200	15200		12100	14000	9520		9	9	9		8750	8550	8840		10900	7490	5860
Pear72	138	-724.113	137.9	Positive	138	137.9	0.8	137.048	[M+H]+	C01004	Trigonelline	Alkaloids	III	11800	9690	19100		16500	11100	14700		14900	19700	18900		10900	12900	15200		9	9	9		10400	6300	5400		9	9	9		9	9	9		5710	9	9
Pear129	212.2	471.476	166.1	Positive	212.2	166.1	1.22	211.084	[M+H]+	C07194	(-)-3-(3,4-Dihydroxyphenyl)-2-methylalanine	Amino acid derivatives	II	58400	66000	58600		42800	57900	48800		69200	95900	83700		68000	59300	40900		68500	58300	9		59000	54100	60700		55800	42800	72600		86900	9	65900		9	9	52900
Pear94	219	-456.413	156.1	Positive	219	156.1	1.11	218.09	[M+H]+	C03740	(5-L-Glutamyl)-L-amino acid	Amino acid derivatives	V	37900	27400	30300		21000	23800	28600		24500	28300	37700		36700	37800	27000		27200	30200	34900		26200	32400	27900		29500	31800	39500		39800	46000	45500		47400	44300	50200
Pear782	168.1	0	151.1	Negative	168.1	151.1	0.68	169.085	[M-H]-	C01152	1-Methylhistidine	Amino acid derivatives	III	2920	2210	3950		2440	2570	4170		3540	4630	2370		2140	2320	1800		1440	1200	2020		1890	1920	1890		1760	1890	1200		3600	3520	4420		4560	3860	2690
Pear1025	145.1	0	101	Negative	145.1	101	2.46	146.058	[M-H]-	-	2,3-dimethylsuccinic acid	Amino acid derivatives	IV	561000	537000	530000		364000	389000	358000		415000	426000	423000		342000	323000	377000		264000	327000	287000		282000	275000	285000		269000	301000	263000		264000	255000	269000		285000	287000	267000
Pear786	189.095	37.0198	128.1	Negative	189.095	128.1	0.73	190.095	[M-H]-	C00666	2,6-Diaminooimelic acid	Amino acid derivatives	II	1680000	1530000	1680000		2030000	1740000	1600000		2050000	1340000	1580000		1180000	1480000	1550000		1090000	802000	724000		772000	431000	573000		421000	371000	405000		415000	400000	406000		313000	354000	321000
Pear44	104	-960.615	85.9	Positive	104	85.9	0.76	103.063	[M+H]+	C03665	2-Aminoisobutyric acid	Amino acid derivatives	I	2340000	2260000	2280000		2100000	2310000	2410000		1700000	1580000	1750000		1630000	1750000	2000000		772000	945000	1200000		1450000	1370000	1160000		1600000	1620000	1560000		1620000	1790000	1600000		1640000	1510000	1600000
Pear1154	214.1	0	134.2	Negative	214.1	134.2	3.84	215.1	[M-H]-	-	3-(2-Naphthyl)-D-alanine	Amino acid derivatives	I	55900	45100	50700		94100	65100	53600		37400	33800	27300		43000	41200	40200		47000	45100	53400		34800	31900	41000		35700	42800	48800		36500	26500	48400		35600	28300	23300
Pear937	210.1	476.19	135.2	Negative	210.1	135.2	1.42	211.1	[M-H]-	-	3-(6-Hydroxy-3,4-dioxo-1,5-cyclohexadien-1-yl)-L-alanine	Amino acid derivatives	I	3250	3930	5480		3290	4160	4060		5300	5350	5370		1830	1350	3090		1830	9	2070		9	1590	2110		1480	9	2760		1510	2660	9		9	832	851
Pear943	161	0	56.8	Negative	161	56.8	1.44	162.053	[M-H]-	C03761	3-Hydroxy-3-methylpentane-1,5-dioic acid	Amino acid derivatives	II	8680000	8870000	7970000		6030000	6060000	5970000		5050000	5980000	5370000		5470000	4720000	4760000		5220000	5050000	5530000		3590000	3640000	3100000		2870000	2900000	2880000		2320000	2220000	2420000		1520000	1630000	1490000
Pear17	170	-587.889	96	Positive	170	96	0.67	169.181	[M+H]+	-	3-N-Methyl-L-histidine	Amino acid derivatives	IV	33300	27400	25600		16000	17000	12300		17500	13600	17800		11900	8950	11700		8130	6440	9970		8140	4700	5690		8140	8540	9630		12100	8410	12200		11700	7590	10900
Pear851	162	0	144.1	Negative	162	144.1	0.83	163.129	[M-H]-	C03079	4-Hydroxy-L-glutamic acid	Amino acid derivatives	VI	3680	14400	9		9	9	9		9	9	5970		6100	5660	6890		12400	9330	10400		18300	16000	12200		12300	16500	19200		14800	15300	17500		22500	17200	21200
Pear35	118.2	846.74	101	Positive	118.2	101	0.75	117.079	[M+H]+	C00431	5-Aminovaleric acid	Amino acid derivatives	V	9	9	11700		9840	9	9		9	9	13500		13500	11100	7330		12800	11000	16000		27300	13700	19200		13500	19000	17000		22100	23500	23600		20300	23500	17900
Pear174	221.1	0	114.8	Positive	221.1	114.8	1.63	220.085	[M+H]+	C00643	5-Hydroxy-L-tryptophan	Amino acid derivatives	II	14400	11300	12300		18200	15200	11300		16900	20400	16600		18600	18100	12900		17800	20600	23800		23500	15700	12300		9	15800	9		10700	9	19800		14400	9	9
Pear135	130	0	83.9	Positive	130	83.9	1.24	129.043	[M+H]+	C01879	5-oxoproline	Amino acid derivatives	II	10900000	11900000	11900000		6670000	5930000	6540000		9770000	6500000	11000000		11200000	8310000	9290000		7630000	8270000	7940000		7890000	5810000	6670000		4130000	4600000	4340000		4250000	3280000	4240000		4080000	4080000	4320000
Pear1151	245	-407.997	203.2	Negative	245	203.2	3.81	246	[M-H]-	C03137	Acetyl tryptophan	Amino acid derivatives	II	14400	18700	19200		11300	15500	12500		13400	20400	17900		10700	7870	8320		9530	7460	5020		8970	9	4470		9	5200	7230		9	9	9		9	9	9
Pear852	144.1	0	126.1	Negative	144.1	126.1	0.83	145.074	[M-H]-	C04076	Allysine(6-Oxo DL-Norleucine)	Amino acid derivatives	IV	30500	31700	27100		15500	10200	18300		22200	22000	10700		14000	15800	16300		11400	12500	12100		11300	11700	6080		9	8400	11800		16700	9840	14400		9	9	9
Pear75	458.1	-218.245	116.4	Positive	458.1	116.4	0.81	457.1	[M+H]+	-	Aspartic acid di-O-glucoside	Amino acid derivatives	VII	24500	15500	15100		29000	37000	28000		61400	60100	52200		52700	29300	34400		68700	61600	81100		128000	114000	103000		165000	193000	185000		174000	176000	212000		87000	107000	85500
Pear881	611.1	0	306.2	Negative	611.1	306.2	1.19	612.1	[M-H]-	C00127	Glutathione oxidized	Amino acid derivatives	V	17500	21700	19100		36300	26100	18500		41600	40000	42400		11600	11000	16400		19000	27100	26100		25300	26200	25800		42900	43400	37700		38700	52700	59100		34700	31200	33700
Pear875	306	-326.691	143	Negative	306	143	1.18	307.084	[M-H]-	C00051	Glutathione reduced form	Amino acid derivatives	III	4210	1820	5750		4600	4380	2740		2950	1550	5490		1600	2930	3700		9	9	9		9	4120	2690		2550	7310	9		9110	9050	7670		35700	27000	19900
Pear66	173.2	577.701	116.1	Positive	173.2	116.1	0.79	172.085	[M+H]+	-	Glycyl-L-proline	Amino acid derivatives	II	18000	15600	13600		24100	16100	18600		18500	18900	16700		15300	11400	11800		8800	11700	9870		21000	9540	10200		19100	11500	9410		7530	8150	4070		22500	47700	34300
Pear21	189	-528.821	144.2	Positive	189	144.2	0.68	188.127	[M+H]+	C01924	H-HomoArg-OH	Amino acid derivatives	I	61500	58000	67100		90900	90300	84300		102000	142000	118000		59500	56500	54300		44500	36700	35100		58600	46800	58300		40600	38200	34200		64500	61200	69200		49900	46900	52200
Pear836	308.1	0	128.2	Negative	308.1	128.2	0.8	309.1	[M-H]-	-	L-Glutamic acid O-glucoside	Amino acid derivatives	V	10300	10200	5910		15000	12200	5160		10200	15700	9600		9120	7430	4420		13200	12200	5420		28100	10600	13900		18600	24000	20700		26800	34100	41700		22500	26800	38500
Pear489	448.1	-223.115	215.7	Positive	448.1	215.7	3.99	447.1	[M+H]+	-	L-Glutaminyl-L-valyl-L-valyl-L-cysteine	Amino acid derivatives	II	10400	10400	8880		8200	7960	7370		9340	5400	11700		11700	7590	5340		12000	4260	8170		6400	3870	5110		6520	3780	6120		7430	5880	4130		2160	4470	5120
Pear978	207.1	0	144.1	Negative	207.1	144.1	1.96	208.085	[M-H]-	C00328	L-Kynurenine	Amino acid derivatives	VI	9	9	9		2560	2240	2980		9	2450	2730		1860	2000	2120		3630	2940	3590		2870	4580	6250		3700	3600	3210		3370	3030	3790		3810	3450	4280
Pear77	235.1	-425.17	118.4	Positive	235.1	118.4	0.81	234.1	[M+H]+	-	Lysine butyrate	Amino acid derivatives	IV	302000	308000	275000		240000	182000	188000		131000	122000	151000		81800	77800	88600		36900	29900	22000		6630	7990	9050		5470	10600	9860		9530	7980	10400		3370	3140	2960
Pear497	247.1	0	130.1	Positive	247.1	130.1	4.02	246.1	[M+H]+	-	N-(3-Indolylacetyl)-L-alanine	Amino acid derivatives	IV	24800	17800	22900		8810	12600	13800		11300	13200	11600		11500	11600	16800		8690	11400	9060		9490	9290	12200		5000	8330	6750		7790	7580	8030		7520	7830	7520
Pear63	104	-960.615	58	Positive	104	58	0.78	103.063	[M+H]+	C01026	N,N-Dimethylglycine	Amino acid derivatives	I	137000	160000	154000		178000	160000	169000		185000	168000	156000		141000	140000	135000		54400	77900	77700		99000	75600	96500		117000	103000	97700		95900	101000	113000		113000	86600	91900
Pear122	189.2	528.821	84	Positive	189.2	84	1.21	188.116	[M+H]+	C02727	N6-Acetyl-L-lysine	Amino acid derivatives	II	9	28700	28200		41800	66300	44800		39900	70200	78200		28200	28200	42800		35600	38500	62300		58700	90200	91100		66800	68700	69400		44600	41000	45600		58500	43100	50300
Pear132	190.1	0	130.1	Positive	190.1	130.1	1.23	189.064	[M+H]+	C00624	N-Acetyl-L-glutamic acid	Amino acid derivatives	VII	33900	43000	49700		18500	26400	26500		29700	27100	35200		34000	39200	26900		22300	22300	19400		54200	23300	16000		65400	50700	57600		35900	36600	36500		29000	25400	36100
Pear1112	172.105	40.6745	130	Negative	172.105	130	3.49	173.105	[M-H]-	C02710	N-Acetyl-l-leucine	Amino acid derivatives	II	165000	205000	189000		133000	130000	133000		142000	168000	127000		154000	150000	146000		101000	108000	127000		109000	77800	96500		76100	67100	95300		64600	59800	62400		71700	75400	80000
Pear1024	190.1	0	84	Negative	190.1	84	2.46	191.1	[M-H]-	C02712	N-Acetylmethionine	Amino acid derivatives	V	9	9	9		2730	1470	2410		9	1420	1980		9	9	1180		9	2350	1180		4720	2770	2680		6410	4820	7450		3480	5250	5370		5480	5570	4540
Pear126	162	-616.903	74	Positive	162	74	1.21	161.069	[M+H]+	-	N-Acetylthreonine	Amino acid derivatives	VI	73200	72300	68600		35600	42500	40300		50500	57200	56200		72500	64600	64900		73300	70500	73500		60700	61400	61200		80100	71800	80100		106000	89600	107000		85300	78200	78200
Pear190	189.1	0	86	Positive	189.1	86	1.91	188.116	[M+H]+	C02155	N-Glycyl-L-leucine	Amino acid derivatives	I	40800	44200	42000		38800	36800	40100		31900	32000	24900		17900	16700	20200		13600	17600	14800		69400	22200	16500		32300	28300	25200		13200	18300	13700		24000	43800	32900
Pear381	194.1	0	135.1	Positive	194.1	135.1	3.38	193.074	[M+H]+	C05598	N-Phenylacetylglycine	Amino acid derivatives	II	40600	29600	41400		44600	43200	52000		37200	52000	35900		54600	34800	58000		45200	50800	44700		50900	46800	41400		46400	31100	51800		9	9	9		9	9	9
Pear146	132.1	0	72.8	Positive	132.1	72.8	1.29	131.058	[M+H]+	-	N-Propionylglycine	Amino acid derivatives	II	26800	29500	25700		88600	114000	103000		111000	88000	85100		46100	44800	41700		78200	71900	92500		112000	84600	112000		84100	90500	99100		69100	67600	70400		70800	94200	76000
Pear893	187.2	534.474	127.1	Negative	187.2	127.1	1.21	188.08	[M-H]-	-	Nα-Acetyl-L-glutamine	Amino acid derivatives	V	122000	176000	151000		153000	162000	177000		167000	233000	219000		264000	227000	249000		265000	278000	337000		354000	291000	251000		324000	341000	309000		403000	327000	364000		273000	291000	287000
Pear1148	263.1	0	189	Negative	263.1	189	3.78	264.111	[M-H]-	C05642	N-γ-Acetyl-N-2-Formyl-5-methoxykynurenamine	Amino acid derivatives	IV	638000	629000	532000		423000	380000	392000		395000	414000	450000		429000	410000	414000		394000	393000	409000		388000	347000	397000		257000	240000	257000		231000	240000	251000		313000	250000	353000
Pear859	184.1	543.478	78.8	Negative	184.1	78.8	0.99	185.009	[M-H]-	C01005	O-Phospho-L-serine	Amino acid derivatives	VII	2960	9	9		9	9	9		9	9	9		9	2100	1500		6300	9710	13300		26100	17400	12900		17000	11000	21000		24200	39700	36800		8970	7430	7450
Pear1098	311.4	964.32	147.1	Negative	311.4	147.1	3.34	312.147	[M-H]-	-	Phe-Phe	Amino acid derivatives	VII	2730	9	1560		9	1910	2840		3760	4080	4960		2580	1860	9		3180	3370	4760		5120	3270	3070		2150	3730	3880		3630	4320	2880		2450	2890	3730
Pear927	383	-261.028	134	Negative	383	134	1.31	384.122	[M-H]-	C00021	S-(5'-Adenosy)-L-homocysteine	Amino acid derivatives	IV	175000	224000	189000		81100	101000	60500		33100	33900	36900		17200	18900	14800		5660	6500	8190		5540	5340	9		5460	12100	5770		6110	2130	9620		5420	6210	3950
Pear26	399.2	250.564	250.1	Positive	399.2	250.1	0.71	398.137	[M+H]+	C00019	S-(5'-Adenosyl)-L-methionine	Amino acid derivatives	I	1900000	1650000	1490000		1820000	2180000	2300000		1440000	1220000	1220000		879000	834000	928000		445000	567000	564000		612000	465000	603000		622000	580000	560000		711000	677000	654000		857000	762000	833000
Pear134	322.4	931.388	176.1	Positive	322.4	176.1	1.24	321.1	[M+H]+	C11347	S-(methyl)glutathione	Amino acid derivatives	V	9	9	12200		16300	25400	14500		25700	24000	17400		16200	14000	9480		21600	31500	28100		37100	36100	40100		53500	48800	62500		37800	46700	48300		37900	41000	57500
Pear74	162.1	0	98.3	Positive	162.1	98.3	0.81	161.1	[M+H]+	C00956	2-Aminoadipic acid (L-Homoglutamic acid)	Amino acids	I	63000	59600	75000		102000	79800	88600		171000	181000	138000		90100	93100	86100		70800	87000	76600		36600	36400	35700		43200	28000	36900		29800	31700	32100		37200	35700	50400
Pear88	118	-846.74	88	Positive	118	88	0.85	117.079	[M+H]+	C01826	Dl-Norvaline	Amino acids	VII	10400000	9930000	8620000		22800000	26200000	27100000		28200000	29200000	29700000		17600000	16600000	16300000		27000000	32000000	34800000		43800000	41600000	45600000		36400000	37200000	39800000		38500000	40300000	39500000		38500000	43500000	40100000
Pear119	182.1	0	136.1	Positive	182.1	136.1	1.21	181.074	[M+H]+	C00082	L-(-)-Tyrosine	Amino acids	I	4570000	5500000	4860000		15900000	15800000	16200000		10100000	10300000	9830000		3650000	3350000	3500000		3630000	3430000	4260000		4490000	3380000	3370000		3720000	3980000	3040000		2430000	2780000	2670000		2900000	4160000	3930000
Pear22	175	-571.102	69.9	Positive	175	69.9	0.69	174.112	[M+H]+	C00062	L-(+)-Arginine	Amino acids	I	1500000	1300000	1140000		2640000	2520000	2440000		1860000	1790000	1840000		1270000	1180000	1030000		1020000	1060000	1020000		1070000	1050000	1080000		583000	559000	580000		818000	763000	802000		781000	821000	815000
Pear15	147	-679.81	83.2	Positive	147	83.2	0.67	146.106	[M+H]+	C00047	L-(+)-Lysine	Amino acids	I	437000	462000	411000		1660000	2190000	2050000		997000	908000	940000		517000	539000	523000		466000	607000	646000		910000	787000	865000		255000	245000	199000		399000	367000	401000		525000	610000	673000
Pear42	90.048	-77.7303	71.8	Positive	90.048	71.8	0.76	89.048	[M+H]+	C00041	L-Alanine	Amino acids	VII	149000	125000	139000		273000	262000	259000		343000	338000	293000		219000	206000	214000		346000	381000	321000		571000	540000	674000		528000	533000	721000		471000	478000	561000		492000	467000	460000
Pear37	133.054	-52.6075	73.9	Positive	133.054	73.9	0.75	132.054	[M+H]+	C00152	L-Asparagine	Amino acids	I	73700000	73800000	73900000		76700000	79000000	76000000		63900000	60700000	61400000		63700000	66700000	73400000		69600000	69700000	55400000		48800000	48500000	58200000		25700000	27000000	27900000		33400000	35600000	38400000		42400000	39600000	44600000
Pear47	134.1	746.269	74	Positive	134.1	74	0.77	133.037	[M+H]+	C00049	L-Aspartic acid	Amino acids	V	4610000	4310000	4330000		5190000	4690000	4720000		4500000	3820000	3440000		4080000	4770000	5310000		5800000	6840000	5750000		7760000	7570000	9180000		7750000	7280000	7650000		9780000	9650000	9220000		10600000	10600000	11700000
Pear36	147.069	-47.5944	83.7	Positive	147.069	83.7	0.75	146.069	[M+H]+	C00064	L-Glutamine	Amino acids	I	364000	387000	327000		1520000	1820000	1740000		738000	762000	797000		407000	402000	464000		414000	521000	553000		724000	720000	659000		188000	229000	158000		317000	341000	319000		464000	498000	582000
Pear781	154.1	0	92.9	Negative	154.1	92.9	0.67	155.07	[M-H]-	C00135	L-Histidine	Amino acids	III	34100	36600	43300		21300	20300	29900		30000	27200	31100		7330	9270	7620		7040	7310	5360		12100	9270	10500		8410	8440	5640		6250	7100	8900		10400	13400	14700
Pear826	188.1	0	145.2	Negative	188.1	145.2	0.78	189.111	[M-H]-	C02427	L-Homocitrulline	Amino acids	V	14800	15600	11900		8810	20600	14600		18000	20000	12200		19800	11600	11500		20200	15800	20100		28900	16500	19600		31400	25000	25800		43400	33000	40300		25600	41400	37900
Pear796	118.1	0	101	Negative	118.1	101	0.75	119.058	[M-H]-	C00263	L-Homoserine	Amino acids	V	2730	9	2720		3700	5460	5060		7100	10200	6600		5310	4500	3540		7840	5160	6610		10200	14000	16900		19000	17500	14400		21100	17100	20900		10800	19600	16600
Pear131	132	-757.002	85.9	Positive	132	85.9	1.23	131.095	[M+H]+	C00407	L-Isoleucine	Amino acids	II	27300000	28900000	26300000		50000000	44600000	51500000		48200000	46700000	44700000		34600000	33300000	33700000		21100000	38200000	38700000		45000000	44200000	41700000		35800000	36500000	37600000		32800000	35400000	36300000		37800000	40000000	39700000
Pear141	132.1	0	86	Positive	132.1	86	1.27	131.095	[M+H]+	C00123	L-Leucine	Amino acids	II	27400000	27100000	23700000		43600000	48500000	48400000		43900000	45000000	40600000		32400000	31800000	31700000		32700000	34400000	38100000		40700000	41700000	41900000		34900000	33100000	34800000		33000000	32100000	34100000		35200000	38700000	39600000
Pear105	150	-666.223	72.8	Positive	150	72.8	1.18	149.051	[M+H]+	C00073	L-Methionine	Amino acids	V	277000	276000	281000		220000	238000	223000		145000	146000	174000		341000	275000	300000		671000	669000	814000		2080000	2130000	1620000		3580000	4120000	3440000		3710000	4330000	3900000		3480000	5180000	4070000
Pear196	166	-602.047	120.1	Positive	166	120.1	1.96	165.079	[M+H]+	C00079	L-Phenylalanine	Amino acids	VII	25300000	25100000	24400000		22100000	24400000	22300000		20300000	20100000	21400000		21200000	19000000	20600000		27800000	30300000	34900000		40400000	39000000	40900000		43500000	42500000	39600000		36700000	36300000	36400000		42200000	46500000	42600000
Pear65	116.1	0	70	Positive	116.1	70	0.79	115.063	[M+H]+	C00148	L-Proline	Amino acids	VII	5050000	4960000	4610000		10200000	11900000	12400000		18300000	17300000	18500000		9230000	9080000	8970000		12600000	15300000	17300000		21800000	20500000	23500000		24400000	25600000	27200000		22100000	20000000	23400000		13800000	16400000	16900000
Pear33	106	0	59.9	Positive	106	59.9	0.75	105.043	[M+H]+	C00065	L-Serine	Amino acids	V	425000	443000	453000		463000	480000	515000		668000	542000	595000		796000	800000	736000		911000	931000	939000		1420000	1260000	1470000		1980000	1970000	1900000		2130000	1990000	2130000		1910000	2020000	2160000
Pear124	175	-571.102	158.1	Positive	175	158.1	1.21	174.1	[M+H]+	C01047	L-Theanine	Amino acids	VI	12100	9230	9		5350	9	6330		12300	10500	8920		7270	5890	7410		7710	4060	10600		7360	11300	13000		8440	8120	9810		6620	9820	4590		9190	9	5830
Pear34	120	-832.639	73.9	Positive	120	73.9	0.75	119.058	[M+H]+	C00188	L-Threonine	Amino acids	II	718000	745000	762000		786000	1010000	1080000		1290000	1230000	1190000		667000	783000	646000		669000	749000	666000		982000	992000	1110000		987000	892000	1100000		1050000	956000	1010000		827000	876000	905000
Pear1014	203	-492.368	116.1	Negative	203	116.1	2.36	204.09	[M-H]-	C00078	L-Tryptophan	Amino acids	I	1100000	1070000	1290000		3400000	3460000	3590000		2580000	3320000	3000000		934000	956000	971000		1160000	1290000	1530000		980000	1160000	1410000		300000	164000	186000		116000	111000	114000		504000	712000	633000
Pear78	118.1	0	71.8	Positive	118.1	71.8	0.81	117.079	[M+H]+	C00183	L-Valine	Amino acids	VII	10700000	10200000	9450000		25400000	28500000	26400000		30700000	30300000	29400000		19600000	17200000	18300000		30200000	32800000	36500000		48000000	45400000	51900000		38800000	40700000	43300000		42500000	41100000	40400000		41900000	45000000	41300000
Pear1021	447.3	447.327	284.1	Negative	447.3	284.1	2.42	448.3	[M-H]-	C08604	Cyanidin 3-O-glucoside (Kuromanin)	Anthocyanins	V	9	9	9		9	9	9		9	9	9		1760	9	9		9	9	2130		5710	9	9		5580	4610	9		4870	4930	6840		4070	2550	3200
Pear1017	465.1	0	285.3	Negative	465.1	285.3	2.41	466.1	[M-H]-	-	Cyanidin O-syringic acid	Anthocyanins	II	9550	6510	7800		7300	7810	7020		9720	14300	10700		12200	9860	14000		9580	10800	12100		9070	5580	8210		4110	5210	5850		6050	5280	7870		5220	6960	7660
Pear302	493	-202.799	331.7	Positive	493	331.7	2.81	493	Protonated	-	Malvidin 3-O-galactoside	Anthocyanins	VIII	9	9	9		9	9	9		9	24200	20000		19300	25400	19400		25800	24200	27300		25400	25400	19000		31100	22700	32600		17900	16200	29300		20900	21100	11700
Pear309	493.2	202.799	331.6	Positive	493.2	331.6	2.86	493.2	Protonated	C12140	Malvidin 3-O-glucoside (Oenin)	Anthocyanins	VII	9	9	9		9	9	9		22200	26800	20200		35800	30100	27700		26500	28200	26100		18300	17200	20200		21200	10200	14400		9	9	9		7470	7220	9
Pear463	301.1	0	273.6	Positive	301.1	273.6	3.86	301.1	Protonated	C08726	Peonidin-3-galactoside	Anthocyanins	I	63200	64900	92500		55000	59000	44800		27800	60300	28400		7880	7810	17200		11100	9	4400		9	1450	2010		9	9530	19700		979	1030	16400		9	9	9
Pear356	477.1	0	315.6	Positive	477.1	315.6	3.22	477.1	Protonated	-	Rosinidin O-hexoside	Anthocyanins	II	83100	110000	103000		177000	185000	169000		275000	319000	333000		510000	407000	420000		274000	271000	288000		160000	87500	126000		42800	27900	43100		26500	34600	38900		29100	25200	22600
Pear975	315.1	0	152.1	Negative	315.1	152.1	1.93	316.1	[M-H]-	-	2,5-dihydroxy benzoic acid O-hexside	Benzoic acid derivatives	II	140000	169000	159000		108000	115000	104000		158000	155000	153000		160000	160000	142000		120000	138000	142000		117000	90500	97700		106000	121000	148000		105000	107000	110000		64200	65600	80300
Pear1119	121.04	82.6241	91.9	Negative	121.04	91.9	3.58	122.037	[M-H]-	C00633	4-Hydroxybenzaldehyde	Benzoic acid derivatives	I	415000	483000	490000		372000	418000	368000		343000	405000	302000		212000	294000	257000		116000	103000	94300		141000	78400	83100		55100	20700	80100		50200	69100	58000		45100	49500	37400
Pear551	457.2	0	191.5	Positive	457.2	191.5	4.44	456.2	[M+H]+	-	8-Methyl-2-oxo-4-phenyl-2H-chromen-7-yl 4-(hexyloxy)benzoate	Benzoic acid derivatives	II	86200	70900	69900		73700	53000	47200		70200	95700	77200		38500	57400	50500		56800	52000	50000		42500	35900	30600		23600	33300	61000		27000	35200	36700		13800	19400	12900
Pear825	460.1	0	118.2	Negative	460.1	118.2	0.78	461.1	[M-H]-	-	Anthranilate O-hexosyl-O-hexoside	Benzoic acid derivatives	V	8860	10700	12400		13700	10900	10800		21500	31700	25200		22000	23800	19800		24400	16100	25800		33200	39600	35600		51500	67400	70800		54600	55100	58900		47900	53400	45700
Pear1215	121.037	60.3159	77	Negative	121.037	77	4.37	122.037	[M-H]-	C00180	Benzoic acid	Benzoic acid derivatives	VII	150000	106000	96000		111000	94500	95500		187000	114000	215000		103000	271000	167000		329000	194000	177000		104000	110000	93800		393000	188000	122000		181000	129000	130000		97800	129000	128000
Pear989	331	-302.024	313.7	Negative	331	313.7	2.14	332	[M-H]-	-	Gallic acid O-Hexoside	Benzoic acid derivatives	II	223000	238000	210000		190000	211000	171000		194000	203000	219000		263000	222000	198000		178000	174000	239000		166000	180000	250000		112000	110000	85500		88300	68900	78700		45100	46000	54500
Pear337	137.3	-5792.9	94.3	Positive	137.3	94.3	3.09	137.048	[M+H]+	C00568	p-Aminobenzoate	Benzoic acid derivatives	VIII	9	9	9		9	209000	174000		278000	9	217000		296000	312000	275000		416000	327000	434000		368000	373000	314000		285000	256000	337000		215000	216000	221000		197000	210000	214000
Pear1007	359.1	0	197.1	Negative	359.1	197.1	2.31	360.1	[M-H]-	-	Syringic acid O-glucoside	Benzoic acid derivatives	II	1110000	1100000	1090000		1870000	1940000	1910000		2710000	2860000	2660000		2380000	2310000	2320000		1720000	2010000	1890000		1310000	1140000	1250000		941000	842000	1110000		861000	869000	985000		770000	693000	747000
Pear1158	151.047	46.3453	136.1	Negative	151.047	136.1	3.85	152.047	[M-H]-	C00755	Vanillin	Benzoic acid derivatives	II	3660000	4380000	3940000		4680000	4390000	4720000		9320000	8190000	8940000		8120000	11300000	9880000		2240000	2500000	1930000		1070000	749000	911000		430000	382000	439000		356000	302000	371000		219000	253000	248000
Pear858	213.1	469.484	78.9	Negative	213.1	78.9	0.97	214.1	[M-H]-	C00672	2-Deoxyribose 1-phosphate	Carbohydrates	I	289000	280000	319000		168000	206000	188000		220000	286000	211000		52300	67600	43600		19100	16000	25300		27800	18300	25000		36700	41800	39900		52700	48400	46400		153000	61900	75800
Pear116	121.042	-66.0884	77.1	Positive	121.042	77.1	1.21	120.042	[M+H]+	-	D(-)-Threose	Carbohydrates	VII	9	19500	12000		9	9	9		9	9	9		9	9	9		9	9	9		37800	9	9		428000	409000	546000		23300	9	9		14400	14100	9
Pear844	177.14	564.844	70.8	Negative	177.14	70.8	0.82	178.048	[M-H]-	C00198	D-(+)-Glucono-1,5-lactone	Carbohydrates	V	9	7660	14600		9	12800	9		11200	10800	10600		22500	19400	32100		29200	46000	29500		69800	107000	77500		170000	162000	118000		119000	151000	138000		176000	160000	154000
Pear819	179	-558.347	70.9	Negative	179	70.9	0.77	180.063	[M-H]-	C00031	D(+)-Glucose	Carbohydrates	V	645000	480000	754000		713000	794000	644000		850000	867000	915000		1490000	1290000	1110000		1700000	1770000	1600000		3350000	2970000	2520000		3290000	3450000	3090000		4370000	4070000	3990000		5060000	3700000	4110000
Pear817	503.442	556.481	323.2	Negative	503.442	323.2	0.77	504.169	[M-H]-	-	D(+)-Melezitose	Carbohydrates	V	7470	3760	7180		5050	1830	4080		5030	6700	6720		37200	24700	30500		75600	63600	96200		142000	166000	185000		276000	395000	475000		457000	473000	389000		218000	304000	198000
Pear828	341	-293.169	58.8	Negative	341	58.8	0.78	342.116	[M-H]-	C00089	D-(+)-Sucrose	Carbohydrates	V	1390000	1400000	1400000		1470000	1500000	1390000		1440000	1660000	1530000		2800000	3110000	2270000		3160000	3180000	3210000		4000000	4260000	3790000		5190000	5810000	5850000		6990000	6130000	5850000		5580000	6330000	7810000
Pear914	259	0	78.8	Negative	259	78.8	1.23	260.03	[M-H]-	C00085	D-Fructose 6-phosphate	Carbohydrates	IV	1680000	1690000	1840000		976000	922000	949000		650000	600000	663000		914000	860000	742000		900000	910000	1060000		896000	850000	903000		1040000	940000	1120000		1010000	998000	972000		740000	717000	646000
Pear860	259	0	96.9	Negative	259	96.9	0.99	260.03	[M-H]-	C00092	D-Glucose 6-phosphate	Carbohydrates	IV	5100000	6110000	6140000		3010000	3320000	3070000		2090000	1510000	1600000		2180000	2410000	1910000		2050000	2530000	2300000		2330000	2550000	2840000		3800000	2640000	3160000		3330000	2790000	2330000		2640000	2160000	2190000
Pear841	149	0	58.9	Negative	149	58.9	0.81	150.053	[M-H]-	-	DL-Arabinose	Carbohydrates	V	241000	230000	216000		148000	181000	139000		201000	196000	215000		275000	277000	342000		295000	297000	284000		520000	388000	408000		546000	557000	512000		518000	636000	673000		611000	549000	663000
Pear922	289	0	78.9	Negative	289	78.9	1.25	290.04	[M-H]-	-	D-Sedoheptuiose 7-phosphate	Carbohydrates	II	5750000	4810000	4550000		3170000	4920000	5560000		4220000	3690000	5650000		5030000	3730000	5250000		2750000	2720000	3060000		2350000	1900000	1850000		1380000	1200000	2220000		2290000	2040000	1930000		915000	1890000	1170000
Pear869	289.1	346.021	97	Negative	289.1	97	1.16	290.1	[M-H]-	-	Glucarate O-Phosphoric acid	Carbohydrates	II	5190000	5640000	6160000		7120000	5260000	6440000		5570000	4090000	5500000		5010000	7000000	5600000		3880000	3630000	2590000		2790000	2470000	3050000		2820000	1490000	2570000		2250000	2700000	3020000		1960000	2830000	1780000
Pear4	197.058	-40.5955	153	Positive	197.058	153	0.59	196.058	[M+H]+	C00257	Gluconic acid	Carbohydrates	V	9	19800	25600		9	9	9		9	9	9		9	9	18000		9	9	9		9	243000	9		9	9	165000		9	9	9		189000	200000	240000
Pear8	180	-555.247	84.2	Positive	180	84.2	0.61	179	[M+H]+	C00329	Glucosamine	Carbohydrates	IV	400000	364000	328000		907000	517000	371000		367000	386000	335000		297000	252000	284000		933000	441000	303000		315000	264000	279000		226000	255000	240000		382000	322000	273000		350000	308000	286000
Pear829	177.14	564.844	74.8	Negative	177.14	74.8	0.78	178.048	[M-H]-	C01040	L-Gulonic-γ-lactone	Carbohydrates	V	39700	38500	35600		34400	41800	38200		33000	40400	54600		33900	38300	33700		39100	36900	41200		36100	36900	39400		68100	42800	69600		70500	60900	62800		54900	56500	57400
Pear848	421.1	0	241.2	Negative	421.1	241.2	0.83	422.1	[M-H]-	C00689	Trehalose 6-phosphate	Carbohydrates	V	56100	41600	49300		35500	43200	42600		32100	22700	26800		41600	42400	34700		63200	47000	39900		51700	32700	59500		63400	57900	65200		124000	87700	122000		62700	81900	92200
Pear1054	289.079	24.2154	125	Negative	289.079	125	2.81	290.079	[M-H]-	C06562	Catechin	Catechin derivatives	V	9660	12000	8310		13900	18500	13300		10400	7400	12700		15600	13000	10800		9	8260	9650		8570	20000	17100		52000	53800	68600		42800	35200	85900		38700	41100	30100
Pear1111	865.1	-115.58	407.2	Negative	865.1	407.2	3.46	866.1	[M-H]-	-	Catechin-catechin-catechin	Catechin derivatives	V	9	9	9		9	9	9		9	9	9		9	9	9		9	9	9		9	9	9		9	9	9		9	9	9		63600	35200	29100
Pear1141	441.3	453.412	289.1	Negative	441.3	289.1	3.73	442.3	[M-H]-	-	Epicatechin gallate (ECG)	Catechin derivatives	VIII	34800	28900	23600		21200	27700	22400		31000	32000	26700		33600	22800	28300		39900	32200	40400		41900	43500	36600		39200	36500	41300		26600	28000	23700		22100	20600	21000
Pear1116	561.1	0	271.3	Negative	561.1	271.3	3.55	562.1	[M-H]-	-	Epicatechin-epiafzelechin	Catechin derivatives	V	9	9	9		9	9	9		9	9	9		9	9	9		9	9	9		9	9	9		9	9	9		5910	3780	4990		19400	13000	13200
Pear1085	457.2	218.771	169.1	Negative	457.2	169.1	3.18	458.085	[M-H]-	C09731	Epigallate catechin gallate (EGCG)	Catechin derivatives	IV	3130	2460	2370		55200	20300	10500		31200	5090	9		9	9	9		58000	22500	11300		7290	3880	3460		9	9	9		18700	9650	11100		5040	9	2720
Pear1120	593.1	0	549.4	Negative	593.1	549.4	3.59	594.1	[M-H]-	-	Gallocatechin-catechin	Catechin derivatives	IV	1030000	1340000	1880000		605000	886000	529000		187000	243000	124000		35400	28100	38500		107000	8790	17900		7220	17600	1500		10500	94200	171000		8570	8190	155000		5130	2870	1940
Pear1082	289	-345.901	78.8	Negative	289	78.8	3.17	290.3	[M-H]-	C09727	L-Epicatechin	Catechin derivatives	V	9	9	9		9	9	9		9	9	9		9	9	16600		12500	20200	9		16200	49700	37500		383000	397000	544000		338000	279000	333000		318000	406000	212000
Pear242	155	0	137	Positive	155	137	2.42	154.027	[M+H]+	C00230	Protocatechuic acid	Catechin derivatives	II	136000	138000	136000		106000	104000	127000		100000	120000	137000		103000	90300	102000		63600	70000	65500		62900	49000	55600		47300	49700	50300		60700	48100	54800		9	44300	50000
Pear1033	315.1	0	153.2	Negative	315.1	153.2	2.55	316.1	[M-H]-	-	Protocatechuic acid O-glucoside	Catechin derivatives	II	1570000	1700000	1560000		2270000	2590000	2160000		3120000	3140000	3020000		2780000	2370000	2690000		2100000	2000000	2310000		1440000	1420000	1450000		1370000	1290000	1510000		1230000	1210000	1240000		959000	926000	992000
Pear325	139.1	719.424	93	Positive	139.1	93	2.99	138.032	[M+H]+	C16700	Protocatechuic aldehyde	Catechin derivatives	IV	172000	168000	213000		74800	97400	58900		37000	31400	48700		39200	39800	34300		88200	60200	62600		42500	68100	63100		33500	28700	38900		9	24700	19400		9	9	9
Pear52	147.12	-67.9671	88	Positive	147.12	88	0.77	146.118	[M+H]+	C08201	Acetylcholine	Cholines	V	129000	158000	164000		128000	115000	148000		136000	139000	141000		142000	153000	141000		173000	153000	271000		125000	173000	157000		209000	231000	230000		251000	224000	228000		156000	185000	166000
Pear59	104.1	0	60.2	Positive	104.1	60.2	0.78	103.1	[M+H]+	C00114	Choline	Cholines	I	23600000	22600000	26900000		25500000	27500000	24800000		22200000	18800000	21700000		20700000	19900000	21400000		7310000	9830000	13300000		16100000	15300000	12600000		16000000	16100000	16700000		15700000	18300000	17300000		17000000	16200000	16300000
Pear70	258.2	4278.49	125.2	Positive	258.2	125.2	0.8	258.2	Protonated	C00670	sn-Glycero-3-phosphocholine	Cholines	I	201000	163000	174000		190000	205000	201000		149000	133000	145000		83900	76900	66900		165000	139000	135000		142000	133000	152000		122000	102000	142000		90600	99100	128000		50400	82600	84400
Pear1096	485.1	0	323.3	Negative	485.1	323.3	3.3	486.1	[M-H]-	-	4-hydroxycoumarin di-glucoside	Coumarins	V	9	9	9		9	2440	9		9	9	9		3650	9	9		9	9	5010		10400	13700	12500		31400	26200	27400		31300	26700	34200		89800	87400	78800
Pear289	353.1	0	272.8	Positive	353.1	272.8	2.73	352.1	[M+H]+	-	6,7-dihydroxycoumarin 6-O-quinic acid	Coumarins	VII	358000	455000	515000		339000	462000	454000		246000	309000	334000		287000	303000	322000		392000	470000	470000		437000	746000	594000		862000	930000	895000		844000	721000	714000		390000	547000	409000
Pear1019	351.1	0	132.6	Negative	351.1	132.6	2.41	352.1	[M-H]-	-	6,7-dihydroxycoumarin 7-O-quinic acid	Coumarins	VII	9	19500	26700		20000	22200	21300		595000	521000	9		9	9	9		15500	23300	26600		33200	36000	37000		169000	147000	155000		195000	126000	122000		34600	58900	52900
Pear519	177	-564.653	121	Positive	177	121	4.15	176.047	[M+H]+	-	6-Hydroxy-4-methylcoumarin	Coumarins	I	78700	71200	52700		63400	76200	48900		59100	44100	37700		39000	28500	25300		20000	21500	29900		19600	14200	22800		30500	19500	25400		22700	17500	19200		12300	9140	8560
Pear388	209.2	956.938	194.1	Positive	209.2	194.1	3.45	208.037	[M+H]+	C09265	6-Methoxy-7,8-DihydroxyCoumarin	Coumarins	I	359000	363000	289000		368000	337000	340000		314000	421000	239000		261000	194000	245000		251000	279000	304000		261000	249000	246000		288000	227000	307000		229000	211000	192000		115000	120000	113000
Pear1083	177	0	133.1	Negative	177	133.1	3.17	178.027	[M-H]-	C09263	Esculetin (6,7-dihydroxycoumarin)	Coumarins	II	135000	139000	162000		132000	167000	175000		173000	203000	172000		157000	150000	164000		118000	175000	183000		128000	167000	129000		158000	173000	178000		92000	92100	102000		55900	89300	61900
Pear1020	703.4	284.414	351.3	Negative	703.4	351.3	2.42	704.4	[M-H]-	-	Esculetin O-quinacyl esculetin O-quinic acid	Coumarins	VII	1320000	1710000	2020000		925000	1540000	1610000		363000	464000	544000		690000	531000	669000		801000	1580000	1850000		1640000	3950000	2320000		5630000	4950000	4860000		3560000	3140000	2680000		746000	1790000	757000
Pear1037	339.1	0	177.1	Negative	339.1	177.1	2.58	340.079	[M-H]-	C09264	Esculin (6,7-Dihydroxycoumarin-6-glucoside)	Coumarins	I	256000	226000	252000		250000	273000	189000		170000	218000	159000		88100	84600	102000		104000	80900	83100		85200	62500	65400		63500	88700	115000		60200	62900	102000		57500	57700	58700
Pear450	369.119	51.4766	207.5	Positive	369.119	207.5	3.76	368.119	[M+H]+	-	N-sinapoyl hydroxycoumarin	Coumarins	I	80000	73600	66300		58500	62300	54200		45200	49000	38100		20900	17800	20800		21500	13300	14900		13000	9	9		9	9	9		9	9	9		9	9	9
Pear447	339.1	0	177.5	Positive	339.1	177.5	3.74	338.1	[M+H]+	-	O-Feruloyl 4-hydroxylcoumarin	Coumarins	I	368000	345000	617000		362000	386000	323000		223000	501000	177000		76400	51700	58700		33900	16200	26400		9	11900	9520		9	15100	21700		12900	9	27500		9	9	9
Pear580	207.06	-48.2928	207.1	Positive	207.06	207.1	4.73	206.058	[M+H]+	C09311	Scoparone	Coumarins	I	211000	211000	264000		282000	279000	191000		192000	299000	111000		49300	45700	59800		39200	6440	17700		9	14200	3920		9	19000	45800		9	12500	40900		9	9	9
Pear1095	273	-366.166	97	Negative	273	97	3.29	274.084	[M-H]-	C09320	Afzelechin (3,5,7,4'-Tetrahydroxyflavan)	Flavanone	I	23900	25000	21800		20200	21000	23600		20700	16300	20800		13300	8860	12800		5490	7160	12000		10000	9950	9		9	8600	9		13700	7350	8740		9650	9800	6070
Pear546	537	-186.185	289.7	Positive	537	289.7	4.39	536	[M+H]+	-	Eriodictyol O-malonylhexoside	Flavanone	I	33100	40000	53400		37200	45700	30800		29400	36300	28400		5950	9	12000		12200	9	9		9	2110	9		9	4930	13300		9	9	13000		1590	1860	9
Pear1165	463.132	15.1147	301.1	Negative	463.132	301.1	3.88	464.132	[M-H]-	-	Hesperetin 5-O-glucoside	Flavanone	I	4410000	4740000	6990000		2800000	4230000	2360000		1360000	1820000	865000		416000	237000	637000		1530000	196000	289000		158000	267000	101000		236000	2100000	2600000		307000	383000	1960000		198000	176000	149000
Pear1193	609.2	0	301.3	Negative	609.2	301.3	4.09	610.19	[M-H]-	C09806	Hesperetin 7-O-neohesperidoside (Neohesperidin)	Flavanone	IV	473000	480000	800000		327000	325000	282000		156000	332000	139000		47100	34800	39600		51700	5410	12700		9	8080	9		9	16000	46000		2860	3570	58100		3000	9	9
Pear1179	609.19	16.4155	301.1	Negative	609.19	301.1	3.99	610.19	[M-H]-	C09755	Hesperetin 7-rutinoside (Hesperidin)	Flavanone	IV	466000	521000	735000		289000	303000	248000		151000	287000	123000		31500	22800	34200		42000	3350	16500		9	7100	9		9	20000	39200		1710	2160	47100		9	9	9
Pear1006	625.2	0	463.3	Negative	625.2	463.3	2.26	626.2	[M-H]-	-	Hesperetin O-hexosyl-O-hexoside	Flavanone	V	3640	3370	9		4670	5320	9		9	5050	5860		9	9	9		6800	8470	4780		6830	9660	8640		5600	12200	12000		14400	15600	11400		14100	11500	17200
Pear1172	549.2	182.116	387.3	Negative	549.2	387.3	3.93	550.2	[M-H]-	-	Hesperetin O-malonylhexoside	Flavanone	II	193000	211000	151000		192000	206000	190000		199000	192000	195000		302000	218000	222000		253000	290000	292000		221000	174000	217000		127000	116000	150000		110000	101000	89300		74400	78300	67900
Pear1246	593	-337.154	285.2	Negative	593	285.2	4.85	594.195	[M-H]-	C09830	Isosakuranetin-7-neohesperidoside (Poncirin)	Flavanone	I	27800	37100	49900		39400	75800	40400		14000	30100	10900		5410	5520	10000		15100	9	9		4660	3080	10700		2080	13500	29100		9	9	20800		9	9	9
Pear1187	433.121	16.162	122.9	Negative	433.121	122.9	4.05	434.121	[M-H]-	C09099	Naringenin 7-O-glucoside (Prunin)	Flavanone	VIII	188000	251000	251000		197000	320000	191000		144000	222000	141000		256000	188000	245000		420000	427000	484000		307000	358000	284000		206000	281000	403000		159000	198000	315000		109000	93300	82600
Pear1171	579.179	12.0862	135	Negative	579.179	135	3.92	580.179	[M-H]-	C09789	Naringenin 7-O-neohesperidoside (Naringin)	Flavanone	VIII	286000	311000	390000		203000	257000	179000		112000	155000	85700		23600	17300	33000		43800	9290	16500		5200000	12100	41700		35200	28400	50800		11600	9630	72100		7770	10400	7650
Pear1270	273.084	25.6338	167.1	Negative	273.084	167.1	5.34	274.084	[M-H]-	C00774	Phloretin	Flavanone	VI	2470	9	1700		9	1740	1200		9	9	9		5760	1570	1480		5800	3120	2440		1180	2210	2800		3350	5700	4980		4150	14100	4080		9	4200	9
Pear568	255.06	-39.2049	137.1	Positive	255.06	137.1	4.57	254.058	[M+H]+	C12123	7,4'-Dihydroxyflavone	Flavone	I	17400	16200	20300		16400	18300	21700		11300	15100	11600		9140	7570	7870		4610	5090	6540		3250	3340	3830		9	9	9		9	9	9		9	9	9
Pear444	433.106	-16.1621	313.1	Positive	433.106	313.1	3.73	432.106	[M+H]+	-	Apigenin 5-O-glucoside	Flavone	IV	101000	172000	236000		78000	116000	88600		73800	50700	40600		13200	15300	15800		12800	10200	9460		10000	9	9		6500	10800	25400		9070	9	10600		8170	9	9
Pear1188	431.1	0	269.2	Negative	431.1	269.2	4.07	432.1	[M-H]-	C04608	Apigenin 7-O-glucoside (Cosmosiin)	Flavone	I	2290000	2470000	3580000		2170000	3780000	2090000		1460000	2340000	1320000		414000	275000	684000		1340000	82900	139000		41300	108000	16300		60900	873000	1980000		75300	87700	1020000		46400	35400	22300
Pear1166	577.164	13.8611	269.1	Negative	577.164	269.1	3.89	578.164	[M-H]-	C12627	Apigenin 7-O-neohesperidoside (Rhoifolin)	Flavone	IV	6260000	7360000	8950000		4730000	5680000	4270000		2770000	3690000	1810000		587000	418000	685000		862000	90500	164000		78900	118000	37200		47000	413000	1010000		62400	66000	1040000		24400	27700	19100
Pear1152	577.164	13.8611	269.1	Negative	577.164	269.1	3.82	578.164	[M-H]-	-	Apigenin 7-rutinoside (Isorhoifolin)	Flavone	IV	6210000	6650000	8680000		4400000	5460000	4160000		2470000	3430000	1880000		536000	422000	599000		877000	100000	157000		77300	121000	30400		36700	376000	908000		56000	71000	928000		27300	26900	20600
Pear540	519	-192.641	271.7	Positive	519	271.7	4.36	518	[M+H]+	-	Apigenin O-malonylhexoside	Flavone	I	9790	14300	13600		19000	22100	13900		22400	17200	11800		8210	9	10300		25100	5990	9		4730	7300	3720		9	13900	23300		9	9	9		9	9	9
Pear631	301.063	-26.5718	286.1	Positive	301.063	286.1	5.56	300.063	[M+H]+	C04293	Chrysoeriol	Flavone	I	6500	14100	19400		3920	14100	10600		9	15100	7640		9	1530	5160		1570	9	2310		2040	1790	9		9	9	9590		9	9	9		4490	3260	1580
Pear486	463.123	0	313.9	Positive	463.123	313.9	3.96	462.123	[M+H]+	-	Chrysoeriol 5-O-hexoside	Flavone	I	17400000	16900000	19000000		14200000	17400000	13100000		9270000	15400000	8720000		3180000	2110000	4110000		5480000	467000	956000		260000	532000	103000		235000	2400000	5860000		268000	343000	4090000		169000	141000	118000
Pear1203	461.1	0	460.9	Negative	461.1	460.9	4.17	462.1	[M-H]-	-	Chrysoeriol 7-O-hexoside	Flavone	I	1220000	1320000	1610000		1150000	1410000	1050000		694000	1410000	630000		234000	153000	286000		340000	53800	84300		31900	63400	26900		27900	205000	422000		26700	34700	301000		22400	21000	17400
Pear482	609.4	328.299	301.7	Positive	609.4	301.7	3.93	608.4	[M+H]+	-	Chrysoeriol 7-O-rutinoside	Flavone	IV	17700000	19500000	22000000		13200000	14100000	12100000		6840000	13700000	6050000		1630000	1050000	1760000		1760000	245000	623000		145000	287000	67100		92000	714000	2010000		101000	125000	1920000		68600	49000	42300
Pear1164	503.1	0	341.3	Negative	503.1	341.3	3.88	504.1	[M-H]-	-	Chrysoeriol O-acetylhexoside	Flavone	VII	66800	74800	80400		141000	152000	178000		325000	323000	322000		379000	333000	326000		302000	376000	383000		248000	220000	201000		177000	132000	160000		89000	99400	104000		67900	67500	61800
Pear1196	475.1	0	284.5	Negative	475.1	284.5	4.12	476.1	[M-H]-	-	Chrysoeriol O-glucuronic acid	Flavone	VII	2470	1400	9		2240	1740	2960		2890	4700	3680		4560	4120	4490		3430	3950	2630		2910	3010	3210		3320	3210	3990		4000	3390	3540		3220	3480	3610
Pear354	639.1	-156.446	640	Positive	639.1	640	3.21	638.1	[M+H]+	-	Chrysoeriol O-glucuronic acid-O-hexoside	Flavone	VII	9	9	9		13600	17000	14500		35800	43500	39600		47000	29800	41500		18800	24700	26200		13800	11100	15100		14300	9	8250		11500	9390	9290		6830	5170	8050
Pear1018	709.1	-141.004	547.3	Negative	709.1	547.3	2.41	710.1	[M-H]-	-	Chrysoeriol O-hexosyl-O-malonylhexoside	Flavone	VII	9	9	9		4170	5810	2950		9000	7840	7650		8580	10800	7830		7270	10500	7120		7900	6240	6600		9	2870	6940		5990	3930	3080		4210	3820	3370
Pear549	549.1	0	301.7	Positive	549.1	301.7	4.43	548.1	[M+H]+	-	Chrysoeriol O-malonylhexoside	Flavone	I	11800	10700	14000		14000	16600	11800		11700	16300	12900		9	9	9		14500	9	9		9	9	9		9	2960	9440		9	2460	8420		9	9	9
Pear392	509.3	392.85	347.9	Positive	509.3	347.9	3.47	508.3	[M+H]+	-	Limocitrin O-hexoside	Flavone	V	9	9	9		9	9	9		9	9	9		17800	9	13400		25800	25600	36100		40500	29600	30900		42700	37900	35400		25800	30400	27800		51900	56200	60600
Pear1136	447.3	447.327	285.1	Negative	447.3	285.1	3.7	448.101	[M-H]-	-	Luteolin 7-O-glucoside (Cynaroside)	Flavone	I	9410000	10100000	14500000		7650000	12700000	6740000		2260000	4330000	1500000		635000	448000	1020000		3200000	175000	396000		141000	451000	61500		307000	4430000	7470000		372000	385000	4500000		136000	162000	118000
Pear411	581.2	0	287.3	Positive	581.2	287.3	3.6	580.2	[M+H]+	-	Luteolin O-hexosyl-O-pentoside	Flavone	VII	11900	6870	9810		7100	4530	9710		9	9	9		4990	6280	9		13200	12500	12000		11500	15600	16600		13200	16100	16800		9520	8780	13300		9610	9220	5850
Pear521	565	-176.96	317.8	Positive	565	317.8	4.17	564	[M+H]+	-	Selgin O-malonylhexoside	Flavone	I	35100000	37000000	43100000		31200000	37700000	27400000		20800000	26800000	18800000		5860000	4010000	8410000		12700000	1110000	2040000		442000	1200000	178000		581000	6290000	12200000		821000	1210000	10800000		397000	333000	286000
Pear456	509.2	196.425	347.6	Positive	509.2	347.6	3.82	508.2	[M+H]+	-	Syringetin 5-O-hexoside	Flavone	V	9	9	9		9	9100	4250		9180	5240	7470		15000	10600	9		30200	21700	25400		31700	31100	31200		44800	42600	27900		27700	48000	46500		36500	51400	36600
Pear1283	329	-303.859	314.2	Negative	329	314.2	5.59	330	[M-H]-	-	Tricin	Flavone	VIII	9	5650	14200		2860	3720	9		3170	4350	2940		12600	10400	18700		9	3370	4810		34900	19600	14800		9	4110	3010		5950	9	9		7690	7510	7990
Pear1168	491.1	0	329.3	Negative	491.1	329.3	3.9	492.1	[M-H]-	-	Tricin 5-O-hexoside	Flavone	VII	7240	7430	9		9	9	8270		8640	21100	10400		8160	13900	22700		35300	38600	31800		38300	33400	37500		50500	35200	71800		37400	37400	44700		38000	15300	30500
Pear643	535.3	373.762	487.2	Positive	535.3	487.2	5.74	534.3	[M+H]+	-	Tricin 7-O-acetylglucoside	Flavone	I	30100	24400	29700		30800	23600	24700		22600	22200	18900		12800	14300	12300		6900	6820	4760		5160	3130	3750		9	1700	2230		1710	9	1390		1590	1240	1980
Pear515	493.1	0	331.8	Positive	493.1	331.8	4.13	492.1	[M+H]+	-	Tricin 7-O-hexoside	Flavone	I	2190000	2660000	3120000		3230000	3000000	2710000		1960000	4770000	1610000		550000	465000	751000		458000	89200	251000		60300	172000	36000		53900	367000	659000		64100	82900	1110000		30800	32500	33600
Pear496	655.2	0	331.7	Positive	655.2	331.7	4.02	654.2	[M+H]+	-	Tricin di-O-hexoside	Flavone	I	3770	8620	5330		14000	10900	12800		12000	35500	14900		2880	3790	5520		9	9	9		9	9	9		9	9	9		9	9	9		9	9	9
Pear514	507.1	0	331.8	Positive	507.1	331.8	4.12	506.1	[M+H]+	-	Tricin O-glucuronic acid	Flavone	II	12900	16300	13300		27300	22900	28000		48400	48200	44000		43900	37100	43900		17400	26400	17900		8500	8370	10100		9	9	9		9	9	9		9	9	9
Pear474	567.3	176.305	406	Positive	567.3	406	3.9	566.3	[M+H]+	-	Tricin O-glycerylhexoside	Flavone	II	10100	9470	5850		20400	6470	14700		14100	20600	18100		12800	7480	11200		10700	13100	7810		9540	11300	8670		9	5290	7820		8310	7500	4500		6760	4750	9
Pear1130	521.1	0	329.3	Negative	521.1	329.3	3.68	522.1	[M-H]-	-	Tricin O-saccharic acid	Flavone	II	1030000	1090000	958000		1540000	1400000	1400000		2160000	2400000	1850000		1580000	1340000	1430000		1370000	1400000	1430000		1370000	972000	1050000		898000	775000	899000		559000	448000	579000		264000	245000	272000
Pear370	627.1	-159.439	447.3	Positive	627.1	447.3	3.33	626.1	[M+H]+	-	6-C-hexosyl-hesperetin O-hexoside	Flavone C-glycosides	I	25200	27800	29900		68400	62700	50600		79100	130000	49000		9	35700	40200		35900	25800	32700		9	9	9		9	10300	19900		9	6150	32800		9	9	9
Pear419	611.1	-163.613	299.8	Positive	611.1	299.8	3.64	610.1	[M+H]+	-	8-C-hexosyl-luteolin O-hexoside	Flavone C-glycosides	IV	25000	27100	41800		14000	18600	16200		6980	10000	6880		9	9	9		9	9	9		9	9	9		9	9	9		9	9	9		9	9	9
Pear379	581.1	-172.058	449.2	Positive	581.1	449.2	3.38	580.1	[M+H]+	-	8-C-hexosyl-luteolin O-pentoside	Flavone C-glycosides	VII	20700	21100	18200		38100	49200	40900		102000	90500	83200		153000	120000	150000		82300	133000	120000		86200	73100	78100		58400	44700	48000		45100	44400	27800		30700	41700	38600
Pear357	565.1	-176.929	481.7	Positive	565.1	481.7	3.23	564.1	[M+H]+	-	C-hexosyl-apigenin C-pentoside	Flavone C-glycosides	II	2110	4250	5090		4070	6270	6310		6220	1920	2370		4730	14000	3270		1340	9	2360		2460	1630	3410		5310	10600	1540		2480	3680	7070		9	9	9
Pear298	611.2	0	412.3	Positive	611.2	412.3	2.8	610.2	[M+H]+	-	C-hexosyl-luteolin O-hexoside	Flavone C-glycosides	I	17000	18100	17000		13800	13700	11800		5180	11000	7310		8230	5690	8730		7490	10500	5290		10700	4740	6840		9470	14500	11900		9250	12100	9150		4430	2920	4010
Pear319	613.1	-163.079	300.3	Positive	613.1	300.3	2.97	612.1	[M+H]+	-	Eriodictiol C-hexosyl-O-hexoside	Flavone C-glycosides	II	12500	6380	9610		13300	11700	9490		18200	22300	12400		17100	11300	13200		8170	10700	18200		9	7540	11100		5150	8840	8380		9	7290	7580		9	9	9
Pear1088	449.1	0	329.3	Negative	449.1	329.3	3.21	450.1	[M-H]-	-	Eriodictyol C-hexoside	Flavone C-glycosides	VIII	58200	106000	118000		65900	67300	56100		56200	66000	43100		118000	97100	98800		284000	268000	294000		225000	307000	270000		175000	167000	234000		159000	155000	163000		92100	94100	76700
Pear1122	431.106	18.5573	431.1	Negative	431.106	431.1	3.61	432.106	[M-H]-	C01714	Isovitexin	Flavone C-glycosides	I	10800	10700	13700		12000	14200	9740		8360	11200	7730		2750	7360	4590		4490	9	2870		9	3250	2860		3630	5470	8110		4270	3900	5150		9	4720	9
Pear424	611.2	0	299.8	Positive	611.2	299.8	3.67	610.2	[M+H]+	-	Luteolin 8-C-hexosyl-O-hexoside	Flavone C-glycosides	IV	556000	603000	918000		375000	343000	320000		150000	324000	161000		36500	24900	45600		36700	4810	16100		9	10600	9		9	18300	49900		9	3130	49200		9	9	2780
Pear369	449.1	0	329.6	Positive	449.1	329.6	3.32	448.1	[M+H]+	-	Luteolin C-hexoside	Flavone C-glycosides	VII	9	9	9		4660	6010	4220		9890	9260	9300		5230	9620	8780		7550	8760	9980		6630	5970	6630		6810	5660	4580		6660	4920	8620		5510	9	4520
Pear1220	287.06	0	125.1	Negative	287.06	125.1	4.43	288.063	[M-H]-	C00974	Aromadedrin (Dihydrokaempferol)	Flavonol	VIII	3720	4220	3850		9	9	9		3190	9	4500		20100	20500	21000		13100	16200	13800		8460	7790	6590		10700	10600	15700		6110	6800	6450		2230	9	3240
Pear376	321.05	-31.1468	153.1	Positive	321.05	153.1	3.36	320.053	[M+H]+	C02906	Dihydromyricetin	Flavonol	V	71400	75200	71200		37100	53700	51800		46900	46700	57500		34400	35000	39500		33300	33700	31100		49200	58800	46200		89800	87100	93100		91200	93800	69500		89400	118000	84000
Pear1293	329.1	0	314.3	Negative	329.1	314.3	5.76	330.1	[M-H]-	-	Di-O-methylquercetin	Flavonol	II	26700	25700	28800		78000	81600	70300		109000	158000	124000		72100	76500	90700		24700	32300	17800		125000	34800	36200		31800	31600	25700		18200	93000	19700		18500	17900	15800
Pear422	289	-345.901	215.1	Positive	289	215.1	3.66	288.063	[M+H]+	C01378	Fustin	Flavonol	VIII	5100	7710	2820		9	3310	5770		9	4400	9		6890	6050	5740		14600	13400	6820		13800	15000	11500		8360	7680	14200		9840	7340	9730		8820	2490	7020
Pear1243	675.2	0	513.2	Negative	675.2	513.2	4.83	676.237	[M-H]-	C17555	Icariin (kaempferol 3,7-O-diglucoside 8-prenyl derivative)	Flavonol	V	9	9	9		9	9	9		9	9	9		9	9	9		9	9	9		9	2910	9		4050	4180	3980		9710	7570	8360		11200	12900	13300
Pear1124	623.169	11.233	314	Negative	623.169	314	3.64	624.169	[M-H]-	-	Isorhamnetin 3-O-neohesperidoside	Flavonol	IV	10100000	11600000	13800000		6810000	6790000	6000000		2890000	5300000	2490000		694000	522000	932000		926000	343000	425000		227000	319000	202000		144000	444000	739000		142000	150000	873000		89500	84900	75200
Pear464	479.2	208.725	317.8	Positive	479.2	317.8	3.86	478.2	[M+H]+	-	Isorhamnetin 5-O-hexoside	Flavonol	IV	7190000	7150000	10100000		4620000	5130000	4090000		2120000	3860000	1680000		518000	433000	665000		788000	272000	384000		157000	266000	169000		95100	379000	637000		111000	130000	645000		76800	96800	58100
Pear1204	519.1	0	315.3	Negative	519.1	315.3	4.22	520.1	[M-H]-	-	Isorhamnetin O-acetyl-hexoside	Flavonol	I	43700000	47000000	57300000		38200000	50000000	35200000		24700000	33600000	20000000		5900000	3790000	9120000		12200000	1080000	2060000		428000	982000	170000		511000	5610000	10400000		724000	975000	9920000		355000	258000	225000
Pear527	479.2	208.725	318	Positive	479.2	318	4.25	478.2	[M+H]+	-	Isorhamnetin O-hexoside	Flavonol	IV	11400000	11800000	13500000		8340000	9230000	7310000		5370000	7330000	4330000		1930000	1350000	2240000		4370000	770000	1060000		501000	734000	354000		398000	2770000	4970000		566000	748000	3590000		288000	286000	222000
Pear487	301.1	0	259.1	Positive	301.1	259.1	3.96	300.1	[M+H]+	C10098	Kaempferide	Flavonol	I	61700	65400	76100		44900	65700	41600		30500	69400	27300		14500	6190	14600		12600	9	5970		9	9	9		9	6710	11500		9	2900	12500		9	9	9
Pear1160	447	-223.664	284	Negative	447	284	3.86	448.101	[M-H]-	C12626	Kaempferol 3-O-galactoside (Trifolin)	Flavonol	I	6030000	6220000	9870000		4990000	8630000	4310000		1610000	2680000	1070000		419000	272000	727000		2370000	120000	260000		95400	272000	39900		230000	3310000	5130000		249000	280000	3130000		81600	104000	86200
Pear1184	447.101	17.8934	287.1	Negative	447.101	287.1	4.03	448.101	[M-H]-	C12249	Kaempferol 3-O-glucoside (Astragalin)	Flavonol	I	1200000	1400000	1850000		1090000	1440000	958000		794000	1700000	700000		292000	134000	436000		433000	130000	206000		96000	176000	77100		73900	321000	856000		68500	77400	778000		53200	37400	38600
Pear436	595.159	-11.7614	287	Positive	595.159	287	3.7	594.159	[M+H]+	-	Kaempferol 3-O-robinobioside (Biorobin)	Flavonol	IV	9440000	10000000	12900000		5000000	6260000	4590000		1440000	2160000	903000		326000	211000	368000		1020000	91600	177000		49600	140000	26800		82900	847000	1460000		96600	87200	1250000		34800	32200	24500
Pear452	595.159	-11.7614	287.1	Positive	595.159	287.1	3.77	594.159	[M+H]+	-	Kaempferol 3-O-rutinoside (Nicotiflorin)	Flavonol	IV	8560000	8830000	11600000		4960000	5750000	3750000		1130000	2000000	850000		265000	180000	296000		880000	65000	142000		34200	140000	21800		64300	723000	1280000		67500	64600	1100000		29900	34000	19500
Pear363	741.22	0	433.2	Positive	741.22	433.2	3.28	740.216	[M+H]+	C10178	Kaempferol-3-O-robinoside-7-O-rhamnoside (Robinin)	Flavonol	V	9	9	9		9	9	9		9	9	9		9	9	9		9	9	9		9	9	9		3330	1160	2560		2370	2060	3750		14500	11900	18200
Pear460	479	-208.725	317.3	Positive	479	317.3	3.84	478	[M+H]+	-	methylQuercetin O-hexoside	Flavonol	IV	7710000	7850000	9370000		4770000	4760000	3960000		2030000	3440000	1700000		572000	386000	624000		757000	290000	317000		162000	242000	179000		112000	262000	517000		99300	118000	578000		68200	65300	43200
Pear1104	479.09	20.8733	317.3	Negative	479.09	317.3	3.43	480.09	[M-H]-	-	Myricetin 3-O-galactoside	Flavonol	VII	1560	1660	9		6600	4820	8210		12400	13500	16800		17500	13900	12900		13300	10800	9610		8730	6140	7340		5860	4830	6870		3250	3060	4350		1870	4990	2290
Pear432	465	-215.008	302.8	Positive	465	302.8	3.68	464.096	[M+H]+	C05623	Quercetin 3-O-glucoside (Isotrifoliin)	Flavonol	I	4660000	5190000	7140000		2870000	3930000	2370000		1110000	1610000	741000		361000	213000	578000		1500000	158000	267000		120000	245000	92900		252000	2180000	2300000		303000	396000	2470000		146000	98700	99100
Pear1115	609.153	11.4915	609.1	Negative	609.153	609.1	3.51	610.153	[M-H]-	C05625	Quercetin 3-O-rutinoside (Rutin)	Flavonol	IV	1390000	1580000	2320000		809000	978000	677000		253000	453000	159000		71500	37000	104000		124000	18500	36600		16700	38900	12000		26300	160000	189000		34300	39300	192000		18700	22000	13100
Pear501	465	-215.008	302.9	Positive	465	302.9	4.04	464.096	[M+H]+	-	Quercetin 4'-O-glucoside (Spiraeoside)	Flavonol	I	693000	757000	879000		588000	683000	474000		315000	647000	273000		94000	58400	137000		179000	17700	33700		1030000	13400	9		9	74200	144000		9	9	123000		9	9	9
Pear443	611.2	0	303.7	Positive	611.2	303.7	3.73	610.2	[M+H]+	-	Quercetin 7-O-rutinoside	Flavonol	IV	1220000	1360000	1960000		734000	759000	634000		217000	307000	169000		45300	30700	57900		110000	18000	24200		8390	24200	7250		27200	150000	176000		25600	30400	158000		18400	16400	9430
Pear1161	505.1	0	301.2	Negative	505.1	301.2	3.87	506.1	[M-H]-	-	Quercetin O-acetylhexoside	Flavonol	IV	2280000	2570000	3550000		1400000	2610000	1230000		611000	1080000	488000		143000	74700	246000		598000	38300	67000		17100	44400	9620		52900	558000	673000		74300	92500	792000		30400	28100	21400
Pear576	627.1	-159.439	465.2	Positive	627.1	465.2	4.66	626.1	[M+H]+	-	Quercetin-3,4'-O-di-beta-glucopyranoside	Flavonol	I	53000	52400	66000		141000	170000	113000		232000	229000	196000		45400	41700	94500		38600	4240	9		9	9	9		9	22900	60900		9	1610	27300		9	9	9
Pear1079	385.1	0	223.2	Negative	385.1	223.2	3.1	386.1	[M-H]-	-	1-O-beta-D-Glucopyranosyl sinapate	Hydroxycinnamoyl derivatives	III	9	9	9		13500	8590	11200		23000	29800	28200		14900	13300	15000		13500	22800	12300		24200	21400	17400		69300	55700	60000		56400	42600	39800		35800	36200	43500
Pear507	153.047	-52.2688	135.1	Positive	153.047	135.1	4.08	152.047	[M+H]+	-	2-Methoxybenzoic acid	Hydroxycinnamoyl derivatives	II	8540	9440	9350		8120	9010	6710		12500	17900	16100		12400	17700	14800		5200	4180	3700		3840	3990	2370		1990	3410	9		9	9	9		9	9	9
Pear407	167.063	-41.8986	149.1	Positive	167.063	149.1	3.57	166.063	[M+H]+	C01744	3-(4-Hydroxyphenyl)propionic acid	Hydroxycinnamoyl derivatives	II	50500	36100	27000		40400	47200	48600		41400	52400	37200		44000	40600	36300		36300	28700	49100		33900	15800	19600		9	26300	26500		13900	20900	9		19400	15400	16700
Pear1279	207.1	0	192.1	Negative	207.1	192.1	5.53	208.1	[M-H]-	-	3,4-Dimethoxycinnamic acid	Hydroxycinnamoyl derivatives	III	9030	6530	7930		6510	5900	5920		4230	4310	3840		4630	5700	4520		3600	2930	3410		2830	2510	1580		3400	2060	3290		4170	2210	9		2710	2320	3480
Pear1182	193.058	36.2598	134.1	Negative	193.058	134.1	4.01	194.058	[M-H]-	-	3-Hydroxy-4-methoxycinnamic acid	Hydroxycinnamoyl derivatives	V	36700	51400	85400		64500	77000	51700		46600	51000	37600		64800	42600	59400		59600	60400	57400		110000	111000	114000		399000	314000	348000		376000	346000	408000		225000	192000	242000
Pear1272	177	-564.653	145.2	Negative	177	145.2	5.36	178	[M-H]-	-	4-Methoxycinnamic acid	Hydroxycinnamoyl derivatives	I	31400	26700	37400		31600	32900	30000		20900	34200	21600		14100	13100	15700		10600	8690	11700		4530	5140	4080		5230	4670	4520		2770	9	3940		2160	1840	1490
Pear1080	179.042	39.0985	135.1	Negative	179.042	135.1	3.14	180.042	[M-H]-	C01197	Caffeic acid	Hydroxycinnamoyl derivatives	I	188000	201000	182000		140000	197000	148000		125000	150000	116000		95200	128000	112000		84900	121000	105000		91600	108000	68100		123000	132000	187000		67900	67800	91800		38500	69900	57900
Pear1073	341	-293.169	179.2	Negative	341	179.2	3.03	342	[M-H]-	-	Caffeic acid O-glucoside	Hydroxycinnamoyl derivatives	I	145000	143000	163000		196000	198000	193000		167000	278000	122000		71200	68700	72200		75500	64100	64100		69900	64500	61500		104000	138000	193000		107000	101000	186000		99400	92200	86200
Pear650	165.1	0	95.5	Positive	165.1	95.5	5.88	164.1	[M+H]+	C10945	Caffeic aldehyde	Hydroxycinnamoyl derivatives	IV	15900	18900	23000		8940	10100	7070		5990	9	3150		4490	2400	3890		9	3340	3070		9	9	9		9	9	9		9	9	9		9	9	9
Pear1266	147.052	47.6045	61.8	Negative	147.052	61.8	5.22	148.052	[M-H]-	C00423	Cinnamic acid	Hydroxycinnamoyl derivatives	IV	10100	10500	9230		3920	4890	3420		9	2390	2090		9	9	9		9	9	9		9	9	9		9	9	9		9	9	9		9	9	9
Pear1041	341	-293.169	179.1	Negative	341	179.1	2.62	342.132	[M-H]-	C00761	Coniferin	Hydroxycinnamoyl derivatives	I	1060000	1210000	1120000		1410000	1290000	1230000		1320000	1790000	894000		827000	674000	761000		788000	781000	914000		720000	504000	444000		420000	547000	705000		728000	571000	728000		427000	392000	568000
Pear1138	179.079	44.675	146.1	Negative	179.079	146.1	3.71	180.079	[M-H]-	C00590	Coniferyl alcohol	Hydroxycinnamoyl derivatives	II	186000	117000	129000		52100	68000	117000		187000	184000	151000		269000	285000	197000		120000	146000	123000		99100	70500	71200		57200	47500	68900		40100	29300	25300		29500	28000	37000
Pear554	179.063	-39.0909	123	Positive	179.063	123	4.46	178.063	[M+H]+	C02666	Coniferylaldehyde	Hydroxycinnamoyl derivatives	I	1340000	1500000	1300000		991000	986000	934000		974000	913000	792000		449000	651000	544000		143000	197000	141000		109000	99800	104000		46500	63300	56100		38600	32200	40300		27000	28500	32600
Pear1240	591.1	-169.147	367.4	Negative	591.1	367.4	4.79	592.1	[M-H]-	-	Disinapoyl hexoside	Hydroxycinnamoyl derivatives	V	9	1190	803		9	9	9		2290	9	1730		1690	9	1440		3940	4630	5280		3280	3490	5830		7400	4480	5760		5920	6290	5670		6670	5860	7580
Pear1170	193.058	36.2598	134.1	Negative	193.058	134.1	3.92	194.058	[M-H]-	C01494	Ferulic acid	Hydroxycinnamoyl derivatives	V	12700	22600	42800		36800	74000	27700		41400	34400	9		38800	45000	39600		30900	47600	56100		73000	121000	83900		366000	300000	381000		357000	339000	395000		205000	162000	277000
Pear371	375.2	266.596	137.6	Positive	375.2	137.6	3.34	374.2	[M+H]+	-	Feruloyl syringic acid	Hydroxycinnamoyl derivatives	VII	29600	33500	25800		56200	54700	67200		141000	193000	133000		147000	202000	152000		153000	167000	161000		130000	102000	84200		61500	36400	63600		21700	19600	29100		13800	17600	15300
Pear362	183.058	-38.2378	137.1	Positive	183.058	137.1	3.28	182.058	[M+H]+	C05582	Homovanillic acid	Hydroxycinnamoyl derivatives	II	95600	73200	81500		87900	76500	71200		85000	86000	83900		90200	56100	80800		57900	79000	60400		60100	45100	32100		9	23100	20400		9	9	9		9	9	9
Pear334	195.1	0	177.5	Positive	195.1	177.5	3.08	194.1	[M+H]+	-	Hydroxy-methoxycinnamate	Hydroxycinnamoyl derivatives	III	74000	74400	64500		55200	62400	61000		68700	69900	60400		119000	104000	119000		131000	128000	160000		65600	92700	79400		128000	145000	120000		86200	86600	94500		57500	65200	92000
Pear528	149.1	0	131	Positive	149.1	131	4.25	148.052	[M+H]+	-	p-Coumaraldehyde	Hydroxycinnamoyl derivatives	IV	107000	108000	95600		35400	29700	33800		29200	23700	24900		44300	48500	44400		24400	19500	31300		10300	8470	9		9	9	9		9	9	9		9	9	9
Pear440	165.047	-48.4687	147.1	Positive	165.047	147.1	3.71	164.047	[M+H]+	C00811	p-Coumaric acid	Hydroxycinnamoyl derivatives	I	187000	161000	206000		238000	278000	174000		130000	191000	85800		36500	26200	40300		42600	9	21200		9	9	9		9	22600	32400		9	11300	28200		9	9	9
Pear1114	149	-670.691	130.1	Negative	149	130.1	3.5	150.068	[M-H]-	C02646	p-Coumaryl alcohol	Hydroxycinnamoyl derivatives	I	71500	96200	97000		69900	82400	81700		34500	58600	28700		14200	28000	19000		9	9	9		9	9	9		9	9	9		9	9	9		9	9	9
Pear1265	357.142	22.4006	136.1	Negative	357.142	136.1	5.18	358.142	[M-H]-	-	Pinoresinol	Hydroxycinnamoyl derivatives	II	1190000	1190000	1280000		906000	778000	876000		1560000	1540000	1330000		1130000	1500000	1310000		162000	172000	90800		17900	12800	15600		4930	7100	6760		4660	5020	5840		9	9	9
Pear1221	207.1	0	177.1	Negative	207.1	177.1	4.43	208.074	[M-H]-	-	Sinapinaldehyde	Hydroxycinnamoyl derivatives	II	6220000	7110000	6960000		8140000	9510000	8990000		6840000	6870000	6250000		4120000	5860000	4780000		1540000	1770000	1090000		1030000	743000	846000		476000	479000	465000		308000	337000	414000		404000	401000	494000
Pear446	211	-473.709	168.1	Positive	211	168.1	3.73	210.089	[M+H]+	C02325	Sinapyl alcohol	Hydroxycinnamoyl derivatives	II	17400	18200	18600		15400	20500	15300		14400	18600	14600		14600	12800	10900		8910	11500	7240		8360	3620	6130		9	2940	2330		2750	3220	1580		9	9	9
Pear1177	181.1	0	151.1	Negative	181.1	151.1	3.99	182.1	[M-H]-	-	Syringaldehyde	Hydroxycinnamoyl derivatives	II	229000	274000	242000		295000	315000	342000		650000	707000	653000		379000	558000	472000		143000	176000	106000		75100	52800	61300		19300	22900	24000		11400	13100	13500		12300	9780	14200
Pear361	199.053	-35.1653	140.1	Positive	199.053	140.1	3.27	198.053	[M+H]+	C10833	Syringic acid	Hydroxycinnamoyl derivatives	VII	9	9	9		11200	9	17800		21800	24800	22400		30200	34700	28200		32700	29200	25200		24900	28600	22800		14700	10000	17100		8350	12500	9		9570	13100	8920
Pear647	133.058	-52.6059	115	Positive	133.058	115	5.83	132.058	[M+H]+	C00903	trans-cinnamaldehyde	Hydroxycinnamoyl derivatives	VIII	6320	2330	5970		2690	3420	2720		5240	4370	6760		3950	3470	8510		10100	4780	5770		118000	3370	4590		8410	8000	3180		5000	5690	5800		2570	2250	9
Pear1091	167	0	152.1	Negative	167	152.1	3.26	168	[M-H]-	C06672	Vanillic acid	Hydroxycinnamoyl derivatives	II	35800	48800	46400		101000	87400	85700		107000	107000	98700		69200	107000	82700		34900	40500	30000		35800	16800	21200		9560	9650	16600		12200	13300	15100		14900	9	25500
Pear318	192.06	-52.0644	114.9	Positive	192.06	114.9	2.95	191.058	[M+H]+	C05635	5-Hydroxyindole-3-acetic acid	Indole derivatives	I	44800	32000	33400		36100	32500	30600		15800	14400	18600		18400	20100	17900		17100	17600	22600		10600	11400	13100		10900	10300	12200		10200	8630	7970		10700	8770	9
Pear241	118	-846.74	58.2	Positive	118	58.2	2.41	117	[M+H]+	C00463	Indole	Indole derivatives	I	32100	26100	26300		54400	65000	77600		55900	70500	73200		21900	17500	18200		26900	24100	24200		19700	30100	18900		10500	5800	4850		9	9	9		17500	26500	24200
Pear541	146.1	0	118.1	Positive	146.1	118.1	4.36	145.053	[M+H]+	C08493	Indole-3-carboxaldehyde	Indole derivatives	I	25700	26600	22600		22800	37900	28200		13100	21200	23500		12000	16700	11300		14200	21500	19100		11700	14400	12800		9	9	9		6800	7210	5740		9	9	9
Pear235	206.1	0	147.5	Positive	206.1	147.5	2.39	205.1	[M+H]+	C05660	Methoxyindoleacetic acid	Indole derivatives	I	172000	150000	167000		549000	470000	491000		348000	435000	373000		129000	119000	115000		182000	153000	206000		140000	126000	189000		49400	23600	32200		26000	16800	21100		86200	138000	122000
Pear372	417.111	-16.7818	255.1	Positive	417.111	255.1	3.34	416.111	[M+H]+	C10216	Daidzein 7-O-glucoside (Daidzin)	Isoflavone	II	22100	20200	20700		14700	15700	16500		20300	21000	23100		24800	15400	23500		17300	17700	13300		11200	9	9720		5410	8930	9		9	9	9		6050	4050	3610
Pear1308	267.074	29.9551	252.1	Negative	267.074	252.1	6.1	268.074	[M-H]-	C00858	Formononetin (4'-O-methyldaidzein)	Isoflavone	II	2360	2920	2610		2430	1520	2020		1530	2650	1630		1800	2000	2080		698	778	9		9	697	614		818	9	9		9	9	9		9	9	9
Pear1155	431	-231.965	269.1	Negative	431	269.1	3.84	432.106	[M-H]-	C09126	Genistein 7-O-Glucoside (Genistin)	Isoflavone	I	185000	213000	277000		161000	291000	158000		123000	162000	96300		37600	24300	53400		111000	6030	12200		4500	11200	2960		8970	67700	153000		5300	5770	73200		4390	3380	3370
Pear1352	295	-677.507	277.5	Negative	295	277.5	9.61	296	[M-H]-	-	12,13-EODE	Lipids_Fatty acids	IV	8610	8790	6180		5250	5680	4250		3960	3780	2250		3840	7420	3290		4380	2120	1890		3330	2550	2580		1370	2240	1610		1860	1290	1850		2160	1420	2040
Pear1336	293	-682.128	193.2	Negative	293	193.2	7.66	294	[M-H]-	-	13-HOTrE(r)	Lipids_Fatty acids	VII	52600	78500	81800		46800	80400	82800		135000	84400	155000		54700	53200	151000		221000	61000	49200		87900	77900	54200		169000	61200	85000		47800	53100	54100		74600	69100	76900
Pear1338	311.1	-321.337	293.4	Negative	311.1	293.4	7.71	312.1	[M-H]-	C04717	13-HPODE	Lipids_Fatty acids	II	4570	6670	4940		5780	5510	5850		10600	12400	9500		10400	11300	9480		3300	4600	2760		13300	7820	8870		3690	4540	3860		2260	3320	3490		2610	1760	2610
Pear1339	309	-646.831	291.5	Negative	309	291.5	7.98	310	[M-H]-	-	13-HpOTrE(r)	Lipids_Fatty acids	II	5150	5620	4810		4300	5490	4010		4730	4480	3610		5810	7680	4190		3900	2830	2670		5920	3810	3940		2000	2580	2800		2950	2690	2190		3350	2240	1890
Pear739	277.216	0	157.4	Positive	277.216	157.4	8.45	276.216	[M+H]+	-	14,15-Dehydrocrepenynic acid	Lipids_Fatty acids	II	117000	146000	106000		138000	153000	111000		91600	105000	101000		156000	199000	135000		50800	54000	39500		106000	56400	45900		36300	47800	40400		17000	25200	26800		19500	21500	15800
Pear682	318.3	0	300.9	Positive	318.3	300.9	6.63	317.3	[M+H]+	C12144	4-Hydroxysphinganine	Lipids_Fatty acids	II	449000	398000	385000		359000	289000	272000		448000	434000	412000		442000	401000	480000		594000	608000	613000		414000	331000	380000		309000	204000	240000		168000	196000	183000		182000	190000	185000
Pear679	291	-686.813	273.9	Positive	291	273.9	6.55	290	[M+H]+	-	4-oxo-9Z,11Z,13E,15E-octadecatetraenoic acid	Lipids_Fatty acids	I	9860	9940	8190		7970	7930	8510		6160	6500	5140		4520	4310	3780		9	9	9		9	9	9		9	9	9		9	9	9		9	9	9
Pear1347	295	-677.507	183.3	Negative	295	183.3	8.82	296	[M-H]-	-	9,10-EODE	Lipids_Fatty acids	VIII	134000	159000	125000		123000	139000	105000		176000	208000	169000		244000	256000	200000		79300	97200	65400		438000	217000	195000		143000	122000	162000		77400	99800	90600		88100	92400	70900
Pear1342	293	-682.128	275.4	Negative	293	275.4	8.29	294	[M-H]-	-	9-HOTrE	Lipids_Fatty acids	II	23800	26200	22400		28100	34100	29000		22100	26100	23300		41000	47400	32800		10200	15200	9090		23300	13400	12700		9320	10900	11100		3880	4890	6110		5330	5300	4050
Pear1333	309.1	-323.415	291.4	Negative	309.1	291.4	7.39	310.1	[M-H]-	-	9-HpOTrE	Lipids_Fatty acids	VII	15800	25600	24000		12300	23200	18800		26900	20500	42300		11300	12700	51000		53800	7280	6460		18000	19700	6910		58900	8110	17700		5260	6740	5960		19000	15300	16600
Pear759	295.2	0	179.5	Positive	295.2	179.5	9.17	294.2	[M+H]+	-	9-Hydroxy-(10E,12Z,15Z)-octadecatrienoic acid	Lipids_Fatty acids	VIII	56600	62800	44800		40800	51700	34100		37500	44600	35000		57200	94600	47400		26000	30300	28100		130000	80500	67500		38700	46800	39200		36400	44900	46700		22900	27400	24700
Pear1349	293.2	0	249.9	Negative	293.2	249.9	9.03	294.2	[M-H]-	-	9-KODE	Lipids_Fatty acids	IV	8970	9420	6630		5070	6200	3210		2660	3560	1600		4300	6700	2680		9	2020	1840		1660	2020	2070		9	9	9		9	9	9		9	9	9
Pear1350	199	-1004.02	181.3	Negative	199	181.3	9.52	200	[M-H]-	C02679	Lauric acid (C12:0)	Lipids_Fatty acids	VIII	6620	6730	7060		6040	5520	6320		7210	7250	6080		8850	10300	8900		6090	5330	4930		16100	9870	11200		15300	12900	18300		7710	8440	7150		7110	9520	5330
Pear1355	225	-888.099	207.2	Negative	225	207.2	9.92	226	[M-H]-	C08322	Myristoleic acid (C14:1)	Lipids_Fatty acids	VII	2290	1750	2390		1830	1860	1280		1990	2300	1720		1470	2090	1530		2280	1130	1840		1460	1560	1230		6000	7630	7520		1400	1050	1730		1530	1570	1250
Pear751	279.3	358.166	201.5	Positive	279.3	201.5	8.81	278.3	[M+H]+	C08364	Punicic acid	Lipids_Fatty acids	VIII	111000	127000	90600		98000	106000	86000		118000	138000	110000		160000	194000	131000		67700	68700	54100		333000	171000	160000		105000	100000	114000		65000	81600	79000		78500	73800	52000
Pear1357	277.1	-360.75	233.7	Negative	277.1	233.7	10.47	278.1	[M-H]-	C06427	α-Linolenic acid	Lipids_Fatty acids	IV	12400	12000	11600		8670	10500	6540		5620	5370	5320		5620	8170	5390		2870	3220	2820		2670	2790	2970		1930	2630	1680		2030	1430	2460		1550	2400	2480
Pear712	694.1	432	353.7	Positive	694.1	335.8	7.41	693.1	[M+H]+	-	DGMG (18:1)	Lipids_Glycerolipids	I	164000	200000	174000		237000	207000	215000		148000	109000	130000		126000	112000	129000		43900	41300	51000		49400	40300	35800		77900	67800	52900		41300	59600	58800		90600	72400	59900
Pear723	696.4	29	355.3	Positive	696.4	337.8	7.92	695.4	[M+H]+	-	DGMG (18:2) isomer1	Lipids_Glycerolipids	V	27200	30900	36900		64200	46800	60600		96700	56300	88100		101000	83300	93400		87500	85000	103000		206000	122000	128000		306000	356000	277000		285000	332000	428000		574000	465000	534000
Pear710	696.4	29	355.2	Positive	696.4	696.2	7.41	695.4	[M+H]+	-	DGMG (18:2) isomer2	Lipids_Glycerolipids	I	30300	27400	37500		39100	34100	41000		35500	25900	23500		17800	17900	24300		7450	8590	6490		7860	6500	5570		9870	10300	9700		8180	11100	8750		16100	12700	13100
Pear728	696.4	29	355.4	Positive	696.4	696.3	8.12	695.4	[M+H]+	-	DGMG (18:2) isomer3	Lipids_Glycerolipids	V	22800	32800	25400		57300	49200	50100		95400	48400	86200		98200	72200	89600		64000	91400	94200		138000	143000	109000		246000	312000	330000		251000	324000	250000		673000	431000	537000
Pear743	357.2	-279.877	339.9	Positive	357.2	339.9	8.57	356.2	[M+H]+	-	MAG (18:1) isomer1	Lipids_Glycerolipids	V	18300	22000	20800		66800	58100	52000		112000	66700	88700		161000	115000	138000		210000	243000	242000		518000	500000	428000		1080000	1120000	970000		731000	832000	783000		826000	564000	822000
Pear750	357.2	-279.877	339.9	Positive	357.2	339.9	8.79	356.2	[M+H]+	-	MAG (18:1) isomer2	Lipids_Glycerolipids	V	17100	18500	19100		58600	49700	51800		100000	57000	88000		145000	99800	125000		217000	228000	237000		474000	446000	407000		969000	1010000	920000		707000	767000	725000		798000	527000	774000
Pear771	355.1	-562.905	337.9	Positive	355.1	337.9	10.36	354.1	[M+H]+	-	MAG (18:2)	Lipids_Glycerolipids	IV	836000	737000	744000		489000	585000	469000		239000	288000	254000		191000	269000	196000		85600	133000	117000		162000	158000	118000		213000	292000	166000		199000	141000	274000		287000	308000	272000
Pear734	355.1	-562.905	263.8	Positive	355.1	263.8	8.27	354.1	[M+H]+	-	MAG (18:2) isomer1	Lipids_Glycerolipids	I	8120	8090	7990		8080	8880	10600		7080	4330	6140		5170	3800	4130		9	9	9		9	9	9		9	9	9		9	9	9		9	9	9
Pear768	353.2	-283.046	261.8	Positive	353.2	261.8	9.91	352.2	[M+H]+	-	MAG (18:3) isomer1	Lipids_Glycerolipids	IV	7570000	7340000	6820000		4460000	5220000	4470000		2970000	3000000	2860000		2670000	2420000	2340000		911000	1060000	1030000		780000	874000	905000		587000	663000	444000		520000	462000	659000		559000	561000	628000
Pear730	353.1	-566.091	261.8	Positive	353.1	261.8	8.16	352.1	[M+H]+	-	MAG (18:3) isomer2	Lipids_Glycerolipids	I	202000	239000	238000		263000	227000	228000		167000	108000	148000		110000	98800	105000		31800	38300	33800		38100	28500	24300		52500	54300	47800		32500	44800	48900		69300	56600	66200
Pear738	353.3	0	335.8	Positive	353.3	335.8	8.43	352.3	[M+H]+	-	MAG (18:3) isomer3	Lipids_Glycerolipids	I	1950000	2290000	2180000		2460000	2270000	2170000		1630000	1100000	1490000		1150000	994000	1080000		302000	344000	327000		349000	300000	249000		554000	593000	516000		366000	481000	512000		715000	595000	759000
Pear766	353.1	-566.091	173.7	Positive	353.1	173.7	9.77	352.1	[M+H]+	-	MAG (18:3) isomer4	Lipids_Glycerolipids	IV	90600	96200	83800		52800	57400	47100		30800	35900	29700		22800	28200	24700		10600	12800	12000		11000	10100	8060		11900	14700	9480		7030	7520	10500		7510	9550	7960
Pear711	353.3	0	261.8	Positive	353.3	261.8	7.41	352.3	[M+H]+	-	MAG (18:3) isomer5	Lipids_Glycerolipids	I	1760000	2060000	2110000		2950000	2790000	2690000		2030000	1280000	1840000		1500000	1250000	1460000		435000	504000	491000		518000	430000	364000		758000	788000	660000		524000	646000	705000		1030000	784000	1040000
Pear758	534.4	75	263.3	Positive	534.4	262.9	9.04	533.4	[M+H]+	-	MGMG (18:2) isomer1	Lipids_Glycerolipids	V	21200	21900	27000		35100	42900	24600		39300	36100	32300		38700	26600	45400		35800	40900	52700		64200	47800	54300		93500	114000	80900		114000	132000	108000		207000	135000	170000
Pear753	534.1	486	337.7	Positive	534.1	338	8.87	533.1	[M+H]+	-	MGMG (18:2) isomer2	Lipids_Glycerolipids	V	2370	3370	1650		3580	2820	4560		5510	2830	5620		4500	4960	4940		3590	3790	3740		8830	6090	3810		14700	13600	8690		12300	13200	14800		22400	16900	22900
Pear719	468.1	-427.077	450.5	Positive	468.1	450.5	7.57	467.1	[M+H]+	-	LysoPC 14:0	Lipids_Glycerophospholipids	I	13600	9700	9320		15300	16400	14500		15300	17600	14200		7460	5320	4710		5280	6990	5890		7500	3380	2470		2370	2460	2570		2450	2600	2850		3120	2440	2800
Pear713	468.3	0	450.5	Positive	468.3	450.5	7.43	467.3	[M+H]+	-	LysoPC 14:0 (2n isomer)	Lipids_Glycerophospholipids	I	20900	20100	20500		28300	27300	25800		27100	32300	23600		12600	11900	8780		9110	11200	9670		15100	4520	5230		3960	4570	5100		3460	4510	3200		3980	5080	3900
Pear727	482.3	0	184.5	Positive	482.3	184.5	8.1	481.3	[M+H]+	-	LysoPC 15:0	Lipids_Glycerophospholipids	I	120000	108000	105000		176000	163000	153000		196000	239000	168000		77600	74200	68000		46000	54000	46000		56600	25100	32600		24500	21400	27400		23900	19300	18700		19900	24000	22700
Pear718	480.1	-416.406	184.5	Positive	480.1	184.5	7.54	479.1	[M+H]+	-	LysoPC 15:1	Lipids_Glycerophospholipids	I	7950	5530	7050		12200	13600	11900		11400	11700	9460		5370	4100	4600		4330	5430	6030		4240	2180	2120		1110	1340	1400		1440	1250	1150		1320	1300	9
Pear746	496.3	0	478.3	Positive	496.3	478.3	8.65	495.3	[M+H]+	-	LysoPC 16:0	Lipids_Glycerophospholipids	I	6240000	5540000	5310000		7530000	6650000	6380000		5900000	6830000	4830000		2490000	2330000	2190000		1610000	1740000	1540000		2060000	875000	1020000		1020000	980000	934000		1010000	874000	957000		1180000	1370000	1220000
Pear741	496.33	-20.1475	478.3	Positive	496.33	478.3	8.49	495.33	[M+H]+	-	LysoPC 16:0 (2n isomer)	Lipids_Glycerophospholipids	I	6240000	5610000	5840000		7600000	6640000	6580000		6040000	7140000	5100000		2640000	2350000	2260000		1600000	1900000	1570000		2150000	896000	1040000		1030000	998000	1000000		1000000	971000	980000		1170000	1390000	1260000
Pear737	494.3	0	476.6	Positive	494.3	476.6	8.38	493.3	[M+H]+	-	LysoPC 16:1	Lipids_Glycerophospholipids	II	28800	23900	21800		32800	32300	28000		31000	42600	29100		31800	21400	24100		17100	18600	15300		11000	6030	5420		3090	3790	4600		4060	2960	3800		3890	6070	3890
Pear722	494.3	0	184.6	Positive	494.3	184.6	7.71	493.3	[M+H]+	-	LysoPC 16:1 (2n isomer)	Lipids_Glycerophospholipids	IV	57800	75200	51600		22100	23600	20100		24800	23900	20000		26100	19000	17900		15800	18400	14700		28500	12200	11900		8780	22900	11500		11500	6900	10900		10600	8550	13500
Pear761	510.1	-587.774	510.4	Positive	510.1	510.4	9.22	509.1	[M+H]+	-	LysoPC 17:0	Lipids_Glycerophospholipids	I	43600	38200	39200		79500	70000	67400		82200	97800	67400		27400	27600	24400		14000	13000	10300		11300	5380	6170		5620	6080	5690		5630	5350	5490		7070	7670	7350
Pear764	524.36	-19.0705	507.4	Positive	524.36	507.4	9.57	523.36	[M+H]+	-	LysoPC 18:0	Lipids_Glycerophospholipids	I	12500	12300	14500		51700	32900	28000		25300	26800	19000		7180	7320	5330		23100	6580	5610		22200	2500	3560		5160	4650	3770		12600	6740	6180		6760	4800	5230
Pear755	524.1	-572.082	507.4	Positive	524.1	507.4	8.94	523.1	[M+H]+	-	LysoPC 18:0 (2n isomer)	Lipids_Glycerophospholipids	I	16700	14600	13200		15400	17100	14900		12200	19400	9120		6850	4790	7660		6350	7720	7200		5070	3130	3960		2670	3940	3860		2890	1990	3550		2280	1850	9
Pear757	522.1	-574.273	125.5	Positive	522.1	125.5	8.95	521.1	[M+H]+	-	LysoPC 18:1	Lipids_Glycerophospholipids	I	182000	168000	156000		183000	198000	183000		152000	234000	129000		98200	79300	94700		96200	97700	98000		75500	52200	55800		43100	53900	47900		39300	32900	42300		23400	25000	22800
Pear749	522.4	0	184.5	Positive	522.4	184.5	8.76	521.4	[M+H]+	-	LysoPC 18:1 (2n isomer)	Lipids_Glycerophospholipids	II	5990000	6760000	5420000		4960000	5240000	4350000		6310000	6640000	5320000		7480000	5810000	4870000		6220000	7610000	6220000		7360000	4380000	4930000		2560000	5960000	3370000		3110000	1860000	2850000		1560000	1490000	2130000
Pear735	520.3	0	502.3	Positive	520.3	502.3	8.27	519.3	[M+H]+	-	LysoPC 18:2	Lipids_Glycerophospholipids	I	1140000	1020000	1010000		952000	929000	881000		718000	907000	644000		416000	359000	330000		244000	293000	258000		266000	163000	173000		137000	157000	144000		185000	176000	185000		208000	175000	193000
Pear725	520	-576.59	125	Positive	520	125	8.08	519	[M+H]+	-	LysoPC 18:2 (2n isomer)	Lipids_Glycerophospholipids	IV	4320000	5030000	4030000		2030000	2150000	1820000		1820000	2220000	1640000		1070000	899000	785000		516000	691000	503000		965000	509000	554000		352000	943000	488000		664000	409000	640000		694000	700000	990000
Pear745	518.3	0	459.6	Positive	518.3	459.6	8.65	517.3	[M+H]+	-	LysoPC 18:3	Lipids_Glycerophospholipids	I	909000	872000	891000		1180000	1010000	1040000		907000	1110000	794000		390000	368000	326000		245000	295000	245000		342000	144000	165000		181000	171000	160000		146000	149000	156000		197000	212000	208000
Pear717	518.2	-192.938	500.3	Positive	518.2	500.3	7.54	517.2	[M+H]+	-	LysoPC 18:3 (2n isomer)	Lipids_Glycerophospholipids	IV	15300000	17200000	14700000		7520000	7880000	6630000		7340000	9300000	7410000		5280000	4190000	3680000		2170000	2760000	2020000		2190000	1150000	1280000		634000	1590000	849000		808000	488000	819000		609000	669000	863000
Pear769	550.37	-36.3379	245.1	Positive	550.37	245.1	10.03	549.37	[M+H]+	-	LysoPC 20:1	Lipids_Glycerophospholipids	I	83600	76300	77300		113000	99400	102000		66800	76000	45700		25400	23300	23800		28200	33200	29400		36200	20100	23500		16600	16800	17500		16000	15700	17500		15100	12900	14600
Pear767	550.37	-36.3379	245.1	Positive	550.37	245.1	9.81	549.37	[M+H]+	-	LysoPC 20:1 (2n isomer)	Lipids_Glycerophospholipids	I	77000	69200	71600		102000	94800	91500		59500	69700	44800		21400	20900	20300		27000	28300	27500		37400	19300	22100		15600	16600	16100		15600	13200	15300		13900	13900	13700
Pear754	544.4	183.722	544.4	Positive	544.4	544.4	8.89	543.4	[M+H]+	-	LysoPC 20:4	Lipids_Glycerophospholipids	II	180000	145000	160000		201000	214000	206000		225000	242000	211000		315000	254000	247000		316000	361000	350000		289000	196000	212000		149000	201000	169000		143000	132000	147000		97800	93800	101000
Pear715	426.3	0	285.8	Positive	426.3	285.8	7.51	425.3	[M+H]+	-	LysoPE 14:0	Lipids_Glycerophospholipids	I	2740	1670	2300		3740	3440	4140		3680	5130	4000		1350	1070	768		1360	1050	975		1580	1030	999		771	714	913		670	979	496		817	917	415
Pear1332	424.2	0	285.8	Negative	424.2	285.8	7.37	425.2	[M-H]-	-	LysoPE 14:0 (2n isomer)	Lipids_Glycerophospholipids	I	5470	4360	5470		12100	9420	9050		11400	12200	9850		3750	3400	3820		2890	3310	3280		4440	2940	3240		1860	2430	2150		1560	2160	2110		1680	1720	1550
Pear742	454.2	-220.119	314	Positive	454.2	314	8.56	453.2	[M+H]+	-	LysoPE 16:0	Lipids_Glycerophospholipids	I	778000	694000	677000		1620000	1250000	1200000		992000	1080000	797000		383000	372000	367000		282000	305000	257000		452000	254000	292000		280000	283000	251000		250000	218000	250000		238000	296000	249000
Pear1343	452.3	0	255.3	Negative	452.3	255.3	8.4	453.3	[M-H]-	-	LysoPE 16:0 (2n isomer)	Lipids_Glycerophospholipids	I	25100	23700	24400		85400	69800	79400		58200	70600	46700		18700	19700	19500		14100	18700	15000		28700	17600	18600		29000	31200	22000		23500	23900	24400		27200	29900	30600
Pear765	482.1	-414.68	341.9	Positive	482.1	341.9	9.69	481.1	[M+H]+	-	LysoPE 18:0	Lipids_Glycerophospholipids	I	3260	2920	2750		11900	6220	7400		7440	9870	5050		2460	2140	2340		1670	1290	934		3080	1000	1020		987	1050	1280		1160	961	1060		761	1420	611
Pear1348	478.1	-418.148	281.4	Negative	478.1	281.4	8.87	479.1	[M-H]-	-	LysoPE 18:1	Lipids_Glycerophospholipids	VII	90100	85400	90800		201000	180000	177000		225000	226000	195000		264000	230000	235000		297000	312000	278000		307000	224000	248000		169000	236000	185000		154000	122000	150000		107000	89400	105000
Pear1345	478.1	1676.09	281.3	Negative	478.1	281.3	8.69	479.1	[M-H]-	-	LysoPE 18:1 (2n isomer)	Lipids_Glycerophospholipids	VIII	151000	180000	163000		216000	210000	191000		328000	333000	279000		455000	353000	344000		494000	596000	490000		680000	479000	501000		367000	868000	481000		352000	219000	328000		349000	205000	291000
Pear731	478.6	627.221	337.9	Positive	478.6	337.9	8.2	477.6	[M+H]+	-	LysoPE 18:2 (2n isomer)	Lipids_Glycerophospholipids	I	353000	316000	313000		463000	418000	398000		454000	552000	405000		254000	231000	233000		159000	171000	159000		217000	152000	157000		120000	162000	142000		139000	113000	136000		128000	116000	127000
Pear760	700.1	-571.021	184.4	Positive	700.1	184.4	9.21	699.1	[M+H]+	-	PC 16:1/14:1	Lipids_Glycerophospholipids	IV	43200	32200	25500		15000	15800	13800		12500	13900	14100		13100	13400	8190		6140	5360	7140		4510	2980	4280		9	806	986		520	9	803		9	9	9
Pear940	138	0	94	Negative	138	94	1.43	139	[M-H]-	C01020	6-hydroxynicotinic acid	Nicotinic acid derivatives	III	319000	373000	294000		250000	303000	265000		263000	241000	255000		184000	156000	142000		117000	139000	143000		118000	121000	126000		76000	147000	134000		138000	143000	142000		230000	233000	182000
Pear108	124	0	78	Positive	124	78	1.19	123	[M+H]+	C00253	Nicotinic acid	Nicotinic acid derivatives	IV	1980000	2020000	1830000		896000	1080000	1300000		630000	701000	698000		522000	561000	462000		158000	193000	225000		176000	144000	114000		204000	178000	210000		226000	269000	232000		309000	339000	301000
Pear189	286	-349.528	124.3	Positive	286	124.3	1.9	285	[M+H]+	-	Nicotinic acid-hexoside	Nicotinic acid derivatives	IV	12600000	12300000	10600000		6190000	5880000	4900000		4880000	6930000	5920000		3130000	3430000	3330000		1270000	1030000	1300000		449000	556000	405000		403000	367000	347000		278000	348000	297000		341000	283000	320000
Pear45	150	-666.223	133.1	Positive	150	133.1	0.76	149.07	[M+H]+	C02216	1-Methyladenine	Nucleotide and its derivates	V	9	9	9		9	9	9		9	9	9		9	9	9		9	9	15400		9	9	30400		49400	50100	47200		58700	38600	57700		54600	67100	56200
Pear219	312	-320.41	180.1	Positive	312	180.1	2.23	311.123	[M+H]+	-	2-(dimethylamino)guanosine	Nucleotide and its derivates	IV	26100	28200	27300		22400	23800	16700		9	9	5350		6580	4570	9		9	9	9		6590	9	9100		5540	5980	8600		9	9	9		3710	6830	9
Pear143	332	-301.114	136.1	Positive	332	136.1	1.27	331.068	[M+H]+	C00360	2'-Deoxyadenosine-5'-monophosphate	Nucleotide and its derivates	IV	186000	136000	154000		85100	42300	65700		68600	52200	84000		91000	70800	43000		58400	110000	59900		55900	79900	80000		53300	35300	65800		46900	55400	60000		72400	55000	57400
Pear28	333.052	-21.0173	137	Positive	333.052	137	0.72	332.052	[M+H]+	C06196	2'-Deoxyinosine-5'-monophosphate	Nucleotide and its derivates	V	264000	251000	366000		646000	918000	1000000		849000	625000	882000		648000	708000	698000		1520000	1480000	1270000		1930000	2000000	1990000		5400000	5530000	5410000		8130000	6750000	6950000		4010000	4410000	4770000
Pear50	152.1	0	135.1	Positive	152.1	135.1	0.77	151.049	[M+H]+	-	2-Hydroxy-6-aminopurine	Nucleotide and its derivates	V	35600	26200	26400		23100	30200	33300		33000	38100	32500		34100	26700	27800		29800	41400	37300		72700	49000	81100		97100	104000	95400		112000	97500	107000		119000	147000	122000
Pear967	165.1	606.061	165.1	Negative	165.1	165.1	1.86	166.049	[M-H]-	C16357	3-Methylxanthine	Nucleotide and its derivates	VII	17300	22500	17700		51200	58600	40100		90600	82400	92300		81700	81400	91600		105000	105000	152000		85600	61500	69000		57700	60500	88200		50900	51400	49500		29400	26100	24200
Pear168	129.1	0	86	Positive	129.1	86	1.54	128.059	[M+H]+	C00906	5,6-Dihydro-5-methyluracil	Nucleotide and its derivates	VII	26200	22800	9		9	20600	9		26800	13900	24900		27000	15600	25000		20500	18100	21300		15500	15200	9		26200	22100	13100		19000	21500	19500		9	23400	21500
Pear1049	296	-337.724	134	Negative	296	134	2.76	297.09	[M-H]-	C00170	5'-Deoxy-5'-(methylthio)adenosine	Nucleotide and its derivates	I	359000	369000	352000		475000	468000	429000		191000	240000	174000		180000	194000	216000		345000	274000	349000		242000	225000	236000		70000	78600	84400		74800	70100	70900		46200	53000	50500
Pear184	259.085	-27.0174	126.7	Positive	259.085	126.7	1.8	258.085	[M+H]+	-	5-Methyluridine	Nucleotide and its derivates	II	17900	11400	8660		12200	7940	9		11900	7340	10600		11500	10400	14800		8500	9080	17200		9	5590	9		9	9	9		9	9	9		9	9	9
Pear195	167.1	598.802	121	Positive	167.1	121	1.95	166.1	[M+H]+	C16614	6-Methylmercaptopurine	Nucleotide and its derivates	VII	1930000	1680000	1710000		1710000	1830000	1570000		1480000	1620000	1680000		1750000	1480000	1560000		2410000	2700000	3510000		5100000	4230000	4730000		5830000	5310000	5130000		3560000	3510000	3450000		5200000	7430000	6130000
Pear959	165	0	150.1	Negative	165	150.1	1.76	166.049	[M-H]-	C16353	7-Methylxanthine	Nucleotide and its derivates	VII	12500	19900	18500		18600	14000	21300		104000	105000	105000		306000	246000	325000		239000	196000	201000		135000	116000	116000		68300	66900	61100		49100	38200	44700		39800	47900	37300
Pear120	136.1	0	136.1	Positive	136.1	136.1	1.21	135.054	[M+H]+	C00147	Adenine	Nucleotide and its derivates	I	289000	280000	355000		423000	435000	466000		217000	254000	231000		99600	123000	138000		85300	101000	97700		120000	115000	107000		139000	128000	137000		102000	147000	120000		136000	109000	95600
Pear982	266	-375.799	134.2	Negative	266	134.2	1.97	267	[M-H]-	C00212	Adenosine	Nucleotide and its derivates	IV	366000	360000	315000		229000	231000	234000		121000	122000	123000		140000	116000	86200		72800	75500	96700		60800	65900	56600		46000	50900	50800		23300	23200	22600		11600	18200	19000
Pear90	348.1	0	136.4	Positive	348.1	136.4	0.88	347.1	[M+H]+	C01367	Adenosine 3'-monophosphate	Nucleotide and its derivates	V	352000	342000	250000		219000	161000	224000		203000	218000	180000		144000	224000	199000		234000	244000	338000		384000	412000	383000		452000	454000	386000		427000	544000	414000		252000	238000	301000
Pear872	346	-288.934	78.8	Negative	346	78.8	1.17	347.063	[M-H]-	C00020	Adenosine 5'-monophosphate	Nucleotide and its derivates	IV	130000	168000	142000		96000	95200	72600		71900	72300	66200		86600	52400	55900		98000	91700	118000		97100	94600	84100		91700	77500	95300		70600	95400	90700		49700	49700	42600
Pear963	328.1	304.878	134.2	Negative	328.1	134.2	1.84	329.1	[M-H]-	C00575	Cyclic AMP	Nucleotide and its derivates	IV	29000	23900	20100		19000	17100	15600		10800	9300	7780		10200	8410	8020		4330	3810	4540		4740	3410	3590		3890	3220	9		9	9	9		9	9	9
Pear73	244.086	-28.6776	111.4	Positive	244.086	111.4	0.8	243.086	[M+H]+	C00475	Cytidine	Nucleotide and its derivates	V	75400	72600	78700		106000	90800	83800		71800	55700	45300		51500	54500	35800		83700	70900	79000		214000	99500	100000		102000	87800	112000		99900	86800	97600		122000	107000	125000
Pear845	322	0	78.8	Negative	322	78.8	0.82	323.052	[M-H]-	C00055	Cytidine 5'-monophosphate (Cytidylic acid)	Nucleotide and its derivates	V	17500	15600	17000		19900	14400	18700		19700	12000	12600		15400	12400	16900		21800	14000	16000		18200	19000	16400		19400	27700	29200		24700	24100	18600		23300	40600	33400
Pear29	112	-892.061	95	Positive	112	95	0.73	111.043	[M+H]+	C00380	Cytosine	Nucleotide and its derivates	V	24700	33300	21800		24100	28600	26000		26100	34100	21800		9	18500	9		15900	28800	18600		31500	24000	25700		24700	25700	26800		18300	33500	24800		22300	25600	22500
Pear198	252	-396.668	136.1	Positive	252	136.1	1.96	251.102	[M+H]+	C00559	Deoxyadenosine	Nucleotide and its derivates	I	58200	57900	57600		60800	70100	57700		18900	21700	25300		20600	21800	18900		17800	19600	20700		17800	14900	12600		10700	8700	13400		9480	8180	12900		7990	8420	10200
Pear1046	784.2	127.535	437.2	Negative	784.2	437.2	2.69	785.157	[M-H]-	C00016	Flavin adenine dinucleotide (FAD)	Nucleotide and its derivates	IV	579000	638000	535000		410000	466000	445000		320000	347000	310000		263000	257000	240000		195000	212000	212000		202000	171000	173000		158000	151000	170000		146000	159000	138000		137000	132000	136000
Pear109	152	-657.462	135.1	Positive	152	135.1	1.19	151.049	[M+H]+	C00242	Guanine	Nucleotide and its derivates	V	32200	25500	21800		19700	23500	23600		32800	31100	27500		30200	35100	31900		39600	35400	37300		125000	51900	56900		46200	54200	50600		82100	71300	75000		87900	75800	84200
Pear161	284.092	-24.6393	135.2	Positive	284.092	135.2	1.44	283.092	[M+H]+	C00387	Guanosine	Nucleotide and its derivates	I	1760000	1590000	1300000		1440000	1520000	1250000		766000	839000	729000		633000	556000	480000		477000	498000	614000		887000	905000	790000		571000	601000	568000		733000	562000	709000		534000	629000	548000
Pear118	364.1	0	152.5	Positive	364.1	152.5	1.21	363.1	[M+H]+	C00144	Guanosine 5'-monophosphate	Nucleotide and its derivates	V	22300	24500	20200		9290	12600	16700		22600	12800	14700		11900	13900	12300		30000	33800	41800		48700	48300	48700		47400	49700	29400		60300	58400	50600		37800	35700	53100
Pear879	362	-276.167	78.9	Negative	362	78.9	1.18	363.058	[M-H]-	-	Guanosine monophosphate	Nucleotide and its derivates	V	5890	6210	3190		7680	6050	9		4280	3790	7290		3800	6860	3420		9760	6440	8810		14100	17400	16800		16100	13700	16800		14400	12100	12700		10800	14600	13400
Pear936	267.08	37.4434	135.1	Negative	267.08	135.1	1.41	268.081	[M-H]-	-	Hypoxanthine-9-β-D-arabinofuranoside	Nucleotide and its derivates	I	30000	36300	26800		19600	18000	20300		77300	55700	52800		6750	5920	5960		9040	10400	8780		7620	4530	5170		9420	13100	16300		9	4710	4700		3330	2690	9
Pear71	269.1	0	137	Positive	269.1	137	0.8	268.081	[M+H]+	C00294	Inosine	Nucleotide and its derivates	II	855000	913000	863000		535000	633000	595000		727000	736000	792000		830000	685000	669000		512000	510000	541000		405000	334000	367000		305000	296000	268000		207000	273000	220000		226000	197000	215000
Pear99	349.1	0	137.4	Positive	349.1	137.4	1.17	348.1	[M+H]+	C00130	Inosine 5'-monophosphate	Nucleotide and its derivates	IV	79300	53700	56200		18000	31800	24800		30100	23900	28700		24600	24800	21700		31900	44000	43400		44500	40700	43000		34200	34400	32100		25900	37200	35400		18700	29000	26100
Pear83	366.2	0	203.5	Positive	366.2	203.5	0.82	365.2	[M+H]+	-	iP7G	Nucleotide and its derivates	VII	31000	41200	51300		32100	40500	26300		23700	57800	54400		50500	54400	82300		42200	64700	74000		136000	138000	92300		310000	302000	476000		68600	63000	87200		95800	130000	212000
Pear993	382	-261.712	134.1	Negative	382	134.1	2.17	383.108	[M-H]-	-	N6-Succinyl Adenosine	Nucleotide and its derivates	V	131000	168000	164000		80600	84200	77500		64800	82600	81400		78100	77600	68900		89400	98200	123000		150000	106000	119000		202000	174000	195000		216000	182000	173000		165000	165000	200000
Pear98	664.2	150.58	524.1	Positive	664.2	524.1	1.17	663.2	[M+H]+	C00003	Nicotinic acid adenine dinucleotide	Nucleotide and its derivates	IV	1500000	1480000	1400000		820000	858000	798000		688000	605000	506000		480000	544000	467000		782000	719000	864000		309000	476000	568000		566000	563000	441000		402000	579000	398000		323000	377000	431000
Pear208	384.115	0	252.2	Positive	384.115	252.2	2.13	383.115	[M+H]+	-	Succinyladenosine	Nucleotide and its derivates	V	493000	394000	404000		148000	224000	225000		207000	162000	156000		171000	213000	154000		187000	194000	265000		342000	260000	268000		381000	427000	397000		527000	368000	408000		373000	338000	424000
Pear107	113.027	-70.7745	95.9	Positive	113.027	95.9	1.19	112.027	[M+H]+	C00106	Uracil	Nucleotide and its derivates	IV	84300	85500	81100		34200	33400	36900		21700	26300	25500		24700	16900	22700		12500	12800	24500		24600	19000	13800		22900	20100	15900		17500	15200	17200		11100	20500	10900
Pear157	245.1	0	113	Positive	245.1	113	1.42	244.07	[M+H]+	C00299	Uridine	Nucleotide and its derivates	IV	853000	785000	600000		424000	407000	413000		281000	257000	183000		265000	248000	244000		179000	162000	242000		257000	173000	149000		174000	187000	219000		153000	152000	167000		110000	85800	144000
Pear830	403	0	159	Negative	403	159	0.78	404.161	[M-H]-	C00015	Uridine 5’-diphosphate	Nucleotide and its derivates	V	36900	23400	24900		20600	26400	21800		17500	18100	19400		32500	25500	25100		40900	38300	41900		42900	76400	58200		96000	70500	69400		70600	72500	75300		75800	64300	66700
Pear913	323	0	78.8	Negative	323	78.8	1.23	324.036	[M-H]-	C00105	Uridine 5'-monophosphate	Nucleotide and its derivates	VII	66500	56400	70800		38400	42500	40400		33300	26000	28600		37000	29400	19900		42300	26600	42700		52400	49600	42500		39100	49900	46000		43700	42500	50000		39700	45500	24300
Pear97	153	0	136.4	Positive	153	136.4	1.17	152	[M+H]+	C00385	Xanthine	Nucleotide and its derivates	IV	93100	106000	87200		14600	16100	10400		10500	8290	7030		3960	6380	9		4460	3870	5680		39500	9	9		12800	14500	8870		4730	2710	6530		7510	6800	9
Pear181	285.1	0	153.1	Positive	285.1	153.1	1.74	284.076	[M+H]+	C01762	Xanthosine	Nucleotide and its derivates	I	156000	185000	182000		181000	110000	159000		102000	85500	74100		80800	58500	63800		55400	52700	75100		84200	114000	96500		69100	53700	80100		75900	85500	74300		66000	72200	68100
Pear67	335.1	0	122.8	Positive	335.1	122.8	0.79	334.057	[M+H]+	C00455	β-Nicotinamide mononucleotide	Nucleotide and its derivates	I	50700	61100	62300		44500	44100	32700		30700	19900	24400		24400	20500	17900		15400	18600	18500		12700	18500	17200		27100	24100	29700		26000	24600	32000		14400	14800	13100
Pear115	245	-407.997	163.1	Positive	245	163.1	1.2	244.07	[M+H]+	C02067	β-Pseudouridine	Nucleotide and its derivates	VIII	17800	16800	17900		10300	7030	11500		9390	7180	9040		13300	11300	11800		25400	17100	20200		14600	15300	15600		10400	8630	11300		11400	8410	7890		6730	5690	5270
Pear930	147.07	0	58.8	Negative	147.07	58.8	1.36	148.074	[M-H]-	-	(Rs)-Mevalonic acid	Organic acids	IV	3460000	4430000	4790000		2800000	2940000	3070000		847000	997000	921000		716000	660000	593000		375000	578000	533000		424000	306000	362000		359000	290000	349000		266000	250000	264000		196000	254000	184000
Pear1109	131.08	76.2951	68.9	Negative	131.08	68.9	3.45	132.079	[M-H]-	-	(S)-(-)-2-Hydroxyisocaproic acid	Organic acids	II	106000	69100	105000		95700	123000	103000		115000	127000	103000		120000	94200	89800		75400	97700	92800		92500	77200	76200		69500	66100	66200		64300	64500	91500		48300	45300	62400
Pear794	124	0	79.7	Negative	124	79.7	0.75	125.015	[M-H]-	C00245	2-Aminoethanesulfonic acid	Organic acids	V	2460	2070	2410		1780	4350	3780		2660	3000	2780		2100	2100	2360		3390	9	1890		5020	3410	2120		10500	12200	12500		6020	6290	4230		8110	6670	5970
Pear1048	175.1	0	131.3	Negative	175.1	131.3	2.73	176.1	[M-H]-	C02504	2-Isopropylmalate	Organic acids	II	16800000	16400000	16200000		15700000	15900000	15900000		19100000	19900000	19200000		12700000	11400000	12800000		10400000	10500000	10200000		12600000	9670000	9660000		6610000	6750000	6960000		8240000	8850000	9070000		6750000	6220000	7150000
Pear1036	145.06	68.9417	101.1	Negative	145.06	101.1	2.58	146.058	[M-H]-	-	2-Methylglutaric acid	Organic acids	IV	501000	521000	521000		321000	337000	332000		399000	420000	399000		310000	294000	339000		193000	240000	243000		242000	234000	318000		223000	208000	207000		235000	175000	177000		217000	168000	175000
Pear125	124.03	-80.6192	77.8	Positive	124.03	77.8	1.21	123.032	[M+H]+	C10164	2-Picolinic acid	Organic acids	IV	444000	388000	458000		201000	248000	227000		139000	137000	175000		101000	127000	101000		30200	43200	44300		48400	48400	46600		43100	37000	55900		61200	55100	41500		68800	68300	68200
Pear935	103.047	69.8757	103	Negative	103.047	103	1.39	104.047	[M-H]-	-	3-Hydroxybutyrate	Organic acids	I	313000	325000	326000		345000	352000	319000		264000	268000	282000		199000	214000	232000		93100	85400	86400		87800	67000	70700		83600	75200	91000		97300	91300	110000		87900	95700	98600
Pear169	146.074	-47.9186	85.8	Positive	146.074	85.8	1.58	145.074	[M+H]+	-	4-Acetamidobutyric acid	Organic acids	IV	210000	223000	267000		82600	72700	84900		62700	75400	68700		49400	38900	9		36400	35700	60400		56900	47600	64600		59400	51500	52000		67200	83000	81500		53300	60800	72800
Pear84	146.085	-47.915	85.9	Positive	146.085	85.9	0.82	145.085	[M+H]+	C01035	4-Guanidinobutyric acid	Organic acids	IV	256000	242000	203000		143000	129000	135000		161000	183000	152000		106000	119000	113000		80700	108000	99600		110000	81300	85900		80600	59600	90400		97800	93900	124000		106000	94700	92000
Pear788	197	0	135.1	Negative	197	135.1	0.74	198	[M-H]-	C05584	4-Hydroxy-3-methoxymandelate	Organic acids	III	22800	28200	26300		28800	26000	33200		47700	45200	43000		32900	42800	43200		15600	24100	20900		25100	23700	21300		26000	20000	24300		35100	29300	34800		38200	28400	30500
Pear32	132.1	0	86.2	Positive	132.1	86.2	0.75	131.1	[M+H]+	C00430	5-Aminolevulinate	Organic acids	VII	122000	138000	135000		161000	189000	225000		255000	176000	207000		242000	201000	172000		152000	195000	171000		185000	243000	218000		275000	263000	333000		358000	298000	359000		175000	182000	201000
Pear93	132.095	-52.9894	76.9	Positive	132.095	76.9	0.93	131.095	[M+H]+	C02378	6-Aminocaproic acid	Organic acids	II	369000	359000	263000		910000	1400000	1260000		1070000	1230000	1260000		520000	475000	558000		761000	908000	906000		1320000	1090000	1210000		1020000	834000	878000		698000	736000	851000		801000	1090000	861000
Pear1023	145.058	50.3273	80.9	Negative	145.058	80.9	2.43	146.058	[M-H]-	C06104??	Adipic acid	Organic acids	IV	559000	557000	592000		356000	426000	421000		420000	466000	500000		368000	378000	361000		282000	305000	297000		318000	288000	332000		291000	302000	293000		259000	250000	249000		305000	252000	250000
Pear903	145	0	80.8	Negative	145	80.8	1.22	146.022	[M-H]-	-	A-Ketoglutaric acid	Organic acids	IV	2380000	2060000	2290000		1510000	1510000	1260000		1050000	1190000	961000		921000	749000	618000		724000	606000	692000		483000	508000	549000		240000	234000	251000		195000	224000	226000		201000	192000	151000
Pear906	118	0	73.9	Negative	118	73.9	1.22	119.022	[M-H]-	C00872	Aminomalonic acid	Organic acids	I	899000	925000	958000		961000	967000	1000000		810000	939000	826000		511000	512000	554000		399000	387000	392000		391000	365000	348000		418000	449000	365000		353000	325000	312000		547000	533000	442000
Pear847	289.1	0	191.2	Negative	289.1	191.2	0.83	290.1	[M-H]-	C03406	Argininosuccinate	Organic acids	II	85300	112000	107000		111000	84700	110000		74300	105000	135000		112000	155000	115000		102000	118000	78300		69100	60700	73800		64100	62000	58000		45200	57200	41800		57400	32500	32300
Pear1207	189.105	-38.0727	97	Negative	187.105	125.1	4.27	188.105	[M-H]-	C08261	Azelaic Acid (-)	Organic acids	VII	557000	482000	471000		479000	504000	510000		667000	589000	538000		577000	663000	595000		624000	748000	661000		708000	631000	720000		1240000	1190000	1420000		641000	970000	702000		564000	625000	578000
Pear531	187.105	39.0171	125.1	Positive	189.105	97	4.27	188.105	[M+H]+	C08261	Azelaic acid (+)	Organic acids	VII	22500	18500	12500		13900	10400	15500		14500	18600	19300		14400	23300	17800		21000	22300	27100		24600	22700	20500		39900	33700	45000		24800	38200	21700		15700	17000	22300
Pear799	173.016	40.4603	137	Negative	173.016	137	0.75	174.016	[M-H]-	C00417	Cis-Aconitic acid	Organic acids	II	1010000	1180000	1120000		1350000	1470000	1310000		1770000	1680000	1560000		1530000	1300000	1530000		924000	1340000	1520000		659000	1020000	719000		967000	741000	885000		340000	670000	687000		440000	503000	718000
Pear861	147	0	85	Negative	147	85	1	148	[M-H]-	C00815	Citramalate	Organic acids	IV	19100000	25300000	24200000		17300000	15000000	14800000		4710000	4700000	4820000		3140000	2560000	3690000		1330000	1790000	1720000		1500000	1310000	1060000		1070000	817000	1160000		663000	825000	793000		751000	641000	707000
Pear842	191	0	131	Negative	191	131	0.81	192.027	[M-H]-	C00158	Citric acid	Organic acids	V	131000000	121000000	130000000		125000000	117000000	123000000		115000000	102000000	110000000		90700000	85900000	72700000		90800000	92600000	93200000		116000000	123000000	126000000		132000000	107000000	122000000		141000000	147000000	167000000		161000000	171000000	170000000
Pear25	114.059	-63.9979	114	Positive	114.059	114	0.71	113.059	[M+H]+	C00791	Creatinine	Organic acids	II	33800	30300	20900		23200	27800	20700		19300	28400	20500		20800	21800	15600		18200	29300	27800		19800	13200	21300		12600	9	9800		9	9	9		9	9	9
Pear957	153	0	78.9	Negative	153	78.9	1.72	154	[M-H]-	C06608	Diethyl phosphate	Organic acids	VI	307000	162000	146000		221000	202000	154000		99500	185000	84600		238000	352000	103000		188000	350000	246000		274000	177000	320000		110000	329000	185000		247000	292000	294000		150000	197000	209000
Pear880	165.05	60.5914	74.9	Negative	165.05	74.9	1.18	166.048	[M-H]-	-	D-Xylonic acid	Organic acids	VII	1410000	1780000	1570000		2090000	1980000	1990000		2570000	2560000	2610000		3250000	3090000	2820000		3280000	3110000	3840000		3840000	3480000	3430000		4320000	3850000	4220000		3680000	3520000	3760000		2980000	2540000	2690000
Pear567	183.058	-39.8765	137.1	Positive	183.058	137.1	4.57	182.058	[M+H]+	-	Ethyl 3,4-Dihydroxybenzoate (Ethyl protocatechuate)	Organic acids	I	71600	78400	79300		62500	81200	51400		42200	40000	36200		29200	27000	33100		17300	17200	26100		9	9	9		9	9	9		9	9	9		9	9	9
Pear919	115	0	97.9	Negative	115	97.9	1.24	116.011	[M-H]-	C00122	Fumaric acid	Organic acids	I	125000	153000	108000		105000	54300	112000		86100	85000	108000		49700	52200	93100		9	34700	41100		38900	81100	21200		91400	84300	33400		91100	40400	41300		96700	54800	54000
Pear969	131.042	55.7103	86.9	Negative	131.042	86.9	1.89	132.042	[M-H]-	C00489	Glutaric acid	Organic acids	VII	174000	177000	149000		273000	259000	285000		687000	688000	666000		677000	604000	613000		547000	572000	549000		376000	357000	404000		404000	368000	352000		361000	389000	337000		448000	375000	387000
Pear1001	167.1	598.802	122.1	Negative	167.1	122.1	2.2	168.042	[M-H]-	C00544	Homogentisic acid	Organic acids	II	86900	70000	69600		203000	179000	198000		180000	149000	182000		155000	141000	202000		104000	121000	104000		76100	52200	80400		38800	41100	47100		29700	45900	30400		41100	41100	49400
Pear1040	188.043	38.8225	144.1	Negative	188.043	144.1	2.62	189.043	[M-H]-	C01717	Kynurenic acid	Organic acids	I	558000	615000	567000		768000	730000	700000		590000	604000	467000		144000	143000	158000		169000	186000	199000		235000	180000	232000		216000	287000	247000		162000	129000	140000		110000	79100	99700
Pear965	350.1	0	144.2	Negative	350.1	144.2	1.85	351.1	[M-H]-	-	Kynurenic acid O-hexside	Organic acids	VII	1100000	1070000	1120000		1660000	1660000	1640000		2500000	2480000	2370000		2670000	2110000	2330000		2420000	2330000	2970000		2270000	2050000	2160000		2200000	2310000	2490000		2410000	2420000	2420000		2710000	2620000	2520000
Pear909	149	0	72.8	Negative	149	72.8	1.23	150.016	[M-H]-	-	L-(+)-Tartaric acid	Organic acids	IV	422000	467000	418000		289000	346000	315000		134000	113000	81800		76000	73600	73100		47900	54100	62000		46600	52000	38500		42400	38700	39500		9	37400	36700		24700	33200	22000
Pear947	117.02	0	100	Negative	117.02	100	1.55	118.027	[M-H]-	C02170	Methylmalonic acid	Organic acids	I	15200000	17000000	16700000		18200000	16900000	16900000		15800000	17900000	16100000		10700000	10700000	9310000		8480000	7840000	8190000		8260000	7590000	7260000		10200000	9840000	8910000		7320000	7290000	7220000		11900000	11700000	10400000
Pear92	98.9	-1010.1	81.1	Positive	98.9	81.1	0.89	97.9	[M+H]+	C00009	Phosphoric acid	Organic acids	V	1030000	1100000	1070000		754000	994000	958000		1270000	1130000	1300000		868000	1030000	856000		674000	734000	682000		879000	736000	853000		1020000	1150000	1050000		1500000	1790000	1500000		1810000	1710000	1690000
Pear1066	165.027	48.4793	76.9	Negative	165.027	76.9	2.97	166.027	[M-H]-	C01606	Phthalic acid	Organic acids	V	125000	119000	98700		163000	166000	155000		224000	248000	205000		230000	182000	205000		195000	238000	260000		340000	271000	296000		284000	279000	290000		305000	318000	300000		333000	349000	331000
Pear1200	359.3	556.948	161	Negative	359.3	161	4.15	360.3	[M-H]-	C01850	Rosmarinic acid	Organic acids	VII	73100	57500	61500		47400	52700	45800		46100	57100	48500		49700	49900	46400		84700	76000	89600		97100	91900	97700		118000	106000	112000		90800	86400	95900		77100	74800	76600
Pear863	173.053	40.4517	92.9	Negative	173.053	92.9	1.05	174.053	[M-H]-	C00493	Shikimic acid	Organic acids	VII	3300000	3450000	3630000		3760000	3820000	3550000		5340000	6730000	6510000		6200000	5890000	5570000		6440000	6910000	5960000		4610000	3790000	5330000		4100000	4170000	4240000		3200000	2930000	2840000		3030000	3390000	2820000
Pear288	341.079	-23.4544	179.4	Positive	341.079	179.4	2.73	340.079	[M+H]+	C02887	Sinapoyl malate	Organic acids	V	13000	11900	9290		13500	15000	18500		15200	20000	19900		20600	13000	14700		14200	17900	20700		26700	13200	21900		46100	47500	39500		61300	37000	44800		33300	32600	37200
Pear1139	173.1	0	83	Negative	173.1	83	3.71	174.089	[M-H]-	C08278	Suberic acid	Organic acids	VII	19800	23100	21600		27100	23300	20300		20200	28600	24100		14600	31400	19500		27600	25600	22200		40400	30900	26600		68900	69900	75300		28100	39700	30600		20100	23500	25000
Pear928	117.03	85.4555	99.9	Negative	117.03	99.9	1.31	118.027	[M-H]-	C00042	Succinic acid	Organic acids	I	22600000	22500000	22500000		23200000	24700000	22600000		19600000	23400000	20800000		13300000	13400000	14200000		9320000	9100000	9880000		9420000	8830000	9380000		11100000	11400000	10700000		7860000	8340000	8980000		14300000	12900000	11600000
Pear770	556.28	1800	371	Positive	556.28	371.2	10.06	515.291	[M+H]+	C05122	Taurocholic acid	Organic acids	IV	43200	42200	42600		57300	62400	62300		41200	42300	45100		40200	46700	44000		85900	98900	92900		46700	46000	48100		41000	40800	38700		44800	48200	42400		48000	42300	49900
Pear1062	165.027	48.4793	121.1	Negative	165.027	121.1	2.91	166.027	[M-H]-	C06337	Terephthalic acid	Organic acids	V	1450000	1460000	1390000		1740000	1650000	1630000		2180000	2460000	1840000		2340000	2150000	2120000		2000000	2320000	2680000		3120000	2660000	2550000		2730000	2720000	2530000		2950000	2960000	3040000		2820000	3010000	3040000
Pear778	141.03	70.9119	58.7	Negative	141.03	58.7	0.63	142.027	[M-H]-	-	trans,trans-Muconic acid	Organic acids	VII	23600	47400	80200		45400	90800	103000		38000	72100	97300		44600	51500	108000		79800	66700	83800		118000	170000	66400		642000	825000	1140000		95700	82600	81800		192000	221000	344000
Pear9	175	0	98.9	Positive	175	98.9	0.61	174.016	[M+H]+	-	trans-Citridic acid	Organic acids	VIII	24000	23700	31500		18600	18500	9		14000	9	9		48900	34000	34400		63700	72700	79500		72800	62200	79100		60200	54600	53600		43200	44600	53400		42500	54600	36800
Pear23	104.06	-96.0892	87	Positive	104.06	87	0.69	103.063	[M+H]+	C00334	γ-aminobutyric acid	Organic acids	V	28900	21900	17800		15100	9570	15000		14200	19000	21000		13600	11600	18800		11000	15600	19900		21300	20300	22600		18900	24500	23100		13000	21500	22900		24100	21300	28800
Pear942	358	0	96.9	Negative	358	96.9	1.44	397.46	[M-K]-	-	(-)-Sinigrin hydrate	Others	II	16100	15600	12000		12500	11700	15000		9850	13900	13600		8520	12100	16000		14400	15800	14800		6080	7670	10700		11000	5210	6770		10500	9470	6230		5920	11100	5150
Pear230	474.2	0	327.8	Positive	474.2	327.8	2.34	473.2	[M+H]+	C00234	10-Formyl-THF	Others	II	2030000	2350000	2080000		1680000	1810000	1690000		2070000	2290000	2200000		1250000	1120000	1210000		889000	832000	823000		479000	454000	478000		414000	464000	471000		487000	513000	522000		390000	372000	387000
Pear13	169.09	-59.1366	134.1	Positive	169.09	134.1	0.66	168.09	[M+H]+	C00534	4-(Aminomethyl)-5-(hydroxymethyl)-2-methylpyridin-3-ol	Others	III	10000	11700	9120		9400	17100	13100		14400	13800	11200		10600	9830	9850		9	4740	9		9	9	3560		9	5490	9670		11800	7820	9		18200	18300	15500
Pear10	140	0	98.9	Positive	140	98.9	0.63	139.027	[M+H]+	C00870	4-Nitrophenol	Others	VIII	11500000	11500000	12500000		4980000	7710000	6770000		5610000	5000000	5370000		20000000	16100000	16200000		19600000	25800000	27100000		27100000	26200000	27300000		21300000	19700000	20900000		15400000	17300000	17800000		17100000	15600000	14300000
Pear185	136.1	0	119.3	Positive	136.1	119.3	1.83	135.1	[M+H]+	-	Aminopurine	Others	IV	219000	191000	161000		102000	111000	122000		72900	71700	74700		89800	70400	56300		43700	67100	78800		51100	54300	44100		38500	47400	33000		22900	24100	18600		14700	24900	19700
Pear314	491.1	-203.583	329.7	Positive	491.1	329.7	2.92	490.1	[M+H]+	-	Anisic acid O-feruloyl hexoside	Others	VII	20000	17700	18800		26600	39700	36700		109000	100000	132000		134000	132000	124000		169000	201000	238000		270000	271000	224000		338000	260000	353000		294000	230000	276000		206000	178000	199000
Pear1237	533.3	187.547	371.2	Negative	533.3	371.2	4.71	534.21	[M-H]-	C16915	Arctiin	Others	VII	9	1820	1550		9	9	9		9	9	9		9	9	2550		5810	6380	6370		5520	5550	5970		5420	4650	6460		4960	3620	3520		2620	3600	2260
Pear669	343.1	-582.581	240.9	Positive	343.1	240.9	6.39	342.1	[M+H]+	-	Cocamidopropyl betaine	Others	VII	95900	66000	62900		49200	54400	56800		72700	72900	63400		52500	64800	65500		62600	74900	61600		66200	61000	65600		226000	242000	305000		61500	62200	62000		57300	60800	57000
Pear701	302.4	330.797	284.9	Positive	302.4	284.9	7.15	301.4	[M+H]+	-	D-erythro-Dihydrosphingosine	Others	IV	20200	13400	15700		7810	7890	6820		7680	5440	5990		7610	5730	7510		10100	8950	9260		14200	7020	7290		8280	6480	4040		3430	4120	5400		4390	4080	4620
Pear293	167.1	0	121.2	Positive	167.1	121.2	2.77	166.1	[M+H]+	-	Dihydrojasmone	Others	IV	73600	70200	65300		46100	42900	42000		28800	37000	30500		22600	24200	30500		14000	15100	20300		16300	16500	12100		11200	12700	9380		9	11300	15700		8880	8420	4060
Pear923	169	0	122.8	Negative	169	122.8	1.25	169.998	[M-H]-	-	Dl-Glyceraldehyde3-phosphate	Others	VII	46800	74400	47900		38600	47200	37400		25200	21800	35900		95100	93200	70400		170000	188000	205000		205000	231000	256000		208000	215000	250000		175000	204000	163000		155000	129000	129000
Pear904	742.1	0	620.2	Negative	742.1	620.2	1.22	743.075	[M-H]-	C00006	NADP	Others	I	475000	377000	495000		507000	514000	428000		457000	415000	390000		396000	328000	280000		339000	349000	295000		145000	224000	274000		279000	259000	261000		262000	254000	202000		166000	180000	132000
Pear807	140	0	78.5	Negative	140	78.5	0.76	141.019	[M-H]-	-	O-Phosphorylethanolamine	Others	I	17100	13500	16800		32800	31200	25900		44700	41900	27400		17600	15000	11300		15600	23800	20000		6800	6540	8790		4580	3220	9		9420	6400	8760		7190	8120	6910
Pear887	287.06	34.8371	153.1	Negative	287.06	153.1	1.19	288.059	[M-H]-	-	Orotidine	Others	II	13100	8910	8710		15200	9610	12700		23700	16800	25700		14800	12300	12300		15500	9130	16800		15300	10600	11300		14500	14800	12200		10500	12700	11000		9	7370	4360
Pear420	503.2	0	311.8	Positive	503.2	311.8	3.64	502.2	[M+H]+	-	Phellodensin F	Others	I	3100000	3370000	3110000		3200000	3600000	2610000		2330000	2740000	1810000		1430000	1250000	1310000		1270000	1090000	1660000		1280000	1030000	1050000		696000	768000	1150000		813000	615000	844000		406000	410000	419000
Pear1013	345.1	5829.2	167.2	Negative	345.1	167.2	2.34	344.11	[M-H]-	-	Syringaldehyde O-glucoside	Others	II	8600	6190	6360		16800	16500	11000		27500	24300	21300		21300	22300	17900		17000	10500	12000		9	7460	8590		9	9	7370		9	9	9		9	9	9
Pear11	131.1	0	72.1	Positive	131.1	72.1	0.64	130.1	[M+H]+	C00179	Agmatine	Phenolamides	IV	205000	199000	199000		83500	95900	86400		53200	39900	47100		32100	27800	28700		14400	17000	18100		16800	18300	14400		17400	15900	13000		12700	12400	11300		15900	24200	16000
Pear397	558.282	1.79121	264.8	Positive	558.282	264.8	3.5	557.282	[M+H]+	-	N', N''-disinapoylspermidine	Phenolamides	VIII	9	9	9		9	9	9		9	6600	7060		12000	10600	14400		24600	37100	32900		33500	42400	37300		31000	21600	35600		16200	18100	19000		15800	12000	12100
Pear81	131	-762.777	71.9	Positive	131	71.9	0.81	130.111	[M+H]+	C02714	N-Acetylputrescine	Phenolamides	IV	230000	221000	206000		77300	100000	92700		51000	53800	59900		23700	33600	27300		24000	19100	19100		21600	12500	10500		16500	16300	10600		9900	10700	11200		13100	22300	24700
Pear7	89	-1122.33	71.9	Positive	89	71.9	0.6	88.1	[M+H]+	C00134	Putrescine	Phenolamides	V	18600	36600	43600		9	9	9		9	9	9		31900	52000	51200		131000	140000	164000		270000	253000	269000		468000	482000	463000		609000	572000	540000		413000	402000	346000
Pear1252	263	-380.084	153.2	Negative	263	153.2	4.93	264.136	[M-H]-	C06082	(+)-cis,trans-Abscisic acid (ABA)	Phytohormones	V	382000	428000	371000		334000	384000	379000		613000	669000	580000		630000	513000	496000		1420000	1340000	1460000		1450000	1300000	1370000		1430000	1220000	1370000		2040000	1950000	1930000		1940000	1880000	2130000
Pear1290	209	-478.24	58.7	Negative	209	58.7	5.64	210.126	[M-H]-	C08491	(+)-Jasmonic acid (JA)	Phytohormones	IV	419000	326000	334000		141000	133000	103000		72600	61700	45000		25300	16600	22600		9	9	9		9	9	9		9	9	9		9	9	9		9	9	9
Pear170	348.1	0	187.7	Positive	348.1	187.7	1.6	347.1	[M+H]+	-	Kinetin 9-riboside	Phytohormones	II	1080000	737000	819000		815000	1120000	1000000		1380000	1360000	1230000		1060000	874000	816000		671000	900000	821000		728000	796000	654000		539000	485000	616000		499000	490000	584000		390000	448000	416000
Pear1312	322.401	617.625	130.1	Negative	322.401	130.1	6.38	323.401	[M-H]-	-	N-[(-)-Jasmonoyl]-(L)-Isoleucine (JA-L-Ile)	Phytohormones	IV	286000	174000	125000		20600	15700	14500		9340	6610	3650		9	9	9		9	9	9		9	9	9		9	9	9		9	9	9		9	9	9
Pear976	299.1	0	137.2	Negative	299.1	137.2	1.96	300.1	[M-H]-	-	Salicylic acid O-glucoside	Phytohormones	I	914000	903000	842000		720000	732000	668000		504000	579000	496000		285000	281000	321000		183000	178000	170000		158000	124000	113000		124000	141000	163000		127000	108000	121000		70800	81900	64700
Pear217	382.2	0	220.6	Positive	382.2	220.6	2.23	381.2	[M+H]+	-	trans-zeatin N-glucoside	Phytohormones	VIII	21600	22900	21300		26800	24200	21700		37600	61100	38900		63100	63900	67700		60800	60900	78500		68600	49500	36000		36700	45500	58100		43800	38500	39300		52700	41900	36400
Pear426	577	-173.28	287.9	Positive	577	287.9	3.67	576.127	[M+H]+	-	Procyanidin A1	Proanthocyanidins	VII	9	9	9		9	9	9		9	9	9		9	9	9		9	6970	9		10600	20800	9800		217000	166000	261000		185000	185000	178000		118000	150000	90400
Pear1175	575	-173.883	285.3	Negative	575	285.3	3.94	576.127	[M-H]-	C10237	Procyanidin A2	Proanthocyanidins	VII	9	9	9		9	9	9		9	9	9		9	9	9		9	9	9		9	6680	9		52400	46800	76200		35200	47900	42100		25000	35000	25300
Pear1076	577	-173.28	407.3	Negative	577	407.3	3.08	578.142	[M-H]-	-	Procyanidin B2	Proanthocyanidins	V	9	9	9		9	9	9		9	9	9		9	9	9		9	9	9		9	9	9		23400	24700	60800		105000	55700	58100		727000	458000	369000
Pear1058	577.1	0	407.3	Negative	577.1	407.3	2.87	578.142	[M-H]-	-	Procyanidin B3	Proanthocyanidins	V	9	9	9		9	9	9		9	9	9		9	9	9		9	9	9		9	9	9		21900	20200	49200		99100	46000	56500		641000	396000	334000
Pear177	184.05	-54.3301	148.1	Positive	184.05	148.1	1.66	183.053	[M+H]+	C00847	4-Pyridoxic acid	Pyridine derivatives	V	23800	15700	15000		14400	14400	11000		12500	11900	9050		18700	22300	16100		25200	27200	24200		32100	30200	33700		33900	34200	38500		51300	51200	42000		53600	44300	38300
Pear1003	353.1	0	191.1	Negative	353.1	191.1	2.21	354.095	[M-H]-	-	1-O-Caffeoyl quinic acid	Quinate and its derivatives	VII	2370000	1920000	2370000		1260000	1770000	1770000		1380000	1650000	1530000		1410000	1310000	1530000		1120000	1280000	1600000		1320000	1550000	1280000		4340000	4740000	4450000		4360000	3200000	3150000		1060000	1670000	1300000
Pear390	369.1	0	207.5	Positive	369.1	207.5	3.47	368.1	[M+H]+	-	1-O-Feruloyl quinic acid	Quinate and its derivatives	IV	25000000	19600000	21100000		9970000	12300000	11300000		4760000	6340000	5560000		5370000	4660000	5030000		2060000	2480000	2740000		531000	571000	479000		499000	573000	453000		299000	323000	313000		105000	162000	235000
Pear1106	337.1	0	190.9	Negative	337.1	190.9	3.44	338.1	[M-H]-	-	3-O-p-Coumaroyl quinic acid	Quinate and its derivatives	IV	19800000	19700000	20000000		9260000	9660000	7580000		5330000	7130000	4310000		2760000	2410000	2370000		1290000	1220000	1500000		736000	648000	605000		553000	832000	921000		533000	373000	661000		339000	363000	283000
Pear1169	319	-313.381	145.3	Negative	319	145.3	3.92	320	[M-H]-	-	3-O-p-Coumaroyl shikimic acid	Quinate and its derivatives	IV	36600	35000	37700		18200	25500	21400		11000	19100	15300		6070	5380	7170		5550	3760	4620		2980	2960	5250		4540	4760	6100		6280	5120	5850		9	9	2530
Pear1077	481.1	0	319.3	Negative	481.1	319.3	3.09	482.1	[M-H]-	-	3-O-p-coumaroyl shikimic acid O-hexoside	Quinate and its derivatives	VII	25600	28300	29200		49300	52800	42000		85700	94600	86200		117000	78500	86600		89200	89000	111000		90700	92400	88900		61200	58400	96200		57000	75200	77500		51000	55800	58700
Pear1065	353.1	0	191.2	Negative	353.1	191.2	2.95	354.1	[M-H]-	-	4-O-Caffeoyl quinic acid (criptochlorogenic acid)	Quinate and its derivatives	VII	22800	28600	31300		20400	17000	18700		7590	14200	9230		11500	12700	15000		14400	15300	22400		20400	30700	19100		39300	37900	45200		31500	23100	26800		14800	17400	9220
Pear430	321.1	0	147.5	Positive	321.1	147.5	3.68	320.1	[M+H]+	-	5-O-p-Coumaroyl shikimic acid	Quinate and its derivatives	IV	608000	610000	538000		214000	208000	232000		165000	197000	118000		42500	42100	51400		7860	10000	10000		4780	7500	4070		9	5660	6080		9	9	9		9	9	9
Pear1038	481.1	0	445.4	Negative	481.1	445.4	2.6	482.1	[M-H]-	-	5-O-p-coumaroyl shikimic acid O-hexoside	Quinate and its derivatives	VIII	14500	13200	14400		31200	29700	31700		121000	148000	124000		166000	137000	142000		222000	243000	288000		330000	279000	284000		207000	221000	259000		169000	186000	204000		132000	159000	157000
Pear1084	337	-296.648	275.8	Negative	337	275.8	3.18	338	[M-H]-	-	5-O-p-Coumaroylquinic acid	Quinate and its derivatives	IV	1590000	1680000	1740000		533000	619000	546000		225000	250000	232000		244000	209000	238000		115000	117000	149000		34900	45200	28800		15000	20100	21600		9000	6800	6980		2970	2420	3650
Pear1127	367	-272.405	179.1	Negative	367	179.1	3.67	368.111	[M-H]-	-	Chlorogenic acid methyl ester	Quinate and its derivatives	IV	2650000	1870000	1710000		951000	1120000	1090000		570000	665000	555000		653000	724000	456000		198000	271000	210000		77500	88300	86700		121000	122000	133000		95300	82600	95000		72700	74700	72900
Pear1000	385.1	0	152.2	Negative	385.1	152.2	2.19	386.1	[M-H]-	-	Eudesmoyl quinic acid	Quinate and its derivatives	II	39800	39100	39700		34700	40400	32700		25300	36000	31700		21800	28200	25600		17800	21000	17700		9650	7580	7530		7250	9	5930		5050	9	9		9	9	9
Pear981	355.1	0	181.2	Negative	355.1	181.2	1.97	356.1	[M-H]-	-	Homovanilloyl quinic acid	Quinate and its derivatives	II	16700	17900	17100		12400	19700	16900		11100	16900	13200		12900	12900	12000		9	7030	7970		9	9	9		9	9	9		9	9	9		9	9	9
Pear214	369.1	0	177.5	Positive	369.1	177.5	2.21	368.1	[M+H]+	-	O-Feruloyl quinic acid	Quinate and its derivatives	II	75100	70900	72300		48000	71400	61200		48000	60500	46200		50800	45400	46000		21600	31100	31500		18700	18600	23400		11400	9	12900		9	9	9		9	9	9
Pear973	371.1	0	179.2	Negative	371.1	179.2	1.92	372.1	[M-H]-	-	Quinacyl syringic acid	Quinate and its derivatives	V	9	9	9		9	9	9		9	9	18500		21900	15100	12500		35400	39400	56700		66300	41400	54600		80700	56600	66900		77700	67300	54400		55300	46000	61800
Pear902	191	-523.286	85	Negative	191	85	1.22	192.063	[M-H]-	C00296	Quinic acid	Quinate and its derivatives	V	5800000	8230000	8840000		9490000	7930000	8550000		7080000	8040000	7440000		11200000	6890000	4650000		4010000	6510000	9000000		12400000	11600000	13900000		13800000	10800000	15000000		16800000	15100000	17300000		24400000	21700000	25500000
Pear985	543.1	0	191.2	Negative	543.1	191.2	2.01	544.1	[M-H]-	-	Quinic acid O-di-glucuronic acid	Quinate and its derivatives	II	9	9	9		19100	11400	11500		16500	10400	13100		16900	19800	21700		9270	13200	7980		9	5550	10500		1890	9	3560		2520	4150	3500		2880	3360	3810
Pear983	369	5175.7	191.1	Negative	369	191.1	1.98	352.101	[M-H]-	-	Quinic acid O-glucuronic acid	Quinate and its derivatives	IV	1120000	1430000	1560000		373000	496000	317000		291000	320000	384000		290000	245000	300000		480000	344000	408000		87000	80700	92700		9410	2770	30000		9	13700	4750		9	4520	4110
Pear1294	515.3	0	497.5	Negative	515.3	497.5	5.77	516.309	[M-H]-	C08796	Cucurbitacin D	Terpenoids	I	69000	67000	69300		68100	61000	61200		51200	48100	42300		34600	38500	28400		14900	17600	13400		12800	6540	11600		2950	2820	3350		2230	3340	3700		3760	2500	3170
Pear683	319.1	-313.283	301.9	Positive	319.1	301.9	6.63	318.1	[M+H]+	-	Phytocassane C	Terpenoids	II	11000	9560	8480		10300	7280	6400		13000	11900	10800		10900	9460	11800		13400	14900	14800		8130	7160	5990		8200	5230	5560		3590	4780	3870		5040	4460	3850
Pear705	317.1	-315.259	299.9	Positive	317.1	299.9	7.2	316.1	[M+H]+	-	Phytocassane D	Terpenoids	I	12400	15200	12200		9220	9450	11000		6220	7950	6820		6520	3990	4900		9	3220	2220		1480	9	9		9	9	9		9	9	9		9	9	9
Pear428	219.1	0	189.5	Positive	219.1	189.5	3.68	218.1	[M+H]+	C08309	5-Methoxy-N,N-dimethyltryptamine	Tryptamine derivatives	II	79300	75700	67800		129000	108000	96900		128000	146000	111000		85200	126000	74200		84900	72600	98200		64100	60800	62500		32300	31000	43200		29000	23900	26200		21200	10200	20500
Pear332	219	-456.413	160.1	Positive	219	160.1	3.06	218.106	[M+H]+	C00978	N-Acetyl-5-hydroxytryptamine	Tryptamine derivatives	III	9770	13100	9320		13900	11100	7870		18000	18300	13000		18300	12400	11300		10700	9770	10300		7730	6410	9		9	8120	6800		6320	9	9440		5340	12700	9150
Pear431	485.1	-206.101	147.5	Positive	485.1	147.5	3.68	484.1	[M+H]+	-	N-hexosyl-p-coumaroyl serotonin	Tryptamine derivatives	I	39900	44800	32700		52100	76700	45000		33600	34000	16100		13900	10400	10300		9680	20300	15600		11500	11000	10300		16500	9890	6400		7130	12400	14700		5380	8290	7870
Pear167	346	-288.934	184.5	Positive	346	184.5	1.51	345	[M+H]+	-	4-Pyridoxic acid O-hexoside	Vitamins	VII	101000	88800	79500		90800	103000	88300		186000	251000	243000		357000	256000	311000		262000	269000	381000		235000	200000	183000		133000	133000	145000		89300	130000	100000		68600	101000	81900
Pear853	175	0	87	Negative	175	87	0.84	176.12	[M-H]-	C00072	L-ascorbate	Vitamins	II	228000	271000	300000		220000	239000	206000		241000	230000	265000		223000	208000	191000		159000	158000	151000		170000	148000	124000		220000	171000	180000		167000	169000	156000		156000	164000	149000
Pear163	123.1	0	80.3	Positive	123.1	80.3	1.47	122.1	[M+H]+	C00153	Niacinamide	Vitamins	VIII	217000	256000	194000		94000	99000	85800		64900	59400	62600		71600	77400	45500		43000	40400	55700		1010000	43800	38900		37300	40500	45000		35500	51300	43100		28100	28400	31600
Pear409	138.05	0	78	Positive	138.05	78	3.58	137.048	[M+H]+	-	Nicotinic Acid Methyl Ester (Methyl Nicotinate)	Vitamins	I	456000	425000	448000		225000	304000	341000		247000	312000	269000		89300	87600	120000		11400	20400	18800		9440	7550	8730		12600	9860	5220		9290	9	11600		10400	8490	8350
Pear139	157	0	111	Positive	157	111	1.25	156.017	[M+H]+	C00295	Orotic acid	Vitamins	II	597000	560000	526000		443000	470000	502000		542000	572000	520000		481000	492000	414000		374000	357000	379000		236000	280000	286000		261000	232000	233000		250000	192000	241000		175000	211000	188000
Pear1051	277.13	36.0855	146.2	Negative	277.13	146.2	2.78	278.13	[M-H]-	C00831	Pantetheine	Vitamins	I	15000	17300	19800		18200	25100	24900		27800	31700	19600		12700	9200	10200		11500	8790	13800		23000	10600	18400		22800	20500	19800		11100	13300	17700		16700	17200	16800
Pear130	170.1	0	134.1	Positive	170.1	134.1	1.22	169.074	[M+H]+	C00314	Pyridoxine	Vitamins	V	188000	156000	162000		148000	139000	129000		165000	190000	170000		243000	191000	212000		113000	94500	147000		112000	96000	96200		236000	200000	190000		218000	205000	204000		400000	708000	566000
Pear102	332.1	0	314.7	Positive	332.1	314.7	1.18	331.1	[M+H]+	-	Pyridoxine O-glucoside	Vitamins	II	98300	87100	99800		73600	77900	78800		106000	119000	113000		120000	104000	110000		77100	94800	120000		56100	57200	80100		41500	48800	37700		43300	44700	46800		47800	42600	51400
Pear1078	375	-266.596	255.2	Negative	375	255.2	3.09	376.138	[M-H]-	C00255	Riboflavin	Vitamins	II	77300	74400	64500		113000	109000	110000		88300	81000	81700		65500	75400	69500		37800	39100	44800		38200	30200	27400		26000	21000	34400		21200	20000	18400		18300	17000	14100
Pear789	263.1	0	147.2	Negative	263.1	147.2	0.74	264.1	[M-H]-	C00378	Thiamine	Vitamins	V	2490	9	3850		2450	2900	5130		7320	5860	3660		4390	6240	2220		8530	4980	7300		6160	12700	6880		12000	13800	18000		13200	11400	11400		11400	10600	11000
Pear621	385	-778.614	244.3	Positive	385	244.3	5.31	384.339	[M+H]+	C05443	Vitamin D3	Vitamins	II	8470	9160	9030		8600	5670	5750		9450	7330	8790		5840	9500	7090		2070	3520	2370		9	1490	2500		9	9	9		9	9	9		9	9	9
[truncated: 6 more columns]

## Sheet: Table S4
Table S4 Identification of the proteins correlated with DAMs
Model	Metabolites	Protein	Pearson	FDR
I	2-Aminoadipic acid (L-Homoglutamic acid)	Pbr000322.1	0.903905	0.00166298
I	2-Aminoadipic acid (L-Homoglutamic acid)	Pbr000380.1	0.906691	0.00171696
I	2-Aminoadipic acid (L-Homoglutamic acid)	Pbr000879.2	0.896167	0.00142736
I	2-Aminoadipic acid (L-Homoglutamic acid)	Pbr001546.1	0.882486	0.0338146
I	2-Aminoadipic acid (L-Homoglutamic acid)	Pbr002010.1	0.868186	0.00857193
I	2-Aminoadipic acid (L-Homoglutamic acid)	Pbr002119.1	-0.90122	0.041652
I	2-Aminoadipic acid (L-Homoglutamic acid)	Pbr002360.1	0.85639	0.00509564
I	2-Aminoadipic acid (L-Homoglutamic acid)	Pbr002630.2	0.92715	0.0089473
I	2-Aminoadipic acid (L-Homoglutamic acid)	Pbr002950.1	0.857756	0.0188257
I	2-Aminoadipic acid (L-Homoglutamic acid)	Pbr003156.1	0.915401	0.0015363
I	2-Aminoadipic acid (L-Homoglutamic acid)	Pbr004069.1	0.897943	0.0018091
I	2-Aminoadipic acid (L-Homoglutamic acid)	Pbr004374.1	0.890572	0.00170581
I	2-Aminoadipic acid (L-Homoglutamic acid)	Pbr005011.1	0.892651	0.00164944
I	2-Aminoadipic acid (L-Homoglutamic acid)	Pbr005400.1	0.879564	0.0066725
I	2-Aminoadipic acid (L-Homoglutamic acid)	Pbr005556.1	0.94851	0.00387403
I	2-Aminoadipic acid (L-Homoglutamic acid)	Pbr006001.1	-0.850237	0.00792488
I	2-Aminoadipic acid (L-Homoglutamic acid)	Pbr006844.1	0.917617	0.00118027
I	2-Aminoadipic acid (L-Homoglutamic acid)	Pbr007039.1	0.893648	0.00816925
I	2-Aminoadipic acid (L-Homoglutamic acid)	Pbr007818.5	0.870252	0.0147193
I	2-Aminoadipic acid (L-Homoglutamic acid)	Pbr007925.1	0.853256	0.00435417
I	2-Aminoadipic acid (L-Homoglutamic acid)	Pbr008100.1	0.934012	0.00386046
I	2-Aminoadipic acid (L-Homoglutamic acid)	Pbr008802.1	0.890466	0.00508108
I	2-Aminoadipic acid (L-Homoglutamic acid)	Pbr009528.1	0.884567	0.00225939
I	2-Aminoadipic acid (L-Homoglutamic acid)	Pbr009896.1	0.88324	0.00318313
I	2-Aminoadipic acid (L-Homoglutamic acid)	Pbr010895.1	0.906181	0.00216625
I	2-Aminoadipic acid (L-Homoglutamic acid)	Pbr010942.1	0.914588	0.00804436
I	2-Aminoadipic acid (L-Homoglutamic acid)	Pbr011383.1	0.916301	0.0110267
I	2-Aminoadipic acid (L-Homoglutamic acid)	Pbr011385.1	0.863803	0.00344299
I	2-Aminoadipic acid (L-Homoglutamic acid)	Pbr011409.1	0.853094	0.00723521
I	2-Aminoadipic acid (L-Homoglutamic acid)	Pbr012392.1	0.851617	0.00369288
I	2-Aminoadipic acid (L-Homoglutamic acid)	Pbr012415.1	0.869161	0.00272493
I	2-Aminoadipic acid (L-Homoglutamic acid)	Pbr012488.1	0.883987	0.00234874
I	2-Aminoadipic acid (L-Homoglutamic acid)	Pbr013118.1	0.862555	0.00344868
I	2-Aminoadipic acid (L-Homoglutamic acid)	Pbr013257.1	0.893728	0.00547929
I	2-Aminoadipic acid (L-Homoglutamic acid)	Pbr013392.1	-0.956648	0.000903793
I	2-Aminoadipic acid (L-Homoglutamic acid)	Pbr013473.1	0.868667	0.00502108
I	2-Aminoadipic acid (L-Homoglutamic acid)	Pbr013577.1	-0.870114	0.00299738
I	2-Aminoadipic acid (L-Homoglutamic acid)	Pbr014260.1	0.909557	0.0461526
I	2-Aminoadipic acid (L-Homoglutamic acid)	Pbr014437.1	0.872796	0.00345374
I	2-Aminoadipic acid (L-Homoglutamic acid)	Pbr014605.1	0.885722	0.0043856
I	2-Aminoadipic acid (L-Homoglutamic acid)	Pbr014607.1	0.856463	0.0115179
I	2-Aminoadipic acid (L-Homoglutamic acid)	Pbr014886.1	-0.86247	0.00378153
I	2-Aminoadipic acid (L-Homoglutamic acid)	Pbr014893.1	0.883928	0.00368984
I	2-Aminoadipic acid (L-Homoglutamic acid)	Pbr014918.1	0.887943	0.00471524
I	2-Aminoadipic acid (L-Homoglutamic acid)	Pbr015084.1	0.861967	0.00464654
I	2-Aminoadipic acid (L-Homoglutamic acid)	Pbr015546.1	0.850827	0.00691084
I	2-Aminoadipic acid (L-Homoglutamic acid)	Pbr016333.1	0.896533	0.00360574
I	2-Aminoadipic acid (L-Homoglutamic acid)	Pbr016496.1	0.913334	0.00478825
I	2-Aminoadipic acid (L-Homoglutamic acid)	Pbr016713.1	0.863544	0.0035613
I	2-Aminoadipic acid (L-Homoglutamic acid)	Pbr017324.1	-0.852294	0.00465509
I	2-Aminoadipic acid (L-Homoglutamic acid)	Pbr017989.1	0.874238	0.0472903
I	2-Aminoadipic acid (L-Homoglutamic acid)	Pbr019819.2	0.876555	0.00269916
I	2-Aminoadipic acid (L-Homoglutamic acid)	Pbr020574.2	0.914945	0.00103957
I	2-Aminoadipic acid (L-Homoglutamic acid)	Pbr021038.1	0.87386	0.00214871
I	2-Aminoadipic acid (L-Homoglutamic acid)	Pbr021161.1	0.853826	0.0147989
I	2-Aminoadipic acid (L-Homoglutamic acid)	Pbr021338.1	0.851157	0.00612157
I	2-Aminoadipic acid (L-Homoglutamic acid)	Pbr021540.1	0.90209	0.00343297
I	2-Aminoadipic acid (L-Homoglutamic acid)	Pbr021580.1	0.948509	0.000322844
I	2-Aminoadipic acid (L-Homoglutamic acid)	Pbr021598.1	0.910159	0.00154531
I	2-Aminoadipic acid (L-Homoglutamic acid)	Pbr021654.1	0.85067	0.00384292
I	2-Aminoadipic acid (L-Homoglutamic acid)	Pbr021886.1	-0.937317	0.00449188
I	2-Aminoadipic acid (L-Homoglutamic acid)	Pbr021914.1	0.85108	0.00517913
I	2-Aminoadipic acid (L-Homoglutamic acid)	Pbr022807.1	0.855011	0.016167
I	2-Aminoadipic acid (L-Homoglutamic acid)	Pbr023332.1	0.91566	0.00184335
I	2-Aminoadipic acid (L-Homoglutamic acid)	Pbr023612.1	0.879619	0.0110654
I	2-Aminoadipic acid (L-Homoglutamic acid)	Pbr023819.1	0.87847	0.0023788
I	2-Aminoadipic acid (L-Homoglutamic acid)	Pbr024160.1	0.873375	0.00242435
I	2-Aminoadipic acid (L-Homoglutamic acid)	Pbr024370.1	0.895703	0.00296071
I	2-Aminoadipic acid (L-Homoglutamic acid)	Pbr024534.1	-0.865937	0.00797306
I	2-Aminoadipic acid (L-Homoglutamic acid)	Pbr025237.1	0.891157	0.00528002
I	2-Aminoadipic acid (L-Homoglutamic acid)	Pbr025247.1	0.850689	0.00451178
I	2-Aminoadipic acid (L-Homoglutamic acid)	Pbr026611.1	0.921489	0.00791244
I	2-Aminoadipic acid (L-Homoglutamic acid)	Pbr026617.2	0.916088	0.00166986
I	2-Aminoadipic acid (L-Homoglutamic acid)	Pbr027462.1	0.86795	0.00290426
I	2-Aminoadipic acid (L-Homoglutamic acid)	Pbr028159.1	0.856763	0.00647508
I	2-Aminoadipic acid (L-Homoglutamic acid)	Pbr028378.1	0.873561	0.0030865
I	2-Aminoadipic acid (L-Homoglutamic acid)	Pbr028470.1	0.905207	0.00254683
I	2-Aminoadipic acid (L-Homoglutamic acid)	Pbr029610.1	0.878155	0.00221565
I	2-Aminoadipic acid (L-Homoglutamic acid)	Pbr029954.1	0.850084	0.0286183
I	2-Aminoadipic acid (L-Homoglutamic acid)	Pbr029981.1	-0.873057	0.0175219
I	2-Aminoadipic acid (L-Homoglutamic acid)	Pbr030173.1	0.875558	0.00694276
I	2-Aminoadipic acid (L-Homoglutamic acid)	Pbr030680.1	0.939132	0.000811322
I	2-Aminoadipic acid (L-Homoglutamic acid)	Pbr031068.1	0.919497	0.00143517
I	2-Aminoadipic acid (L-Homoglutamic acid)	Pbr031418.1	0.856485	0.00761902
I	2-Aminoadipic acid (L-Homoglutamic acid)	Pbr032070.1	-0.87855	0.00922483
I	2-Aminoadipic acid (L-Homoglutamic acid)	Pbr032351.1	0.915793	0.00303876
I	2-Aminoadipic acid (L-Homoglutamic acid)	Pbr032946.1	0.908323	0.00979295
I	2-Aminoadipic acid (L-Homoglutamic acid)	Pbr033156.1	0.880104	0.00834162
I	2-Aminoadipic acid (L-Homoglutamic acid)	Pbr033378.1	0.862033	0.0421724
I	2-Aminoadipic acid (L-Homoglutamic acid)	Pbr033475.1	0.872556	0.0154163
I	2-Aminoadipic acid (L-Homoglutamic acid)	Pbr033556.1	0.892926	0.00300752
I	2-Aminoadipic acid (L-Homoglutamic acid)	Pbr033766.1	0.874363	0.00251234
I	2-Aminoadipic acid (L-Homoglutamic acid)	Pbr033934.1	0.89621	0.00129326
I	2-Aminoadipic acid (L-Homoglutamic acid)	Pbr034833.1	0.906402	0.00179447
I	2-Aminoadipic acid (L-Homoglutamic acid)	Pbr034883.1	0.851063	0.021181
I	2-Aminoadipic acid (L-Homoglutamic acid)	Pbr034921.1	0.867992	0.0066062
I	2-Aminoadipic acid (L-Homoglutamic acid)	Pbr035560.1	-0.850845	0.00441195
I	2-Aminoadipic acid (L-Homoglutamic acid)	Pbr035634.1	0.962261	0.00019529
I	2-Aminoadipic acid (L-Homoglutamic acid)	Pbr036081.1	0.856094	0.0031599
I	2-Aminoadipic acid (L-Homoglutamic acid)	Pbr036176.1	0.886448	0.00365148
I	2-Aminoadipic acid (L-Homoglutamic acid)	Pbr036613.1	-0.853128	0.0328312
I	2-Aminoadipic acid (L-Homoglutamic acid)	Pbr036948.2	0.889392	0.0158282
I	2-Aminoadipic acid (L-Homoglutamic acid)	Pbr037237.1	0.927168	0.000898269
I	2-Aminoadipic acid (L-Homoglutamic acid)	Pbr037490.1	0.865632	0.00675377
I	2-Aminoadipic acid (L-Homoglutamic acid)	Pbr038761.1	0.884762	0.00490107
I	2-Aminoadipic acid (L-Homoglutamic acid)	Pbr039602.1	0.928838	0.00807157
I	2-Aminoadipic acid (L-Homoglutamic acid)	Pbr040353.1	0.851189	0.00405658
I	2-Aminoadipic acid (L-Homoglutamic acid)	Pbr040396.1	0.891837	0.00271787
I	2-Aminoadipic acid (L-Homoglutamic acid)	Pbr040678.1	-0.851972	0.00468288
I	2-Aminoadipic acid (L-Homoglutamic acid)	Pbr040794.1	0.913234	0.00284387
I	2-Aminoadipic acid (L-Homoglutamic acid)	Pbr041033.1	0.927523	0.000861238
I	2-Aminoadipic acid (L-Homoglutamic acid)	Pbr041091.1	0.859584	0.0137159
I	2-Aminoadipic acid (L-Homoglutamic acid)	Pbr041174.1	0.909915	0.00123776
I	2-Aminoadipic acid (L-Homoglutamic acid)	Pbr041503.2	-0.910385	0.00105397
I	2-Aminoadipic acid (L-Homoglutamic acid)	Pbr042065.1	0.855538	0.00380618
I	2-Aminoadipic acid (L-Homoglutamic acid)	Pbr042066.1	0.936152	0.00116572
I	2-Aminoadipic acid (L-Homoglutamic acid)	Pbr042306.1	0.93792	0.00147499
I	2-Aminoadipic acid (L-Homoglutamic acid)	Pbr042338.1	-0.859293	0.0209852
I	2-Aminoisobutyric acid	Pbr000055.1	-0.851894	0.0367702
I	2-Aminoisobutyric acid	Pbr000317.1	-0.853546	0.0212255
I	2-Aminoisobutyric acid	Pbr000346.2	0.86884	0.0270662
I	2-Aminoisobutyric acid	Pbr001040.1	0.852021	0.0460852
I	2-Aminoisobutyric acid	Pbr001636.3	-0.867735	0.0160704
I	2-Aminoisobutyric acid	Pbr004021.1	0.920543	0.0142344
I	2-Aminoisobutyric acid	Pbr004396.1	0.861108	0.0114629
I	2-Aminoisobutyric acid	Pbr005911.1	0.861564	0.00493275
I	2-Aminoisobutyric acid	Pbr006975.2	0.863052	0.00267785
I	2-Aminoisobutyric acid	Pbr012950.1	0.868228	0.00907676
I	2-Aminoisobutyric acid	Pbr013021.1	0.875006	0.00206582
I	2-Aminoisobutyric acid	Pbr014069.1	-0.851867	0.0262475
I	2-Aminoisobutyric acid	Pbr016189.1	-0.877546	0.0344108
I	2-Aminoisobutyric acid	Pbr016626.1	-0.930951	0.00706951
I	2-Aminoisobutyric acid	Pbr024416.1	-0.853606	0.0199344
I	2-Aminoisobutyric acid	Pbr026446.1	0.871555	0.00988185
I	2-Aminoisobutyric acid	Pbr029137.1	-0.850553	0.0432802
I	2-Aminoisobutyric acid	Pbr031595.1	-0.856337	0.0253
I	2-Aminoisobutyric acid	Pbr031834.1	-0.880881	0.0218155
I	2-Aminoisobutyric acid	Pbr034358.1	-0.892956	0.0140787
I	2-Aminoisobutyric acid	Pbr034886.1	-0.891316	0.0205354
I	2-Aminoisobutyric acid	Pbr035059.4	-0.882836	0.0473897
I	2-Aminoisobutyric acid	Pbr036339.1	-0.877467	0.0363559
I	2-Aminoisobutyric acid	Pbr037696.3	0.870901	0.00337611
I	2-Deoxyribose 1-phosphate	Pbr000051.1	0.930099	0.000210182
I	2-Deoxyribose 1-phosphate	Pbr000420.1	0.857364	0.00222551
I	2-Deoxyribose 1-phosphate	Pbr000518.1	0.872373	0.00178838
I	2-Deoxyribose 1-phosphate	Pbr000683.1	0.914349	0.00397707
I	2-Deoxyribose 1-phosphate	Pbr000747.1	0.904852	0.000606108
I	2-Deoxyribose 1-phosphate	Pbr000780.1	-0.935656	0.00393898
I	2-Deoxyribose 1-phosphate	Pbr000825.1	0.851399	0.00334876
I	2-Deoxyribose 1-phosphate	Pbr000999.1	-0.897872	0.00664929
I	2-Deoxyribose 1-phosphate	Pbr001200.1	0.924324	0.000264364
I	2-Deoxyribose 1-phosphate	Pbr001201.3	0.863918	0.00239831
I	2-Deoxyribose 1-phosphate	Pbr001228.1	0.948117	9.95515e-05
I	2-Deoxyribose 1-phosphate	Pbr001686.1	0.888982	0.000915328
I	2-Deoxyribose 1-phosphate	Pbr002311.1	0.882448	0.00147158
I	2-Deoxyribose 1-phosphate	Pbr003003.1	0.851124	0.00256955
I	2-Deoxyribose 1-phosphate	Pbr003141.1	-0.86577	0.00214723
I	2-Deoxyribose 1-phosphate	Pbr003248.1	0.912614	0.00051578
I	2-Deoxyribose 1-phosphate	Pbr003709.1	-0.855167	0.014966
I	2-Deoxyribose 1-phosphate	Pbr003875.1	0.859319	0.00371595
I	2-Deoxyribose 1-phosphate	Pbr003980.1	-0.858375	0.0033857
I	2-Deoxyribose 1-phosphate	Pbr004109.1	-0.854522	0.0139772
I	2-Deoxyribose 1-phosphate	Pbr004262.1	0.886106	0.00149475
I	2-Deoxyribose 1-phosphate	Pbr004365.1	-0.863463	0.0195805
I	2-Deoxyribose 1-phosphate	Pbr004667.1	0.88268	0.00140185
I	2-Deoxyribose 1-phosphate	Pbr004708.1	0.881545	0.00111244
I	2-Deoxyribose 1-phosphate	Pbr004824.1	0.913221	0.000400196
I	2-Deoxyribose 1-phosphate	Pbr004998.1	-0.897696	0.000877268
I	2-Deoxyribose 1-phosphate	Pbr005412.1	0.859597	0.00227883
I	2-Deoxyribose 1-phosphate	Pbr005413.1	0.880379	0.00126432
I	2-Deoxyribose 1-phosphate	Pbr005832.1	-0.929292	0.000221062
I	2-Deoxyribose 1-phosphate	Pbr005866.1	-0.888855	0.0140843
I	2-Deoxyribose 1-phosphate	Pbr005879.1	-0.913122	0.000595631
I	2-Deoxyribose 1-phosphate	Pbr006002.1	0.883713	0.00123983
I	2-Deoxyribose 1-phosphate	Pbr006343.1	0.855918	0.00302894
I	2-Deoxyribose 1-phosphate	Pbr006578.1	0.864775	0.00441376
I	2-Deoxyribose 1-phosphate	Pbr006613.1	0.901038	0.000650779
I	2-Deoxyribose 1-phosphate	Pbr006705.1	-0.887865	0.00129208
I	2-Deoxyribose 1-phosphate	Pbr007185.1	0.882939	0.00134885
I	2-Deoxyribose 1-phosphate	Pbr007297.1	0.883025	0.00113855
I	2-Deoxyribose 1-phosphate	Pbr007343.1	0.860707	0.00210947
I	2-Deoxyribose 1-phosphate	Pbr007402.1	0.851259	0.00252703
I	2-Deoxyribose 1-phosphate	Pbr007489.3	0.876932	0.00170686
I	2-Deoxyribose 1-phosphate	Pbr007627.1	0.892158	0.000807098
I	2-Deoxyribose 1-phosphate	Pbr007674.1	-0.882935	0.00105707
I	2-Deoxyribose 1-phosphate	Pbr007816.1	-0.918063	0.00184742
I	2-Deoxyribose 1-phosphate	Pbr008107.1	0.904503	0.000562559
I	2-Deoxyribose 1-phosphate	Pbr008363.1	0.901286	0.000608915
I	2-Deoxyribose 1-phosphate	Pbr008387.1	0.890435	0.001228
I	2-Deoxyribose 1-phosphate	Pbr008452.1	0.893821	0.0010917
I	2-Deoxyribose 1-phosphate	Pbr008910.2	-0.886518	0.0024461
I	2-Deoxyribose 1-phosphate	Pbr009008.1	0.850064	0.0032844
I	2-Deoxyribose 1-phosphate	Pbr009052.1	0.885693	0.00114176
I	2-Deoxyribose 1-phosphate	Pbr009055.1	0.882329	0.00140072
I	2-Deoxyribose 1-phosphate	Pbr009133.2	0.85019	0.00280186
I	2-Deoxyribose 1-phosphate	Pbr009533.1	0.854169	0.00268082
I	2-Deoxyribose 1-phosphate	Pbr009562.1	0.862383	0.00212228
I	2-Deoxyribose 1-phosphate	Pbr010075.1	0.881099	0.00156098
I	2-Deoxyribose 1-phosphate	Pbr010145.1	0.916403	0.000340806
I	2-Deoxyribose 1-phosphate	Pbr010223.1	-0.906457	0.00213861
I	2-Deoxyribose 1-phosphate	Pbr010388.1	-0.861507	0.0021647
I	2-Deoxyribose 1-phosphate	Pbr010540.1	0.863084	0.00312603
I	2-Deoxyribose 1-phosphate	Pbr010680.1	0.912021	0.000436397
I	2-Deoxyribose 1-phosphate	Pbr010715.1	0.857566	0.0313878
I	2-Deoxyribose 1-phosphate	Pbr010872.1	0.961215	0.000367532
I	2-Deoxyribose 1-phosphate	Pbr010938.1	-0.852444	0.00257319
I	2-Deoxyribose 1-phosphate	Pbr010954.1	0.918268	0.000417453
I	2-Deoxyribose 1-phosphate	Pbr010955.1	0.856946	0.00395039
I	2-Deoxyribose 1-phosphate	Pbr011258.1	-0.882941	0.014689
I	2-Deoxyribose 1-phosphate	Pbr011768.1	-0.857818	0.00263795
I	2-Deoxyribose 1-phosphate	Pbr011837.1	0.906418	0.0010106
I	2-Deoxyribose 1-phosphate	Pbr011885.1	0.8508	0.00314062
I	2-Deoxyribose 1-phosphate	Pbr011932.1	0.895549	0.000696887
I	2-Deoxyribose 1-phosphate	Pbr012092.1	-0.858015	0.00221202
I	2-Deoxyribose 1-phosphate	Pbr012097.1	0.85075	0.00335485
I	2-Deoxyribose 1-phosphate	Pbr012149.1	-0.934041	0.000226645
I	2-Deoxyribose 1-phosphate	Pbr012346.1	-0.877921	0.00150259
I	2-Deoxyribose 1-phosphate	Pbr012435.2	0.859145	0.00229352
I	2-Deoxyribose 1-phosphate	Pbr012494.1	0.887963	0.00146416
I	2-Deoxyribose 1-phosphate	Pbr012837.1	0.899669	0.00147043
I	2-Deoxyribose 1-phosphate	Pbr012851.1	0.89266	0.000923817
I	2-Deoxyribose 1-phosphate	Pbr012950.1	0.879606	0.00811771
I	2-Deoxyribose 1-phosphate	Pbr012988.1	0.863025	0.00185821
I	2-Deoxyribose 1-phosphate	Pbr013141.1	0.884102	0.000974499
I	2-Deoxyribose 1-phosphate	Pbr013510.1	0.869146	0.00193624
I	2-Deoxyribose 1-phosphate	Pbr013872.1	0.851336	0.00448472
I	2-Deoxyribose 1-phosphate	Pbr014143.1	-0.945599	0.00494057
I	2-Deoxyribose 1-phosphate	Pbr014312.3	-0.912636	0.000583421
I	2-Deoxyribose 1-phosphate	Pbr014367.2	0.866124	0.00173034
I	2-Deoxyribose 1-phosphate	Pbr014507.1	-0.869972	0.0021428
I	2-Deoxyribose 1-phosphate	Pbr014600.1	0.886912	0.0013403
I	2-Deoxyribose 1-phosphate	Pbr014645.1	-0.918993	0.00332133
I	2-Deoxyribose 1-phosphate	Pbr014687.1	0.873366	0.0016852
I	2-Deoxyribose 1-phosphate	Pbr015112.1	0.946406	0.000717635
I	2-Deoxyribose 1-phosphate	Pbr015249.1	0.916875	0.0100126
I	2-Deoxyribose 1-phosphate	Pbr015252.1	-0.900828	0.00058946
I	2-Deoxyribose 1-phosphate	Pbr015569.1	0.899936	0.000796736
I	2-Deoxyribose 1-phosphate	Pbr016131.2	0.893152	0.00146708
I	2-Deoxyribose 1-phosphate	Pbr016235.1	0.878067	0.00160871
I	2-Deoxyribose 1-phosphate	Pbr016381.1	-0.901204	0.00214115
I	2-Deoxyribose 1-phosphate	Pbr016456.1	0.869585	0.00219852
I	2-Deoxyribose 1-phosphate	Pbr016484.1	0.899355	0.000648302
I	2-Deoxyribose 1-phosphate	Pbr016485.1	0.898023	0.000633025
I	2-Deoxyribose 1-phosphate	Pbr016654.1	-0.903022	0.00164645
I	2-Deoxyribose 1-phosphate	Pbr016790.1	0.910001	0.000550871
I	2-Deoxyribose 1-phosphate	Pbr016815.1	0.971633	0.00012786
I	2-Deoxyribose 1-phosphate	Pbr016887.1	0.852318	0.00289329
I	2-Deoxyribose 1-phosphate	Pbr016898.1	0.850644	0.00282379
I	2-Deoxyribose 1-phosphate	Pbr017290.1	0.866328	0.0017397
I	2-Deoxyribose 1-phosphate	Pbr017389.1	0.927171	0.000250482
I	2-Deoxyribose 1-phosphate	Pbr017521.1	0.895535	0.000815685
I	2-Deoxyribose 1-phosphate	Pbr017554.2	0.8842	0.00177821
I	2-Deoxyribose 1-phosphate	Pbr017952.1	0.876131	0.0385464
I	2-Deoxyribose 1-phosphate	Pbr018067.1	-0.854126	0.00237048
I	2-Deoxyribose 1-phosphate	Pbr018467.1	0.869951	0.00297341
I	2-Deoxyribose 1-phosphate	Pbr018549.1	0.874816	0.0013613
I	2-Deoxyribose 1-phosphate	Pbr018636.1	0.894602	0.000795285
I	2-Deoxyribose 1-phosphate	Pbr019305.1	0.926193	0.000238531
I	2-Deoxyribose 1-phosphate	Pbr019739.1	0.868978	0.00190306
I	2-Deoxyribose 1-phosphate	Pbr019837.1	0.869839	0.0019985
I	2-Deoxyribose 1-phosphate	Pbr020086.2	0.876618	0.00172288
I	2-Deoxyribose 1-phosphate	Pbr020496.1	-0.89385	0.00114942
I	2-Deoxyribose 1-phosphate	Pbr020535.1	0.911039	0.0141806
I	2-Deoxyribose 1-phosphate	Pbr020716.3	0.862218	0.00184418
I	2-Deoxyribose 1-phosphate	Pbr020841.1	0.862543	0.00226371
I	2-Deoxyribose 1-phosphate	Pbr020889.1	0.911833	0.000408828
I	2-Deoxyribose 1-phosphate	Pbr020890.1	0.902012	0.000564249
I	2-Deoxyribose 1-phosphate	Pbr020910.1	0.909312	0.000555977
I	2-Deoxyribose 1-phosphate	Pbr022142.1	0.869343	0.00196142
I	2-Deoxyribose 1-phosphate	Pbr022226.1	0.857879	0.00329799
I	2-Deoxyribose 1-phosphate	Pbr022234.1	0.897793	0.000845472
I	2-Deoxyribose 1-phosphate	Pbr022405.1	0.886394	0.00103671
I	2-Deoxyribose 1-phosphate	Pbr022992.2	0.850265	0.00302366
I	2-Deoxyribose 1-phosphate	Pbr023174.1	-0.899104	0.000953034
I	2-Deoxyribose 1-phosphate	Pbr023177.1	0.912733	0.000375994
I	2-Deoxyribose 1-phosphate	Pbr024635.1	0.91454	0.000373213
I	2-Deoxyribose 1-phosphate	Pbr025078.1	-0.895324	0.000815181
I	2-Deoxyribose 1-phosphate	Pbr025386.1	-0.934155	0.000444199
I	2-Deoxyribose 1-phosphate	Pbr025491.1	0.907223	0.000495966
I	2-Deoxyribose 1-phosphate	Pbr025607.1	0.880765	0.00127794
I	2-Deoxyribose 1-phosphate	Pbr025812.1	0.902555	0.000819074
I	2-Deoxyribose 1-phosphate	Pbr026037.1	0.940388	0.000108827
I	2-Deoxyribose 1-phosphate	Pbr026128.1	0.8553	0.00335851
I	2-Deoxyribose 1-phosphate	Pbr026188.1	-0.894082	0.00139104
I	2-Deoxyribose 1-phosphate	Pbr026287.1	0.889331	0.00102833
I	2-Deoxyribose 1-phosphate	Pbr026289.1	0.876445	0.00149024
I	2-Deoxyribose 1-phosphate	Pbr026315.1	0.853443	0.00303237
I	2-Deoxyribose 1-phosphate	Pbr026725.1	-0.864485	0.00201661
I	2-Deoxyribose 1-phosphate	Pbr026742.1	-0.889642	0.000863907
I	2-Deoxyribose 1-phosphate	Pbr026813.1	-0.86684	0.00171444
I	2-Deoxyribose 1-phosphate	Pbr027384.1	-0.885361	0.00275274
I	2-Deoxyribose 1-phosphate	Pbr027641.1	0.953403	0.00014956
I	2-Deoxyribose 1-phosphate	Pbr027985.1	0.906422	0.00046567
I	2-Deoxyribose 1-phosphate	Pbr028003.1	-0.910744	0.000415109
I	2-Deoxyribose 1-phosphate	Pbr028217.1	0.866177	0.00203391
I	2-Deoxyribose 1-phosphate	Pbr028275.1	0.897346	0.000735177
I	2-Deoxyribose 1-phosphate	Pbr028384.1	0.872602	0.00174425
I	2-Deoxyribose 1-phosphate	Pbr028486.1	-0.90119	0.000600669
I	2-Deoxyribose 1-phosphate	Pbr028677.1	-0.866666	0.0217858
I	2-Deoxyribose 1-phosphate	Pbr028835.1	0.938544	0.000259597
I	2-Deoxyribose 1-phosphate	Pbr029291.2	0.896623	0.000917974
I	2-Deoxyribose 1-phosphate	Pbr029849.1	-0.882054	0.00149301
I	2-Deoxyribose 1-phosphate	Pbr029997.1	-0.852765	0.00324662
I	2-Deoxyribose 1-phosphate	Pbr030000.1	-0.909376	0.00159074
I	2-Deoxyribose 1-phosphate	Pbr030781.4	-0.87639	0.00865005
I	2-Deoxyribose 1-phosphate	Pbr031365.1	-0.851528	0.00468671
I	2-Deoxyribose 1-phosphate	Pbr031713.2	-0.86517	0.00190119
I	2-Deoxyribose 1-phosphate	Pbr031843.1	-0.882566	0.0158976
I	2-Deoxyribose 1-phosphate	Pbr031904.1	0.882796	0.00142375
I	2-Deoxyribose 1-phosphate	Pbr031955.1	0.860234	0.00330359
I	2-Deoxyribose 1-phosphate	Pbr031962.1	0.90101	0.0011796
I	2-Deoxyribose 1-phosphate	Pbr032047.1	-0.905047	0.00106324
I	2-Deoxyribose 1-phosphate	Pbr032107.2	-0.867468	0.00221936
I	2-Deoxyribose 1-phosphate	Pbr032123.1	-0.851477	0.00256015
I	2-Deoxyribose 1-phosphate	Pbr032352.1	0.863341	0.00228084
I	2-Deoxyribose 1-phosphate	Pbr032790.1	0.867566	0.00171019
I	2-Deoxyribose 1-phosphate	Pbr033096.1	0.862821	0.00308263
I	2-Deoxyribose 1-phosphate	Pbr033539.1	-0.853315	0.00659536
I	2-Deoxyribose 1-phosphate	Pbr034039.1	0.882204	0.0012375
I	2-Deoxyribose 1-phosphate	Pbr034358.1	-0.915726	0.0140787
I	2-Deoxyribose 1-phosphate	Pbr034646.1	-0.8515	0.00371704
I	2-Deoxyribose 1-phosphate	Pbr034800.1	0.859488	0.00277636
I	2-Deoxyribose 1-phosphate	Pbr035525.1	-0.859478	0.00213044
I	2-Deoxyribose 1-phosphate	Pbr035641.3	-0.94733	0.000440664
I	2-Deoxyribose 1-phosphate	Pbr036143.1	0.852216	0.00301515
I	2-Deoxyribose 1-phosphate	Pbr036275.1	-0.851794	0.00536934
I	2-Deoxyribose 1-phosphate	Pbr036354.1	-0.874663	0.0247412
I	2-Deoxyribose 1-phosphate	Pbr036506.1	0.85686	0.00237254
I	2-Deoxyribose 1-phosphate	Pbr036598.1	-0.922632	0.00352963
I	2-Deoxyribose 1-phosphate	Pbr037318.1	0.917267	0.000521033
I	2-Deoxyribose 1-phosphate	Pbr037395.1	0.900704	0.000642047
I	2-Deoxyribose 1-phosphate	Pbr037756.1	0.904796	0.000592592
I	2-Deoxyribose 1-phosphate	Pbr037789.1	0.92952	0.000238068
I	2-Deoxyribose 1-phosphate	Pbr038201.1	-0.947274	0.000742962
I	2-Deoxyribose 1-phosphate	Pbr038314.1	0.854404	0.00677632
I	2-Deoxyribose 1-phosphate	Pbr038355.1	-0.868073	0.00219622
I	2-Deoxyribose 1-phosphate	Pbr038411.1	0.856065	0.00328316
I	2-Deoxyribose 1-phosphate	Pbr038497.1	-0.856341	0.00349053
I	2-Deoxyribose 1-phosphate	Pbr038641.1	-0.863953	0.00221895
I	2-Deoxyribose 1-phosphate	Pbr038709.1	0.900655	0.000701919
I	2-Deoxyribose 1-phosphate	Pbr039126.1	-0.894914	0.000949112
I	2-Deoxyribose 1-phosphate	Pbr039130.1	0.871388	0.00156312
I	2-Deoxyribose 1-phosphate	Pbr039134.1	-0.874115	0.00899782
I	2-Deoxyribose 1-phosphate	Pbr039154.1	-0.871076	0.00370368
I	2-Deoxyribose 1-phosphate	Pbr039848.1	0.901489	0.000669881
I	2-Deoxyribose 1-phosphate	Pbr039959.1	-0.89514	0.00135217
I	2-Deoxyribose 1-phosphate	Pbr039964.1	0.89561	0.00153918
I	2-Deoxyribose 1-phosphate	Pbr039999.1	0.850389	0.00472966
I	2-Deoxyribose 1-phosphate	Pbr040039.1	0.862641	0.00227502
I	2-Deoxyribose 1-phosphate	Pbr040620.1	0.862642	0.00186814
I	2-Deoxyribose 1-phosphate	Pbr040641.3	-0.874905	0.00773249
I	2-Deoxyribose 1-phosphate	Pbr041820.1	-0.906047	0.00229389
I	2-Deoxyribose 1-phosphate	Pbr042706.1	-0.862687	0.00637209
I	2-Deoxyribose 1-phosphate	Pbr042723.1	0.854877	0.00630432
I	3-(2-Naphthyl)-D-alanine	Pbr000105.1	0.897588	0.00629641
I	3-(2-Naphthyl)-D-alanine	Pbr001560.1	0.880864	0.00380184
I	3-(2-Naphthyl)-D-alanine	Pbr004943.1	0.906024	0.0181879
I	3-(2-Naphthyl)-D-alanine	Pbr005179.1	0.855625	0.00442508
I	3-(2-Naphthyl)-D-alanine	Pbr007747.1	0.850756	0.0122068
I	3-(2-Naphthyl)-D-alanine	Pbr008047.1	0.889488	0.00383306
I	3-(2-Naphthyl)-D-alanine	Pbr008345.1	0.866473	0.00640977
I	3-(2-Naphthyl)-D-alanine	Pbr009775.1	0.880442	0.00292755
I	3-(2-Naphthyl)-D-alanine	Pbr011006.1	0.888847	0.0188639
I	3-(2-Naphthyl)-D-alanine	Pbr013387.1	0.852645	0.00428117
I	3-(2-Naphthyl)-D-alanine	Pbr015380.1	0.914203	0.00301389
I	3-(2-Naphthyl)-D-alanine	Pbr021350.1	0.85001	0.0076144
I	3-(2-Naphthyl)-D-alanine	Pbr023895.1	-0.884948	0.0137422
I	3-(2-Naphthyl)-D-alanine	Pbr026895.1	0.85892	0.00803277
I	3-(2-Naphthyl)-D-alanine	Pbr028376.2	-0.912351	0.012284
I	3-(2-Naphthyl)-D-alanine	Pbr030468.1	0.850722	0.00585206
I	3-(2-Naphthyl)-D-alanine	Pbr033651.1	0.919202	0.00825661
I	3-(2-Naphthyl)-D-alanine	Pbr034221.1	-0.855009	0.00494016
I	3-(2-Naphthyl)-D-alanine	Pbr035138.1	0.926422	0.018694
I	3-(2-Naphthyl)-D-alanine	Pbr039592.1	0.910515	0.0440559
I	3-(6-Hydroxy-3,4-dioxo-1,5-cyclohexadien-1-yl)-L-alanine	Pbr000051.1	0.916475	0.000374646
I	3-(6-Hydroxy-3,4-dioxo-1,5-cyclohexadien-1-yl)-L-alanine	Pbr000144.1	0.874291	0.00237867
I	3-(6-Hydroxy-3,4-dioxo-1,5-cyclohexadien-1-yl)-L-alanine	Pbr000148.1	-0.891955	0.00157209
I	3-(6-Hydroxy-3,4-dioxo-1,5-cyclohexadien-1-yl)-L-alanine	Pbr000277.1	-0.915962	0.000965271
I	3-(6-Hydroxy-3,4-dioxo-1,5-cyclohexadien-1-yl)-L-alanine	Pbr000322.1	0.951485	0.000372076
I	3-(6-Hydroxy-3,4-dioxo-1,5-cyclohexadien-1-yl)-L-alanine	Pbr000380.1	0.901379	0.00192564
I	3-(6-Hydroxy-3,4-dioxo-1,5-cyclohexadien-1-yl)-L-alanine	Pbr000392.1	-0.918955	0.00116516
I	3-(6-Hydroxy-3,4-dioxo-1,5-cyclohexadien-1-yl)-L-alanine	Pbr000452.1	0.878128	0.00126732
I	3-(6-Hydroxy-3,4-dioxo-1,5-cyclohexadien-1-yl)-L-alanine	Pbr000528.2	0.896843	0.00923372
I	3-(6-Hydroxy-3,4-dioxo-1,5-cyclohexadien-1-yl)-L-alanine	Pbr000601.7	-0.857704	0.00643579
I	3-(6-Hydroxy-3,4-dioxo-1,5-cyclohexadien-1-yl)-L-alanine	Pbr000683.1	0.89108	0.00397707
I	3-(6-Hydroxy-3,4-dioxo-1,5-cyclohexadien-1-yl)-L-alanine	Pbr000712.1	0.920189	0.000410881
I	3-(6-Hydroxy-3,4-dioxo-1,5-cyclohexadien-1-yl)-L-alanine	Pbr000825.1	0.918814	0.000484918
I	3-(6-Hydroxy-3,4-dioxo-1,5-cyclohexadien-1-yl)-L-alanine	Pbr001200.1	0.923955	0.000266734
I	3-(6-Hydroxy-3,4-dioxo-1,5-cyclohexadien-1-yl)-L-alanine	Pbr001228.1	0.924613	0.000281049
I	3-(6-Hydroxy-3,4-dioxo-1,5-cyclohexadien-1-yl)-L-alanine	Pbr001561.1	-0.884595	0.00417178
I	3-(6-Hydroxy-3,4-dioxo-1,5-cyclohexadien-1-yl)-L-alanine	Pbr001686.1	0.858765	0.00198906
I	3-(6-Hydroxy-3,4-dioxo-1,5-cyclohexadien-1-yl)-L-alanine	Pbr001867.1	0.886013	0.00166083
I	3-(6-Hydroxy-3,4-dioxo-1,5-cyclohexadien-1-yl)-L-alanine	Pbr002010.1	0.91969	0.00446604
I	3-(6-Hydroxy-3,4-dioxo-1,5-cyclohexadien-1-yl)-L-alanine	Pbr002359.1	-0.85589	0.00385036
I	3-(6-Hydroxy-3,4-dioxo-1,5-cyclohexadien-1-yl)-L-alanine	Pbr002397.1	-0.853594	0.00316906
I	3-(6-Hydroxy-3,4-dioxo-1,5-cyclohexadien-1-yl)-L-alanine	Pbr002557.1	-0.9149	0.000622853
I	3-(6-Hydroxy-3,4-dioxo-1,5-cyclohexadien-1-yl)-L-alanine	Pbr002672.1	0.913005	0.000695454
I	3-(6-Hydroxy-3,4-dioxo-1,5-cyclohexadien-1-yl)-L-alanine	Pbr002774.1	0.851093	0.00406773
I	3-(6-Hydroxy-3,4-dioxo-1,5-cyclohexadien-1-yl)-L-alanine	Pbr002834.1	0.86437	0.00333955
I	3-(6-Hydroxy-3,4-dioxo-1,5-cyclohexadien-1-yl)-L-alanine	Pbr003003.1	0.920378	0.000362074
I	3-(6-Hydroxy-3,4-dioxo-1,5-cyclohexadien-1-yl)-L-alanine	Pbr003141.1	-0.876678	0.00173634
I	3-(6-Hydroxy-3,4-dioxo-1,5-cyclohexadien-1-yl)-L-alanine	Pbr003248.1	0.943933	0.000171066
I	3-(6-Hydroxy-3,4-dioxo-1,5-cyclohexadien-1-yl)-L-alanine	Pbr003346.1	0.870974	0.018464
I	3-(6-Hydroxy-3,4-dioxo-1,5-cyclohexadien-1-yl)-L-alanine	Pbr003709.1	-0.896025	0.0104603
I	3-(6-Hydroxy-3,4-dioxo-1,5-cyclohexadien-1-yl)-L-alanine	Pbr004246.1	0.910937	0.0397925
I	3-(6-Hydroxy-3,4-dioxo-1,5-cyclohexadien-1-yl)-L-alanine	Pbr004262.1	0.866841	0.00230718
I	3-(6-Hydroxy-3,4-dioxo-1,5-cyclohexadien-1-yl)-L-alanine	Pbr004289.1	0.872996	0.00218677
I	3-(6-Hydroxy-3,4-dioxo-1,5-cyclohexadien-1-yl)-L-alanine	Pbr004374.1	0.929665	0.000513603
I	3-(6-Hydroxy-3,4-dioxo-1,5-cyclohexadien-1-yl)-L-alanine	Pbr004375.1	0.858003	0.00227468
I	3-(6-Hydroxy-3,4-dioxo-1,5-cyclohexadien-1-yl)-L-alanine	Pbr004449.1	0.892788	0.000939594
I	3-(6-Hydroxy-3,4-dioxo-1,5-cyclohexadien-1-yl)-L-alanine	Pbr004522.1	-0.885066	0.00210787
I	3-(6-Hydroxy-3,4-dioxo-1,5-cyclohexadien-1-yl)-L-alanine	Pbr004667.1	0.854842	0.00287644
I	3-(6-Hydroxy-3,4-dioxo-1,5-cyclohexadien-1-yl)-L-alanine	Pbr004708.1	0.889687	0.000855613
I	3-(6-Hydroxy-3,4-dioxo-1,5-cyclohexadien-1-yl)-L-alanine	Pbr004774.1	0.864904	0.00203625
I	3-(6-Hydroxy-3,4-dioxo-1,5-cyclohexadien-1-yl)-L-alanine	Pbr004891.1	-0.882291	0.00315324
I	3-(6-Hydroxy-3,4-dioxo-1,5-cyclohexadien-1-yl)-L-alanine	Pbr004958.1	0.869732	0.00188759
I	3-(6-Hydroxy-3,4-dioxo-1,5-cyclohexadien-1-yl)-L-alanine	Pbr004998.1	-0.873305	0.00162009
I	3-(6-Hydroxy-3,4-dioxo-1,5-cyclohexadien-1-yl)-L-alanine	Pbr005011.1	0.925206	0.000631815
I	3-(6-Hydroxy-3,4-dioxo-1,5-cyclohexadien-1-yl)-L-alanine	Pbr005226.1	-0.874045	0.00161915
I	3-(6-Hydroxy-3,4-dioxo-1,5-cyclohexadien-1-yl)-L-alanine	Pbr005476.1	-0.8936	0.000859054
I	3-(6-Hydroxy-3,4-dioxo-1,5-cyclohexadien-1-yl)-L-alanine	Pbr005690.1	0.886926	0.000983097
I	3-(6-Hydroxy-3,4-dioxo-1,5-cyclohexadien-1-yl)-L-alanine	Pbr005831.1	-0.905095	0.00200113
I	3-(6-Hydroxy-3,4-dioxo-1,5-cyclohexadien-1-yl)-L-alanine	Pbr005832.1	-0.932547	0.000193289
I	3-(6-Hydroxy-3,4-dioxo-1,5-cyclohexadien-1-yl)-L-alanine	Pbr005879.1	-0.868628	0.00226779
I	3-(6-Hydroxy-3,4-dioxo-1,5-cyclohexadien-1-yl)-L-alanine	Pbr006001.1	-0.894509	0.00451064
I	3-(6-Hydroxy-3,4-dioxo-1,5-cyclohexadien-1-yl)-L-alanine	Pbr006343.1	0.918169	0.000676459
I	3-(6-Hydroxy-3,4-dioxo-1,5-cyclohexadien-1-yl)-L-alanine	Pbr006430.1	0.883555	0.00120377
I	3-(6-Hydroxy-3,4-dioxo-1,5-cyclohexadien-1-yl)-L-alanine	Pbr006613.1	0.864226	0.00177737
I	3-(6-Hydroxy-3,4-dioxo-1,5-cyclohexadien-1-yl)-L-alanine	Pbr006705.1	-0.918464	0.000497105
I	3-(6-Hydroxy-3,4-dioxo-1,5-cyclohexadien-1-yl)-L-alanine	Pbr006813.1	-0.882825	0.00177785
I	3-(6-Hydroxy-3,4-dioxo-1,5-cyclohexadien-1-yl)-L-alanine	Pbr006844.1	0.858932	0.00449036
I	3-(6-Hydroxy-3,4-dioxo-1,5-cyclohexadien-1-yl)-L-alanine	Pbr007297.1	0.912334	0.0004475
I	3-(6-Hydroxy-3,4-dioxo-1,5-cyclohexadien-1-yl)-L-alanine	Pbr007343.1	0.85995	0.0021144
I	3-(6-Hydroxy-3,4-dioxo-1,5-cyclohexadien-1-yl)-L-alanine	Pbr007402.1	0.888676	0.000918873
I	3-(6-Hydroxy-3,4-dioxo-1,5-cyclohexadien-1-yl)-L-alanine	Pbr007518.1	0.872393	0.00266908
I	3-(6-Hydroxy-3,4-dioxo-1,5-cyclohexadien-1-yl)-L-alanine	Pbr007627.1	0.911473	0.000456884
I	3-(6-Hydroxy-3,4-dioxo-1,5-cyclohexadien-1-yl)-L-alanine	Pbr007723.1	0.860214	0.00235731
I	3-(6-Hydroxy-3,4-dioxo-1,5-cyclohexadien-1-yl)-L-alanine	Pbr007730.1	-0.887097	0.00170571
I	3-(6-Hydroxy-3,4-dioxo-1,5-cyclohexadien-1-yl)-L-alanine	Pbr007749.1	0.87094	0.0021156
I	3-(6-Hydroxy-3,4-dioxo-1,5-cyclohexadien-1-yl)-L-alanine	Pbr007816.1	-0.896349	0.002542
I	3-(6-Hydroxy-3,4-dioxo-1,5-cyclohexadien-1-yl)-L-alanine	Pbr007839.1	0.853708	0.00324166
I	3-(6-Hydroxy-3,4-dioxo-1,5-cyclohexadien-1-yl)-L-alanine	Pbr007925.1	0.907505	0.00144492
I	3-(6-Hydroxy-3,4-dioxo-1,5-cyclohexadien-1-yl)-L-alanine	Pbr008288.1	0.865331	0.00175084
I	3-(6-Hydroxy-3,4-dioxo-1,5-cyclohexadien-1-yl)-L-alanine	Pbr008367.2	-0.856533	0.00314231
I	3-(6-Hydroxy-3,4-dioxo-1,5-cyclohexadien-1-yl)-L-alanine	Pbr008387.1	0.891822	0.00121228
I	3-(6-Hydroxy-3,4-dioxo-1,5-cyclohexadien-1-yl)-L-alanine	Pbr008452.1	0.9438	0.000259293
I	3-(6-Hydroxy-3,4-dioxo-1,5-cyclohexadien-1-yl)-L-alanine	Pbr008772.1	-0.85149	0.00375353
I	3-(6-Hydroxy-3,4-dioxo-1,5-cyclohexadien-1-yl)-L-alanine	Pbr008849.1	-0.923456	0.0120617
I	3-(6-Hydroxy-3,4-dioxo-1,5-cyclohexadien-1-yl)-L-alanine	Pbr009055.1	0.940358	0.000164812
I	3-(6-Hydroxy-3,4-dioxo-1,5-cyclohexadien-1-yl)-L-alanine	Pbr009133.2	0.923915	0.000349368
I	3-(6-Hydroxy-3,4-dioxo-1,5-cyclohexadien-1-yl)-L-alanine	Pbr009158.1	0.858764	0.00581321
I	3-(6-Hydroxy-3,4-dioxo-1,5-cyclohexadien-1-yl)-L-alanine	Pbr009220.1	0.854674	0.00276324
I	3-(6-Hydroxy-3,4-dioxo-1,5-cyclohexadien-1-yl)-L-alanine	Pbr009405.1	0.894214	0.000933708
I	3-(6-Hydroxy-3,4-dioxo-1,5-cyclohexadien-1-yl)-L-alanine	Pbr009431.1	0.909697	0.00208373
I	3-(6-Hydroxy-3,4-dioxo-1,5-cyclohexadien-1-yl)-L-alanine	Pbr009528.1	0.923148	0.000840697
I	3-(6-Hydroxy-3,4-dioxo-1,5-cyclohexadien-1-yl)-L-alanine	Pbr009562.1	0.882639	0.00140395
I	3-(6-Hydroxy-3,4-dioxo-1,5-cyclohexadien-1-yl)-L-alanine	Pbr009726.1	0.883594	0.00196088
I	3-(6-Hydroxy-3,4-dioxo-1,5-cyclohexadien-1-yl)-L-alanine	Pbr009994.1	-0.868506	0.00216541
I	3-(6-Hydroxy-3,4-dioxo-1,5-cyclohexadien-1-yl)-L-alanine	Pbr010066.1	-0.852077	0.0072284
I	3-(6-Hydroxy-3,4-dioxo-1,5-cyclohexadien-1-yl)-L-alanine	Pbr010223.1	-0.89788	0.00245235
I	3-(6-Hydroxy-3,4-dioxo-1,5-cyclohexadien-1-yl)-L-alanine	Pbr010227.1	-0.877375	0.00247279
I	3-(6-Hydroxy-3,4-dioxo-1,5-cyclohexadien-1-yl)-L-alanine	Pbr010341.1	-0.867682	0.00255565
I	3-(6-Hydroxy-3,4-dioxo-1,5-cyclohexadien-1-yl)-L-alanine	Pbr010362.1	0.888776	0.00438143
I	3-(6-Hydroxy-3,4-dioxo-1,5-cyclohexadien-1-yl)-L-alanine	Pbr010388.1	-0.873664	0.00168242
I	3-(6-Hydroxy-3,4-dioxo-1,5-cyclohexadien-1-yl)-L-alanine	Pbr010872.1	0.880487	0.00212202
I	3-(6-Hydroxy-3,4-dioxo-1,5-cyclohexadien-1-yl)-L-alanine	Pbr010938.1	-0.903778	0.000629865
I	3-(6-Hydroxy-3,4-dioxo-1,5-cyclohexadien-1-yl)-L-alanine	Pbr010942.1	0.858714	0.0217041
I	3-(6-Hydroxy-3,4-dioxo-1,5-cyclohexadien-1-yl)-L-alanine	Pbr010954.1	0.915305	0.000481093
I	3-(6-Hydroxy-3,4-dioxo-1,5-cyclohexadien-1-yl)-L-alanine	Pbr010955.1	0.862597	0.00340347
I	3-(6-Hydroxy-3,4-dioxo-1,5-cyclohexadien-1-yl)-L-alanine	Pbr011229.1	-0.878883	0.00215906
I	3-(6-Hydroxy-3,4-dioxo-1,5-cyclohexadien-1-yl)-L-alanine	Pbr011493.1	0.869599	0.00169636
I	3-(6-Hydroxy-3,4-dioxo-1,5-cyclohexadien-1-yl)-L-alanine	Pbr011548.1	0.899229	0.000740357
I	3-(6-Hydroxy-3,4-dioxo-1,5-cyclohexadien-1-yl)-L-alanine	Pbr011932.1	0.874085	0.00134748
I	3-(6-Hydroxy-3,4-dioxo-1,5-cyclohexadien-1-yl)-L-alanine	Pbr012092.1	-0.880478	0.00133959
I	3-(6-Hydroxy-3,4-dioxo-1,5-cyclohexadien-1-yl)-L-alanine	Pbr012149.1	-0.860971	0.00267668
I	3-(6-Hydroxy-3,4-dioxo-1,5-cyclohexadien-1-yl)-L-alanine	Pbr012243.1	0.919183	0.000391848
I	3-(6-Hydroxy-3,4-dioxo-1,5-cyclohexadien-1-yl)-L-alanine	Pbr012346.1	-0.912332	0.000509855
I	3-(6-Hydroxy-3,4-dioxo-1,5-cyclohexadien-1-yl)-L-alanine	Pbr012414.1	0.917887	0.000576188
I	3-(6-Hydroxy-3,4-dioxo-1,5-cyclohexadien-1-yl)-L-alanine	Pbr012415.1	0.924727	0.000642124
I	3-(6-Hydroxy-3,4-dioxo-1,5-cyclohexadien-1-yl)-L-alanine	Pbr012435.2	0.908719	0.000565295
I	3-(6-Hydroxy-3,4-dioxo-1,5-cyclohexadien-1-yl)-L-alanine	Pbr012461.1	-0.865655	0.0021192
I	3-(6-Hydroxy-3,4-dioxo-1,5-cyclohexadien-1-yl)-L-alanine	Pbr012488.1	0.853499	0.0046477
I	3-(6-Hydroxy-3,4-dioxo-1,5-cyclohexadien-1-yl)-L-alanine	Pbr012494.1	0.851008	0.00360011
I	3-(6-Hydroxy-3,4-dioxo-1,5-cyclohexadien-1-yl)-L-alanine	Pbr012658.1	-0.851356	0.00267324
I	3-(6-Hydroxy-3,4-dioxo-1,5-cyclohexadien-1-yl)-L-alanine	Pbr012735.1	0.851182	0.00250074
I	3-(6-Hydroxy-3,4-dioxo-1,5-cyclohexadien-1-yl)-L-alanine	Pbr012851.1	0.895756	0.000856704
I	3-(6-Hydroxy-3,4-dioxo-1,5-cyclohexadien-1-yl)-L-alanine	Pbr012891.1	0.859671	0.00206143
I	3-(6-Hydroxy-3,4-dioxo-1,5-cyclohexadien-1-yl)-L-alanine	Pbr013118.1	0.881172	0.0022553
I	3-(6-Hydroxy-3,4-dioxo-1,5-cyclohexadien-1-yl)-L-alanine	Pbr013162.1	0.878367	0.00477513
I	3-(6-Hydroxy-3,4-dioxo-1,5-cyclohexadien-1-yl)-L-alanine	Pbr013299.1	0.878597	0.00215509
I	3-(6-Hydroxy-3,4-dioxo-1,5-cyclohexadien-1-yl)-L-alanine	Pbr013389.1	-0.867789	0.00182744
I	3-(6-Hydroxy-3,4-dioxo-1,5-cyclohexadien-1-yl)-L-alanine	Pbr013473.1	0.947626	0.000596691
I	3-(6-Hydroxy-3,4-dioxo-1,5-cyclohexadien-1-yl)-L-alanine	Pbr013510.1	0.85865	0.0025518
I	3-(6-Hydroxy-3,4-dioxo-1,5-cyclohexadien-1-yl)-L-alanine	Pbr014143.1	-0.851007	0.0074196
I	3-(6-Hydroxy-3,4-dioxo-1,5-cyclohexadien-1-yl)-L-alanine	Pbr014180.2	0.926122	0.00317182
I	3-(6-Hydroxy-3,4-dioxo-1,5-cyclohexadien-1-yl)-L-alanine	Pbr014312.3	-0.922949	0.000394618
I	3-(6-Hydroxy-3,4-dioxo-1,5-cyclohexadien-1-yl)-L-alanine	Pbr014367.2	0.867876	0.00165776
I	3-(6-Hydroxy-3,4-dioxo-1,5-cyclohexadien-1-yl)-L-alanine	Pbr014437.1	0.878198	0.00325847
I	3-(6-Hydroxy-3,4-dioxo-1,5-cyclohexadien-1-yl)-L-alanine	Pbr014444.1	-0.906738	0.000659603
I	3-(6-Hydroxy-3,4-dioxo-1,5-cyclohexadien-1-yl)-L-alanine	Pbr014715.1	-0.851158	0.0027355
I	3-(6-Hydroxy-3,4-dioxo-1,5-cyclohexadien-1-yl)-L-alanine	Pbr014757.2	-0.856964	0.0232396
I	3-(6-Hydroxy-3,4-dioxo-1,5-cyclohexadien-1-yl)-L-alanine	Pbr014886.1	-0.861809	0.00378741
I	3-(6-Hydroxy-3,4-dioxo-1,5-cyclohexadien-1-yl)-L-alanine	Pbr014992.1	0.870454	0.00901414
I	3-(6-Hydroxy-3,4-dioxo-1,5-cyclohexadien-1-yl)-L-alanine	Pbr015112.1	0.966451	0.000363163
I	3-(6-Hydroxy-3,4-dioxo-1,5-cyclohexadien-1-yl)-L-alanine	Pbr015249.1	0.948933	0.00186758
I	3-(6-Hydroxy-3,4-dioxo-1,5-cyclohexadien-1-yl)-L-alanine	Pbr015473.1	-0.877794	0.00221501
I	3-(6-Hydroxy-3,4-dioxo-1,5-cyclohexadien-1-yl)-L-alanine	Pbr015516.1	-0.855273	0.00273585
I	3-(6-Hydroxy-3,4-dioxo-1,5-cyclohexadien-1-yl)-L-alanine	Pbr015852.1	-0.872507	0.011983
I	3-(6-Hydroxy-3,4-dioxo-1,5-cyclohexadien-1-yl)-L-alanine	Pbr015930.1	0.873672	0.00156134
I	3-(6-Hydroxy-3,4-dioxo-1,5-cyclohexadien-1-yl)-L-alanine	Pbr016235.1	0.904242	0.000845813
I	3-(6-Hydroxy-3,4-dioxo-1,5-cyclohexadien-1-yl)-L-alanine	Pbr016247.1	0.905103	0.00121111
I	3-(6-Hydroxy-3,4-dioxo-1,5-cyclohexadien-1-yl)-L-alanine	Pbr016278.1	0.871081	0.0022373
I	3-(6-Hydroxy-3,4-dioxo-1,5-cyclohexadien-1-yl)-L-alanine	Pbr016458.1	0.871992	0.00267075
I	3-(6-Hydroxy-3,4-dioxo-1,5-cyclohexadien-1-yl)-L-alanine	Pbr016654.1	-0.896557	0.00189538
I	3-(6-Hydroxy-3,4-dioxo-1,5-cyclohexadien-1-yl)-L-alanine	Pbr016713.1	0.857674	0.00400638
I	3-(6-Hydroxy-3,4-dioxo-1,5-cyclohexadien-1-yl)-L-alanine	Pbr016790.1	0.953017	6.97845e-05
I	3-(6-Hydroxy-3,4-dioxo-1,5-cyclohexadien-1-yl)-L-alanine	Pbr016815.1	0.859534	0.00292936
I	3-(6-Hydroxy-3,4-dioxo-1,5-cyclohexadien-1-yl)-L-alanine	Pbr017290.1	0.914749	0.000409713
I	3-(6-Hydroxy-3,4-dioxo-1,5-cyclohexadien-1-yl)-L-alanine	Pbr017389.1	0.900415	0.000668796
I	3-(6-Hydroxy-3,4-dioxo-1,5-cyclohexadien-1-yl)-L-alanine	Pbr017512.1	0.851585	0.00242256
I	3-(6-Hydroxy-3,4-dioxo-1,5-cyclohexadien-1-yl)-L-alanine	Pbr017545.1	0.873729	0.00337431
I	3-(6-Hydroxy-3,4-dioxo-1,5-cyclohexadien-1-yl)-L-alanine	Pbr018067.1	-0.892457	0.000803945
I	3-(6-Hydroxy-3,4-dioxo-1,5-cyclohexadien-1-yl)-L-alanine	Pbr018224.1	0.933686	0.00197267
I	3-(6-Hydroxy-3,4-dioxo-1,5-cyclohexadien-1-yl)-L-alanine	Pbr018758.1	-0.850132	0.00383735
I	3-(6-Hydroxy-3,4-dioxo-1,5-cyclohexadien-1-yl)-L-alanine	Pbr018949.1	0.870491	0.00270425
I	3-(6-Hydroxy-3,4-dioxo-1,5-cyclohexadien-1-yl)-L-alanine	Pbr018954.1	0.901233	0.0012098
I	3-(6-Hydroxy-3,4-dioxo-1,5-cyclohexadien-1-yl)-L-alanine	Pbr019096.1	-0.896265	0.00110354
I	3-(6-Hydroxy-3,4-dioxo-1,5-cyclohexadien-1-yl)-L-alanine	Pbr019172.1	0.880106	0.0019389
I	3-(6-Hydroxy-3,4-dioxo-1,5-cyclohexadien-1-yl)-L-alanine	Pbr019244.1	0.8649	0.00291899
I	3-(6-Hydroxy-3,4-dioxo-1,5-cyclohexadien-1-yl)-L-alanine	Pbr019305.1	0.899831	0.000649164
I	3-(6-Hydroxy-3,4-dioxo-1,5-cyclohexadien-1-yl)-L-alanine	Pbr019464.1	-0.867344	0.002669
I	3-(6-Hydroxy-3,4-dioxo-1,5-cyclohexadien-1-yl)-L-alanine	Pbr019739.1	0.913235	0.000566126
I	3-(6-Hydroxy-3,4-dioxo-1,5-cyclohexadien-1-yl)-L-alanine	Pbr019837.1	0.851281	0.00309759
I	3-(6-Hydroxy-3,4-dioxo-1,5-cyclohexadien-1-yl)-L-alanine	Pbr020138.1	0.928879	0.000303824
I	3-(6-Hydroxy-3,4-dioxo-1,5-cyclohexadien-1-yl)-L-alanine	Pbr020574.2	0.856188	0.00377442
I	3-(6-Hydroxy-3,4-dioxo-1,5-cyclohexadien-1-yl)-L-alanine	Pbr020723.1	0.865808	0.00174796
I	3-(6-Hydroxy-3,4-dioxo-1,5-cyclohexadien-1-yl)-L-alanine	Pbr020821.1	-0.871124	0.00264778
I	3-(6-Hydroxy-3,4-dioxo-1,5-cyclohexadien-1-yl)-L-alanine	Pbr020889.1	0.878865	0.00117282
I	3-(6-Hydroxy-3,4-dioxo-1,5-cyclohexadien-1-yl)-L-alanine	Pbr020890.1	0.853908	0.00234011
I	3-(6-Hydroxy-3,4-dioxo-1,5-cyclohexadien-1-yl)-L-alanine	Pbr021038.1	0.942071	0.000326072
I	3-(6-Hydroxy-3,4-dioxo-1,5-cyclohexadien-1-yl)-L-alanine	Pbr021308.1	0.857412	0.00247104
I	3-(6-Hydroxy-3,4-dioxo-1,5-cyclohexadien-1-yl)-L-alanine	Pbr021338.1	0.884499	0.00350133
I	3-(6-Hydroxy-3,4-dioxo-1,5-cyclohexadien-1-yl)-L-alanine	Pbr021540.1	0.867273	0.00705686
I	3-(6-Hydroxy-3,4-dioxo-1,5-cyclohexadien-1-yl)-L-alanine	Pbr021598.1	0.863411	0.00410999
I	3-(6-Hydroxy-3,4-dioxo-1,5-cyclohexadien-1-yl)-L-alanine	Pbr021600.1	0.853088	0.00371117
I	3-(6-Hydroxy-3,4-dioxo-1,5-cyclohexadien-1-yl)-L-alanine	Pbr022073.1	0.867636	0.00173086
I	3-(6-Hydroxy-3,4-dioxo-1,5-cyclohexadien-1-yl)-L-alanine	Pbr022107.1	0.930603	0.000283432
I	3-(6-Hydroxy-3,4-dioxo-1,5-cyclohexadien-1-yl)-L-alanine	Pbr022139.1	-0.86886	0.00259741
I	3-(6-Hydroxy-3,4-dioxo-1,5-cyclohexadien-1-yl)-L-alanine	Pbr022226.1	0.890183	0.00152397
I	3-(6-Hydroxy-3,4-dioxo-1,5-cyclohexadien-1-yl)-L-alanine	Pbr022234.1	0.941228	0.000173765
I	3-(6-Hydroxy-3,4-dioxo-1,5-cyclohexadien-1-yl)-L-alanine	Pbr022273.1	0.878654	0.00129244
I	3-(6-Hydroxy-3,4-dioxo-1,5-cyclohexadien-1-yl)-L-alanine	Pbr022277.1	0.871083	0.00170449
I	3-(6-Hydroxy-3,4-dioxo-1,5-cyclohexadien-1-yl)-L-alanine	Pbr022321.1	0.900005	0.000714924
I	3-(6-Hydroxy-3,4-dioxo-1,5-cyclohexadien-1-yl)-L-alanine	Pbr022360.1	0.887253	0.00145038
I	3-(6-Hydroxy-3,4-dioxo-1,5-cyclohexadien-1-yl)-L-alanine	Pbr022405.1	0.900622	0.000682262
I	3-(6-Hydroxy-3,4-dioxo-1,5-cyclohexadien-1-yl)-L-alanine	Pbr022575.1	0.853963	0.00305672
I	3-(6-Hydroxy-3,4-dioxo-1,5-cyclohexadien-1-yl)-L-alanine	Pbr022746.1	0.853557	0.00325603
I	3-(6-Hydroxy-3,4-dioxo-1,5-cyclohexadien-1-yl)-L-alanine	Pbr022992.2	0.886756	0.00125202
I	3-(6-Hydroxy-3,4-dioxo-1,5-cyclohexadien-1-yl)-L-alanine	Pbr023174.1	-0.852245	0.00285642
I	3-(6-Hydroxy-3,4-dioxo-1,5-cyclohexadien-1-yl)-L-alanine	Pbr023177.1	0.860417	0.00195053
I	3-(6-Hydroxy-3,4-dioxo-1,5-cyclohexadien-1-yl)-L-alanine	Pbr023368.1	-0.870316	0.00179051
I	3-(6-Hydroxy-3,4-dioxo-1,5-cyclohexadien-1-yl)-L-alanine	Pbr024022.1	0.872452	0.00165805
I	3-(6-Hydroxy-3,4-dioxo-1,5-cyclohexadien-1-yl)-L-alanine	Pbr024160.1	0.891264	0.00165951
I	3-(6-Hydroxy-3,4-dioxo-1,5-cyclohexadien-1-yl)-L-alanine	Pbr024203.2	-0.887232	0.00235324
I	3-(6-Hydroxy-3,4-dioxo-1,5-cyclohexadien-1-yl)-L-alanine	Pbr024351.1	0.86917	0.00224135
I	3-(6-Hydroxy-3,4-dioxo-1,5-cyclohexadien-1-yl)-L-alanine	Pbr024370.1	0.899772	0.00257927
I	3-(6-Hydroxy-3,4-dioxo-1,5-cyclohexadien-1-yl)-L-alanine	Pbr024418.1	0.85191	0.00332793
I	3-(6-Hydroxy-3,4-dioxo-1,5-cyclohexadien-1-yl)-L-alanine	Pbr024593.1	0.855225	0.00254263
I	3-(6-Hydroxy-3,4-dioxo-1,5-cyclohexadien-1-yl)-L-alanine	Pbr024635.1	0.853253	0.00249646
I	3-(6-Hydroxy-3,4-dioxo-1,5-cyclohexadien-1-yl)-L-alanine	Pbr024924.1	0.865222	0.00295483
I	3-(6-Hydroxy-3,4-dioxo-1,5-cyclohexadien-1-yl)-L-alanine	Pbr024948.1	0.870247	0.00210822
I	3-(6-Hydroxy-3,4-dioxo-1,5-cyclohexadien-1-yl)-L-alanine	Pbr025078.1	-0.856176	0.00230602
I	3-(6-Hydroxy-3,4-dioxo-1,5-cyclohexadien-1-yl)-L-alanine	Pbr025238.1	-0.879409	0.00162657
I	3-(6-Hydroxy-3,4-dioxo-1,5-cyclohexadien-1-yl)-L-alanine	Pbr025247.1	0.873564	0.0031893
I	3-(6-Hydroxy-3,4-dioxo-1,5-cyclohexadien-1-yl)-L-alanine	Pbr025491.1	0.856381	0.00216139
I	3-(6-Hydroxy-3,4-dioxo-1,5-cyclohexadien-1-yl)-L-alanine	Pbr025793.1	-0.876857	0.00231935
I	3-(6-Hydroxy-3,4-dioxo-1,5-cyclohexadien-1-yl)-L-alanine	Pbr025812.1	0.899517	0.000879855
I	3-(6-Hydroxy-3,4-dioxo-1,5-cyclohexadien-1-yl)-L-alanine	Pbr025964.1	0.858999	0.00254525
I	3-(6-Hydroxy-3,4-dioxo-1,5-cyclohexadien-1-yl)-L-alanine	Pbr026037.1	0.90224	0.000599924
I	3-(6-Hydroxy-3,4-dioxo-1,5-cyclohexadien-1-yl)-L-alanine	Pbr026188.1	-0.863937	0.00290083
I	3-(6-Hydroxy-3,4-dioxo-1,5-cyclohexadien-1-yl)-L-alanine	Pbr026287.1	0.876318	0.00153419
I	3-(6-Hydroxy-3,4-dioxo-1,5-cyclohexadien-1-yl)-L-alanine	Pbr026543.1	0.861223	0.00289028
I	3-(6-Hydroxy-3,4-dioxo-1,5-cyclohexadien-1-yl)-L-alanine	Pbr026640.1	0.873037	0.00179542
I	3-(6-Hydroxy-3,4-dioxo-1,5-cyclohexadien-1-yl)-L-alanine	Pbr026742.1	-0.875053	0.00130883
I	3-(6-Hydroxy-3,4-dioxo-1,5-cyclohexadien-1-yl)-L-alanine	Pbr026813.1	-0.860054	0.00204287
I	3-(6-Hydroxy-3,4-dioxo-1,5-cyclohexadien-1-yl)-L-alanine	Pbr027125.3	0.852707	0.00267952
I	3-(6-Hydroxy-3,4-dioxo-1,5-cyclohexadien-1-yl)-L-alanine	Pbr027498.1	0.859198	0.00215046
I	3-(6-Hydroxy-3,4-dioxo-1,5-cyclohexadien-1-yl)-L-alanine	Pbr027545.1	0.866683	0.00275694
I	3-(6-Hydroxy-3,4-dioxo-1,5-cyclohexadien-1-yl)-L-alanine	Pbr027641.1	0.942765	0.000213225
I	3-(6-Hydroxy-3,4-dioxo-1,5-cyclohexadien-1-yl)-L-alanine	Pbr027854.1	0.871074	0.00282669
I	3-(6-Hydroxy-3,4-dioxo-1,5-cyclohexadien-1-yl)-L-alanine	Pbr027888.1	0.874852	0.00651686
I	3-(6-Hydroxy-3,4-dioxo-1,5-cyclohexadien-1-yl)-L-alanine	Pbr027901.1	-0.867086	0.00185548
I	3-(6-Hydroxy-3,4-dioxo-1,5-cyclohexadien-1-yl)-L-alanine	Pbr027930.1	-0.860236	0.0033397
I	3-(6-Hydroxy-3,4-dioxo-1,5-cyclohexadien-1-yl)-L-alanine	Pbr027985.1	0.852427	0.00236785
I	3-(6-Hydroxy-3,4-dioxo-1,5-cyclohexadien-1-yl)-L-alanine	Pbr028003.1	-0.879597	0.00111856
I	3-(6-Hydroxy-3,4-dioxo-1,5-cyclohexadien-1-yl)-L-alanine	Pbr028275.1	0.865265	0.00170835
I	3-(6-Hydroxy-3,4-dioxo-1,5-cyclohexadien-1-yl)-L-alanine	Pbr028328.1	0.895112	0.00108637
I	3-(6-Hydroxy-3,4-dioxo-1,5-cyclohexadien-1-yl)-L-alanine	Pbr028486.1	-0.857918	0.00213151
I	3-(6-Hydroxy-3,4-dioxo-1,5-cyclohexadien-1-yl)-L-alanine	Pbr028835.1	0.958543	0.000126946
I	3-(6-Hydroxy-3,4-dioxo-1,5-cyclohexadien-1-yl)-L-alanine	Pbr028960.1	0.874885	0.00164149
I	3-(6-Hydroxy-3,4-dioxo-1,5-cyclohexadien-1-yl)-L-alanine	Pbr029275.1	-0.859156	0.00468829
I	3-(6-Hydroxy-3,4-dioxo-1,5-cyclohexadien-1-yl)-L-alanine	Pbr029291.2	0.920429	0.000411819
I	3-(6-Hydroxy-3,4-dioxo-1,5-cyclohexadien-1-yl)-L-alanine	Pbr029293.1	0.886422	0.00129451
I	3-(6-Hydroxy-3,4-dioxo-1,5-cyclohexadien-1-yl)-L-alanine	Pbr029320.1	-0.885018	0.00161048
I	3-(6-Hydroxy-3,4-dioxo-1,5-cyclohexadien-1-yl)-L-alanine	Pbr029366.1	0.862481	0.00226814
I	3-(6-Hydroxy-3,4-dioxo-1,5-cyclohexadien-1-yl)-L-alanine	Pbr029610.1	0.867755	0.00263362
I	3-(6-Hydroxy-3,4-dioxo-1,5-cyclohexadien-1-yl)-L-alanine	Pbr029929.1	-0.911968	0.00102537
I	3-(6-Hydroxy-3,4-dioxo-1,5-cyclohexadien-1-yl)-L-alanine	Pbr030104.1	0.872131	0.00186799
I	3-(6-Hydroxy-3,4-dioxo-1,5-cyclohexadien-1-yl)-L-alanine	Pbr030142.1	0.858842	0.00359533
I	3-(6-Hydroxy-3,4-dioxo-1,5-cyclohexadien-1-yl)-L-alanine	Pbr030370.1	0.895771	0.00100727
I	3-(6-Hydroxy-3,4-dioxo-1,5-cyclohexadien-1-yl)-L-alanine	Pbr030375.1	0.863374	0.00202718
I	3-(6-Hydroxy-3,4-dioxo-1,5-cyclohexadien-1-yl)-L-alanine	Pbr030393.1	0.885118	0.00216012
I	3-(6-Hydroxy-3,4-dioxo-1,5-cyclohexadien-1-yl)-L-alanine	Pbr030760.1	0.889064	0.000919877
I	3-(6-Hydroxy-3,4-dioxo-1,5-cyclohexadien-1-yl)-L-alanine	Pbr030781.4	-0.876069	0.00865005
I	3-(6-Hydroxy-3,4-dioxo-1,5-cyclohexadien-1-yl)-L-alanine	Pbr030796.1	0.866939	0.00203378
I	3-(6-Hydroxy-3,4-dioxo-1,5-cyclohexadien-1-yl)-L-alanine	Pbr030954.1	-0.900462	0.000682817
I	3-(6-Hydroxy-3,4-dioxo-1,5-cyclohexadien-1-yl)-L-alanine	Pbr031395.1	0.912599	0.00052298
I	3-(6-Hydroxy-3,4-dioxo-1,5-cyclohexadien-1-yl)-L-alanine	Pbr031784.1	0.887353	0.00238828
I	3-(6-Hydroxy-3,4-dioxo-1,5-cyclohexadien-1-yl)-L-alanine	Pbr032047.1	-0.884841	0.00184048
I	3-(6-Hydroxy-3,4-dioxo-1,5-cyclohexadien-1-yl)-L-alanine	Pbr032123.1	-0.855286	0.00232096
I	3-(6-Hydroxy-3,4-dioxo-1,5-cyclohexadien-1-yl)-L-alanine	Pbr032256.1	0.885793	0.00133979
I	3-(6-Hydroxy-3,4-dioxo-1,5-cyclohexadien-1-yl)-L-alanine	Pbr032464.1	0.876218	0.00643748
I	3-(6-Hydroxy-3,4-dioxo-1,5-cyclohexadien-1-yl)-L-alanine	Pbr032602.1	0.868932	0.0032058
I	3-(6-Hydroxy-3,4-dioxo-1,5-cyclohexadien-1-yl)-L-alanine	Pbr032790.1	0.895025	0.000769048
I	3-(6-Hydroxy-3,4-dioxo-1,5-cyclohexadien-1-yl)-L-alanine	Pbr032946.1	0.864735	0.0203145
I	3-(6-Hydroxy-3,4-dioxo-1,5-cyclohexadien-1-yl)-L-alanine	Pbr033163.1	0.884042	0.00143101
I	3-(6-Hydroxy-3,4-dioxo-1,5-cyclohexadien-1-yl)-L-alanine	Pbr033324.1	-0.865803	0.00380964
I	3-(6-Hydroxy-3,4-dioxo-1,5-cyclohexadien-1-yl)-L-alanine	Pbr033539.1	-0.905075	0.00330204
I	3-(6-Hydroxy-3,4-dioxo-1,5-cyclohexadien-1-yl)-L-alanine	Pbr033556.1	0.90314	0.00259304
I	3-(6-Hydroxy-3,4-dioxo-1,5-cyclohexadien-1-yl)-L-alanine	Pbr033689.1	-0.853215	0.00648245
I	3-(6-Hydroxy-3,4-dioxo-1,5-cyclohexadien-1-yl)-L-alanine	Pbr033901.1	-0.858327	0.0026843
I	3-(6-Hydroxy-3,4-dioxo-1,5-cyclohexadien-1-yl)-L-alanine	Pbr033934.1	0.905019	0.000975835
I	3-(6-Hydroxy-3,4-dioxo-1,5-cyclohexadien-1-yl)-L-alanine	Pbr033945.1	-0.855832	0.00340317
I	3-(6-Hydroxy-3,4-dioxo-1,5-cyclohexadien-1-yl)-L-alanine	Pbr034195.1	-0.852848	0.00411885
I	3-(6-Hydroxy-3,4-dioxo-1,5-cyclohexadien-1-yl)-L-alanine	Pbr034762.1	0.883249	0.00208714
I	3-(6-Hydroxy-3,4-dioxo-1,5-cyclohexadien-1-yl)-L-alanine	Pbr035142.1	0.929531	0.000572722
I	3-(6-Hydroxy-3,4-dioxo-1,5-cyclohexadien-1-yl)-L-alanine	Pbr035634.1	0.891437	0.00305422
I	3-(6-Hydroxy-3,4-dioxo-1,5-cyclohexadien-1-yl)-L-alanine	Pbr035641.3	-0.857759	0.00376647
I	3-(6-Hydroxy-3,4-dioxo-1,5-cyclohexadien-1-yl)-L-alanine	Pbr036081.1	0.884705	0.00173842
I	3-(6-Hydroxy-3,4-dioxo-1,5-cyclohexadien-1-yl)-L-alanine	Pbr036143.1	0.905885	0.000732072
I	3-(6-Hydroxy-3,4-dioxo-1,5-cyclohexadien-1-yl)-L-alanine	Pbr036145.1	-0.891548	0.00430758
I	3-(6-Hydroxy-3,4-dioxo-1,5-cyclohexadien-1-yl)-L-alanine	Pbr036263.1	0.87521	0.0021456
I	3-(6-Hydroxy-3,4-dioxo-1,5-cyclohexadien-1-yl)-L-alanine	Pbr036275.1	-0.924166	0.00194033
I	3-(6-Hydroxy-3,4-dioxo-1,5-cyclohexadien-1-yl)-L-alanine	Pbr036465.1	-0.895016	0.00373018
I	3-(6-Hydroxy-3,4-dioxo-1,5-cyclohexadien-1-yl)-L-alanine	Pbr036911.2	-0.862658	0.0205384
I	3-(6-Hydroxy-3,4-dioxo-1,5-cyclohexadien-1-yl)-L-alanine	Pbr037063.1	0.868971	0.00173179
I	3-(6-Hydroxy-3,4-dioxo-1,5-cyclohexadien-1-yl)-L-alanine	Pbr037145.1	-0.866205	0.00224975
I	3-(6-Hydroxy-3,4-dioxo-1,5-cyclohexadien-1-yl)-L-alanine	Pbr037237.1	0.850346	0.0047628
I	3-(6-Hydroxy-3,4-dioxo-1,5-cyclohexadien-1-yl)-L-alanine	Pbr037318.1	0.94501	0.000215897
I	3-(6-Hydroxy-3,4-dioxo-1,5-cyclohexadien-1-yl)-L-alanine	Pbr037789.1	0.854844	0.00274939
I	3-(6-Hydroxy-3,4-dioxo-1,5-cyclohexadien-1-yl)-L-alanine	Pbr038201.1	-0.903371	0.00198674
I	3-(6-Hydroxy-3,4-dioxo-1,5-cyclohexadien-1-yl)-L-alanine	Pbr038346.1	0.883628	0.00126657
I	3-(6-Hydroxy-3,4-dioxo-1,5-cyclohexadien-1-yl)-L-alanine	Pbr038355.1	-0.869462	0.00217043
I	3-(6-Hydroxy-3,4-dioxo-1,5-cyclohexadien-1-yl)-L-alanine	Pbr038497.1	-0.893451	0.00186142
I	3-(6-Hydroxy-3,4-dioxo-1,5-cyclohexadien-1-yl)-L-alanine	Pbr038641.1	-0.889388	0.0011424
I	3-(6-Hydroxy-3,4-dioxo-1,5-cyclohexadien-1-yl)-L-alanine	Pbr038709.1	0.852713	0.00258793
I	3-(6-Hydroxy-3,4-dioxo-1,5-cyclohexadien-1-yl)-L-alanine	Pbr039070.1	0.917322	0.00183356
I	3-(6-Hydroxy-3,4-dioxo-1,5-cyclohexadien-1-yl)-L-alanine	Pbr039126.1	-0.902109	0.000757815
I	3-(6-Hydroxy-3,4-dioxo-1,5-cyclohexadien-1-yl)-L-alanine	Pbr039130.1	0.899185	0.000711803
I	3-(6-Hydroxy-3,4-dioxo-1,5-cyclohexadien-1-yl)-L-alanine	Pbr039134.1	-0.881792	0.00899782
I	3-(6-Hydroxy-3,4-dioxo-1,5-cyclohexadien-1-yl)-L-alanine	Pbr039580.1	-0.904255	0.00202393
I	3-(6-Hydroxy-3,4-dioxo-1,5-cyclohexadien-1-yl)-L-alanine	Pbr039848.1	0.888372	0.00100557
I	3-(6-Hydroxy-3,4-dioxo-1,5-cyclohexadien-1-yl)-L-alanine	Pbr039999.1	0.857446	0.00398535
I	3-(6-Hydroxy-3,4-dioxo-1,5-cyclohexadien-1-yl)-L-alanine	Pbr040039.1	0.877124	0.0015318
I	3-(6-Hydroxy-3,4-dioxo-1,5-cyclohexadien-1-yl)-L-alanine	Pbr040286.1	-0.854908	0.00242115
I	3-(6-Hydroxy-3,4-dioxo-1,5-cyclohexadien-1-yl)-L-alanine	Pbr040335.1	0.854721	0.00348272
I	3-(6-Hydroxy-3,4-dioxo-1,5-cyclohexadien-1-yl)-L-alanine	Pbr040349.1	0.887294	0.00141038
I	3-(6-Hydroxy-3,4-dioxo-1,5-cyclohexadien-1-yl)-L-alanine	Pbr040396.1	0.866247	0.00405869
I	3-(6-Hydroxy-3,4-dioxo-1,5-cyclohexadien-1-yl)-L-alanine	Pbr040610.1	-0.910543	0.000644032
I	3-(6-Hydroxy-3,4-dioxo-1,5-cyclohexadien-1-yl)-L-alanine	Pbr040623.1	0.851442	0.00256274
I	3-(6-Hydroxy-3,4-dioxo-1,5-cyclohexadien-1-yl)-L-alanine	Pbr040641.3	-0.850652	0.00891425
I	3-(6-Hydroxy-3,4-dioxo-1,5-cyclohexadien-1-yl)-L-alanine	Pbr040678.1	-0.92639	0.0011333
I	3-(6-Hydroxy-3,4-dioxo-1,5-cyclohexadien-1-yl)-L-alanine	Pbr041033.1	0.866054	0.00359319
I	3-(6-Hydroxy-3,4-dioxo-1,5-cyclohexadien-1-yl)-L-alanine	Pbr041091.1	0.873884	0.0122486
I	3-(6-Hydroxy-3,4-dioxo-1,5-cyclohexadien-1-yl)-L-alanine	Pbr041503.2	-0.86402	0.00306971
I	3-(6-Hydroxy-3,4-dioxo-1,5-cyclohexadien-1-yl)-L-alanine	Pbr041771.1	0.91859	0.00364147
I	3-(6-Hydroxy-3,4-dioxo-1,5-cyclohexadien-1-yl)-L-alanine	Pbr041849.1	-0.899938	0.00170712
I	3-(6-Hydroxy-3,4-dioxo-1,5-cyclohexadien-1-yl)-L-alanine	Pbr042074.1	-0.85529	0.00259372
I	3-(6-Hydroxy-3,4-dioxo-1,5-cyclohexadien-1-yl)-L-alanine	Pbr042090.1	-0.881695	0.00152354
I	3-(6-Hydroxy-3,4-dioxo-1,5-cyclohexadien-1-yl)-L-alanine	Pbr042745.1	0.871246	0.00251292
I	3-Hydroxybutyrate	Pbr000051.1	0.979297	5.05176e-06
I	3-Hydroxybutyrate	Pbr000144.1	0.898445	0.00144289
I	3-Hydroxybutyrate	Pbr000148.1	-0.934713	0.000515193
I	3-Hydroxybutyrate	Pbr000167.1	-0.887535	0.00626913
I	3-Hydroxybutyrate	Pbr000208.1	-0.865989	0.0024875
I	3-Hydroxybutyrate	Pbr000222.1	-0.872388	0.00404454
I	3-Hydroxybutyrate	Pbr000274.1	0.908421	0.00723735
I	3-Hydroxybutyrate	Pbr000277.1	-0.906691	0.00112521
I	3-Hydroxybutyrate	Pbr000287.1	-0.926412	0.000456224
I	3-Hydroxybutyrate	Pbr000322.1	0.852784	0.00431404
I	3-Hydroxybutyrate	Pbr000380.1	0.874658	0.0032247
I	3-Hydroxybutyrate	Pbr000392.1	-0.873006	0.00308247
I	3-Hydroxybutyrate	Pbr000420.1	0.9656	2.12428e-05
I	3-Hydroxybutyrate	Pbr000452.1	0.941371	0.000171912
I	3-Hydroxybutyrate	Pbr000487.1	-0.929224	0.00394038
I	3-Hydroxybutyrate	Pbr000490.1	-0.890701	0.00120944
I	3-Hydroxybutyrate	Pbr000518.1	0.902448	0.000677399
I	3-Hydroxybutyrate	Pbr000528.2	0.865013	0.00923372
I	3-Hydroxybutyrate	Pbr000551.1	-0.859809	0.027992
I	3-Hydroxybutyrate	Pbr000606.1	-0.905864	0.00366384
I	3-Hydroxybutyrate	Pbr000647.1	-0.850184	0.0115481
I	3-Hydroxybutyrate	Pbr000648.1	0.918844	0.000736815
I	3-Hydroxybutyrate	Pbr000683.1	0.886855	0.00397707
I	3-Hydroxybutyrate	Pbr000712.1	0.934574	0.000227616
I	3-Hydroxybutyrate	Pbr000747.1	0.889176	0.000988808
I	3-Hydroxybutyrate	Pbr000780.1	-0.85244	0.0132998
I	3-Hydroxybutyrate	Pbr000808.1	0.931585	0.000387927
I	3-Hydroxybutyrate	Pbr000825.1	0.981238	1.08065e-05
I	3-Hydroxybutyrate	Pbr001040.1	0.860205	0.0460852
I	3-Hydroxybutyrate	Pbr001165.1	0.925921	0.000659649
I	3-Hydroxybutyrate	Pbr001200.1	0.958905	4.45547e-05
I	3-Hydroxybutyrate	Pbr001201.3	0.855186	0.00294866
I	3-Hydroxybutyrate	Pbr001228.1	0.958398	5.71403e-05
I	3-Hydroxybutyrate	Pbr001621.1	0.876083	0.00155894
I	3-Hydroxybutyrate	Pbr001653.1	-0.865905	0.00358328
I	3-Hydroxybutyrate	Pbr001686.1	0.975308	8.67734e-06
I	3-Hydroxybutyrate	Pbr001867.1	0.928713	0.000428111
I	3-Hydroxybutyrate	Pbr001948.1	0.878832	0.0147893
I	3-Hydroxybutyrate	Pbr001978.1	-0.93999	0.00152409
I	3-Hydroxybutyrate	Pbr002105.1	-0.936044	0.000347963
I	3-Hydroxybutyrate	Pbr002179.2	-0.886918	0.00132311
I	3-Hydroxybutyrate	Pbr002193.1	-0.868631	0.0023669
I	3-Hydroxybutyrate	Pbr002202.1	-0.857116	0.0026305
I	3-Hydroxybutyrate	Pbr002318.2	0.869754	0.00236643
I	3-Hydroxybutyrate	Pbr002320.1	0.92158	0.00190199
I	3-Hydroxybutyrate	Pbr002359.1	-0.908269	0.00198548
I	3-Hydroxybutyrate	Pbr002375.1	-0.855538	0.00307168
I	3-Hydroxybutyrate	Pbr002383.2	-0.862035	0.0083109
I	3-Hydroxybutyrate	Pbr002516.1	-0.896717	0.00113222
I	3-Hydroxybutyrate	Pbr002535.1	-0.873373	0.0109909
I	3-Hydroxybutyrate	Pbr002557.1	-0.949172	0.000152427
I	3-Hydroxybutyrate	Pbr002602.1	-0.887195	0.00143636
I	3-Hydroxybutyrate	Pbr002672.1	0.948333	0.000140471
I	3-Hydroxybutyrate	Pbr002774.1	0.903317	0.00147952
I	3-Hydroxybutyrate	Pbr002777.1	0.857582	0.00302236
I	3-Hydroxybutyrate	Pbr002823.1	0.935946	0.00030785
I	3-Hydroxybutyrate	Pbr002834.1	0.863691	0.00336987
I	3-Hydroxybutyrate	Pbr002969.1	-0.888096	0.00122274
I	3-Hydroxybutyrate	Pbr002973.1	-0.859102	0.00294041
I	3-Hydroxybutyrate	Pbr003003.1	0.962822	3.80657e-05
I	3-Hydroxybutyrate	Pbr003100.1	0.96392	9.28953e-05
I	3-Hydroxybutyrate	Pbr003101.1	0.893056	0.0074589
I	3-Hydroxybutyrate	Pbr003106.1	-0.853484	0.00617601
I	3-Hydroxybutyrate	Pbr003141.1	-0.983592	2.09197e-05
I	3-Hydroxybutyrate	Pbr003248.1	0.95424	0.000120908
I	3-Hydroxybutyrate	Pbr003253.1	0.979766	3.02993e-05
I	3-Hydroxybutyrate	Pbr003312.1	-0.918507	0.000907475
I	3-Hydroxybutyrate	Pbr003575.1	-0.878914	0.00255718
I	3-Hydroxybutyrate	Pbr003601.1	0.869692	0.00214212
I	3-Hydroxybutyrate	Pbr003709.1	-0.85336	0.014966
I	3-Hydroxybutyrate	Pbr003748.1	-0.862432	0.00423807
I	3-Hydroxybutyrate	Pbr003834.1	-0.855018	0.00362852
I	3-Hydroxybutyrate	Pbr003936.1	0.866272	0.00424365
I	3-Hydroxybutyrate	Pbr003980.1	-0.899862	0.00175405
I	3-Hydroxybutyrate	Pbr004021.1	0.869336	0.0192017
I	3-Hydroxybutyrate	Pbr004025.1	0.869245	0.00335675
I	3-Hydroxybutyrate	Pbr004109.1	-0.901526	0.0129099
I	3-Hydroxybutyrate	Pbr004126.1	0.890388	0.0068834
I	3-Hydroxybutyrate	Pbr004189.1	0.895889	0.00121708
I	3-Hydroxybutyrate	Pbr004262.1	0.948795	0.000102162
I	3-Hydroxybutyrate	Pbr004280.1	0.930717	0.000717588
I	3-Hydroxybutyrate	Pbr004289.1	0.982678	1.00806e-05
I	3-Hydroxybutyrate	Pbr004316.1	0.855012	0.00395179
I	3-Hydroxybutyrate	Pbr004365.1	-0.875887	0.0195805
I	3-Hydroxybutyrate	Pbr004374.1	0.880468	0.00212344
I	3-Hydroxybutyrate	Pbr004375.1	0.918957	0.000446272
I	3-Hydroxybutyrate	Pbr004380.1	0.852477	0.00447992
I	3-Hydroxybutyrate	Pbr004396.1	0.860871	0.0114629
I	3-Hydroxybutyrate	Pbr004449.1	0.962021	3.58703e-05
I	3-Hydroxybutyrate	Pbr004515.1	0.906395	0.000552784
I	3-Hydroxybutyrate	Pbr004667.1	0.957338	4.68216e-05
I	3-Hydroxybutyrate	Pbr004708.1	0.979421	4.6683e-06
I	3-Hydroxybutyrate	Pbr004774.1	0.926523	0.000379799
I	3-Hydroxybutyrate	Pbr004824.1	0.948367	6.70079e-05
I	3-Hydroxybutyrate	Pbr004829.1	0.852134	0.00394754
I	3-Hydroxybutyrate	Pbr004891.1	-0.894804	0.00264251
I	3-Hydroxybutyrate	Pbr004956.1	0.884531	0.00166855
I	3-Hydroxybutyrate	Pbr004958.1	0.925508	0.000323521
I	3-Hydroxybutyrate	Pbr004983.2	-0.882182	0.00441299
I	3-Hydroxybutyrate	Pbr004989.1	-0.854725	0.0256199
I	3-Hydroxybutyrate	Pbr004998.1	-0.96997	4.29657e-05
I	3-Hydroxybutyrate	Pbr005011.1	0.886772	0.00196805
I	3-Hydroxybutyrate	Pbr005122.1	0.929464	0.000621124
I	3-Hydroxybutyrate	Pbr005124.1	0.898709	0.00169934
I	3-Hydroxybutyrate	Pbr005128.2	0.90013	0.00205095
I	3-Hydroxybutyrate	Pbr005152.1	-0.898707	0.00140034
I	3-Hydroxybutyrate	Pbr005226.1	-0.945494	0.000142368
I	3-Hydroxybutyrate	Pbr005261.1	0.851133	0.00337442
I	3-Hydroxybutyrate	Pbr005351.1	0.881354	0.00127548
I	3-Hydroxybutyrate	Pbr005412.1	0.945476	0.000108485
I	3-Hydroxybutyrate	Pbr005413.1	0.90593	0.000542468
I	3-Hydroxybutyrate	Pbr005450.2	0.910689	0.000522791
I	3-Hydroxybutyrate	Pbr005471.2	-0.913798	0.00109339
I	3-Hydroxybutyrate	Pbr005476.1	-0.932025	0.000274944
I	3-Hydroxybutyrate	Pbr005489.3	0.924113	0.0026761
I	3-Hydroxybutyrate	Pbr005615.1	0.885288	0.00163191
I	3-Hydroxybutyrate	Pbr005690.1	0.933614	0.000220532
I	3-Hydroxybutyrate	Pbr005696.1	-0.939342	0.000124539
I	3-Hydroxybutyrate	Pbr005744.1	0.917562	0.000666275
I	3-Hydroxybutyrate	Pbr005794.1	-0.86944	0.00222354
I	3-Hydroxybutyrate	Pbr005831.1	-0.947199	0.00110046
I	3-Hydroxybutyrate	Pbr005832.1	-0.965044	2.99816e-05
I	3-Hydroxybutyrate	Pbr005879.1	-0.958409	0.000151668
I	3-Hydroxybutyrate	Pbr005899.1	-0.862948	0.00792893
I	3-Hydroxybutyrate	Pbr005974.1	-0.905458	0.00233327
I	3-Hydroxybutyrate	Pbr006001.1	-0.883214	0.0058414
I	3-Hydroxybutyrate	Pbr006002.1	0.877649	0.00150417
I	3-Hydroxybutyrate	Pbr006125.1	0.850104	0.00264565
I	3-Hydroxybutyrate	Pbr006132.1	0.910855	0.00135402
I	3-Hydroxybutyrate	Pbr006170.1	0.916873	0.000635765
I	3-Hydroxybutyrate	Pbr006178.1	-0.895705	0.00101004
I	3-Hydroxybutyrate	Pbr006253.1	0.907225	0.00135263
I	3-Hydroxybutyrate	Pbr006329.1	0.870012	0.00178043
I	3-Hydroxybutyrate	Pbr006343.1	0.920938	0.000632791
I	3-Hydroxybutyrate	Pbr006430.1	0.907229	0.000599602
I	3-Hydroxybutyrate	Pbr006523.1	-0.850214	0.00382054
I	3-Hydroxybutyrate	Pbr006535.1	-0.898556	0.00211181
I	3-Hydroxybutyrate	Pbr006613.1	0.962989	2.40633e-05
I	3-Hydroxybutyrate	Pbr006675.1	0.898581	0.000802287
I	3-Hydroxybutyrate	Pbr006705.1	-0.940472	0.000245144
I	3-Hydroxybutyrate	Pbr006709.1	0.960904	0.000190396
I	3-Hydroxybutyrate	Pbr006740.1	0.861331	0.00470845
I	3-Hydroxybutyrate	Pbr006813.1	-0.878772	0.00192917
I	3-Hydroxybutyrate	Pbr006901.1	0.859584	0.0121739
I	3-Hydroxybutyrate	Pbr006975.2	0.896807	0.00102477
I	3-Hydroxybutyrate	Pbr007016.1	0.856883	0.0146094
I	3-Hydroxybutyrate	Pbr007110.1	0.891693	0.00297498
I	3-Hydroxybutyrate	Pbr007150.1	0.874722	0.00254297
I	3-Hydroxybutyrate	Pbr007161.1	-0.865014	0.00267628
I	3-Hydroxybutyrate	Pbr007185.1	0.937291	0.000154199
I	3-Hydroxybutyrate	Pbr007194.1	0.881401	0.00764095
I	3-Hydroxybutyrate	Pbr007219.1	0.899896	0.00231718
I	3-Hydroxybutyrate	Pbr007280.1	0.877346	0.00223206
I	3-Hydroxybutyrate	Pbr007297.1	0.979597	4.83765e-06
I	3-Hydroxybutyrate	Pbr007334.1	-0.889441	0.00151485
I	3-Hydroxybutyrate	Pbr007343.1	0.956607	6.92759e-05
I	3-Hydroxybutyrate	Pbr007400.1	0.85075	0.0367452
I	3-Hydroxybutyrate	Pbr007402.1	0.94625	9.36878e-05
I	3-Hydroxybutyrate	Pbr007489.3	0.930914	0.000295258
I	3-Hydroxybutyrate	Pbr007608.1	0.91486	0.0022256
I	3-Hydroxybutyrate	Pbr007627.1	0.955886	4.64966e-05
I	3-Hydroxybutyrate	Pbr007674.1	-0.947378	7.91142e-05
I	3-Hydroxybutyrate	Pbr007702.2	0.88885	0.00161672
I	3-Hydroxybutyrate	Pbr007723.1	0.962575	3.36027e-05
I	3-Hydroxybutyrate	Pbr007730.1	-0.943276	0.000416936
I	3-Hydroxybutyrate	Pbr007749.1	0.936336	0.000299682
I	3-Hydroxybutyrate	Pbr007839.1	0.97559	2.85321e-05
I	3-Hydroxybutyrate	Pbr007925.1	0.91829	0.00102086
I	3-Hydroxybutyrate	Pbr008107.1	0.912238	0.000412932
I	3-Hydroxybutyrate	Pbr008288.1	0.922351	0.000324344
I	3-Hydroxybutyrate	Pbr008358.1	0.858503	0.00286072
I	3-Hydroxybutyrate	Pbr008363.1	0.932003	0.000181534
I	3-Hydroxybutyrate	Pbr008367.2	-0.913736	0.000750706
I	3-Hydroxybutyrate	Pbr008387.1	0.962264	3.75426e-05
I	3-Hydroxybutyrate	Pbr008416.2	-0.871564	0.00811501
I	3-Hydroxybutyrate	Pbr008452.1	0.938164	0.000332973
I	3-Hydroxybutyrate	Pbr008673.1	0.852387	0.0125297
I	3-Hydroxybutyrate	Pbr008682.1	0.86224	0.00228524
I	3-Hydroxybutyrate	Pbr008772.1	-0.959359	0.000339265
I	3-Hydroxybutyrate	Pbr008849.1	-0.869829	0.012439
I	3-Hydroxybutyrate	Pbr008901.1	0.944457	0.000902622
I	3-Hydroxybutyrate	Pbr008910.2	-0.928612	0.00134366
I	3-Hydroxybutyrate	Pbr008926.1	-0.905728	0.0103991
I	3-Hydroxybutyrate	Pbr008951.1	0.92401	0.000468201
I	3-Hydroxybutyrate	Pbr008967.1	0.899649	0.00148996
I	3-Hydroxybutyrate	Pbr009008.1	0.879785	0.00145755
I	3-Hydroxybutyrate	Pbr009026.1	0.861827	0.00231476
I	3-Hydroxybutyrate	Pbr009052.1	0.922292	0.000292922
I	3-Hydroxybutyrate	Pbr009055.1	0.977485	1.04729e-05
I	3-Hydroxybutyrate	Pbr009133.2	0.9422	0.000153751
I	3-Hydroxybutyrate	Pbr009220.1	0.985954	3.9426e-06
I	3-Hydroxybutyrate	Pbr009252.1	-0.876159	0.0157093
I	3-Hydroxybutyrate	Pbr009354.1	-0.856481	0.00553776
I	3-Hydroxybutyrate	Pbr009405.1	0.966209	3.7332e-05
I	3-Hydroxybutyrate	Pbr009431.1	0.852485	0.00765889
I	3-Hydroxybutyrate	Pbr009528.1	0.864659	0.00339398
I	3-Hydroxybutyrate	Pbr009533.1	0.853576	0.00270789
I	3-Hydroxybutyrate	Pbr009562.1	0.871998	0.00177955
I	3-Hydroxybutyrate	Pbr009581.1	0.920443	0.000702777
I	3-Hydroxybutyrate	Pbr009677.1	0.863227	0.00322056
I	3-Hydroxybutyrate	Pbr009726.1	0.902387	0.00143039
I	3-Hydroxybutyrate	Pbr009775.1	0.861116	0.00360717
I	3-Hydroxybutyrate	Pbr009962.2	-0.864921	0.0143557
I	3-Hydroxybutyrate	Pbr009994.1	-0.897847	0.00107775
I	3-Hydroxybutyrate	Pbr010030.1	0.869861	0.00355024
I	3-Hydroxybutyrate	Pbr010066.1	-0.902389	0.00338754
I	3-Hydroxybutyrate	Pbr010068.1	0.856579	0.00239077
I	3-Hydroxybutyrate	Pbr010145.1	0.937569	0.000112007
I	3-Hydroxybutyrate	Pbr010223.1	-0.858867	0.00480132
I	3-Hydroxybutyrate	Pbr010227.1	-0.954372	0.000529114
I	3-Hydroxybutyrate	Pbr010231.1	-0.864249	0.00525855
I	3-Hydroxybutyrate	Pbr010247.1	0.90212	0.00104687
I	3-Hydroxybutyrate	Pbr010261.1	-0.89525	0.00281805
I	3-Hydroxybutyrate	Pbr010362.1	0.913046	0.00344999
I	3-Hydroxybutyrate	Pbr010383.1	0.902236	0.000839742
I	3-Hydroxybutyrate	Pbr010388.1	-0.955467	0.000135767
I	3-Hydroxybutyrate	Pbr010572.3	-0.879661	0.00200262
I	3-Hydroxybutyrate	Pbr010615.1	0.885765	0.00199091
I	3-Hydroxybutyrate	Pbr010680.1	0.91362	0.00041557
I	3-Hydroxybutyrate	Pbr010695.1	-0.919015	0.000662106
I	3-Hydroxybutyrate	Pbr010836.1	-0.851583	0.00441647
I	3-Hydroxybutyrate	Pbr010869.1	0.963517	7.23004e-05
I	3-Hydroxybutyrate	Pbr010872.1	0.94054	0.000581465
I	3-Hydroxybutyrate	Pbr010938.1	-0.953532	8.24022e-05
I	3-Hydroxybutyrate	Pbr010954.1	0.961883	3.7801e-05
I	3-Hydroxybutyrate	Pbr010955.1	0.917754	0.000692392
I	3-Hydroxybutyrate	Pbr010957.1	0.872386	0.0181717
I	3-Hydroxybutyrate	Pbr010958.1	0.895588	0.000803602
I	3-Hydroxybutyrate	Pbr011068.1	-0.916375	0.000851629
I	3-Hydroxybutyrate	Pbr011146.1	0.869472	0.00503467
I	3-Hydroxybutyrate	Pbr011203.1	0.888767	0.00180266
I	3-Hydroxybutyrate	Pbr011229.1	-0.887243	0.00191159
I	3-Hydroxybutyrate	Pbr011258.1	-0.86126	0.014689
I	3-Hydroxybutyrate	Pbr011385.1	0.871008	0.00302735
I	3-Hydroxybutyrate	Pbr011453.1	0.876343	0.00203938
I	3-Hydroxybutyrate	Pbr011493.1	0.939236	0.000201308
I	3-Hydroxybutyrate	Pbr011548.1	0.930031	0.000277527
I	3-Hydroxybutyrate	Pbr011552.1	-0.919843	0.00113405
I	3-Hydroxybutyrate	Pbr011697.1	0.9007	0.000929392
I	3-Hydroxybutyrate	Pbr011768.1	-0.943584	0.000362618
I	3-Hydroxybutyrate	Pbr011837.1	0.949032	0.000464961
I	3-Hydroxybutyrate	Pbr011885.1	0.952184	6.72001e-05
I	3-Hydroxybutyrate	Pbr011932.1	0.951763	5.58014e-05
I	3-Hydroxybutyrate	Pbr012008.1	0.872859	0.0022479
I	3-Hydroxybutyrate	Pbr012014.1	-0.878111	0.00175681
I	3-Hydroxybutyrate	Pbr012016.1	0.858934	0.00255028
I	3-Hydroxybutyrate	Pbr012092.1	-0.957715	7.95471e-05
I	3-Hydroxybutyrate	Pbr012097.1	0.863071	0.00242023
I	3-Hydroxybutyrate	Pbr012106.1	0.899555	0.000800886
I	3-Hydroxybutyrate	Pbr012149.1	-0.95518	7.48306e-05
I	3-Hydroxybutyrate	Pbr012243.1	0.945145	0.000119193
I	3-Hydroxybutyrate	Pbr012253.1	0.935239	0.000371428
I	3-Hydroxybutyrate	Pbr012257.1	-0.890817	0.0019034
I	3-Hydroxybutyrate	Pbr012346.1	-0.96501	6.34116e-05
I	3-Hydroxybutyrate	Pbr012383.1	0.928593	0.00166834
I	3-Hydroxybutyrate	Pbr012392.1	0.867993	0.00279782
I	3-Hydroxybutyrate	Pbr012414.1	0.915466	0.000602674
I	3-Hydroxybutyrate	Pbr012415.1	0.881146	0.00204393
I	3-Hydroxybutyrate	Pbr012435.2	0.930764	0.0002397
I	3-Hydroxybutyrate	Pbr012436.1	0.947971	0.000248176
I	3-Hydroxybutyrate	Pbr012459.2	0.897039	0.0109135
I	3-Hydroxybutyrate	Pbr012461.1	-0.904101	0.000876306
I	3-Hydroxybutyrate	Pbr012494.1	0.951942	0.000153098
I	3-Hydroxybutyrate	Pbr012658.1	-0.908195	0.000703762
I	3-Hydroxybutyrate	Pbr012735.1	0.913161	0.00050844
I	3-Hydroxybutyrate	Pbr012783.1	0.930482	0.000693668
I	3-Hydroxybutyrate	Pbr012851.1	0.969769	1.25438e-05
I	3-Hydroxybutyrate	Pbr012891.1	0.914714	0.000435473
I	3-Hydroxybutyrate	Pbr012894.1	0.898946	0.00249486
I	3-Hydroxybutyrate	Pbr012928.1	-0.918729	0.00829005
I	3-Hydroxybutyrate	Pbr012950.1	0.901206	0.00429077
I	3-Hydroxybutyrate	Pbr012988.1	0.937224	0.000140849
I	3-Hydroxybutyrate	Pbr013021.1	0.897127	0.00124433
I	3-Hydroxybutyrate	Pbr013070.1	0.850084	0.0048231
I	3-Hydroxybutyrate	Pbr013118.1	0.857118	0.00379615
I	3-Hydroxybutyrate	Pbr013141.1	0.955807	3.82764e-05
I	3-Hydroxybutyrate	Pbr013162.1	0.908443	0.00285411
I	3-Hydroxybutyrate	Pbr013169.1	-0.859978	0.0120485
I	3-Hydroxybutyrate	Pbr013288.1	0.907591	0.00111865
I	3-Hydroxybutyrate	Pbr013299.1	0.933608	0.000495957
I	3-Hydroxybutyrate	Pbr013389.1	-0.944982	0.000157362
I	3-Hydroxybutyrate	Pbr013459.1	-0.853911	0.00477092
I	3-Hydroxybutyrate	Pbr013473.1	0.86345	0.00502108
I	3-Hydroxybutyrate	Pbr013510.1	0.960778	3.51163e-05
I	3-Hydroxybutyrate	Pbr013529.1	0.851247	0.00429898
I	3-Hydroxybutyrate	Pbr013558.1	-0.857353	0.00352215
I	3-Hydroxybutyrate	Pbr013686.1	-0.914537	0.00120114
I	3-Hydroxybutyrate	Pbr013793.1	-0.870636	0.0246782
I	3-Hydroxybutyrate	Pbr014069.1	-0.863956	0.0262475
I	3-Hydroxybutyrate	Pbr014143.1	-0.895065	0.00644479
I	3-Hydroxybutyrate	Pbr014168.1	-0.859081	0.0289883
I	3-Hydroxybutyrate	Pbr014293.1	0.903585	0.000824291
I	3-Hydroxybutyrate	Pbr014312.3	-0.950116	0.000145646
I	3-Hydroxybutyrate	Pbr014367.2	0.921582	0.000287906
I	3-Hydroxybutyrate	Pbr014427.1	0.881135	0.00184521
I	3-Hydroxybutyrate	Pbr014437.1	0.903461	0.00248863
I	3-Hydroxybutyrate	Pbr014444.1	-0.95703	0.000102227
I	3-Hydroxybutyrate	Pbr014507.1	-0.893222	0.00114564
I	3-Hydroxybutyrate	Pbr014509.1	-0.868216	0.0059527
I	3-Hydroxybutyrate	Pbr014580.1	0.86746	0.00290052
I	3-Hydroxybutyrate	Pbr014600.1	0.863322	0.00258078
I	3-Hydroxybutyrate	Pbr014645.1	-0.895822	0.00332133
I	3-Hydroxybutyrate	Pbr014687.1	0.860585	0.00236749
I	3-Hydroxybutyrate	Pbr014715.1	-0.937874	0.000297869
I	3-Hydroxybutyrate	Pbr014832.1	-0.855678	0.0108185
I	3-Hydroxybutyrate	Pbr014886.1	-0.900469	0.00179757
I	3-Hydroxybutyrate	Pbr014939.1	0.884695	0.00179276
I	3-Hydroxybutyrate	Pbr014992.1	0.865507	0.00901414
I	3-Hydroxybutyrate	Pbr014997.1	-0.903048	0.010898
I	3-Hydroxybutyrate	Pbr015077.1	-0.917053	0.00272925
I	3-Hydroxybutyrate	Pbr015095.1	-0.926579	0.000693348
I	3-Hydroxybutyrate	Pbr015112.1	0.874281	0.00369337
I	3-Hydroxybutyrate	Pbr015118.1	0.853978	0.00273612
I	3-Hydroxybutyrate	Pbr015124.1	0.904989	0.00170993
I	3-Hydroxybutyrate	Pbr015169.1	0.880259	0.00175493
I	3-Hydroxybutyrate	Pbr015181.1	0.8664	0.00521676
I	3-Hydroxybutyrate	Pbr015251.1	0.942655	0.000145027
I	3-Hydroxybutyrate	Pbr015252.1	-0.95378	5.10927e-05
I	3-Hydroxybutyrate	Pbr015358.1	-0.884064	0.00256287
I	3-Hydroxybutyrate	Pbr015372.1	-0.862374	0.00499061
I	3-Hydroxybutyrate	Pbr015403.1	0.948247	0.000566014
I	3-Hydroxybutyrate	Pbr015516.1	-0.911173	0.000654085
I	3-Hydroxybutyrate	Pbr015541.1	0.869806	0.00238374
I	3-Hydroxybutyrate	Pbr015569.1	0.974429	5.51991e-05
I	3-Hydroxybutyrate	Pbr015619.1	0.862247	0.0053911
I	3-Hydroxybutyrate	Pbr015647.1	-0.923367	0.00131462
I	3-Hydroxybutyrate	Pbr015649.1	0.867682	0.00247813
I	3-Hydroxybutyrate	Pbr015749.1	0.877184	0.00159874
I	3-Hydroxybutyrate	Pbr015852.1	-0.879353	0.011983
I	3-Hydroxybutyrate	Pbr015930.1	0.957822	6.14958e-05
I	3-Hydroxybutyrate	Pbr016213.1	0.941018	0.000460426
I	3-Hydroxybutyrate	Pbr016235.1	0.930805	0.00032154
I	3-Hydroxybutyrate	Pbr016247.1	0.948668	0.000274993
I	3-Hydroxybutyrate	Pbr016278.1	0.918386	0.000718345
I	3-Hydroxybutyrate	Pbr016356.1	-0.861966	0.00253521
I	3-Hydroxybutyrate	Pbr016377.2	-0.875845	0.00237716
I	3-Hydroxybutyrate	Pbr016381.1	-0.889529	0.00234475
I	3-Hydroxybutyrate	Pbr016406.1	-0.886849	0.00249522
I	3-Hydroxybutyrate	Pbr016428.1	-0.857713	0.00306673
I	3-Hydroxybutyrate	Pbr016458.1	0.922521	0.000633794
I	3-Hydroxybutyrate	Pbr016484.1	0.928	0.000193125
I	3-Hydroxybutyrate	Pbr016485.1	0.913992	0.000376074
I	3-Hydroxybutyrate	Pbr016565.1	0.930566	0.00093277
I	3-Hydroxybutyrate	Pbr016654.1	-0.953306	0.000513013
I	3-Hydroxybutyrate	Pbr016713.1	0.905334	0.00193761
I	3-Hydroxybutyrate	Pbr016790.1	0.956622	5.17795e-05
I	3-Hydroxybutyrate	Pbr016815.1	0.889307	0.00146269
I	3-Hydroxybutyrate	Pbr016823.1	-0.901889	0.00101249
I	3-Hydroxybutyrate	Pbr016887.1	0.961702	3.55735e-05
I	3-Hydroxybutyrate	Pbr016898.1	0.96463	5.38656e-05
I	3-Hydroxybutyrate	Pbr016987.1	-0.930682	0.0037426
I	3-Hydroxybutyrate	Pbr017027.1	-0.92352	0.00158436
I	3-Hydroxybutyrate	Pbr017167.1	-0.858156	0.00302598
I	3-Hydroxybutyrate	Pbr017247.1	0.896894	0.00142679
I	3-Hydroxybutyrate	Pbr017290.1	0.967151	2.19442e-05
I	3-Hydroxybutyrate	Pbr017304.1	-0.908465	0.00255909
I	3-Hydroxybutyrate	Pbr017324.1	-0.857411	0.00427735
I	3-Hydroxybutyrate	Pbr017340.1	0.955895	0.000121941
I	3-Hydroxybutyrate	Pbr017370.1	0.923426	0.00709712
I	3-Hydroxybutyrate	Pbr017389.1	0.926674	0.000252253
I	3-Hydroxybutyrate	Pbr017405.1	0.953503	0.00035228
I	3-Hydroxybutyrate	Pbr017512.1	0.937575	0.00019831
I	3-Hydroxybutyrate	Pbr017521.1	0.909171	0.000456501
I	3-Hydroxybutyrate	Pbr017570.1	-0.909672	0.0046317
I	3-Hydroxybutyrate	Pbr017622.1	0.939952	0.000287121
I	3-Hydroxybutyrate	Pbr017698.1	0.905946	0.00146552
I	3-Hydroxybutyrate	Pbr017854.1	0.852902	0.00713852
I	3-Hydroxybutyrate	Pbr018067.1	-0.937973	0.000151878
I	3-Hydroxybutyrate	Pbr018454.1	-0.88207	0.00266566
I	3-Hydroxybutyrate	Pbr018549.1	0.929237	0.000189752
I	3-Hydroxybutyrate	Pbr018597.2	-0.854216	0.00772881
I	3-Hydroxybutyrate	Pbr018608.1	0.912315	0.00103365
I	3-Hydroxybutyrate	Pbr018636.1	0.919567	0.00029394
I	3-Hydroxybutyrate	Pbr018758.1	-0.876362	0.00244736
I	3-Hydroxybutyrate	Pbr018949.1	0.902537	0.00142084
I	3-Hydroxybutyrate	Pbr018952.1	-0.89809	0.00824426
I	3-Hydroxybutyrate	Pbr018954.1	0.943503	0.00035453
I	3-Hydroxybutyrate	Pbr019096.1	-0.951909	0.000227444
I	3-Hydroxybutyrate	Pbr019167.1	0.925516	0.000986992
I	3-Hydroxybutyrate	Pbr019172.1	0.973372	9.40303e-05
I	3-Hydroxybutyrate	Pbr019305.1	0.977099	5.01845e-06
I	3-Hydroxybutyrate	Pbr019454.1	-0.856059	0.00388405
I	3-Hydroxybutyrate	Pbr019464.1	-0.911694	0.000848483
I	3-Hydroxybutyrate	Pbr019667.1	0.92356	0.000395429
I	3-Hydroxybutyrate	Pbr019739.1	0.923649	0.000422472
I	3-Hydroxybutyrate	Pbr019837.1	0.965306	3.35833e-05
I	3-Hydroxybutyrate	Pbr020044.1	0.882577	0.00114826
I	3-Hydroxybutyrate	Pbr020086.2	0.914906	0.000477808
I	3-Hydroxybutyrate	Pbr020138.1	0.951475	0.000114584
I	3-Hydroxybutyrate	Pbr020181.1	0.851378	0.00362746
I	3-Hydroxybutyrate	Pbr020217.2	0.888322	0.002265
I	3-Hydroxybutyrate	Pbr020369.1	0.884884	0.0152645
I	3-Hydroxybutyrate	Pbr020395.1	0.922623	0.00031939
I	3-Hydroxybutyrate	Pbr020474.2	-0.852195	0.00501528
I	3-Hydroxybutyrate	Pbr020496.1	-0.891716	0.00118883
I	3-Hydroxybutyrate	Pbr020596.1	0.870101	0.00156266
I	3-Hydroxybutyrate	Pbr020708.1	-0.898608	0.00592401
I	3-Hydroxybutyrate	Pbr020716.3	0.930996	0.000187982
I	3-Hydroxybutyrate	Pbr020723.1	0.956594	6.26748e-05
I	3-Hydroxybutyrate	Pbr020725.1	0.932631	0.00133057
I	3-Hydroxybutyrate	Pbr020821.1	-0.871752	0.00264778
I	3-Hydroxybutyrate	Pbr020841.1	0.90365	0.000602174
I	3-Hydroxybutyrate	Pbr020847.1	0.884733	0.00181203
I	3-Hydroxybutyrate	Pbr020851.1	0.874874	0.00158696
I	3-Hydroxybutyrate	Pbr020853.1	0.912474	0.000493773
I	3-Hydroxybutyrate	Pbr020877.1	0.855732	0.00356344
I	3-Hydroxybutyrate	Pbr020889.1	0.957313	3.75042e-05
I	3-Hydroxybutyrate	Pbr020890.1	0.94194	9.40934e-05
I	3-Hydroxybutyrate	Pbr020924.1	0.918523	0.00100816
I	3-Hydroxybutyrate	Pbr021038.1	0.871336	0.00224166
I	3-Hydroxybutyrate	Pbr021142.1	-0.880225	0.00279253
I	3-Hydroxybutyrate	Pbr021308.1	0.900494	0.00102843
I	3-Hydroxybutyrate	Pbr021318.1	-0.866641	0.00628852
I	3-Hydroxybutyrate	Pbr021338.1	0.881918	0.00350133
I	3-Hydroxybutyrate	Pbr021362.1	0.890889	0.0010238
I	3-Hydroxybutyrate	Pbr021473.1	-0.853891	0.00350643
I	3-Hydroxybutyrate	Pbr021600.1	0.958948	0.000129009
I	3-Hydroxybutyrate	Pbr021620.1	0.853123	0.00522311
I	3-Hydroxybutyrate	Pbr021628.2	-0.888063	0.00333376
I	3-Hydroxybutyrate	Pbr021654.1	0.856894	0.00336306
I	3-Hydroxybutyrate	Pbr021759.1	0.87658	0.00294628
I	3-Hydroxybutyrate	Pbr021830.1	-0.883098	0.00585909
I	3-Hydroxybutyrate	Pbr021970.1	0.862647	0.00273834
I	3-Hydroxybutyrate	Pbr022064.1	-0.899092	0.00495827
I	3-Hydroxybutyrate	Pbr022073.1	0.928107	0.000234504
I	3-Hydroxybutyrate	Pbr022107.1	0.945687	0.000136265
I	3-Hydroxybutyrate	Pbr022139.1	-0.958568	0.000355126
I	3-Hydroxybutyrate	Pbr022142.1	0.962526	4.33036e-05
I	3-Hydroxybutyrate	Pbr022157.1	-0.944935	0.00011091
I	3-Hydroxybutyrate	Pbr022191.1	0.970988	2.93187e-05
I	3-Hydroxybutyrate	Pbr022226.1	0.970017	5.52163e-05
I	3-Hydroxybutyrate	Pbr022234.1	0.935931	0.000207552
I	3-Hydroxybutyrate	Pbr022273.1	0.955693	6.63668e-05
I	3-Hydroxybutyrate	Pbr022276.1	0.927507	0.000657685
I	3-Hydroxybutyrate	Pbr022277.1	0.9401	0.000236226
I	3-Hydroxybutyrate	Pbr022321.1	0.919363	0.000447312
I	3-Hydroxybutyrate	Pbr022323.1	0.855137	0.00347489
I	3-Hydroxybutyrate	Pbr022360.1	0.930976	0.000384129
I	3-Hydroxybutyrate	Pbr022405.1	0.975213	7.5033e-06
I	3-Hydroxybutyrate	Pbr022422.1	0.89176	0.00131817
I	3-Hydroxybutyrate	Pbr022425.1	0.957719	7.09743e-05
I	3-Hydroxybutyrate	Pbr022493.1	0.90832	0.00144039
I	3-Hydroxybutyrate	Pbr022575.1	0.947398	0.000211379
I	3-Hydroxybutyrate	Pbr022705.1	-0.877653	0.00203584
I	3-Hydroxybutyrate	Pbr022746.1	0.937796	0.000376843
I	3-Hydroxybutyrate	Pbr022992.2	0.970395	3.68213e-05
I	3-Hydroxybutyrate	Pbr023108.1	-0.868246	0.00205094
I	3-Hydroxybutyrate	Pbr023131.1	0.864864	0.00355417
I	3-Hydroxybutyrate	Pbr023140.1	-0.870709	0.00669053
I	3-Hydroxybutyrate	Pbr023174.1	-0.964582	0.00011117
I	3-Hydroxybutyrate	Pbr023177.1	0.945372	7.98795e-05
I	3-Hydroxybutyrate	Pbr023368.1	-0.902966	0.000729336
I	3-Hydroxybutyrate	Pbr023497.1	-0.90053	0.00493599
I	3-Hydroxybutyrate	Pbr023698.1	0.877253	0.00188952
I	3-Hydroxybutyrate	Pbr023783.1	0.869196	0.00322016
I	3-Hydroxybutyrate	Pbr023803.1	-0.911318	0.0015397
I	3-Hydroxybutyrate	Pbr023819.1	0.877584	0.00238645
I	3-Hydroxybutyrate	Pbr023878.1	0.941509	0.000200149
I	3-Hydroxybutyrate	Pbr024022.1	0.925524	0.000312099
I	3-Hydroxybutyrate	Pbr024085.1	0.850318	0.00367967
I	3-Hydroxybutyrate	Pbr024118.1	0.921937	0.00145984
I	3-Hydroxybutyrate	Pbr024160.1	0.915485	0.000837031
I	3-Hydroxybutyrate	Pbr024203.2	-0.888646	0.00235324
I	3-Hydroxybutyrate	Pbr024351.1	0.90563	0.000829188
I	3-Hydroxybutyrate	Pbr024370.1	0.860805	0.00551399
I	3-Hydroxybutyrate	Pbr024418.1	0.862531	0.00267052
I	3-Hydroxybutyrate	Pbr024449.1	-0.935715	0.00187419
I	3-Hydroxybutyrate	Pbr024522.1	0.950066	7.86516e-05
I	3-Hydroxybutyrate	Pbr024534.1	-0.854971	0.00855002
I	3-Hydroxybutyrate	Pbr024593.1	0.923107	0.000427978
I	3-Hydroxybutyrate	Pbr024632.1	0.860934	0.00228811
I	3-Hydroxybutyrate	Pbr024635.1	0.950211	5.47331e-05
I	3-Hydroxybutyrate	Pbr024924.1	0.879761	0.00237332
I	3-Hydroxybutyrate	Pbr024948.1	0.939643	0.000312665
I	3-Hydroxybutyrate	Pbr025078.1	-0.962532	4.72456e-05
I	3-Hydroxybutyrate	Pbr025138.1	-0.892482	0.0130895
I	3-Hydroxybutyrate	Pbr025185.1	0.89724	0.00243924
I	3-Hydroxybutyrate	Pbr025208.1	0.868668	0.00422593
I	3-Hydroxybutyrate	Pbr025238.1	-0.920498	0.000504935
I	3-Hydroxybutyrate	Pbr025247.1	0.869636	0.00344972
I	3-Hydroxybutyrate	Pbr025294.1	-0.898146	0.00802901
I	3-Hydroxybutyrate	Pbr025386.1	-0.935373	0.000444199
I	3-Hydroxybutyrate	Pbr025491.1	0.959398	2.99543e-05
I	3-Hydroxybutyrate	Pbr025607.1	0.93316	0.00018133
I	3-Hydroxybutyrate	Pbr025793.1	-0.930841	0.000551001
I	3-Hydroxybutyrate	Pbr025812.1	0.972229	1.66117e-05
I	3-Hydroxybutyrate	Pbr025964.1	0.899481	0.000991372
I	3-Hydroxybutyrate	Pbr025968.1	-0.912203	0.000587531
I	3-Hydroxybutyrate	Pbr026037.1	0.954828	4.51902e-05
I	3-Hydroxybutyrate	Pbr026079.1	-0.868572	0.0112535
I	3-Hydroxybutyrate	Pbr026082.1	-0.861705	0.0100412
I	3-Hydroxybutyrate	Pbr026188.1	-0.979474	6.46124e-05
I	3-Hydroxybutyrate	Pbr026287.1	0.956976	4.44359e-05
I	3-Hydroxybutyrate	Pbr026289.1	0.963151	3.02814e-05
I	3-Hydroxybutyrate	Pbr026315.1	0.857787	0.00272842
I	3-Hydroxybutyrate	Pbr026375.1	-0.902494	0.0044816
I	3-Hydroxybutyrate	Pbr026446.1	0.916038	0.00416832
I	3-Hydroxybutyrate	Pbr026455.1	-0.8913	0.00309693
I	3-Hydroxybutyrate	Pbr026509.1	-0.886765	0.00147782
I	3-Hydroxybutyrate	Pbr026584.1	0.888123	0.00129345
I	3-Hydroxybutyrate	Pbr026587.1	-0.895377	0.00176812
I	3-Hydroxybutyrate	Pbr026640.1	0.869053	0.00188307
I	3-Hydroxybutyrate	Pbr026725.1	-0.89208	0.000985985
I	3-Hydroxybutyrate	Pbr026742.1	-0.960091	3.47739e-05
I	3-Hydroxybutyrate	Pbr026813.1	-0.910669	0.000520554
I	3-Hydroxybutyrate	Pbr026860.1	0.925891	0.00120584
I	3-Hydroxybutyrate	Pbr026884.1	-0.867901	0.00283958
I	3-Hydroxybutyrate	Pbr027026.1	0.872486	0.00339497
I	3-Hydroxybutyrate	Pbr027125.3	0.965655	4.93907e-05
I	3-Hydroxybutyrate	Pbr027136.1	0.863579	0.00244569
I	3-Hydroxybutyrate	Pbr027232.1	0.876305	0.00211935
I	3-Hydroxybutyrate	Pbr027351.1	0.908456	0.000491474
I	3-Hydroxybutyrate	Pbr027384.1	-0.927247	0.00181908
I	3-Hydroxybutyrate	Pbr027498.1	0.88823	0.00122032
I	3-Hydroxybutyrate	Pbr027517.1	0.961529	0.000151921
I	3-Hydroxybutyrate	Pbr027588.1	0.882406	0.00251482
I	3-Hydroxybutyrate	Pbr027641.1	0.913465	0.000585423
I	3-Hydroxybutyrate	Pbr027712.1	0.96007	0.000156843
I	3-Hydroxybutyrate	Pbr027783.1	-0.855814	0.0047577
I	3-Hydroxybutyrate	Pbr027854.1	0.930793	0.000793446
I	3-Hydroxybutyrate	Pbr027887.1	0.888152	0.00193799
I	3-Hydroxybutyrate	Pbr027888.1	0.90072	0.00461966
I	3-Hydroxybutyrate	Pbr027901.1	-0.913439	0.000569837
I	3-Hydroxybutyrate	Pbr027930.1	-0.897217	0.00138921
I	3-Hydroxybutyrate	Pbr027985.1	0.94208	9.87427e-05
I	3-Hydroxybutyrate	Pbr028003.1	-0.943419	9.18307e-05
I	3-Hydroxybutyrate	Pbr028099.1	-0.857683	0.0030411
I	3-Hydroxybutyrate	Pbr028139.1	-0.876622	0.0017952
I	3-Hydroxybutyrate	Pbr028195.1	-0.931022	0.000413978
I	3-Hydroxybutyrate	Pbr028199.1	-0.853364	0.00324599
I	3-Hydroxybutyrate	Pbr028217.1	0.902855	0.000611999
I	3-Hydroxybutyrate	Pbr028275.1	0.978938	6.36065e-06
I	3-Hydroxybutyrate	Pbr028293.1	0.97857	2.6109e-05
I	3-Hydroxybutyrate	Pbr028328.1	0.925323	0.000407164
I	3-Hydroxybutyrate	Pbr028372.1	0.874017	0.005623
I	3-Hydroxybutyrate	Pbr028384.1	0.885813	0.00118864
I	3-Hydroxybutyrate	Pbr028414.1	0.92635	0.000670508
I	3-Hydroxybutyrate	Pbr028486.1	-0.942751	0.000119038
I	3-Hydroxybutyrate	Pbr028677.1	-0.854818	0.0217858
I	3-Hydroxybutyrate	Pbr028707.1	-0.859025	0.00384594
I	3-Hydroxybutyrate	Pbr028835.1	0.935867	0.000276079
I	3-Hydroxybutyrate	Pbr028837.1	0.881049	0.00442961
I	3-Hydroxybutyrate	Pbr028918.1	0.890077	0.00176804
I	3-Hydroxybutyrate	Pbr028960.1	0.937396	0.000249755
I	3-Hydroxybutyrate	Pbr029041.1	0.911283	0.000771417
I	3-Hydroxybutyrate	Pbr029086.1	0.857079	0.00298615
I	3-Hydroxybutyrate	Pbr029094.1	0.852395	0.00290131
I	3-Hydroxybutyrate	Pbr029096.1	0.878258	0.00580058
I	3-Hydroxybutyrate	Pbr029275.1	-0.876743	0.00355257
I	3-Hydroxybutyrate	Pbr029291.2	0.958516	9.52468e-05
I	3-Hydroxybutyrate	Pbr029293.1	0.945653	0.000182176
I	3-Hydroxybutyrate	Pbr029320.1	-0.877037	0.00196313
I	3-Hydroxybutyrate	Pbr029366.1	0.897119	0.00100447
I	3-Hydroxybutyrate	Pbr029439.1	-0.901588	0.00196159
I	3-Hydroxybutyrate	Pbr029529.1	0.869406	0.00509683
I	3-Hydroxybutyrate	Pbr029610.1	0.872083	0.00241491
I	3-Hydroxybutyrate	Pbr029823.1	-0.873399	0.0118946
I	3-Hydroxybutyrate	Pbr029929.1	-0.927406	0.000596726
I	3-Hydroxybutyrate	Pbr029953.1	0.921738	0.000291764
I	3-Hydroxybutyrate	Pbr029997.1	-0.850675	0.00339031
I	3-Hydroxybutyrate	Pbr030104.1	0.939605	0.000388922
I	3-Hydroxybutyrate	Pbr030142.1	0.891034	0.0017505
I	3-Hydroxybutyrate	Pbr030370.1	0.928404	0.000318847
I	3-Hydroxybutyrate	Pbr030373.1	-0.905467	0.00103659
I	3-Hydroxybutyrate	Pbr030375.1	0.914367	0.00047778
I	3-Hydroxybutyrate	Pbr030385.1	-0.891699	0.00385462
I	3-Hydroxybutyrate	Pbr030393.1	0.892544	0.00191646
I	3-Hydroxybutyrate	Pbr030467.1	-0.933412	0.000573915
I	3-Hydroxybutyrate	Pbr030468.1	0.881155	0.00444698
I	3-Hydroxybutyrate	Pbr030503.1	0.874571	0.00212027
I	3-Hydroxybutyrate	Pbr030577.1	-0.860745	0.00302192
I	3-Hydroxybutyrate	Pbr030641.1	0.968311	5.66145e-05
I	3-Hydroxybutyrate	Pbr030658.1	0.949518	0.000221842
I	3-Hydroxybutyrate	Pbr030760.1	0.960861	3.95869e-05
I	3-Hydroxybutyrate	Pbr030766.1	-0.90375	0.0083896
I	3-Hydroxybutyrate	Pbr030783.1	-0.871208	0.00304334
I	3-Hydroxybutyrate	Pbr030796.1	0.964078	6.53367e-05
I	3-Hydroxybutyrate	Pbr030954.1	-0.942454	0.000140732
I	3-Hydroxybutyrate	Pbr031104.1	0.970825	4.58047e-05
I	3-Hydroxybutyrate	Pbr031156.1	-0.898187	0.00322168
I	3-Hydroxybutyrate	Pbr031177.1	-0.892847	0.00148533
I	3-Hydroxybutyrate	Pbr031192.1	0.861434	0.00329092
I	3-Hydroxybutyrate	Pbr031234.1	-0.930865	0.000268253
I	3-Hydroxybutyrate	Pbr031317.1	-0.857794	0.00629493
I	3-Hydroxybutyrate	Pbr031340.1	-0.906784	0.0088443
I	3-Hydroxybutyrate	Pbr031365.1	-0.88757	0.00283155
I	3-Hydroxybutyrate	Pbr031395.1	0.966957	3.60439e-05
I	3-Hydroxybutyrate	Pbr031454.1	0.872016	0.00156505
I	3-Hydroxybutyrate	Pbr031708.1	0.85371	0.00392341
I	3-Hydroxybutyrate	Pbr031713.2	-0.964986	4.99734e-05
I	3-Hydroxybutyrate	Pbr031870.1	0.946126	0.000569084
I	3-Hydroxybutyrate	Pbr031904.1	0.856072	0.00294579
I	3-Hydroxybutyrate	Pbr031914.1	0.904384	0.00646363
I	3-Hydroxybutyrate	Pbr032047.1	-0.98515	1.51778e-05
I	3-Hydroxybutyrate	Pbr032067.1	-0.884119	0.0019646
I	3-Hydroxybutyrate	Pbr032107.2	-0.904886	0.000942464
I	3-Hydroxybutyrate	Pbr032123.1	-0.958885	6.70705e-05
I	3-Hydroxybutyrate	Pbr032256.1	0.927191	0.000540936
I	3-Hydroxybutyrate	Pbr032352.1	0.90613	0.000562803
I	3-Hydroxybutyrate	Pbr032383.2	0.863272	0.00317901
I	3-Hydroxybutyrate	Pbr032488.1	-0.852263	0.0161216
I	3-Hydroxybutyrate	Pbr032602.1	0.905696	0.00158248
I	3-Hydroxybutyrate	Pbr032611.1	-0.879155	0.00188844
I	3-Hydroxybutyrate	Pbr032790.1	0.963726	2.80898e-05
I	3-Hydroxybutyrate	Pbr032791.1	0.862692	0.0125934
I	3-Hydroxybutyrate	Pbr032989.1	-0.862914	0.00216825
I	3-Hydroxybutyrate	Pbr033111.2	0.892459	0.00130766
I	3-Hydroxybutyrate	Pbr033163.1	0.868513	0.00199834
I	3-Hydroxybutyrate	Pbr033324.1	-0.944138	0.00266141
I	3-Hydroxybutyrate	Pbr033362.1	-0.915201	0.00644995
I	3-Hydroxybutyrate	Pbr033539.1	-0.907298	0.00330204
I	3-Hydroxybutyrate	Pbr033597.1	0.902293	0.00124303
I	3-Hydroxybutyrate	Pbr033689.1	-0.889786	0.00538262
I	3-Hydroxybutyrate	Pbr033901.1	-0.884748	0.00154365
I	3-Hydroxybutyrate	Pbr033909.1	-0.869175	0.00293321
I	3-Hydroxybutyrate	Pbr033934.1	0.861715	0.00315601
I	3-Hydroxybutyrate	Pbr034039.1	0.944821	9.39421e-05
I	3-Hydroxybutyrate	Pbr034195.1	-0.863087	0.00362472
I	3-Hydroxybutyrate	Pbr034246.1	-0.892228	0.00154677
I	3-Hydroxybutyrate	Pbr034452.1	-0.857965	0.00310796
I	3-Hydroxybutyrate	Pbr034601.1	0.893633	0.0140541
I	3-Hydroxybutyrate	Pbr034646.1	-0.925626	0.0011224
I	3-Hydroxybutyrate	Pbr034762.1	0.924614	0.000866483
I	3-Hydroxybutyrate	Pbr034852.1	0.908215	0.000984374
I	3-Hydroxybutyrate	Pbr034870.2	0.958994	6.77317e-05
I	3-Hydroxybutyrate	Pbr034962.1	0.925663	0.000885575
I	3-Hydroxybutyrate	Pbr035142.1	0.935747	0.000434545
I	3-Hydroxybutyrate	Pbr035263.1	0.940056	0.000396295
I	3-Hydroxybutyrate	Pbr035525.1	-0.965265	3.55367e-05
I	3-Hydroxybutyrate	Pbr035560.1	-0.86394	0.00361098
I	3-Hydroxybutyrate	Pbr035633.1	0.898438	0.00100652
I	3-Hydroxybutyrate	Pbr035641.3	-0.91592	0.0011184
I	3-Hydroxybutyrate	Pbr035859.1	0.886836	0.0014738
I	3-Hydroxybutyrate	Pbr035915.2	-0.869069	0.00236686
I	3-Hydroxybutyrate	Pbr036081.1	0.915078	0.000761903
I	3-Hydroxybutyrate	Pbr036143.1	0.935556	0.00027333
I	3-Hydroxybutyrate	Pbr036145.1	-0.916043	0.00403881
I	3-Hydroxybutyrate	Pbr036263.1	0.920833	0.000537149
I	3-Hydroxybutyrate	Pbr036275.1	-0.869732	0.00458412
I	3-Hydroxybutyrate	Pbr036351.1	0.909912	0.00076892
I	3-Hydroxybutyrate	Pbr036391.1	-0.882931	0.00172768
I	3-Hydroxybutyrate	Pbr036397.1	-0.85481	0.0123373
I	3-Hydroxybutyrate	Pbr036432.1	-0.876477	0.00215215
I	3-Hydroxybutyrate	Pbr036506.1	0.921671	0.000279542
I	3-Hydroxybutyrate	Pbr036598.1	-0.908205	0.00352963
I	3-Hydroxybutyrate	Pbr036911.2	-0.864479	0.0205384
I	3-Hydroxybutyrate	Pbr036920.3	0.856621	0.00368553
I	3-Hydroxybutyrate	Pbr036940.1	0.859835	0.0042027
I	3-Hydroxybutyrate	Pbr037017.1	0.854453	0.00388779
I	3-Hydroxybutyrate	Pbr037063.1	0.940405	0.00018477
I	3-Hydroxybutyrate	Pbr037145.1	-0.908223	0.000723945
I	3-Hydroxybutyrate	Pbr037225.1	-0.856188	0.00385925
I	3-Hydroxybutyrate	Pbr037318.1	0.939189	0.000237065
I	3-Hydroxybutyrate	Pbr037350.1	-0.90637	0.00237328
I	3-Hydroxybutyrate	Pbr037371.1	-0.854891	0.0178464
I	3-Hydroxybutyrate	Pbr037395.1	0.908367	0.000474396
I	3-Hydroxybutyrate	Pbr037481.1	0.89107	0.00144016
I	3-Hydroxybutyrate	Pbr037756.1	0.907866	0.000526739
I	3-Hydroxybutyrate	Pbr037789.1	0.919417	0.000357148
I	3-Hydroxybutyrate	Pbr037810.1	-0.916742	0.00347085
I	3-Hydroxybutyrate	Pbr037861.1	0.879732	0.00324425
I	3-Hydroxybutyrate	Pbr037949.2	-0.883154	0.00203631
I	3-Hydroxybutyrate	Pbr038201.1	-0.884708	0.00303972
I	3-Hydroxybutyrate	Pbr038224.1	-0.860664	0.00394652
I	3-Hydroxybutyrate	Pbr038252.1	-0.888713	0.00144017
I	3-Hydroxybutyrate	Pbr038314.1	0.908053	0.00677632
I	3-Hydroxybutyrate	Pbr038346.1	0.921945	0.000448605
I	3-Hydroxybutyrate	Pbr038355.1	-0.939865	0.000651893
I	3-Hydroxybutyrate	Pbr038411.1	0.913981	0.000751413
I	3-Hydroxybutyrate	Pbr038497.1	-0.885911	0.00191989
I	3-Hydroxybutyrate	Pbr038628.1	-0.881342	0.00213554
I	3-Hydroxybutyrate	Pbr038641.1	-0.976906	2.63652e-05
I	3-Hydroxybutyrate	Pbr038647.1	0.889387	0.00135173
I	3-Hydroxybutyrate	Pbr038709.1	0.958707	4.02629e-05
I	3-Hydroxybutyrate	Pbr038975.1	0.876517	0.00524645
I	3-Hydroxybutyrate	Pbr039052.1	0.865308	0.00233619
I	3-Hydroxybutyrate	Pbr039070.1	0.873385	0.00428351
I	3-Hydroxybutyrate	Pbr039073.1	-0.867041	0.00430311
I	3-Hydroxybutyrate	Pbr039125.1	-0.863384	0.00316787
I	3-Hydroxybutyrate	Pbr039126.1	-0.922051	0.000388415
I	3-Hydroxybutyrate	Pbr039130.1	0.981088	4.07283e-06
I	3-Hydroxybutyrate	Pbr039134.1	-0.866034	0.00899782
I	3-Hydroxybutyrate	Pbr039154.1	-0.928603	0.00162435
I	3-Hydroxybutyrate	Pbr039278.2	0.901569	0.000750011
I	3-Hydroxybutyrate	Pbr039483.2	0.931554	0.000755771
I	3-Hydroxybutyrate	Pbr039579.1	0.966367	5.84978e-05
I	3-Hydroxybutyrate	Pbr039580.1	-0.886464	0.0027774
I	3-Hydroxybutyrate	Pbr039775.1	-0.851638	0.00706447
I	3-Hydroxybutyrate	Pbr039807.1	0.883139	0.00171447
I	3-Hydroxybutyrate	Pbr039848.1	0.982315	3.83833e-06
I	3-Hydroxybutyrate	Pbr039959.1	-0.921912	0.00115607
I	3-Hydroxybutyrate	Pbr039964.1	0.856632	0.00380842
I	3-Hydroxybutyrate	Pbr039999.1	0.915666	0.000791373
I	3-Hydroxybutyrate	Pbr040039.1	0.968026	2.38725e-05
I	3-Hydroxybutyrate	Pbr040279.1	-0.928016	0.000518786
I	3-Hydroxybutyrate	Pbr040286.1	-0.908519	0.000636372
I	3-Hydroxybutyrate	Pbr040336.1	-0.904092	0.00258686
I	3-Hydroxybutyrate	Pbr040349.1	0.935066	0.00028153
I	3-Hydroxybutyrate	Pbr040350.1	0.914289	0.000776455
I	3-Hydroxybutyrate	Pbr040396.1	0.871829	0.00380838
I	3-Hydroxybutyrate	Pbr040464.1	-0.902002	0.00123551
I	3-Hydroxybutyrate	Pbr040489.1	0.890779	0.00180854
I	3-Hydroxybutyrate	Pbr040493.1	-0.86379	0.0296014
I	3-Hydroxybutyrate	Pbr040592.1	-0.892184	0.00300473
I	3-Hydroxybutyrate	Pbr040610.1	-0.899852	0.000841581
I	3-Hydroxybutyrate	Pbr040620.1	0.948766	7.28738e-05
I	3-Hydroxybutyrate	Pbr040623.1	0.902229	0.000876004
I	3-Hydroxybutyrate	Pbr040641.3	-0.898367	0.00426257
I	3-Hydroxybutyrate	Pbr040642.1	0.934426	0.000536441
I	3-Hydroxybutyrate	Pbr040678.1	-0.906944	0.0015599
I	3-Hydroxybutyrate	Pbr040712.1	0.956299	7.20357e-05
I	3-Hydroxybutyrate	Pbr041193.1	-0.865829	0.0031222
I	3-Hydroxybutyrate	Pbr041255.1	-0.868425	0.0214822
I	3-Hydroxybutyrate	Pbr041456.1	0.948523	0.000552803
I	3-Hydroxybutyrate	Pbr041491.1	-0.904476	0.00264107
I	3-Hydroxybutyrate	Pbr041509.1	-0.932904	0.000965751
I	3-Hydroxybutyrate	Pbr041531.1	0.899934	0.000809444
I	3-Hydroxybutyrate	Pbr041726.1	-0.912422	0.000454918
I	3-Hydroxybutyrate	Pbr041751.3	-0.884935	0.00794606
I	3-Hydroxybutyrate	Pbr041791.1	0.866154	0.00194147
I	3-Hydroxybutyrate	Pbr041820.1	-0.948072	0.00201084
I	3-Hydroxybutyrate	Pbr041849.1	-0.954463	0.000691602
I	3-Hydroxybutyrate	Pbr041885.2	0.935359	0.000406767
I	3-Hydroxybutyrate	Pbr042074.1	-0.915151	0.000634832
I	3-Hydroxybutyrate	Pbr042090.1	-0.929384	0.000394728
I	3-Hydroxybutyrate	Pbr042387.1	0.955215	0.000130496
I	3-Hydroxybutyrate	Pbr042651.1	0.862569	0.00346484
I	3-Hydroxybutyrate	Pbr042656.1	-0.88587	0.00136461
I	3-Hydroxybutyrate	Pbr042683.1	0.926964	0.00601608
I	3-Hydroxybutyrate	Pbr042706.1	-0.896695	0.00615102
I	3-Hydroxybutyrate	Pbr042723.1	0.92096	0.00232679
I	3-Hydroxybutyrate	Pbr042745.1	0.919105	0.000765774
I	3-Hydroxybutyrate	Pbr042913.1	0.902764	0.00177769
I	4-Hydroxybenzaldehyde	Pbr000019.1	0.900594	0.00248851
I	4-Hydroxybenzaldehyde	Pbr000051.1	0.983169	3.32405e-06
I	4-Hydroxybenzaldehyde	Pbr000144.1	0.901676	0.0013558
I	4-Hydroxybenzaldehyde	Pbr000148.1	-0.947966	0.000326846
I	4-Hydroxybenzaldehyde	Pbr000167.1	-0.867577	0.00626913
I	4-Hydroxybenzaldehyde	Pbr000208.1	-0.942722	0.000558806
I	4-Hydroxybenzaldehyde	Pbr000222.1	-0.895863	0.00303491
I	4-Hydroxybenzaldehyde	Pbr000274.1	0.851184	0.00969744
I	4-Hydroxybenzaldehyde	Pbr000277.1	-0.940649	0.000725821
I	4-Hydroxybenzaldehyde	Pbr000287.1	-0.953962	0.00011237
I	4-Hydroxybenzaldehyde	Pbr000293.1	-0.909192	0.000757609
I	4-Hydroxybenzaldehyde	Pbr000322.1	0.900091	0.00173716
I	4-Hydroxybenzaldehyde	Pbr000380.1	0.866646	0.00365332
I	4-Hydroxybenzaldehyde	Pbr000392.1	-0.939542	0.000647917
I	4-Hydroxybenzaldehyde	Pbr000418.1	-0.898542	0.00118269
I	4-Hydroxybenzaldehyde	Pbr000420.1	0.974855	1.06641e-05
I	4-Hydroxybenzaldehyde	Pbr000441.1	0.950831	0.000185784
I	4-Hydroxybenzaldehyde	Pbr000452.1	0.977348	1.09615e-05
I	4-Hydroxybenzaldehyde	Pbr000461.1	0.879929	0.00222612
I	4-Hydroxybenzaldehyde	Pbr000487.1	-0.866183	0.00741636
I	4-Hydroxybenzaldehyde	Pbr000490.1	-0.94919	0.000180941
I	4-Hydroxybenzaldehyde	Pbr000518.1	0.885905	0.00121866
I	4-Hydroxybenzaldehyde	Pbr000528.2	0.858437	0.00923372
I	4-Hydroxybenzaldehyde	Pbr000561.1	0.892504	0.0042878
I	4-Hydroxybenzaldehyde	Pbr000606.1	-0.888419	0.00427835
I	4-Hydroxybenzaldehyde	Pbr000648.1	0.937494	0.000396566
I	4-Hydroxybenzaldehyde	Pbr000683.1	0.900927	0.00397707
I	4-Hydroxybenzaldehyde	Pbr000694.1	-0.855426	0.00487967
I	4-Hydroxybenzaldehyde	Pbr000712.1	0.965444	5.43982e-05
I	4-Hydroxybenzaldehyde	Pbr000747.1	0.89458	0.000836287
I	4-Hydroxybenzaldehyde	Pbr000751.2	-0.872228	0.00282027
I	4-Hydroxybenzaldehyde	Pbr000808.1	0.932237	0.000387927
I	4-Hydroxybenzaldehyde	Pbr000825.1	0.95373	0.00010968
I	4-Hydroxybenzaldehyde	Pbr000829.1	-0.850028	0.00849092
I	4-Hydroxybenzaldehyde	Pbr000848.1	-0.87084	0.00277581
I	4-Hydroxybenzaldehyde	Pbr000879.2	0.860273	0.00341084
I	4-Hydroxybenzaldehyde	Pbr001015.1	-0.851565	0.00588327
I	4-Hydroxybenzaldehyde	Pbr001124.1	0.892052	0.00153374
I	4-Hydroxybenzaldehyde	Pbr001139.1	-0.91989	0.000484796
I	4-Hydroxybenzaldehyde	Pbr001165.1	0.906592	0.00110684
I	4-Hydroxybenzaldehyde	Pbr001200.1	0.987268	2.53923e-06
I	4-Hydroxybenzaldehyde	Pbr001201.3	0.862116	0.00251544
I	4-Hydroxybenzaldehyde	Pbr001218.1	-0.924659	0.000610039
I	4-Hydroxybenzaldehyde	Pbr001228.1	0.972928	2.48935e-05
I	4-Hydroxybenzaldehyde	Pbr001561.1	-0.886712	0.00417178
I	4-Hydroxybenzaldehyde	Pbr001621.1	0.923269	0.000356736
I	4-Hydroxybenzaldehyde	Pbr001634.1	-0.881456	0.00200646
I	4-Hydroxybenzaldehyde	Pbr001653.1	-0.901767	0.00219063
I	4-Hydroxybenzaldehyde	Pbr001686.1	0.982203	3.41351e-06
I	4-Hydroxybenzaldehyde	Pbr001705.1	0.90866	0.00160618
I	4-Hydroxybenzaldehyde	Pbr001867.1	0.937368	0.000262921
I	4-Hydroxybenzaldehyde	Pbr001954.1	-0.911478	0.00123736
I	4-Hydroxybenzaldehyde	Pbr001978.1	-0.88564	0.00441458
I	4-Hydroxybenzaldehyde	Pbr001986.1	0.859907	0.00415277
I	4-Hydroxybenzaldehyde	Pbr002093.1	0.895516	0.00243787
I	4-Hydroxybenzaldehyde	Pbr002105.1	-0.953895	0.000214195
I	4-Hydroxybenzaldehyde	Pbr002179.2	-0.964822	5.49534e-05
I	4-Hydroxybenzaldehyde	Pbr002193.1	-0.923748	0.000683288
I	4-Hydroxybenzaldehyde	Pbr002202.1	-0.954012	0.000139615
I	4-Hydroxybenzaldehyde	Pbr002311.1	0.855081	0.00319757
I	4-Hydroxybenzaldehyde	Pbr002318.2	0.900471	0.00104556
I	4-Hydroxybenzaldehyde	Pbr002320.1	0.886784	0.00279711
I	4-Hydroxybenzaldehyde	Pbr002321.1	-0.904401	0.00143369
I	4-Hydroxybenzaldehyde	Pbr002359.1	-0.909558	0.00198548
I	4-Hydroxybenzaldehyde	Pbr002375.1	-0.942219	0.000674944
I	4-Hydroxybenzaldehyde	Pbr002397.1	-0.92803	0.000565482
I	4-Hydroxybenzaldehyde	Pbr002516.1	-0.93989	0.000270821
I	4-Hydroxybenzaldehyde	Pbr002535.1	-0.86461	0.0109909
I	4-Hydroxybenzaldehyde	Pbr002557.1	-0.942566	0.000224249
I	4-Hydroxybenzaldehyde	Pbr002563.1	0.894872	0.00153226
I	4-Hydroxybenzaldehyde	Pbr002591.1	-0.861273	0.00535192
I	4-Hydroxybenzaldehyde	Pbr002602.1	-0.953397	0.000189879
I	4-Hydroxybenzaldehyde	Pbr002672.1	0.961613	7.02121e-05
I	4-Hydroxybenzaldehyde	Pbr002774.1	0.912065	0.00137517
I	4-Hydroxybenzaldehyde	Pbr002823.1	0.961665	8.05292e-05
I	4-Hydroxybenzaldehyde	Pbr002834.1	0.879312	0.0023085
I	4-Hydroxybenzaldehyde	Pbr002969.1	-0.961559	7.93673e-05
I	4-Hydroxybenzaldehyde	Pbr002973.1	-0.932679	0.000551022
I	4-Hydroxybenzaldehyde	Pbr003003.1	0.988452	1.06692e-06
I	4-Hydroxybenzaldehyde	Pbr003005.1	0.903695	0.00148039
I	4-Hydroxybenzaldehyde	Pbr003086.1	-0.911742	0.0011181
I	4-Hydroxybenzaldehyde	Pbr003100.1	0.953588	0.000178717
I	4-Hydroxybenzaldehyde	Pbr003106.1	-0.889745	0.00396785
I	4-Hydroxybenzaldehyde	Pbr003130.1	0.920203	0.000808662
I	4-Hydroxybenzaldehyde	Pbr003141.1	-0.970599	4.59086e-05
I	4-Hydroxybenzaldehyde	Pbr003185.1	-0.88664	0.0025115
I	4-Hydroxybenzaldehyde	Pbr003248.1	0.980998	2.07598e-05
I	4-Hydroxybenzaldehyde	Pbr003253.1	0.905783	0.00177952
I	4-Hydroxybenzaldehyde	Pbr003312.1	-0.934706	0.000684871
I	4-Hydroxybenzaldehyde	Pbr003601.1	0.936409	0.000409983
I	4-Hydroxybenzaldehyde	Pbr003695.1	-0.897373	0.0025717
I	4-Hydroxybenzaldehyde	Pbr003748.1	-0.902678	0.00196912
I	4-Hydroxybenzaldehyde	Pbr003821.1	0.860135	0.00427344
I	4-Hydroxybenzaldehyde	Pbr003834.1	-0.936751	0.000468199
I	4-Hydroxybenzaldehyde	Pbr003875.1	0.855776	0.00404306
I	4-Hydroxybenzaldehyde	Pbr003936.1	0.876691	0.00406817
I	4-Hydroxybenzaldehyde	Pbr003980.1	-0.86232	0.00320153
I	4-Hydroxybenzaldehyde	Pbr004025.1	0.904762	0.00182344
I	4-Hydroxybenzaldehyde	Pbr004035.1	-0.851929	0.00399841
I	4-Hydroxybenzaldehyde	Pbr004069.1	0.863044	0.00329933
I	4-Hydroxybenzaldehyde	Pbr004114.1	0.88534	0.0022061
I	4-Hydroxybenzaldehyde	Pbr004189.1	0.884043	0.00167826
I	4-Hydroxybenzaldehyde	Pbr004245.1	0.905707	0.00115332
I	4-Hydroxybenzaldehyde	Pbr004252.1	-0.914508	0.000611668
I	4-Hydroxybenzaldehyde	Pbr004262.1	0.920135	0.000418524
I	4-Hydroxybenzaldehyde	Pbr004280.1	0.877807	0.00288938
I	4-Hydroxybenzaldehyde	Pbr004289.1	0.9517	0.000198796
I	4-Hydroxybenzaldehyde	Pbr004316.1	0.893181	0.00174204
I	4-Hydroxybenzaldehyde	Pbr004374.1	0.907714	0.000988269
I	4-Hydroxybenzaldehyde	Pbr004375.1	0.964799	4.21416e-05
I	4-Hydroxybenzaldehyde	Pbr004380.1	0.885944	0.0022599
I	4-Hydroxybenzaldehyde	Pbr004449.1	0.987751	2.13503e-06
I	4-Hydroxybenzaldehyde	Pbr004481.1	-0.861563	0.0050298
I	4-Hydroxybenzaldehyde	Pbr004515.1	0.959714	5.73512e-05
I	4-Hydroxybenzaldehyde	Pbr004522.1	-0.88672	0.00210787
I	4-Hydroxybenzaldehyde	Pbr004543.1	0.864726	0.0201131
I	4-Hydroxybenzaldehyde	Pbr004667.1	0.930828	0.000222668
I	4-Hydroxybenzaldehyde	Pbr004708.1	0.986977	9.36685e-07
I	4-Hydroxybenzaldehyde	Pbr004774.1	0.976927	9.07949e-06
I	4-Hydroxybenzaldehyde	Pbr004824.1	0.944426	8.22553e-05
I	4-Hydroxybenzaldehyde	Pbr004829.1	0.853984	0.00385869
I	4-Hydroxybenzaldehyde	Pbr004889.1	-0.870266	0.00299628
I	4-Hydroxybenzaldehyde	Pbr004891.1	-0.882411	0.00315324
I	4-Hydroxybenzaldehyde	Pbr004894.1	-0.922628	0.000647489
I	4-Hydroxybenzaldehyde	Pbr004956.1	0.932754	0.000459354
I	4-Hydroxybenzaldehyde	Pbr004958.1	0.932698	0.000238342
I	4-Hydroxybenzaldehyde	Pbr004983.2	-0.883977	0.00441299
I	4-Hydroxybenzaldehyde	Pbr004998.1	-0.958272	6.27169e-05
I	4-Hydroxybenzaldehyde	Pbr005011.1	0.903662	0.00121574
I	4-Hydroxybenzaldehyde	Pbr005064.1	0.857161	0.00565474
I	4-Hydroxybenzaldehyde	Pbr005122.1	0.93008	0.000621124
I	4-Hydroxybenzaldehyde	Pbr005124.1	0.901025	0.00169934
I	4-Hydroxybenzaldehyde	Pbr005129.1	0.87933	0.00269149
I	4-Hydroxybenzaldehyde	Pbr005152.1	-0.923728	0.000698811
I	4-Hydroxybenzaldehyde	Pbr005179.1	0.876902	0.00331414
I	4-Hydroxybenzaldehyde	Pbr005226.1	-0.979324	2.55867e-05
I	4-Hydroxybenzaldehyde	Pbr005251.1	-0.871419	0.00286983
I	4-Hydroxybenzaldehyde	Pbr005258.1	0.902949	0.00254094
I	4-Hydroxybenzaldehyde	Pbr005261.1	0.91176	0.000775717
I	4-Hydroxybenzaldehyde	Pbr005351.1	0.949215	0.000184203
I	4-Hydroxybenzaldehyde	Pbr005412.1	0.932059	0.000200544
I	4-Hydroxybenzaldehyde	Pbr005413.1	0.915963	0.00035996
I	4-Hydroxybenzaldehyde	Pbr005450.2	0.937587	0.000160518
I	4-Hydroxybenzaldehyde	Pbr005471.2	-0.927933	0.000977052
I	4-Hydroxybenzaldehyde	Pbr005476.1	-0.981281	3.89018e-06
I	4-Hydroxybenzaldehyde	Pbr005489.3	0.884272	0.00320916
I	4-Hydroxybenzaldehyde	Pbr005615.1	0.919227	0.000879569
I	4-Hydroxybenzaldehyde	Pbr005630.1	-0.864332	0.00507455
I	4-Hydroxybenzaldehyde	Pbr005690.1	0.983603	2.3658e-06
I	4-Hydroxybenzaldehyde	Pbr005692.1	0.913908	0.000808862
I	4-Hydroxybenzaldehyde	Pbr005696.1	-0.978207	6.03088e-06
I	4-Hydroxybenzaldehyde	Pbr005744.1	0.937802	0.000328007
I	4-Hydroxybenzaldehyde	Pbr005794.1	-0.947243	0.000165914
I	4-Hydroxybenzaldehyde	Pbr005797.1	0.85291	0.0081109
I	4-Hydroxybenzaldehyde	Pbr005813.1	-0.866363	0.00564573
I	4-Hydroxybenzaldehyde	Pbr005831.1	-0.909663	0.00199636
I	4-Hydroxybenzaldehyde	Pbr005832.1	-0.98328	5.16999e-06
I	4-Hydroxybenzaldehyde	Pbr005848.1	0.859631	0.00315543
I	4-Hydroxybenzaldehyde	Pbr005879.1	-0.932258	0.000360207
I	4-Hydroxybenzaldehyde	Pbr005888.1	-0.896013	0.00219051
I	4-Hydroxybenzaldehyde	Pbr005899.1	-0.853937	0.00792893
I	4-Hydroxybenzaldehyde	Pbr005974.1	-0.92352	0.0020098
I	4-Hydroxybenzaldehyde	Pbr006002.1	0.906858	0.000524723
I	4-Hydroxybenzaldehyde	Pbr006125.1	0.9415	0.000182022
I	4-Hydroxybenzaldehyde	Pbr006132.1	0.854534	0.00588895
I	4-Hydroxybenzaldehyde	Pbr006170.1	0.949822	0.000150247
I	4-Hydroxybenzaldehyde	Pbr006178.1	-0.962034	8.37432e-05
I	4-Hydroxybenzaldehyde	Pbr006204.1	0.901898	0.0010713
I	4-Hydroxybenzaldehyde	Pbr006253.1	0.940849	0.0007151
I	4-Hydroxybenzaldehyde	Pbr006324.1	0.882502	0.00182477
I	4-Hydroxybenzaldehyde	Pbr006329.1	0.932178	0.000362965
I	4-Hydroxybenzaldehyde	Pbr006343.1	0.966068	8.69219e-05
I	4-Hydroxybenzaldehyde	Pbr006430.1	0.970476	2.04617e-05
I	4-Hydroxybenzaldehyde	Pbr006523.1	-0.915573	0.000794484
I	4-Hydroxybenzaldehyde	Pbr006568.1	0.852716	0.00502504
I	4-Hydroxybenzaldehyde	Pbr006613.1	0.965245	1.88039e-05
I	4-Hydroxybenzaldehyde	Pbr006668.1	0.923523	0.000608419
I	4-Hydroxybenzaldehyde	Pbr006675.1	0.964338	5.83976e-05
I	4-Hydroxybenzaldehyde	Pbr006705.1	-0.948257	0.000197932
I	4-Hydroxybenzaldehyde	Pbr006709.1	0.939054	0.000441802
I	4-Hydroxybenzaldehyde	Pbr006740.1	0.884052	0.00289134
I	4-Hydroxybenzaldehyde	Pbr006813.1	-0.937401	0.000352012
I	4-Hydroxybenzaldehyde	Pbr006975.2	0.870478	0.00216966
I	4-Hydroxybenzaldehyde	Pbr007110.1	0.918112	0.00183376
I	4-Hydroxybenzaldehyde	Pbr007150.1	0.952879	0.000543435
I	4-Hydroxybenzaldehyde	Pbr007161.1	-0.920672	0.000634296
I	4-Hydroxybenzaldehyde	Pbr007185.1	0.917371	0.000393548
I	4-Hydroxybenzaldehyde	Pbr007219.1	0.865441	0.00354283
I	4-Hydroxybenzaldehyde	Pbr007280.1	0.907861	0.00102147
I	4-Hydroxybenzaldehyde	Pbr007297.1	0.989667	5.97405e-07
I	4-Hydroxybenzaldehyde	Pbr007334.1	-0.937116	0.000322994
I	4-Hydroxybenzaldehyde	Pbr007343.1	0.964999	4.98937e-05
I	4-Hydroxybenzaldehyde	Pbr007353.1	-0.919348	0.0016685
I	4-Hydroxybenzaldehyde	Pbr007402.1	0.977329	8.76689e-06
I	4-Hydroxybenzaldehyde	Pbr007489.3	0.902972	0.000764704
I	4-Hydroxybenzaldehyde	Pbr007518.1	0.903089	0.00136309
I	4-Hydroxybenzaldehyde	Pbr007627.1	0.976611	8.90666e-06
I	4-Hydroxybenzaldehyde	Pbr007674.1	-0.960919	2.85128e-05
I	4-Hydroxybenzaldehyde	Pbr007702.2	0.94673	0.000372394
I	4-Hydroxybenzaldehyde	Pbr007723.1	0.954934	5.47835e-05
I	4-Hydroxybenzaldehyde	Pbr007730.1	-0.929408	0.000558445
I	4-Hydroxybenzaldehyde	Pbr007749.1	0.94713	0.000181453
I	4-Hydroxybenzaldehyde	Pbr007803.1	0.880099	0.00323912
I	4-Hydroxybenzaldehyde	Pbr007816.1	-0.851587	0.00607464
I	4-Hydroxybenzaldehyde	Pbr007839.1	0.930803	0.000310286
I	4-Hydroxybenzaldehyde	Pbr007903.1	0.858794	0.003343
I	4-Hydroxybenzaldehyde	Pbr007925.1	0.887306	0.00227085
I	4-Hydroxybenzaldehyde	Pbr008047.1	0.858699	0.00579102
I	4-Hydroxybenzaldehyde	Pbr008050.1	0.868436	0.00316754
I	4-Hydroxybenzaldehyde	Pbr008107.1	0.950419	5.65054e-05
I	4-Hydroxybenzaldehyde	Pbr008161.1	0.908929	0.000897502
I	4-Hydroxybenzaldehyde	Pbr008171.1	0.91539	0.000932111
I	4-Hydroxybenzaldehyde	Pbr008288.1	0.98619	4.66079e-06
I	4-Hydroxybenzaldehyde	Pbr008358.1	0.866203	0.00242296
I	4-Hydroxybenzaldehyde	Pbr008363.1	0.930321	0.000198864
I	4-Hydroxybenzaldehyde	Pbr008367.2	-0.947636	0.000219644
I	4-Hydroxybenzaldehyde	Pbr008387.1	0.937206	0.000175031
I	4-Hydroxybenzaldehyde	Pbr008407.1	0.878766	0.00350578
I	4-Hydroxybenzaldehyde	Pbr008420.1	0.893193	0.00154461
I	4-Hydroxybenzaldehyde	Pbr008452.1	0.973736	6.47647e-05
I	4-Hydroxybenzaldehyde	Pbr008479.1	0.877356	0.00212119
I	4-Hydroxybenzaldehyde	Pbr008664.2	0.880481	0.00311237
I	4-Hydroxybenzaldehyde	Pbr008670.1	-0.899872	0.00260455
I	4-Hydroxybenzaldehyde	Pbr008682.1	0.940814	0.000377344
I	4-Hydroxybenzaldehyde	Pbr008746.1	-0.913113	0.00148601
I	4-Hydroxybenzaldehyde	Pbr008772.1	-0.954772	0.000345622
I	4-Hydroxybenzaldehyde	Pbr008901.1	0.892461	0.00363215
I	4-Hydroxybenzaldehyde	Pbr008910.2	-0.925377	0.00134366
I	4-Hydroxybenzaldehyde	Pbr008921.1	-0.864139	0.00336405
I	4-Hydroxybenzaldehyde	Pbr008926.1	-0.876084	0.0103991
I	4-Hydroxybenzaldehyde	Pbr008951.1	0.967558	8.30395e-05
I	4-Hydroxybenzaldehyde	Pbr008967.1	0.902697	0.00141077
I	4-Hydroxybenzaldehyde	Pbr009008.1	0.890928	0.00105331
I	4-Hydroxybenzaldehyde	Pbr009026.1	0.924098	0.000293537
I	4-Hydroxybenzaldehyde	Pbr009052.1	0.910844	0.000461194
I	4-Hydroxybenzaldehyde	Pbr009055.1	0.965634	3.76225e-05
I	4-Hydroxybenzaldehyde	Pbr009133.2	0.966153	5.17872e-05
I	4-Hydroxybenzaldehyde	Pbr009220.1	0.959991	6.02759e-05
I	4-Hydroxybenzaldehyde	Pbr009268.1	-0.895248	0.00133156
I	4-Hydroxybenzaldehyde	Pbr009354.1	-0.867601	0.00491561
I	4-Hydroxybenzaldehyde	Pbr009401.1	0.937319	0.000359739
I	4-Hydroxybenzaldehyde	Pbr009405.1	0.968756	3.07712e-05
I	4-Hydroxybenzaldehyde	Pbr009482.1	0.862293	0.00762118
I	4-Hydroxybenzaldehyde	Pbr009496.1	0.868261	0.00341652
I	4-Hydroxybenzaldehyde	Pbr009528.1	0.892633	0.0018886
I	4-Hydroxybenzaldehyde	Pbr009533.1	0.94682	0.000131431
I	4-Hydroxybenzaldehyde	Pbr009562.1	0.954493	0.000135807
I	4-Hydroxybenzaldehyde	Pbr009581.1	0.875841	0.00255803
I	4-Hydroxybenzaldehyde	Pbr009677.1	0.887125	0.00215376
I	4-Hydroxybenzaldehyde	Pbr009726.1	0.94524	0.000366927
I	4-Hydroxybenzaldehyde	Pbr009775.1	0.881588	0.00286217
I	4-Hydroxybenzaldehyde	Pbr009853.1	0.872311	0.00431197
I	4-Hydroxybenzaldehyde	Pbr009994.1	-0.956784	0.000427284
I	4-Hydroxybenzaldehyde	Pbr010066.1	-0.909975	0.00306642
I	4-Hydroxybenzaldehyde	Pbr010068.1	0.947428	0.000146458
I	4-Hydroxybenzaldehyde	Pbr010075.1	0.852004	0.00353017
I	4-Hydroxybenzaldehyde	Pbr010145.1	0.951171	5.28101e-05
I	4-Hydroxybenzaldehyde	Pbr010227.1	-0.934083	0.000571238
I	4-Hydroxybenzaldehyde	Pbr010231.1	-0.885675	0.00381282
I	4-Hydroxybenzaldehyde	Pbr010247.1	0.948759	0.00021065
I	4-Hydroxybenzaldehyde	Pbr010261.1	-0.893035	0.00281805
I	4-Hydroxybenzaldehyde	Pbr010269.1	0.899089	0.000772688
I	4-Hydroxybenzaldehyde	Pbr010280.1	-0.907087	0.00123602
I	4-Hydroxybenzaldehyde	Pbr010325.1	-0.906933	0.00135696
I	4-Hydroxybenzaldehyde	Pbr010341.1	-0.927641	0.000579023
I	4-Hydroxybenzaldehyde	Pbr010362.1	0.863453	0.00573205
I	4-Hydroxybenzaldehyde	Pbr010382.1	-0.91306	0.00178528
I	4-Hydroxybenzaldehyde	Pbr010383.1	0.967624	0.000120974
I	4-Hydroxybenzaldehyde	Pbr010388.1	-0.970146	5.73361e-05
I	4-Hydroxybenzaldehyde	Pbr010540.1	0.91392	0.00108188
I	4-Hydroxybenzaldehyde	Pbr010572.3	-0.939476	0.000293063
I	4-Hydroxybenzaldehyde	Pbr010615.1	0.921531	0.00077482
I	4-Hydroxybenzaldehyde	Pbr010680.1	0.909635	0.000467228
I	4-Hydroxybenzaldehyde	Pbr010695.1	-0.937611	0.000430859
I	4-Hydroxybenzaldehyde	Pbr010709.1	-0.864888	0.0061119
I	4-Hydroxybenzaldehyde	Pbr010826.1	-0.867256	0.00304469
I	4-Hydroxybenzaldehyde	Pbr010836.1	-0.886812	0.00211429
I	4-Hydroxybenzaldehyde	Pbr010869.1	0.962137	7.23004e-05
I	4-Hydroxybenzaldehyde	Pbr010872.1	0.905479	0.00119033
I	4-Hydroxybenzaldehyde	Pbr010903.1	-0.885739	0.00368197
I	4-Hydroxybenzaldehyde	Pbr010938.1	-0.9795	8.02958e-06
I	4-Hydroxybenzaldehyde	Pbr010940.1	0.904221	0.00187874
I	4-Hydroxybenzaldehyde	Pbr010954.1	0.944257	0.00011463
I	4-Hydroxybenzaldehyde	Pbr010955.1	0.875685	0.00248138
I	4-Hydroxybenzaldehyde	Pbr010958.1	0.9519	0.00012459
I	4-Hydroxybenzaldehyde	Pbr011010.1	-0.888163	0.00467412
I	4-Hydroxybenzaldehyde	Pbr011068.1	-0.913167	0.000916045
I	4-Hydroxybenzaldehyde	Pbr011086.1	0.915886	0.000730688
I	4-Hydroxybenzaldehyde	Pbr011146.1	0.879774	0.00447097
I	4-Hydroxybenzaldehyde	Pbr011203.1	0.899992	0.00165274
I	4-Hydroxybenzaldehyde	Pbr011222.1	0.85355	0.00361106
I	4-Hydroxybenzaldehyde	Pbr011229.1	-0.925431	0.00120568
I	4-Hydroxybenzaldehyde	Pbr011258.1	-0.872505	0.014689
I	4-Hydroxybenzaldehyde	Pbr011385.1	0.872145	0.00296074
I	4-Hydroxybenzaldehyde	Pbr011387.1	0.850938	0.00421486
I	4-Hydroxybenzaldehyde	Pbr011434.1	0.889948	0.00278877
I	4-Hydroxybenzaldehyde	Pbr011453.1	0.932363	0.0005871
I	4-Hydroxybenzaldehyde	Pbr011493.1	0.976532	8.39586e-06
I	4-Hydroxybenzaldehyde	Pbr011548.1	0.978226	7.00954e-06
I	4-Hydroxybenzaldehyde	Pbr011552.1	-0.92278	0.00108428
I	4-Hydroxybenzaldehyde	Pbr011640.1	-0.858601	0.0114089
I	4-Hydroxybenzaldehyde	Pbr011697.1	0.962224	0.000122584
I	4-Hydroxybenzaldehyde	Pbr011768.1	-0.953124	0.000351397
I	4-Hydroxybenzaldehyde	Pbr011837.1	0.936428	0.000586499
I	4-Hydroxybenzaldehyde	Pbr011870.1	-0.850133	0.00516374
I	4-Hydroxybenzaldehyde	Pbr011885.1	0.9377	0.000160684
I	4-Hydroxybenzaldehyde	Pbr011912.1	-0.887967	0.00198698
I	4-Hydroxybenzaldehyde	Pbr011932.1	0.978022	5.65058e-06
I	4-Hydroxybenzaldehyde	Pbr012008.1	0.929495	0.000362629
I	4-Hydroxybenzaldehyde	Pbr012014.1	-0.955225	0.000115812
I	4-Hydroxybenzaldehyde	Pbr012016.1	0.953293	0.000157226
I	4-Hydroxybenzaldehyde	Pbr012055.1	0.866855	0.00352503
I	4-Hydroxybenzaldehyde	Pbr012092.1	-0.971975	2.71492e-05
I	4-Hydroxybenzaldehyde	Pbr012097.1	0.865621	0.00225211
I	4-Hydroxybenzaldehyde	Pbr012106.1	0.929142	0.000255524
I	4-Hydroxybenzaldehyde	Pbr012129.1	0.894078	0.00193648
I	4-Hydroxybenzaldehyde	Pbr012149.1	-0.926654	0.000335202
I	4-Hydroxybenzaldehyde	Pbr012243.1	0.972171	2.0959e-05
I	4-Hydroxybenzaldehyde	Pbr012253.1	0.944653	0.000231812
I	4-Hydroxybenzaldehyde	Pbr012257.1	-0.920662	0.000971501
I	4-Hydroxybenzaldehyde	Pbr012346.1	-0.967407	5.65099e-05
I	4-Hydroxybenzaldehyde	Pbr012383.1	0.880815	0.00450233
I	4-Hydroxybenzaldehyde	Pbr012392.1	0.898343	0.00132424
I	4-Hydroxybenzaldehyde	Pbr012414.1	0.938508	0.000273744
I	4-Hydroxybenzaldehyde	Pbr012415.1	0.908601	0.000993387
I	4-Hydroxybenzaldehyde	Pbr012424.1	0.884403	0.00197849
I	4-Hydroxybenzaldehyde	Pbr012435.2	0.960973	5.70271e-05
I	4-Hydroxybenzaldehyde	Pbr012436.1	0.972683	0.00010531
I	4-Hydroxybenzaldehyde	Pbr012443.1	-0.916205	0.00076878
I	4-Hydroxybenzaldehyde	Pbr012459.2	0.854212	0.0111074
I	4-Hydroxybenzaldehyde	Pbr012461.1	-0.96209	6.22681e-05
I	4-Hydroxybenzaldehyde	Pbr012476.2	0.853055	0.0103188
I	4-Hydroxybenzaldehyde	Pbr012488.1	0.854155	0.004617
I	4-Hydroxybenzaldehyde	Pbr012494.1	0.904359	0.000981536
I	4-Hydroxybenzaldehyde	Pbr012567.1	0.896133	0.00191876
I	4-Hydroxybenzaldehyde	Pbr012604.1	0.899735	0.00177625
I	4-Hydroxybenzaldehyde	Pbr012622.1	-0.87482	0.00230727
I	4-Hydroxybenzaldehyde	Pbr012658.1	-0.963633	4.87163e-05
I	4-Hydroxybenzaldehyde	Pbr012705.1	0.86875	0.00356933
I	4-Hydroxybenzaldehyde	Pbr012735.1	0.981944	9.10383e-06
I	4-Hydroxybenzaldehyde	Pbr012738.1	0.851403	0.0036584
I	4-Hydroxybenzaldehyde	Pbr012783.1	0.918863	0.00098986
I	4-Hydroxybenzaldehyde	Pbr012819.1	-0.885416	0.00494941
I	4-Hydroxybenzaldehyde	Pbr012851.1	0.958841	3.53786e-05
I	4-Hydroxybenzaldehyde	Pbr012891.1	0.985811	6.18868e-06
I	4-Hydroxybenzaldehyde	Pbr012894.1	0.890035	0.00270831
I	4-Hydroxybenzaldehyde	Pbr012988.1	0.957659	4.28356e-05
I	4-Hydroxybenzaldehyde	Pbr013021.1	0.859484	0.00299025
I	4-Hydroxybenzaldehyde	Pbr013067.1	-0.855967	0.00505627
I	4-Hydroxybenzaldehyde	Pbr013070.1	0.875627	0.00306659
I	4-Hydroxybenzaldehyde	Pbr013118.1	0.883721	0.00221201
I	4-Hydroxybenzaldehyde	Pbr013141.1	0.972483	8.8589e-06
I	4-Hydroxybenzaldehyde	Pbr013162.1	0.861607	0.00549681
I	4-Hydroxybenzaldehyde	Pbr013169.1	-0.851052	0.0120485
I	4-Hydroxybenzaldehyde	Pbr013232.1	-0.904195	0.00223259
I	4-Hydroxybenzaldehyde	Pbr013288.1	0.919746	0.0007771
I	4-Hydroxybenzaldehyde	Pbr013299.1	0.909157	0.00110141
I	4-Hydroxybenzaldehyde	Pbr013387.1	0.862184	0.00413714
I	4-Hydroxybenzaldehyde	Pbr013389.1	-0.982563	9.15852e-06
I	4-Hydroxybenzaldehyde	Pbr013459.1	-0.891433	0.00304836
I	4-Hydroxybenzaldehyde	Pbr013473.1	0.873216	0.00475878
I	4-Hydroxybenzaldehyde	Pbr013510.1	0.940534	0.000133097
I	4-Hydroxybenzaldehyde	Pbr013529.1	0.854078	0.00420193
I	4-Hydroxybenzaldehyde	Pbr013558.1	-0.923747	0.000708814
I	4-Hydroxybenzaldehyde	Pbr013562.1	0.868841	0.00238465
I	4-Hydroxybenzaldehyde	Pbr013577.1	-0.873931	0.00278347
I	4-Hydroxybenzaldehyde	Pbr013598.1	-0.891357	0.00183051
I	4-Hydroxybenzaldehyde	Pbr013655.2	0.867133	0.00873378
I	4-Hydroxybenzaldehyde	Pbr013686.1	-0.92254	0.00101853
I	4-Hydroxybenzaldehyde	Pbr013844.1	-0.861849	0.00571455
I	4-Hydroxybenzaldehyde	Pbr013850.1	-0.866558	0.0117368
I	4-Hydroxybenzaldehyde	Pbr013872.1	0.853676	0.00435171
I	4-Hydroxybenzaldehyde	Pbr013883.1	-0.884313	0.00395816
I	4-Hydroxybenzaldehyde	Pbr013901.1	-0.894467	0.00202424
I	4-Hydroxybenzaldehyde	Pbr013922.1	-0.912641	0.000878499
I	4-Hydroxybenzaldehyde	Pbr014082.1	-0.885641	0.00272109
I	4-Hydroxybenzaldehyde	Pbr014085.3	0.929653	0.000319719
I	4-Hydroxybenzaldehyde	Pbr014143.1	-0.859642	0.0074196
I	4-Hydroxybenzaldehyde	Pbr014180.2	0.885951	0.0075018
I	4-Hydroxybenzaldehyde	Pbr014293.1	0.948052	0.000152911
I	4-Hydroxybenzaldehyde	Pbr014312.3	-0.93297	0.000251393
I	4-Hydroxybenzaldehyde	Pbr014367.2	0.981473	5.12328e-06
I	4-Hydroxybenzaldehyde	Pbr014427.1	0.966518	0.000166246
I	4-Hydroxybenzaldehyde	Pbr014437.1	0.878454	0.00325847
I	4-Hydroxybenzaldehyde	Pbr014444.1	-0.963552	0.000102227
I	4-Hydroxybenzaldehyde	Pbr014507.1	-0.912575	0.000593939
I	4-Hydroxybenzaldehyde	Pbr014509.1	-0.874922	0.0059527
I	4-Hydroxybenzaldehyde	Pbr014540.1	-0.866087	0.00380557
I	4-Hydroxybenzaldehyde	Pbr014580.1	0.898415	0.00139993
I	4-Hydroxybenzaldehyde	Pbr014600.1	0.923387	0.000360044
I	4-Hydroxybenzaldehyde	Pbr014619.1	-0.893423	0.00126278
I	4-Hydroxybenzaldehyde	Pbr014645.1	-0.886669	0.00366835
I	4-Hydroxybenzaldehyde	Pbr014687.1	0.925758	0.000258061
I	4-Hydroxybenzaldehyde	Pbr014715.1	-0.956326	0.00016337
I	4-Hydroxybenzaldehyde	Pbr014886.1	-0.899319	0.00179757
I	4-Hydroxybenzaldehyde	Pbr014939.1	0.931551	0.000465303
I	4-Hydroxybenzaldehyde	Pbr014961.1	0.892349	0.00129617
I	4-Hydroxybenzaldehyde	Pbr014991.1	0.913612	0.000899303
I	4-Hydroxybenzaldehyde	Pbr014992.1	0.872482	0.00901414
I	4-Hydroxybenzaldehyde	Pbr014997.1	-0.858014	0.0131472
I	4-Hydroxybenzaldehyde	Pbr015067.1	0.853528	0.00343984
I	4-Hydroxybenzaldehyde	Pbr015077.1	-0.895004	0.00272925
I	4-Hydroxybenzaldehyde	Pbr015095.1	-0.934466	0.000624136
I	4-Hydroxybenzaldehyde	Pbr015112.1	0.884294	0.00280571
I	4-Hydroxybenzaldehyde	Pbr015118.1	0.915974	0.000440243
I	4-Hydroxybenzaldehyde	Pbr015124.1	0.920208	0.00140893
I	4-Hydroxybenzaldehyde	Pbr015169.1	0.931129	0.000377835
I	4-Hydroxybenzaldehyde	Pbr015187.2	0.872375	0.00285069
I	4-Hydroxybenzaldehyde	Pbr015251.1	0.984969	3.20475e-06
I	4-Hydroxybenzaldehyde	Pbr015252.1	-0.966839	2.11255e-05
I	4-Hydroxybenzaldehyde	Pbr015358.1	-0.912131	0.00119103
I	4-Hydroxybenzaldehyde	Pbr015372.1	-0.8998	0.00277466
I	4-Hydroxybenzaldehyde	Pbr015403.1	0.890209	0.00214587
I	4-Hydroxybenzaldehyde	Pbr015473.1	-0.925242	0.000911172
I	4-Hydroxybenzaldehyde	Pbr015490.1	-0.912479	0.00110556
I	4-Hydroxybenzaldehyde	Pbr015516.1	-0.965942	0.000281794
I	4-Hydroxybenzaldehyde	Pbr015541.1	0.944114	0.000534467
I	4-Hydroxybenzaldehyde	Pbr015561.1	-0.907986	0.00103658
I	4-Hydroxybenzaldehyde	Pbr015569.1	0.952676	0.000156841
I	4-Hydroxybenzaldehyde	Pbr015576.1	-0.889625	0.00202158
I	4-Hydroxybenzaldehyde	Pbr015619.1	0.893996	0.00383897
I	4-Hydroxybenzaldehyde	Pbr015647.1	-0.931385	0.00107835
I	4-Hydroxybenzaldehyde	Pbr015649.1	0.917096	0.000653175
I	4-Hydroxybenzaldehyde	Pbr015663.1	-0.860537	0.00334569
I	4-Hydroxybenzaldehyde	Pbr015749.1	0.957058	9.62704e-05
I	4-Hydroxybenzaldehyde	Pbr015852.1	-0.862717	0.011983
I	4-Hydroxybenzaldehyde	Pbr015930.1	0.976088	1.41996e-05
I	4-Hydroxybenzaldehyde	Pbr016038.2	0.91085	0.000710476
I	4-Hydroxybenzaldehyde	Pbr016213.1	0.920996	0.000638583
I	4-Hydroxybenzaldehyde	Pbr016235.1	0.976062	3.21099e-05
I	4-Hydroxybenzaldehyde	Pbr016247.1	0.922875	0.00065581
I	4-Hydroxybenzaldehyde	Pbr016278.1	0.920044	0.000673008
I	4-Hydroxybenzaldehyde	Pbr016305.2	-0.902572	0.00142869
I	4-Hydroxybenzaldehyde	Pbr016356.1	-0.949732	0.000183332
I	4-Hydroxybenzaldehyde	Pbr016377.2	-0.926277	0.001405
I	4-Hydroxybenzaldehyde	Pbr016381.1	-0.901935	0.00214115
I	4-Hydroxybenzaldehyde	Pbr016390.1	0.876704	0.00361668
I	4-Hydroxybenzaldehyde	Pbr016406.1	-0.891082	0.00225306
I	4-Hydroxybenzaldehyde	Pbr016428.1	-0.942051	0.000429822
I	4-Hydroxybenzaldehyde	Pbr016456.1	0.856961	0.00291856
I	4-Hydroxybenzaldehyde	Pbr016458.1	0.891702	0.00161455
I	4-Hydroxybenzaldehyde	Pbr016484.1	0.940908	0.000101456
I	4-Hydroxybenzaldehyde	Pbr016485.1	0.951872	4.58069e-05
I	4-Hydroxybenzaldehyde	Pbr016565.1	0.869093	0.00290385
I	4-Hydroxybenzaldehyde	Pbr016654.1	-0.891912	0.0021331
I	4-Hydroxybenzaldehyde	Pbr016713.1	0.887883	0.00243661
I	4-Hydroxybenzaldehyde	Pbr016790.1	0.965487	3.54867e-05
I	4-Hydroxybenzaldehyde	Pbr016815.1	0.899703	0.00107559
I	4-Hydroxybenzaldehyde	Pbr016823.1	-0.962629	0.000152477
I	4-Hydroxybenzaldehyde	Pbr016887.1	0.951255	6.65604e-05
I	4-Hydroxybenzaldehyde	Pbr016898.1	0.948296	0.000103804
I	4-Hydroxybenzaldehyde	Pbr016911.1	-0.905201	0.0018889
I	4-Hydroxybenzaldehyde	Pbr016973.2	0.882995	0.0026039
I	4-Hydroxybenzaldehyde	Pbr016987.1	-0.893948	0.00473951
I	4-Hydroxybenzaldehyde	Pbr016993.1	0.90889	0.000945365
I	4-Hydroxybenzaldehyde	Pbr017027.1	-0.895227	0.00233117
I	4-Hydroxybenzaldehyde	Pbr017167.1	-0.926205	0.00063074
I	4-Hydroxybenzaldehyde	Pbr017247.1	0.938976	0.000440091
I	4-Hydroxybenzaldehyde	Pbr017290.1	0.991971	1.9268e-07
I	4-Hydroxybenzaldehyde	Pbr017304.1	-0.909118	0.00255909
I	4-Hydroxybenzaldehyde	Pbr017324.1	-0.874401	0.00309587
I	4-Hydroxybenzaldehyde	Pbr017340.1	0.956718	0.000119644
I	4-Hydroxybenzaldehyde	Pbr017370.1	0.889653	0.00709712
I	4-Hydroxybenzaldehyde	Pbr017388.1	-0.905832	0.00107922
I	4-Hydroxybenzaldehyde	Pbr017389.1	0.972924	2.22545e-05
I	4-Hydroxybenzaldehyde	Pbr017405.1	0.922651	0.000630357
I	4-Hydroxybenzaldehyde	Pbr017512.1	0.979071	1.00677e-05
I	4-Hydroxybenzaldehyde	Pbr017516.1	-0.882329	0.00570656
I	4-Hydroxybenzaldehyde	Pbr017521.1	0.925628	0.000230533
I	4-Hydroxybenzaldehyde	Pbr017542.1	-0.938935	0.000410358
I	4-Hydroxybenzaldehyde	Pbr017545.1	0.897127	0.00201175
I	4-Hydroxybenzaldehyde	Pbr017570.1	-0.911055	0.0046317
I	4-Hydroxybenzaldehyde	Pbr017622.1	0.956838	0.000161704
I	4-Hydroxybenzaldehyde	Pbr017698.1	0.939173	0.000676151
I	4-Hydroxybenzaldehyde	Pbr017854.1	0.890282	0.00587187
I	4-Hydroxybenzaldehyde	Pbr018006.1	-0.927119	0.000459694
I	4-Hydroxybenzaldehyde	Pbr018067.1	-0.984973	2.49176e-06
I	4-Hydroxybenzaldehyde	Pbr018103.1	-0.850101	0.00525886
I	4-Hydroxybenzaldehyde	Pbr018397.1	0.853604	0.00494233
I	4-Hydroxybenzaldehyde	Pbr018454.1	-0.919227	0.0010391
I	4-Hydroxybenzaldehyde	Pbr018467.1	0.868575	0.00307019
I	4-Hydroxybenzaldehyde	Pbr018549.1	0.944882	8.58156e-05
I	4-Hydroxybenzaldehyde	Pbr018597.2	-0.87431	0.00772881
I	4-Hydroxybenzaldehyde	Pbr018599.1	-0.889783	0.00425394
I	4-Hydroxybenzaldehyde	Pbr018608.1	0.921273	0.000786034
I	4-Hydroxybenzaldehyde	Pbr018636.1	0.921992	0.000267437
I	4-Hydroxybenzaldehyde	Pbr018639.1	-0.866352	0.0034832
I	4-Hydroxybenzaldehyde	Pbr018685.1	-0.874736	0.00327152
I	4-Hydroxybenzaldehyde	Pbr018707.1	-0.852756	0.00417645
I	4-Hydroxybenzaldehyde	Pbr018708.1	-0.866583	0.00311159
I	4-Hydroxybenzaldehyde	Pbr018758.1	-0.934511	0.000542975
I	4-Hydroxybenzaldehyde	Pbr018949.1	0.890997	0.00192576
I	4-Hydroxybenzaldehyde	Pbr018952.1	-0.866419	0.00824426
I	4-Hydroxybenzaldehyde	Pbr018954.1	0.934617	0.000414259
I	4-Hydroxybenzaldehyde	Pbr019096.1	-0.917026	0.000581045
I	4-Hydroxybenzaldehyde	Pbr019167.1	0.916205	0.00140627
I	4-Hydroxybenzaldehyde	Pbr019172.1	0.927685	0.00054141
I	4-Hydroxybenzaldehyde	Pbr019244.1	0.915243	0.00153445
I	4-Hydroxybenzaldehyde	Pbr019305.1	0.97884	4.32397e-06
I	4-Hydroxybenzaldehyde	Pbr019402.1	-0.879592	0.00207764
I	4-Hydroxybenzaldehyde	Pbr019432.1	0.866553	0.00847041
I	4-Hydroxybenzaldehyde	Pbr019454.1	-0.904484	0.00182848
I	4-Hydroxybenzaldehyde	Pbr019464.1	-0.939325	0.000347828
I	4-Hydroxybenzaldehyde	Pbr019667.1	0.96901	3.69364e-05
I	4-Hydroxybenzaldehyde	Pbr019723.1	-0.888601	0.00157361
I	4-Hydroxybenzaldehyde	Pbr019739.1	0.971697	4.53252e-05
I	4-Hydroxybenzaldehyde	Pbr019819.2	0.855704	0.00429326
I	4-Hydroxybenzaldehyde	Pbr019837.1	0.93638	0.000176069
I	4-Hydroxybenzaldehyde	Pbr020044.1	0.940876	0.000145638
I	4-Hydroxybenzaldehyde	Pbr020086.2	0.89177	0.00114579
I	4-Hydroxybenzaldehyde	Pbr020138.1	0.954017	9.5647e-05
I	4-Hydroxybenzaldehyde	Pbr020217.2	0.882477	0.00257256
I	4-Hydroxybenzaldehyde	Pbr020296.1	0.912752	0.00107429
I	4-Hydroxybenzaldehyde	Pbr020395.1	0.985914	3.8057e-06
I	4-Hydroxybenzaldehyde	Pbr020474.2	-0.905439	0.00185662
I	4-Hydroxybenzaldehyde	Pbr020485.1	-0.901011	0.0012669
I	4-Hydroxybenzaldehyde	Pbr020496.1	-0.951006	0.000363082
I	4-Hydroxybenzaldehyde	Pbr020535.1	0.85811	0.0141806
I	4-Hydroxybenzaldehyde	Pbr020574.2	0.873114	0.00267421
I	4-Hydroxybenzaldehyde	Pbr020596.1	0.952735	9.59423e-05
I	4-Hydroxybenzaldehyde	Pbr020651.1	-0.881809	0.00301298
I	4-Hydroxybenzaldehyde	Pbr020708.1	-0.86326	0.00781663
I	4-Hydroxybenzaldehyde	Pbr020716.3	0.961704	3.50225e-05
I	4-Hydroxybenzaldehyde	Pbr020723.1	0.978735	7.56726e-06
I	4-Hydroxybenzaldehyde	Pbr020725.1	0.889804	0.00259891
I	4-Hydroxybenzaldehyde	Pbr020748.1	0.931266	0.000503348
I	4-Hydroxybenzaldehyde	Pbr020821.1	-0.92127	0.000838423
I	4-Hydroxybenzaldehyde	Pbr020841.1	0.900238	0.000687077
I	4-Hydroxybenzaldehyde	Pbr020847.1	0.897165	0.00139225
I	4-Hydroxybenzaldehyde	Pbr020851.1	0.939676	0.000191429
I	4-Hydroxybenzaldehyde	Pbr020853.1	0.919656	0.000366634
I	4-Hydroxybenzaldehyde	Pbr020877.1	0.940103	0.000832022
I	4-Hydroxybenzaldehyde	Pbr020884.1	0.90107	0.00213237
I	4-Hydroxybenzaldehyde	Pbr020889.1	0.966741	1.6864e-05
I	4-Hydroxybenzaldehyde	Pbr020890.1	0.958227	3.19384e-05
I	4-Hydroxybenzaldehyde	Pbr020910.1	0.876799	0.00166971
I	4-Hydroxybenzaldehyde	Pbr020924.1	0.861405	0.00407161
I	4-Hydroxybenzaldehyde	Pbr021038.1	0.929325	0.000522115
I	4-Hydroxybenzaldehyde	Pbr021142.1	-0.894363	0.00254416
I	4-Hydroxybenzaldehyde	Pbr021173.1	-0.866624	0.00560187
I	4-Hydroxybenzaldehyde	Pbr021304.1	0.900142	0.000969892
I	4-Hydroxybenzaldehyde	Pbr021308.1	0.960397	0.000106282
I	4-Hydroxybenzaldehyde	Pbr021318.1	-0.884258	0.00539406
I	4-Hydroxybenzaldehyde	Pbr021338.1	0.850152	0.00615273
I	4-Hydroxybenzaldehyde	Pbr021362.1	0.945825	0.000161678
I	4-Hydroxybenzaldehyde	Pbr021473.1	-0.928534	0.00106168
I	4-Hydroxybenzaldehyde	Pbr021598.1	0.852751	0.00471121
I	4-Hydroxybenzaldehyde	Pbr021600.1	0.947215	0.000245741
I	4-Hydroxybenzaldehyde	Pbr021620.1	0.86166	0.0045069
I	4-Hydroxybenzaldehyde	Pbr021628.2	-0.910023	0.00214871
I	4-Hydroxybenzaldehyde	Pbr021654.1	0.896898	0.00132746
I	4-Hydroxybenzaldehyde	Pbr021759.1	0.898241	0.00210157
I	4-Hydroxybenzaldehyde	Pbr021830.1	-0.869074	0.00585909
I	4-Hydroxybenzaldehyde	Pbr021892.1	-0.923149	0.000650448
I	4-Hydroxybenzaldehyde	Pbr021970.1	0.92631	0.00040912
I	4-Hydroxybenzaldehyde	Pbr022049.1	-0.871027	0.00563747
I	4-Hydroxybenzaldehyde	Pbr022073.1	0.983217	1.32538e-05
I	4-Hydroxybenzaldehyde	Pbr022107.1	0.964236	5.3048e-05
I	4-Hydroxybenzaldehyde	Pbr022139.1	-0.947705	0.000355126
I	4-Hydroxybenzaldehyde	Pbr022142.1	0.936961	0.000163962
I	4-Hydroxybenzaldehyde	Pbr022157.1	-0.964853	4.18587e-05
I	4-Hydroxybenzaldehyde	Pbr022191.1	0.969995	2.93187e-05
I	4-Hydroxybenzaldehyde	Pbr022226.1	0.916085	0.000678869
I	4-Hydroxybenzaldehyde	Pbr022234.1	0.969245	5.08146e-05
I	4-Hydroxybenzaldehyde	Pbr022273.1	0.980558	7.24198e-06
I	4-Hydroxybenzaldehyde	Pbr022276.1	0.926825	0.000657685
I	4-Hydroxybenzaldehyde	Pbr022277.1	0.965222	4.84932e-05
I	4-Hydroxybenzaldehyde	Pbr022321.1	0.967318	4.29047e-05
I	4-Hydroxybenzaldehyde	Pbr022360.1	0.938686	0.000270672
I	4-Hydroxybenzaldehyde	Pbr022405.1	0.972709	8.86692e-06
I	4-Hydroxybenzaldehyde	Pbr022422.1	0.9371	0.00036067
I	4-Hydroxybenzaldehyde	Pbr022425.1	0.920966	0.000465644
I	4-Hydroxybenzaldehyde	Pbr022493.1	0.927229	0.000933493
I	4-Hydroxybenzaldehyde	Pbr022534.1	0.904751	0.00123078
I	4-Hydroxybenzaldehyde	Pbr022575.1	0.939371	0.000235529
I	4-Hydroxybenzaldehyde	Pbr022705.1	-0.943901	0.000297851
I	4-Hydroxybenzaldehyde	Pbr022746.1	0.937033	0.000376843
I	4-Hydroxybenzaldehyde	Pbr022816.1	0.937467	0.000315105
I	4-Hydroxybenzaldehyde	Pbr022837.1	0.920238	0.000543571
I	4-Hydroxybenzaldehyde	Pbr022992.2	0.971085	3.68213e-05
I	4-Hydroxybenzaldehyde	Pbr023015.1	0.856175	0.00440521
I	4-Hydroxybenzaldehyde	Pbr023050.1	-0.897444	0.00140006
I	4-Hydroxybenzaldehyde	Pbr023108.1	-0.959672	0.000135675
I	4-Hydroxybenzaldehyde	Pbr023131.1	0.878601	0.00251133
I	4-Hydroxybenzaldehyde	Pbr023140.1	-0.875998	0.00669053
[truncated: 149,912 more rows]

## Sheet: Table S5
Table S5 The transcriptome-sequenced reads and their mapping results in pear
Stage	Replicate	Raw reads (Million)	Clean reads (Million)	Unique reads (Million) mapped to reference gene	Clean base (Gb)	GC content (%)
S1	1	93.4	90.93	28.11	13.64	44.99
	2	95.33	91.39	27.97	13.71	45.03
	3	91.94	89.5	28.59	13.42	44.87
S2	1	91.26	88.94	26.62	13.34	44.59
	2	88.45	85.87	25.85	12.88	44.6
	3	86.01	83.47	23.38	12.52	45.42
S3	1	96.04	93.12	28.44	13.97	44.8
	2	89.82	86.69	24.84	13	45.53
	3	92.88	89.26	26.43	13.39	45.25
S4	1	88.85	86.28	26.41	12.94	46.27
	2	93.83	91.21	27.81	13.68	45.76
	3	87.03	84.51	25.81	12.68	45.87
S5	1	92.11	89.96	27.7	13.49	46.41
	2	94.13	91.26	28.91	13.69	45.14
	3	95.27	92.11	29.08	13.82	45.2
S6	1	93.3	90.8	28.37	13.62	46.85
	2	93.42	91.01	29.15	13.65	46.43
	3	103.59	100.54	30.66	15.08	45.48
S7	1	98.01	95.27	30.22	14.29	47.26
	2	86.39	84.24	27.61	12.64	46.91
	3	92.2	88.53	28.78	13.28	45.2
S8	1	110.82	107.69	33.96	16.15	47.31
	2	86.13	83.74	27.53	12.56	46.21
	3	88.09	85.64	27.3	12.85	45.21
S9	1	96.4	93.77	29.78	14.07	46.97
	2	83.82	81.72	27.03	12.26	46.59
	3	90.16	87.77	28.87	13.17	46.48
S10	1	89.16	86.69	27.44	13	47.18
	2	93.3	90.98	29.2	13.65	47.68
	3	96.3	93.69	29.76	14.05	47.07
S11	1	107.33	104.49	33.25	15.67	47.4
	2	84.32	81.76	26.18	12.26	47.01
	3	93.93	91.02	30.05	13.65	46.19

## Sheet: Table S6
Table S6 Identification of the genes correlated with the DAMs
Model	Metabolites	Gene	Pearson	FDR
I	2-Aminoadipic acid (L-Homoglutamic acid)	Pbr000011.1	0.918618	0.0290869
I	2-Aminoadipic acid (L-Homoglutamic acid)	Pbr000015.1	0.917269	0.00252416
I	2-Aminoadipic acid (L-Homoglutamic acid)	Pbr000021.1	0.955948	0.000516092
I	2-Aminoadipic acid (L-Homoglutamic acid)	Pbr000028.1	0.852491	0.00648956
I	2-Aminoadipic acid (L-Homoglutamic acid)	Pbr000029.1	0.944182	0.00070012
I	2-Aminoadipic acid (L-Homoglutamic acid)	Pbr000077.1	0.889692	0.027375
I	2-Aminoadipic acid (L-Homoglutamic acid)	Pbr000082.1	0.917123	0.0315005
I	2-Aminoadipic acid (L-Homoglutamic acid)	Pbr000107.1	0.872532	0.0107663
I	2-Aminoadipic acid (L-Homoglutamic acid)	Pbr000144.1	0.933031	0.000983896
I	2-Aminoadipic acid (L-Homoglutamic acid)	Pbr000204.1	0.852516	0.00571053
I	2-Aminoadipic acid (L-Homoglutamic acid)	Pbr000288.1	0.890842	0.00379114
I	2-Aminoadipic acid (L-Homoglutamic acid)	Pbr000312.1	0.866825	0.0129998
I	2-Aminoadipic acid (L-Homoglutamic acid)	Pbr000354.1	0.93325	0.000812133
I	2-Aminoadipic acid (L-Homoglutamic acid)	Pbr000369.1	0.889499	0.00689577
I	2-Aminoadipic acid (L-Homoglutamic acid)	Pbr000442.1	-0.850119	0.00394142
I	2-Aminoadipic acid (L-Homoglutamic acid)	Pbr000516.3	0.931816	0.00668817
I	2-Aminoadipic acid (L-Homoglutamic acid)	Pbr000530.1	0.89526	0.0053991
I	2-Aminoadipic acid (L-Homoglutamic acid)	Pbr000547.1	0.913403	0.0190863
I	2-Aminoadipic acid (L-Homoglutamic acid)	Pbr000573.1	0.860019	0.00650934
I	2-Aminoadipic acid (L-Homoglutamic acid)	Pbr000577.1	0.913533	0.0105338
I	2-Aminoadipic acid (L-Homoglutamic acid)	Pbr000584.3	0.936141	0.00250588
I	2-Aminoadipic acid (L-Homoglutamic acid)	Pbr000618.1	0.900306	0.00705597
I	2-Aminoadipic acid (L-Homoglutamic acid)	Pbr000675.3	0.873014	0.00309608
I	2-Aminoadipic acid (L-Homoglutamic acid)	Pbr000855.1	0.888382	0.0382838
I	2-Aminoadipic acid (L-Homoglutamic acid)	Pbr000861.1	0.877864	0.00234719
I	2-Aminoadipic acid (L-Homoglutamic acid)	Pbr000872.1	0.942147	0.00216118
I	2-Aminoadipic acid (L-Homoglutamic acid)	Pbr000875.1	0.935775	0.00144609
I	2-Aminoadipic acid (L-Homoglutamic acid)	Pbr000916.1	0.939905	0.00109544
I	2-Aminoadipic acid (L-Homoglutamic acid)	Pbr000972.1	0.855958	0.0157195
I	2-Aminoadipic acid (L-Homoglutamic acid)	Pbr000997.2	0.870026	0.00490974
I	2-Aminoadipic acid (L-Homoglutamic acid)	Pbr001037.1	0.866443	0.00633952
I	2-Aminoadipic acid (L-Homoglutamic acid)	Pbr001119.1	0.953183	0.00254193
I	2-Aminoadipic acid (L-Homoglutamic acid)	Pbr001131.1	0.908003	0.0374001
I	2-Aminoadipic acid (L-Homoglutamic acid)	Pbr001201.3	0.894817	0.00193637
I	2-Aminoadipic acid (L-Homoglutamic acid)	Pbr001268.1	0.892414	0.00520499
I	2-Aminoadipic acid (L-Homoglutamic acid)	Pbr001273.1	0.871901	0.00290215
I	2-Aminoadipic acid (L-Homoglutamic acid)	Pbr001276.1	0.925182	0.00201172
I	2-Aminoadipic acid (L-Homoglutamic acid)	Pbr001300.1	-0.916496	0.00232554
I	2-Aminoadipic acid (L-Homoglutamic acid)	Pbr001381.1	0.888446	0.00423897
I	2-Aminoadipic acid (L-Homoglutamic acid)	Pbr001396.1	0.903837	0.00154629
I	2-Aminoadipic acid (L-Homoglutamic acid)	Pbr001404.1	-0.8806	0.00275494
I	2-Aminoadipic acid (L-Homoglutamic acid)	Pbr001416.1	0.902979	0.00152891
I	2-Aminoadipic acid (L-Homoglutamic acid)	Pbr001418.1	0.919065	0.00720564
I	2-Aminoadipic acid (L-Homoglutamic acid)	Pbr001466.1	0.955725	0.0019422
I	2-Aminoadipic acid (L-Homoglutamic acid)	Pbr001483.1	0.900134	0.00145087
I	2-Aminoadipic acid (L-Homoglutamic acid)	Pbr001522.1	0.868991	0.0025575
I	2-Aminoadipic acid (L-Homoglutamic acid)	Pbr001576.3	0.851878	0.0287048
I	2-Aminoadipic acid (L-Homoglutamic acid)	Pbr001596.1	0.857553	0.0378286
I	2-Aminoadipic acid (L-Homoglutamic acid)	Pbr001629.1	0.860121	0.0112957
I	2-Aminoadipic acid (L-Homoglutamic acid)	Pbr001718.1	0.896523	0.00202911
I	2-Aminoadipic acid (L-Homoglutamic acid)	Pbr001735.1	0.870367	0.00880936
I	2-Aminoadipic acid (L-Homoglutamic acid)	Pbr001867.1	0.885389	0.00179274
I	2-Aminoadipic acid (L-Homoglutamic acid)	Pbr001916.1	0.927648	0.00217042
I	2-Aminoadipic acid (L-Homoglutamic acid)	Pbr001957.2	-0.864625	0.0378591
I	2-Aminoadipic acid (L-Homoglutamic acid)	Pbr001960.1	0.913559	0.0070956
I	2-Aminoadipic acid (L-Homoglutamic acid)	Pbr002050.1	0.897902	0.00657727
I	2-Aminoadipic acid (L-Homoglutamic acid)	Pbr002130.2	0.923145	0.0200613
I	2-Aminoadipic acid (L-Homoglutamic acid)	Pbr002151.1	0.9094	0.0465045
I	2-Aminoadipic acid (L-Homoglutamic acid)	Pbr002203.1	-0.874677	0.00234732
I	2-Aminoadipic acid (L-Homoglutamic acid)	Pbr002268.1	0.859088	0.00449662
I	2-Aminoadipic acid (L-Homoglutamic acid)	Pbr002282.1	0.856016	0.00547989
I	2-Aminoadipic acid (L-Homoglutamic acid)	Pbr002320.1	0.882985	0.0176733
I	2-Aminoadipic acid (L-Homoglutamic acid)	Pbr002342.1	0.851948	0.00525606
I	2-Aminoadipic acid (L-Homoglutamic acid)	Pbr002357.1	0.901232	0.0156022
I	2-Aminoadipic acid (L-Homoglutamic acid)	Pbr002362.1	0.85949	0.014806
I	2-Aminoadipic acid (L-Homoglutamic acid)	Pbr002367.1	0.863352	0.0459806
I	2-Aminoadipic acid (L-Homoglutamic acid)	Pbr002376.1	0.875379	0.0463944
I	2-Aminoadipic acid (L-Homoglutamic acid)	Pbr002385.1	0.897523	0.0149668
I	2-Aminoadipic acid (L-Homoglutamic acid)	Pbr002405.1	0.895911	0.00448005
I	2-Aminoadipic acid (L-Homoglutamic acid)	Pbr002411.1	0.945539	0.00496464
I	2-Aminoadipic acid (L-Homoglutamic acid)	Pbr002412.1	0.945381	0.00502878
I	2-Aminoadipic acid (L-Homoglutamic acid)	Pbr002418.2	0.927457	0.0024401
I	2-Aminoadipic acid (L-Homoglutamic acid)	Pbr002422.1	0.910873	0.00717855
I	2-Aminoadipic acid (L-Homoglutamic acid)	Pbr002460.1	0.952709	0.000265799
I	2-Aminoadipic acid (L-Homoglutamic acid)	Pbr002511.1	0.891786	0.00192161
I	2-Aminoadipic acid (L-Homoglutamic acid)	Pbr002568.1	0.879349	0.0080689
I	2-Aminoadipic acid (L-Homoglutamic acid)	Pbr002611.1	0.85481	0.0061285
I	2-Aminoadipic acid (L-Homoglutamic acid)	Pbr002705.1	0.860737	0.019951
I	2-Aminoadipic acid (L-Homoglutamic acid)	Pbr002764.1	0.874104	0.0116888
I	2-Aminoadipic acid (L-Homoglutamic acid)	Pbr002773.1	0.85736	0.00454305
I	2-Aminoadipic acid (L-Homoglutamic acid)	Pbr002805.1	0.907236	0.00115042
I	2-Aminoadipic acid (L-Homoglutamic acid)	Pbr002834.1	0.95549	0.000253961
I	2-Aminoadipic acid (L-Homoglutamic acid)	Pbr002852.1	0.976504	0.000118171
I	2-Aminoadipic acid (L-Homoglutamic acid)	Pbr002918.1	0.856571	0.0424458
I	2-Aminoadipic acid (L-Homoglutamic acid)	Pbr002931.1	0.953568	0.00245065
I	2-Aminoadipic acid (L-Homoglutamic acid)	Pbr002946.1	0.852378	0.0101089
I	2-Aminoadipic acid (L-Homoglutamic acid)	Pbr002977.1	0.938884	0.00825963
I	2-Aminoadipic acid (L-Homoglutamic acid)	Pbr003004.1	0.887735	0.0118172
I	2-Aminoadipic acid (L-Homoglutamic acid)	Pbr003050.1	0.972201	0.000250293
I	2-Aminoadipic acid (L-Homoglutamic acid)	Pbr003070.1	0.910752	0.0043549
I	2-Aminoadipic acid (L-Homoglutamic acid)	Pbr003130.1	0.850043	0.0102698
I	2-Aminoadipic acid (L-Homoglutamic acid)	Pbr003188.1	0.976637	5.76071e-05
I	2-Aminoadipic acid (L-Homoglutamic acid)	Pbr003247.1	0.917203	0.00431514
I	2-Aminoadipic acid (L-Homoglutamic acid)	Pbr003261.1	0.878291	0.00780823
I	2-Aminoadipic acid (L-Homoglutamic acid)	Pbr003274.1	0.954882	0.000359608
I	2-Aminoadipic acid (L-Homoglutamic acid)	Pbr003280.1	0.910084	0.00267663
I	2-Aminoadipic acid (L-Homoglutamic acid)	Pbr003307.1	0.871824	0.00252411
I	2-Aminoadipic acid (L-Homoglutamic acid)	Pbr003341.1	0.891443	0.00289745
I	2-Aminoadipic acid (L-Homoglutamic acid)	Pbr003347.1	-0.86655	0.0107839
I	2-Aminoadipic acid (L-Homoglutamic acid)	Pbr003466.1	0.884199	0.00721026
I	2-Aminoadipic acid (L-Homoglutamic acid)	Pbr003548.1	0.876203	0.00237491
I	2-Aminoadipic acid (L-Homoglutamic acid)	Pbr003549.1	0.952415	0.000683013
I	2-Aminoadipic acid (L-Homoglutamic acid)	Pbr003636.1	0.882172	0.00404687
I	2-Aminoadipic acid (L-Homoglutamic acid)	Pbr003648.1	-0.88631	0.0102128
I	2-Aminoadipic acid (L-Homoglutamic acid)	Pbr003671.1	0.889158	0.0207611
I	2-Aminoadipic acid (L-Homoglutamic acid)	Pbr003675.1	0.890928	0.0104279
I	2-Aminoadipic acid (L-Homoglutamic acid)	Pbr003706.3	0.899085	0.0217921
I	2-Aminoadipic acid (L-Homoglutamic acid)	Pbr003716.1	0.874633	0.0281539
I	2-Aminoadipic acid (L-Homoglutamic acid)	Pbr003720.1	0.874536	0.0444825
I	2-Aminoadipic acid (L-Homoglutamic acid)	Pbr003732.1	0.881145	0.0378131
I	2-Aminoadipic acid (L-Homoglutamic acid)	Pbr003751.1	0.860608	0.04231
I	2-Aminoadipic acid (L-Homoglutamic acid)	Pbr003782.1	0.923581	0.00735877
I	2-Aminoadipic acid (L-Homoglutamic acid)	Pbr003868.1	0.882687	0.00586377
I	2-Aminoadipic acid (L-Homoglutamic acid)	Pbr003909.1	0.964309	0.000173658
I	2-Aminoadipic acid (L-Homoglutamic acid)	Pbr003924.1	0.850294	0.00877632
I	2-Aminoadipic acid (L-Homoglutamic acid)	Pbr003930.1	0.921996	0.00224246
I	2-Aminoadipic acid (L-Homoglutamic acid)	Pbr003935.1	0.868806	0.0424612
I	2-Aminoadipic acid (L-Homoglutamic acid)	Pbr003987.1	0.873547	0.00238113
I	2-Aminoadipic acid (L-Homoglutamic acid)	Pbr004105.1	0.913659	0.00942049
I	2-Aminoadipic acid (L-Homoglutamic acid)	Pbr004163.4	-0.920587	0.00598825
I	2-Aminoadipic acid (L-Homoglutamic acid)	Pbr004188.1	0.860398	0.00606079
I	2-Aminoadipic acid (L-Homoglutamic acid)	Pbr004202.1	-0.874433	0.00491628
I	2-Aminoadipic acid (L-Homoglutamic acid)	Pbr004249.3	0.885988	0.00601644
I	2-Aminoadipic acid (L-Homoglutamic acid)	Pbr004318.1	0.93218	0.0117761
I	2-Aminoadipic acid (L-Homoglutamic acid)	Pbr004331.1	0.886374	0.0177861
I	2-Aminoadipic acid (L-Homoglutamic acid)	Pbr004439.2	0.908519	0.0485107
I	2-Aminoadipic acid (L-Homoglutamic acid)	Pbr004462.1	0.955919	0.00194638
I	2-Aminoadipic acid (L-Homoglutamic acid)	Pbr004607.1	0.904866	0.00844421
I	2-Aminoadipic acid (L-Homoglutamic acid)	Pbr004608.1	0.951057	0.00154728
I	2-Aminoadipic acid (L-Homoglutamic acid)	Pbr004613.1	0.938174	0.00217284
I	2-Aminoadipic acid (L-Homoglutamic acid)	Pbr004614.1	0.94004	0.00151853
I	2-Aminoadipic acid (L-Homoglutamic acid)	Pbr004620.1	0.883008	0.0439879
I	2-Aminoadipic acid (L-Homoglutamic acid)	Pbr004630.1	0.914486	0.0120428
I	2-Aminoadipic acid (L-Homoglutamic acid)	Pbr004647.1	0.880489	0.0199079
I	2-Aminoadipic acid (L-Homoglutamic acid)	Pbr004656.1	0.889714	0.00455854
I	2-Aminoadipic acid (L-Homoglutamic acid)	Pbr004676.1	0.940658	0.00362656
I	2-Aminoadipic acid (L-Homoglutamic acid)	Pbr004684.1	0.979916	5.86101e-05
I	2-Aminoadipic acid (L-Homoglutamic acid)	Pbr004710.1	0.881649	0.00187973
I	2-Aminoadipic acid (L-Homoglutamic acid)	Pbr004732.1	0.938099	0.00121029
I	2-Aminoadipic acid (L-Homoglutamic acid)	Pbr004734.1	0.86444	0.00599039
I	2-Aminoadipic acid (L-Homoglutamic acid)	Pbr004904.1	0.855457	0.0066278
I	2-Aminoadipic acid (L-Homoglutamic acid)	Pbr004925.1	0.86508	0.00300863
I	2-Aminoadipic acid (L-Homoglutamic acid)	Pbr004999.1	0.913039	0.00265559
I	2-Aminoadipic acid (L-Homoglutamic acid)	Pbr005017.1	0.943127	0.0056976
I	2-Aminoadipic acid (L-Homoglutamic acid)	Pbr005045.1	0.896118	0.00477853
I	2-Aminoadipic acid (L-Homoglutamic acid)	Pbr005051.1	0.853316	0.00462045
I	2-Aminoadipic acid (L-Homoglutamic acid)	Pbr005053.1	0.881026	0.00183024
I	2-Aminoadipic acid (L-Homoglutamic acid)	Pbr005141.1	0.974921	5.27059e-05
I	2-Aminoadipic acid (L-Homoglutamic acid)	Pbr005214.1	0.908798	0.0119672
I	2-Aminoadipic acid (L-Homoglutamic acid)	Pbr005215.1	0.889428	0.02766
I	2-Aminoadipic acid (L-Homoglutamic acid)	Pbr005225.1	0.912116	0.0048175
I	2-Aminoadipic acid (L-Homoglutamic acid)	Pbr005229.1	0.87621	0.00436585
I	2-Aminoadipic acid (L-Homoglutamic acid)	Pbr005231.1	0.940845	0.00193394
I	2-Aminoadipic acid (L-Homoglutamic acid)	Pbr005254.1	0.899142	0.00241469
I	2-Aminoadipic acid (L-Homoglutamic acid)	Pbr005256.1	0.914914	0.00160656
I	2-Aminoadipic acid (L-Homoglutamic acid)	Pbr005272.1	0.962962	0.00044916
I	2-Aminoadipic acid (L-Homoglutamic acid)	Pbr005277.1	0.927922	0.00155237
I	2-Aminoadipic acid (L-Homoglutamic acid)	Pbr005278.1	0.921364	0.00192508
I	2-Aminoadipic acid (L-Homoglutamic acid)	Pbr005284.1	0.907561	0.00183521
I	2-Aminoadipic acid (L-Homoglutamic acid)	Pbr005299.1	0.85992	0.00292254
I	2-Aminoadipic acid (L-Homoglutamic acid)	Pbr005320.2	0.925896	0.00482198
I	2-Aminoadipic acid (L-Homoglutamic acid)	Pbr005351.1	0.921002	0.00167473
I	2-Aminoadipic acid (L-Homoglutamic acid)	Pbr005365.1	0.852539	0.0119195
I	2-Aminoadipic acid (L-Homoglutamic acid)	Pbr005406.1	0.893939	0.00461741
I	2-Aminoadipic acid (L-Homoglutamic acid)	Pbr005459.1	0.871423	0.00449878
I	2-Aminoadipic acid (L-Homoglutamic acid)	Pbr005496.1	0.873696	0.0393264
I	2-Aminoadipic acid (L-Homoglutamic acid)	Pbr005509.1	0.958066	0.0015595
I	2-Aminoadipic acid (L-Homoglutamic acid)	Pbr005513.1	0.916742	0.00234945
I	2-Aminoadipic acid (L-Homoglutamic acid)	Pbr005519.1	0.944075	0.005582
I	2-Aminoadipic acid (L-Homoglutamic acid)	Pbr005556.1	0.933187	0.00111206
I	2-Aminoadipic acid (L-Homoglutamic acid)	Pbr005576.1	0.931614	0.000835373
I	2-Aminoadipic acid (L-Homoglutamic acid)	Pbr005588.2	0.867788	0.00714564
I	2-Aminoadipic acid (L-Homoglutamic acid)	Pbr005699.1	0.921169	0.00361406
I	2-Aminoadipic acid (L-Homoglutamic acid)	Pbr005752.2	0.911202	0.0425968
I	2-Aminoadipic acid (L-Homoglutamic acid)	Pbr005761.1	0.942469	0.00632576
I	2-Aminoadipic acid (L-Homoglutamic acid)	Pbr005817.1	0.970146	0.000343998
I	2-Aminoadipic acid (L-Homoglutamic acid)	Pbr005828.1	0.914217	0.00931265
I	2-Aminoadipic acid (L-Homoglutamic acid)	Pbr005849.1	0.913065	0.0220035
I	2-Aminoadipic acid (L-Homoglutamic acid)	Pbr005861.1	0.918339	0.00173685
I	2-Aminoadipic acid (L-Homoglutamic acid)	Pbr005900.1	0.958733	0.000484135
I	2-Aminoadipic acid (L-Homoglutamic acid)	Pbr005902.1	0.898235	0.0385812
I	2-Aminoadipic acid (L-Homoglutamic acid)	Pbr005919.1	0.964268	0.000266544
I	2-Aminoadipic acid (L-Homoglutamic acid)	Pbr005958.2	0.862319	0.00547983
I	2-Aminoadipic acid (L-Homoglutamic acid)	Pbr006006.1	0.855317	0.0131919
I	2-Aminoadipic acid (L-Homoglutamic acid)	Pbr006025.1	0.927118	0.0010547
I	2-Aminoadipic acid (L-Homoglutamic acid)	Pbr006028.1	0.926169	0.00474444
I	2-Aminoadipic acid (L-Homoglutamic acid)	Pbr006045.1	0.914974	0.00271041
I	2-Aminoadipic acid (L-Homoglutamic acid)	Pbr006062.1	0.89566	0.00640702
I	2-Aminoadipic acid (L-Homoglutamic acid)	Pbr006074.1	-0.867627	0.00445598
I	2-Aminoadipic acid (L-Homoglutamic acid)	Pbr006159.1	0.873107	0.0106374
I	2-Aminoadipic acid (L-Homoglutamic acid)	Pbr006171.1	0.867425	0.0422332
I	2-Aminoadipic acid (L-Homoglutamic acid)	Pbr006220.1	0.882346	0.00304594
I	2-Aminoadipic acid (L-Homoglutamic acid)	Pbr006221.1	0.879124	0.00301488
I	2-Aminoadipic acid (L-Homoglutamic acid)	Pbr006307.1	0.889941	0.00257817
I	2-Aminoadipic acid (L-Homoglutamic acid)	Pbr006339.1	0.857926	0.0166655
I	2-Aminoadipic acid (L-Homoglutamic acid)	Pbr006427.1	0.963865	0.000804944
I	2-Aminoadipic acid (L-Homoglutamic acid)	Pbr006446.1	0.944329	0.00060789
I	2-Aminoadipic acid (L-Homoglutamic acid)	Pbr006457.1	0.932012	0.00378504
I	2-Aminoadipic acid (L-Homoglutamic acid)	Pbr006477.1	0.932719	0.00420467
I	2-Aminoadipic acid (L-Homoglutamic acid)	Pbr006489.1	0.959121	0.000278548
I	2-Aminoadipic acid (L-Homoglutamic acid)	Pbr006505.1	0.946653	0.00247796
I	2-Aminoadipic acid (L-Homoglutamic acid)	Pbr006568.1	0.869312	0.00345084
I	2-Aminoadipic acid (L-Homoglutamic acid)	Pbr006573.1	0.897137	0.00577485
I	2-Aminoadipic acid (L-Homoglutamic acid)	Pbr006668.1	0.915672	0.00485525
I	2-Aminoadipic acid (L-Homoglutamic acid)	Pbr006670.1	0.973163	0.000213909
I	2-Aminoadipic acid (L-Homoglutamic acid)	Pbr006737.2	0.910861	0.00109629
I	2-Aminoadipic acid (L-Homoglutamic acid)	Pbr006761.1	0.974189	0.000179779
I	2-Aminoadipic acid (L-Homoglutamic acid)	Pbr006762.1	0.881527	0.0021618
I	2-Aminoadipic acid (L-Homoglutamic acid)	Pbr006770.1	0.863106	0.00678101
I	2-Aminoadipic acid (L-Homoglutamic acid)	Pbr006771.1	0.941525	0.00331813
I	2-Aminoadipic acid (L-Homoglutamic acid)	Pbr006773.2	0.932354	0.00107654
I	2-Aminoadipic acid (L-Homoglutamic acid)	Pbr006778.1	0.905672	0.00194769
I	2-Aminoadipic acid (L-Homoglutamic acid)	Pbr006779.1	0.86966	0.00255343
I	2-Aminoadipic acid (L-Homoglutamic acid)	Pbr006844.1	0.865751	0.00274916
I	2-Aminoadipic acid (L-Homoglutamic acid)	Pbr006850.1	0.911509	0.00699287
I	2-Aminoadipic acid (L-Homoglutamic acid)	Pbr006862.1	0.967415	0.000254022
I	2-Aminoadipic acid (L-Homoglutamic acid)	Pbr006907.1	0.871946	0.0202251
I	2-Aminoadipic acid (L-Homoglutamic acid)	Pbr007086.1	0.91716	0.0314397
I	2-Aminoadipic acid (L-Homoglutamic acid)	Pbr007113.1	0.914915	0.0267817
I	2-Aminoadipic acid (L-Homoglutamic acid)	Pbr007115.1	0.926906	0.0181597
I	2-Aminoadipic acid (L-Homoglutamic acid)	Pbr007170.1	0.920025	0.0269478
I	2-Aminoadipic acid (L-Homoglutamic acid)	Pbr007182.1	0.856983	0.00597205
I	2-Aminoadipic acid (L-Homoglutamic acid)	Pbr007200.1	0.917045	0.00527191
I	2-Aminoadipic acid (L-Homoglutamic acid)	Pbr007215.1	0.850986	0.0107998
I	2-Aminoadipic acid (L-Homoglutamic acid)	Pbr007272.1	-0.878126	0.00887159
I	2-Aminoadipic acid (L-Homoglutamic acid)	Pbr007280.1	0.904117	0.00251635
I	2-Aminoadipic acid (L-Homoglutamic acid)	Pbr007289.1	0.962318	0.000392655
I	2-Aminoadipic acid (L-Homoglutamic acid)	Pbr007316.1	0.916379	0.0327574
I	2-Aminoadipic acid (L-Homoglutamic acid)	Pbr007428.1	0.882153	0.00262866
I	2-Aminoadipic acid (L-Homoglutamic acid)	Pbr007484.1	0.875595	0.00736789
I	2-Aminoadipic acid (L-Homoglutamic acid)	Pbr007496.1	0.958397	0.000752816
I	2-Aminoadipic acid (L-Homoglutamic acid)	Pbr007509.1	0.92884	0.0161411
I	2-Aminoadipic acid (L-Homoglutamic acid)	Pbr007626.2	0.895555	0.00863917
I	2-Aminoadipic acid (L-Homoglutamic acid)	Pbr007715.1	-0.899365	0.00768244
I	2-Aminoadipic acid (L-Homoglutamic acid)	Pbr007758.1	0.873744	0.0104916
I	2-Aminoadipic acid (L-Homoglutamic acid)	Pbr007845.1	0.873058	0.0401901
I	2-Aminoadipic acid (L-Homoglutamic acid)	Pbr007911.1	0.982614	3.07449e-05
I	2-Aminoadipic acid (L-Homoglutamic acid)	Pbr007954.1	0.854832	0.00491051
I	2-Aminoadipic acid (L-Homoglutamic acid)	Pbr007970.1	0.902891	0.0157336
I	2-Aminoadipic acid (L-Homoglutamic acid)	Pbr007985.1	0.928034	0.00889671
I	2-Aminoadipic acid (L-Homoglutamic acid)	Pbr008000.1	0.864604	0.0225244
I	2-Aminoadipic acid (L-Homoglutamic acid)	Pbr008084.1	0.904903	0.0188098
I	2-Aminoadipic acid (L-Homoglutamic acid)	Pbr008188.1	0.864527	0.0221531
I	2-Aminoadipic acid (L-Homoglutamic acid)	Pbr008245.1	0.94468	0.00177345
I	2-Aminoadipic acid (L-Homoglutamic acid)	Pbr008248.1	0.873033	0.00350686
I	2-Aminoadipic acid (L-Homoglutamic acid)	Pbr008249.1	0.892633	0.0486946
I	2-Aminoadipic acid (L-Homoglutamic acid)	Pbr008264.1	0.853465	0.0148876
I	2-Aminoadipic acid (L-Homoglutamic acid)	Pbr008306.1	0.945147	0.00512442
I	2-Aminoadipic acid (L-Homoglutamic acid)	Pbr008330.1	0.938694	0.0062535
I	2-Aminoadipic acid (L-Homoglutamic acid)	Pbr008341.1	0.904919	0.0287025
I	2-Aminoadipic acid (L-Homoglutamic acid)	Pbr008342.1	0.963494	0.000280807
I	2-Aminoadipic acid (L-Homoglutamic acid)	Pbr008374.1	0.861514	0.00449484
I	2-Aminoadipic acid (L-Homoglutamic acid)	Pbr008421.1	0.874792	0.00247499
I	2-Aminoadipic acid (L-Homoglutamic acid)	Pbr008534.1	0.894391	0.00270004
I	2-Aminoadipic acid (L-Homoglutamic acid)	Pbr008583.1	0.884974	0.0131278
I	2-Aminoadipic acid (L-Homoglutamic acid)	Pbr008601.1	0.926295	0.00199962
I	2-Aminoadipic acid (L-Homoglutamic acid)	Pbr008715.1	0.932648	0.00361599
I	2-Aminoadipic acid (L-Homoglutamic acid)	Pbr008724.1	-0.901655	0.00474981
I	2-Aminoadipic acid (L-Homoglutamic acid)	Pbr008759.1	0.880019	0.00331975
I	2-Aminoadipic acid (L-Homoglutamic acid)	Pbr008763.1	0.893256	0.0216144
I	2-Aminoadipic acid (L-Homoglutamic acid)	Pbr008817.1	0.883212	0.00175256
I	2-Aminoadipic acid (L-Homoglutamic acid)	Pbr008897.1	-0.851543	0.0124958
I	2-Aminoadipic acid (L-Homoglutamic acid)	Pbr008967.1	0.869048	0.00502155
I	2-Aminoadipic acid (L-Homoglutamic acid)	Pbr008977.1	0.90003	0.00401367
I	2-Aminoadipic acid (L-Homoglutamic acid)	Pbr009000.1	0.901139	0.00453521
I	2-Aminoadipic acid (L-Homoglutamic acid)	Pbr009056.1	0.904554	0.00307223
I	2-Aminoadipic acid (L-Homoglutamic acid)	Pbr009082.1	0.972491	0.000238869
I	2-Aminoadipic acid (L-Homoglutamic acid)	Pbr009094.1	0.905865	0.0195231
I	2-Aminoadipic acid (L-Homoglutamic acid)	Pbr009130.1	0.887336	0.006257
I	2-Aminoadipic acid (L-Homoglutamic acid)	Pbr009139.1	0.878276	0.00706769
I	2-Aminoadipic acid (L-Homoglutamic acid)	Pbr009142.1	-0.876517	0.00938844
I	2-Aminoadipic acid (L-Homoglutamic acid)	Pbr009144.1	0.871282	0.0352529
I	2-Aminoadipic acid (L-Homoglutamic acid)	Pbr009148.1	-0.9055	0.00372604
I	2-Aminoadipic acid (L-Homoglutamic acid)	Pbr009151.2	0.911209	0.00250492
I	2-Aminoadipic acid (L-Homoglutamic acid)	Pbr009161.1	0.934596	0.00222736
I	2-Aminoadipic acid (L-Homoglutamic acid)	Pbr009164.1	0.952733	0.000786183
I	2-Aminoadipic acid (L-Homoglutamic acid)	Pbr009275.1	0.865604	0.00414313
I	2-Aminoadipic acid (L-Homoglutamic acid)	Pbr009308.1	0.921784	0.00189932
I	2-Aminoadipic acid (L-Homoglutamic acid)	Pbr009396.1	0.956991	0.000872428
I	2-Aminoadipic acid (L-Homoglutamic acid)	Pbr009405.1	0.909101	0.0471764
I	2-Aminoadipic acid (L-Homoglutamic acid)	Pbr009412.1	0.960492	0.0011969
I	2-Aminoadipic acid (L-Homoglutamic acid)	Pbr009433.1	0.87628	0.00275337
I	2-Aminoadipic acid (L-Homoglutamic acid)	Pbr009437.1	0.869769	0.0160252
I	2-Aminoadipic acid (L-Homoglutamic acid)	Pbr009446.1	0.935739	0.0010305
I	2-Aminoadipic acid (L-Homoglutamic acid)	Pbr009448.1	0.919645	0.0103763
I	2-Aminoadipic acid (L-Homoglutamic acid)	Pbr009449.1	0.910904	0.0108063
I	2-Aminoadipic acid (L-Homoglutamic acid)	Pbr009451.1	0.886949	0.0202992
I	2-Aminoadipic acid (L-Homoglutamic acid)	Pbr009476.1	0.859924	0.0137945
I	2-Aminoadipic acid (L-Homoglutamic acid)	Pbr009482.1	-0.867576	0.0100991
I	2-Aminoadipic acid (L-Homoglutamic acid)	Pbr009484.1	0.914094	0.00526533
I	2-Aminoadipic acid (L-Homoglutamic acid)	Pbr009495.1	0.930639	0.0144228
I	2-Aminoadipic acid (L-Homoglutamic acid)	Pbr009517.1	0.927254	0.00118551
I	2-Aminoadipic acid (L-Homoglutamic acid)	Pbr009535.1	0.925488	0.0197584
I	2-Aminoadipic acid (L-Homoglutamic acid)	Pbr009546.1	0.944549	0.00450749
I	2-Aminoadipic acid (L-Homoglutamic acid)	Pbr009552.1	0.893682	0.00259234
I	2-Aminoadipic acid (L-Homoglutamic acid)	Pbr009588.1	0.901562	0.0133544
I	2-Aminoadipic acid (L-Homoglutamic acid)	Pbr009684.1	0.863511	0.0144129
I	2-Aminoadipic acid (L-Homoglutamic acid)	Pbr009750.1	0.895553	0.00480002
I	2-Aminoadipic acid (L-Homoglutamic acid)	Pbr009770.1	0.925559	0.00545222
I	2-Aminoadipic acid (L-Homoglutamic acid)	Pbr009777.1	0.924216	0.00304039
I	2-Aminoadipic acid (L-Homoglutamic acid)	Pbr009780.1	0.927927	0.00450034
I	2-Aminoadipic acid (L-Homoglutamic acid)	Pbr009798.1	0.899562	0.00485858
I	2-Aminoadipic acid (L-Homoglutamic acid)	Pbr009810.1	0.928825	0.00124275
I	2-Aminoadipic acid (L-Homoglutamic acid)	Pbr009902.1	0.867869	0.0198982
I	2-Aminoadipic acid (L-Homoglutamic acid)	Pbr009959.1	-0.887691	0.00320728
I	2-Aminoadipic acid (L-Homoglutamic acid)	Pbr010111.1	0.908251	0.0015178
I	2-Aminoadipic acid (L-Homoglutamic acid)	Pbr010134.1	0.888934	0.00216063
I	2-Aminoadipic acid (L-Homoglutamic acid)	Pbr010204.1	0.92619	0.00210595
I	2-Aminoadipic acid (L-Homoglutamic acid)	Pbr010224.1	0.884789	0.00652004
I	2-Aminoadipic acid (L-Homoglutamic acid)	Pbr010296.1	0.953288	0.00251671
I	2-Aminoadipic acid (L-Homoglutamic acid)	Pbr010323.1	0.873402	0.00615312
I	2-Aminoadipic acid (L-Homoglutamic acid)	Pbr010401.1	0.908903	0.0238138
I	2-Aminoadipic acid (L-Homoglutamic acid)	Pbr010500.1	0.907782	0.00552874
I	2-Aminoadipic acid (L-Homoglutamic acid)	Pbr010503.2	0.965757	0.000633696
I	2-Aminoadipic acid (L-Homoglutamic acid)	Pbr010513.1	0.900343	0.0032021
I	2-Aminoadipic acid (L-Homoglutamic acid)	Pbr010558.1	0.87059	0.00704261
I	2-Aminoadipic acid (L-Homoglutamic acid)	Pbr010654.1	0.855943	0.00450542
I	2-Aminoadipic acid (L-Homoglutamic acid)	Pbr010656.1	0.975444	0.000143918
I	2-Aminoadipic acid (L-Homoglutamic acid)	Pbr010684.1	0.919408	0.0278715
I	2-Aminoadipic acid (L-Homoglutamic acid)	Pbr010719.1	0.852989	0.0400713
I	2-Aminoadipic acid (L-Homoglutamic acid)	Pbr010720.1	0.871227	0.0305337
I	2-Aminoadipic acid (L-Homoglutamic acid)	Pbr010769.1	0.906019	0.00329368
I	2-Aminoadipic acid (L-Homoglutamic acid)	Pbr010773.1	0.884853	0.0146534
I	2-Aminoadipic acid (L-Homoglutamic acid)	Pbr010846.1	0.871278	0.0029635
I	2-Aminoadipic acid (L-Homoglutamic acid)	Pbr010864.1	0.909208	0.0469356
I	2-Aminoadipic acid (L-Homoglutamic acid)	Pbr010898.1	0.893246	0.0156908
I	2-Aminoadipic acid (L-Homoglutamic acid)	Pbr010912.1	0.955536	0.00202249
I	2-Aminoadipic acid (L-Homoglutamic acid)	Pbr010930.1	0.918729	0.00620652
I	2-Aminoadipic acid (L-Homoglutamic acid)	Pbr010949.1	0.945232	0.00508973
I	2-Aminoadipic acid (L-Homoglutamic acid)	Pbr010978.1	0.885972	0.0173463
I	2-Aminoadipic acid (L-Homoglutamic acid)	Pbr011063.1	0.916646	0.00403771
I	2-Aminoadipic acid (L-Homoglutamic acid)	Pbr011076.1	0.929122	0.00362217
I	2-Aminoadipic acid (L-Homoglutamic acid)	Pbr011095.1	0.886176	0.0125443
I	2-Aminoadipic acid (L-Homoglutamic acid)	Pbr011128.1	0.896331	0.0021445
I	2-Aminoadipic acid (L-Homoglutamic acid)	Pbr011139.1	0.910649	0.00357844
I	2-Aminoadipic acid (L-Homoglutamic acid)	Pbr011145.1	0.909959	0.00280732
I	2-Aminoadipic acid (L-Homoglutamic acid)	Pbr011201.1	0.984953	1.60992e-05
I	2-Aminoadipic acid (L-Homoglutamic acid)	Pbr011333.1	0.912565	0.031664
I	2-Aminoadipic acid (L-Homoglutamic acid)	Pbr011353.1	0.922301	0.00113067
I	2-Aminoadipic acid (L-Homoglutamic acid)	Pbr011381.1	0.861319	0.00421851
I	2-Aminoadipic acid (L-Homoglutamic acid)	Pbr011552.1	0.869068	0.0110568
I	2-Aminoadipic acid (L-Homoglutamic acid)	Pbr011604.2	0.957277	0.000846985
I	2-Aminoadipic acid (L-Homoglutamic acid)	Pbr011605.1	0.954275	0.000572373
I	2-Aminoadipic acid (L-Homoglutamic acid)	Pbr011617.1	0.922419	0.0205462
I	2-Aminoadipic acid (L-Homoglutamic acid)	Pbr011637.2	0.866989	0.0409484
I	2-Aminoadipic acid (L-Homoglutamic acid)	Pbr011665.1	0.891337	0.0054995
I	2-Aminoadipic acid (L-Homoglutamic acid)	Pbr011761.1	0.956617	0.000516593
I	2-Aminoadipic acid (L-Homoglutamic acid)	Pbr011764.1	0.870794	0.0154891
I	2-Aminoadipic acid (L-Homoglutamic acid)	Pbr011765.1	0.915305	0.0155546
I	2-Aminoadipic acid (L-Homoglutamic acid)	Pbr011818.1	0.947803	0.0013716
I	2-Aminoadipic acid (L-Homoglutamic acid)	Pbr011828.1	0.930274	0.00210843
I	2-Aminoadipic acid (L-Homoglutamic acid)	Pbr011841.1	0.859512	0.00310723
I	2-Aminoadipic acid (L-Homoglutamic acid)	Pbr011869.1	0.880317	0.0311715
I	2-Aminoadipic acid (L-Homoglutamic acid)	Pbr011942.1	-0.862048	0.00718415
I	2-Aminoadipic acid (L-Homoglutamic acid)	Pbr012015.1	0.886549	0.0156921
I	2-Aminoadipic acid (L-Homoglutamic acid)	Pbr012122.1	-0.879812	0.00381243
I	2-Aminoadipic acid (L-Homoglutamic acid)	Pbr012130.1	0.905208	0.0402645
I	2-Aminoadipic acid (L-Homoglutamic acid)	Pbr012131.1	0.940521	0.00732764
I	2-Aminoadipic acid (L-Homoglutamic acid)	Pbr012177.1	0.873734	0.0202191
I	2-Aminoadipic acid (L-Homoglutamic acid)	Pbr012229.2	0.850001	0.00354555
I	2-Aminoadipic acid (L-Homoglutamic acid)	Pbr012294.1	0.888312	0.0032687
I	2-Aminoadipic acid (L-Homoglutamic acid)	Pbr012315.1	0.97004	0.000349506
I	2-Aminoadipic acid (L-Homoglutamic acid)	Pbr012347.1	0.856993	0.00906253
I	2-Aminoadipic acid (L-Homoglutamic acid)	Pbr012392.1	0.876043	0.00503762
I	2-Aminoadipic acid (L-Homoglutamic acid)	Pbr012401.1	0.907542	0.00317572
I	2-Aminoadipic acid (L-Homoglutamic acid)	Pbr012407.1	0.934885	0.00218441
I	2-Aminoadipic acid (L-Homoglutamic acid)	Pbr012416.1	0.868522	0.00343737
I	2-Aminoadipic acid (L-Homoglutamic acid)	Pbr012417.1	0.86866	0.0491622
I	2-Aminoadipic acid (L-Homoglutamic acid)	Pbr012547.2	0.878937	0.0243884
I	2-Aminoadipic acid (L-Homoglutamic acid)	Pbr012555.1	0.882241	0.00732222
I	2-Aminoadipic acid (L-Homoglutamic acid)	Pbr012595.3	0.899476	0.00665006
I	2-Aminoadipic acid (L-Homoglutamic acid)	Pbr012619.1	0.918541	0.0114381
I	2-Aminoadipic acid (L-Homoglutamic acid)	Pbr012653.1	0.937793	0.00173889
I	2-Aminoadipic acid (L-Homoglutamic acid)	Pbr012671.1	0.9414	0.00343079
I	2-Aminoadipic acid (L-Homoglutamic acid)	Pbr012723.1	0.922795	0.00769659
I	2-Aminoadipic acid (L-Homoglutamic acid)	Pbr012725.1	0.951005	0.000520921
I	2-Aminoadipic acid (L-Homoglutamic acid)	Pbr012850.1	0.902785	0.0020398
I	2-Aminoadipic acid (L-Homoglutamic acid)	Pbr012854.1	0.932212	0.00118525
I	2-Aminoadipic acid (L-Homoglutamic acid)	Pbr012898.1	0.969046	0.000134728
I	2-Aminoadipic acid (L-Homoglutamic acid)	Pbr012902.1	0.919224	0.0135007
I	2-Aminoadipic acid (L-Homoglutamic acid)	Pbr012943.1	0.870555	0.00497834
I	2-Aminoadipic acid (L-Homoglutamic acid)	Pbr013022.1	0.901357	0.0148735
I	2-Aminoadipic acid (L-Homoglutamic acid)	Pbr013023.1	0.877891	0.00999825
I	2-Aminoadipic acid (L-Homoglutamic acid)	Pbr013028.1	0.915539	0.00131567
I	2-Aminoadipic acid (L-Homoglutamic acid)	Pbr013081.1	0.908702	0.00725977
I	2-Aminoadipic acid (L-Homoglutamic acid)	Pbr013096.1	0.879872	0.00695215
I	2-Aminoadipic acid (L-Homoglutamic acid)	Pbr013097.1	0.871411	0.0246681
I	2-Aminoadipic acid (L-Homoglutamic acid)	Pbr013115.1	0.927161	0.00123776
I	2-Aminoadipic acid (L-Homoglutamic acid)	Pbr013116.1	0.914547	0.00400183
I	2-Aminoadipic acid (L-Homoglutamic acid)	Pbr013128.1	0.950805	0.000556054
I	2-Aminoadipic acid (L-Homoglutamic acid)	Pbr013149.1	0.917484	0.0309043
I	2-Aminoadipic acid (L-Homoglutamic acid)	Pbr013202.1	0.880066	0.014298
I	2-Aminoadipic acid (L-Homoglutamic acid)	Pbr013207.1	0.923807	0.000687906
I	2-Aminoadipic acid (L-Homoglutamic acid)	Pbr013293.1	0.876419	0.00220977
I	2-Aminoadipic acid (L-Homoglutamic acid)	Pbr013310.1	0.94893	0.000747189
I	2-Aminoadipic acid (L-Homoglutamic acid)	Pbr013340.1	0.919593	0.0068978
I	2-Aminoadipic acid (L-Homoglutamic acid)	Pbr013392.1	-0.919764	0.00444143
I	2-Aminoadipic acid (L-Homoglutamic acid)	Pbr013406.1	0.957384	0.00102055
I	2-Aminoadipic acid (L-Homoglutamic acid)	Pbr013416.1	0.917393	0.00172525
I	2-Aminoadipic acid (L-Homoglutamic acid)	Pbr013463.1	0.851658	0.0101627
I	2-Aminoadipic acid (L-Homoglutamic acid)	Pbr013464.2	0.878694	0.0137662
I	2-Aminoadipic acid (L-Homoglutamic acid)	Pbr013471.2	0.928709	0.00359847
I	2-Aminoadipic acid (L-Homoglutamic acid)	Pbr013482.1	0.861032	0.0222857
I	2-Aminoadipic acid (L-Homoglutamic acid)	Pbr013502.1	0.959727	0.000651663
I	2-Aminoadipic acid (L-Homoglutamic acid)	Pbr013513.1	0.886857	0.0305562
I	2-Aminoadipic acid (L-Homoglutamic acid)	Pbr013531.1	0.89573	0.0243324
I	2-Aminoadipic acid (L-Homoglutamic acid)	Pbr013545.1	0.891991	0.00172311
I	2-Aminoadipic acid (L-Homoglutamic acid)	Pbr013576.1	0.892031	0.00699356
I	2-Aminoadipic acid (L-Homoglutamic acid)	Pbr013579.1	0.959781	0.000289949
I	2-Aminoadipic acid (L-Homoglutamic acid)	Pbr013580.2	0.876892	0.00586856
I	2-Aminoadipic acid (L-Homoglutamic acid)	Pbr013602.1	0.907587	0.0169014
I	2-Aminoadipic acid (L-Homoglutamic acid)	Pbr013615.1	0.954611	0.00153837
I	2-Aminoadipic acid (L-Homoglutamic acid)	Pbr013647.1	-0.912735	0.00219314
I	2-Aminoadipic acid (L-Homoglutamic acid)	Pbr013656.1	0.889239	0.0161525
I	2-Aminoadipic acid (L-Homoglutamic acid)	Pbr013679.1	0.936505	0.00195494
I	2-Aminoadipic acid (L-Homoglutamic acid)	Pbr013719.1	-0.9043	0.00328058
I	2-Aminoadipic acid (L-Homoglutamic acid)	Pbr013796.3	0.90329	0.00386347
I	2-Aminoadipic acid (L-Homoglutamic acid)	Pbr013848.1	0.888759	0.00192492
I	2-Aminoadipic acid (L-Homoglutamic acid)	Pbr013871.1	0.927296	0.00098655
I	2-Aminoadipic acid (L-Homoglutamic acid)	Pbr013874.1	0.871267	0.031831
I	2-Aminoadipic acid (L-Homoglutamic acid)	Pbr013899.1	0.901492	0.00837234
I	2-Aminoadipic acid (L-Homoglutamic acid)	Pbr013945.1	0.852387	0.00932871
I	2-Aminoadipic acid (L-Homoglutamic acid)	Pbr014010.1	-0.89474	0.0153779
I	2-Aminoadipic acid (L-Homoglutamic acid)	Pbr014011.1	-0.948284	0.000696915
I	2-Aminoadipic acid (L-Homoglutamic acid)	Pbr014063.15	0.877631	0.00902834
I	2-Aminoadipic acid (L-Homoglutamic acid)	Pbr014086.1	0.875846	0.00205168
I	2-Aminoadipic acid (L-Homoglutamic acid)	Pbr014186.2	0.930803	0.00349594
I	2-Aminoadipic acid (L-Homoglutamic acid)	Pbr014188.1	0.872619	0.022662
I	2-Aminoadipic acid (L-Homoglutamic acid)	Pbr014228.1	0.888689	0.0287276
I	2-Aminoadipic acid (L-Homoglutamic acid)	Pbr014234.1	0.903998	0.0244756
I	2-Aminoadipic acid (L-Homoglutamic acid)	Pbr014246.1	0.920804	0.00143425
I	2-Aminoadipic acid (L-Homoglutamic acid)	Pbr014259.2	0.916574	0.032425
I	2-Aminoadipic acid (L-Homoglutamic acid)	Pbr014295.1	0.871502	0.00220484
I	2-Aminoadipic acid (L-Homoglutamic acid)	Pbr014515.1	0.961495	0.00029981
I	2-Aminoadipic acid (L-Homoglutamic acid)	Pbr014529.1	0.941321	0.00172565
I	2-Aminoadipic acid (L-Homoglutamic acid)	Pbr014538.1	0.910092	0.014991
I	2-Aminoadipic acid (L-Homoglutamic acid)	Pbr014546.2	0.920608	0.0260972
I	2-Aminoadipic acid (L-Homoglutamic acid)	Pbr014614.1	0.881517	0.00198959
I	2-Aminoadipic acid (L-Homoglutamic acid)	Pbr014626.1	0.976876	0.000110035
I	2-Aminoadipic acid (L-Homoglutamic acid)	Pbr014705.1	0.8583	0.00608263
I	2-Aminoadipic acid (L-Homoglutamic acid)	Pbr014706.1	0.951108	0.000616107
I	2-Aminoadipic acid (L-Homoglutamic acid)	Pbr014801.1	0.90613	0.0138808
I	2-Aminoadipic acid (L-Homoglutamic acid)	Pbr014828.1	0.887723	0.00358255
I	2-Aminoadipic acid (L-Homoglutamic acid)	Pbr014848.1	-0.851954	0.00607616
I	2-Aminoadipic acid (L-Homoglutamic acid)	Pbr014866.1	0.914939	0.00207635
I	2-Aminoadipic acid (L-Homoglutamic acid)	Pbr014937.1	-0.852055	0.00774136
I	2-Aminoadipic acid (L-Homoglutamic acid)	Pbr014956.1	0.892101	0.0222202
I	2-Aminoadipic acid (L-Homoglutamic acid)	Pbr014995.1	0.935294	0.00265564
I	2-Aminoadipic acid (L-Homoglutamic acid)	Pbr015081.1	0.898375	0.00273928
I	2-Aminoadipic acid (L-Homoglutamic acid)	Pbr015089.1	0.85462	0.00345957
I	2-Aminoadipic acid (L-Homoglutamic acid)	Pbr015103.1	0.920007	0.00674377
I	2-Aminoadipic acid (L-Homoglutamic acid)	Pbr015143.1	0.871318	0.0133176
I	2-Aminoadipic acid (L-Homoglutamic acid)	Pbr015170.1	0.888332	0.00310025
I	2-Aminoadipic acid (L-Homoglutamic acid)	Pbr015175.2	0.919828	0.000736206
I	2-Aminoadipic acid (L-Homoglutamic acid)	Pbr015204.1	0.888131	0.00415633
I	2-Aminoadipic acid (L-Homoglutamic acid)	Pbr015236.1	0.899814	0.0051491
I	2-Aminoadipic acid (L-Homoglutamic acid)	Pbr015253.1	0.913755	0.00468735
I	2-Aminoadipic acid (L-Homoglutamic acid)	Pbr015293.1	0.958733	0.000726142
I	2-Aminoadipic acid (L-Homoglutamic acid)	Pbr015297.1	0.854833	0.0183085
I	2-Aminoadipic acid (L-Homoglutamic acid)	Pbr015298.1	-0.878541	0.00922761
I	2-Aminoadipic acid (L-Homoglutamic acid)	Pbr015323.4	0.86046	0.0188646
I	2-Aminoadipic acid (L-Homoglutamic acid)	Pbr015360.1	0.928818	0.00104039
I	2-Aminoadipic acid (L-Homoglutamic acid)	Pbr015361.1	0.937937	0.00176789
I	2-Aminoadipic acid (L-Homoglutamic acid)	Pbr015412.1	0.873223	0.0289984
I	2-Aminoadipic acid (L-Homoglutamic acid)	Pbr015464.1	0.938604	0.000825181
I	2-Aminoadipic acid (L-Homoglutamic acid)	Pbr015483.1	0.917217	0.00121987
I	2-Aminoadipic acid (L-Homoglutamic acid)	Pbr015485.1	0.876264	0.0192233
I	2-Aminoadipic acid (L-Homoglutamic acid)	Pbr015502.1	0.875917	0.01437
I	2-Aminoadipic acid (L-Homoglutamic acid)	Pbr015508.1	0.861148	0.00369375
I	2-Aminoadipic acid (L-Homoglutamic acid)	Pbr015528.1	0.9375	0.00911708
I	2-Aminoadipic acid (L-Homoglutamic acid)	Pbr015556.1	0.878809	0.00225754
I	2-Aminoadipic acid (L-Homoglutamic acid)	Pbr015582.1	0.894535	0.0131226
I	2-Aminoadipic acid (L-Homoglutamic acid)	Pbr015646.1	0.875574	0.00345375
I	2-Aminoadipic acid (L-Homoglutamic acid)	Pbr015654.2	0.859453	0.0200618
I	2-Aminoadipic acid (L-Homoglutamic acid)	Pbr015872.1	0.943169	0.000599302
I	2-Aminoadipic acid (L-Homoglutamic acid)	Pbr015979.1	0.868673	0.033227
I	2-Aminoadipic acid (L-Homoglutamic acid)	Pbr016044.1	0.898753	0.00221963
I	2-Aminoadipic acid (L-Homoglutamic acid)	Pbr016049.2	0.967308	0.000171851
I	2-Aminoadipic acid (L-Homoglutamic acid)	Pbr016185.1	0.918444	0.0293608
I	2-Aminoadipic acid (L-Homoglutamic acid)	Pbr016188.1	0.901812	0.0330183
I	2-Aminoadipic acid (L-Homoglutamic acid)	Pbr016193.1	0.910978	0.0229657
I	2-Aminoadipic acid (L-Homoglutamic acid)	Pbr016203.1	0.871405	0.0124979
I	2-Aminoadipic acid (L-Homoglutamic acid)	Pbr016222.1	0.925802	0.00370791
I	2-Aminoadipic acid (L-Homoglutamic acid)	Pbr016223.1	0.919341	0.00497085
I	2-Aminoadipic acid (L-Homoglutamic acid)	Pbr016277.1	-0.927097	0.00299192
I	2-Aminoadipic acid (L-Homoglutamic acid)	Pbr016299.1	0.930932	0.00128693
I	2-Aminoadipic acid (L-Homoglutamic acid)	Pbr016333.1	0.932761	0.000739994
I	2-Aminoadipic acid (L-Homoglutamic acid)	Pbr016350.1	0.932931	0.000964801
I	2-Aminoadipic acid (L-Homoglutamic acid)	Pbr016361.1	0.945214	0.00169899
I	2-Aminoadipic acid (L-Homoglutamic acid)	Pbr016402.1	0.940595	0.00242906
I	2-Aminoadipic acid (L-Homoglutamic acid)	Pbr016450.1	0.941863	0.000509654
I	2-Aminoadipic acid (L-Homoglutamic acid)	Pbr016489.1	0.890211	0.00188216
I	2-Aminoadipic acid (L-Homoglutamic acid)	Pbr016490.1	0.956809	0.000439101
I	2-Aminoadipic acid (L-Homoglutamic acid)	Pbr016491.1	0.906802	0.00292279
I	2-Aminoadipic acid (L-Homoglutamic acid)	Pbr016496.1	0.971795	0.000267031
I	2-Aminoadipic acid (L-Homoglutamic acid)	Pbr016503.1	-0.865214	0.00705389
I	2-Aminoadipic acid (L-Homoglutamic acid)	Pbr016505.1	0.927995	0.00702153
I	2-Aminoadipic acid (L-Homoglutamic acid)	Pbr016506.1	0.946198	0.0047046
I	2-Aminoadipic acid (L-Homoglutamic acid)	Pbr016524.1	0.895316	0.00432212
I	2-Aminoadipic acid (L-Homoglutamic acid)	Pbr016582.1	0.932693	0.0012442
I	2-Aminoadipic acid (L-Homoglutamic acid)	Pbr016625.1	0.896583	0.0227459
I	2-Aminoadipic acid (L-Homoglutamic acid)	Pbr016788.1	0.911674	0.00832956
I	2-Aminoadipic acid (L-Homoglutamic acid)	Pbr016868.1	0.924388	0.0210714
I	2-Aminoadipic acid (L-Homoglutamic acid)	Pbr016948.1	0.966348	0.000586389
I	2-Aminoadipic acid (L-Homoglutamic acid)	Pbr016960.1	0.913428	0.00762498
I	2-Aminoadipic acid (L-Homoglutamic acid)	Pbr016962.1	0.897288	0.00446285
I	2-Aminoadipic acid (L-Homoglutamic acid)	Pbr016963.1	0.887583	0.00412178
I	2-Aminoadipic acid (L-Homoglutamic acid)	Pbr016964.1	0.874192	0.0104786
I	2-Aminoadipic acid (L-Homoglutamic acid)	Pbr017006.1	0.917372	0.00172717
I	2-Aminoadipic acid (L-Homoglutamic acid)	Pbr017024.1	0.893644	0.00491935
I	2-Aminoadipic acid (L-Homoglutamic acid)	Pbr017028.1	0.877415	0.0288077
I	2-Aminoadipic acid (L-Homoglutamic acid)	Pbr017040.1	0.928398	0.00178279
I	2-Aminoadipic acid (L-Homoglutamic acid)	Pbr017044.1	0.886848	0.00440042
I	2-Aminoadipic acid (L-Homoglutamic acid)	Pbr017061.1	0.890209	0.0294527
I	2-Aminoadipic acid (L-Homoglutamic acid)	Pbr017071.1	0.88877	0.0162177
I	2-Aminoadipic acid (L-Homoglutamic acid)	Pbr017076.1	0.889051	0.0160409
I	2-Aminoadipic acid (L-Homoglutamic acid)	Pbr017156.1	0.982794	2.93484e-05
I	2-Aminoadipic acid (L-Homoglutamic acid)	Pbr017231.1	0.874308	0.0331568
I	2-Aminoadipic acid (L-Homoglutamic acid)	Pbr017245.1	0.893005	0.0343321
I	2-Aminoadipic acid (L-Homoglutamic acid)	Pbr017250.1	0.850212	0.0136274
I	2-Aminoadipic acid (L-Homoglutamic acid)	Pbr017297.1	0.905195	0.0011845
I	2-Aminoadipic acid (L-Homoglutamic acid)	Pbr017321.1	0.890991	0.0104017
I	2-Aminoadipic acid (L-Homoglutamic acid)	Pbr017348.1	-0.890139	0.00597722
I	2-Aminoadipic acid (L-Homoglutamic acid)	Pbr017358.1	-0.872417	0.00387462
I	2-Aminoadipic acid (L-Homoglutamic acid)	Pbr017373.1	0.87077	0.0144679
I	2-Aminoadipic acid (L-Homoglutamic acid)	Pbr017391.1	0.880776	0.044751
I	2-Aminoadipic acid (L-Homoglutamic acid)	Pbr017405.1	0.934706	0.0055273
I	2-Aminoadipic acid (L-Homoglutamic acid)	Pbr017465.1	0.946543	0.000713381
I	2-Aminoadipic acid (L-Homoglutamic acid)	Pbr017571.1	0.893549	0.00775616
I	2-Aminoadipic acid (L-Homoglutamic acid)	Pbr017604.1	0.952248	0.00131361
I	2-Aminoadipic acid (L-Homoglutamic acid)	Pbr017608.1	0.896745	0.00818094
I	2-Aminoadipic acid (L-Homoglutamic acid)	Pbr017610.2	0.880041	0.0229921
I	2-Aminoadipic acid (L-Homoglutamic acid)	Pbr017623.1	-0.882974	0.00581036
I	2-Aminoadipic acid (L-Homoglutamic acid)	Pbr017660.1	-0.851726	0.0355855
I	2-Aminoadipic acid (L-Homoglutamic acid)	Pbr017702.1	0.943081	0.00201127
I	2-Aminoadipic acid (L-Homoglutamic acid)	Pbr017741.1	0.864057	0.0037544
I	2-Aminoadipic acid (L-Homoglutamic acid)	Pbr017798.1	0.95606	0.00191882
I	2-Aminoadipic acid (L-Homoglutamic acid)	Pbr018001.1	0.919221	0.0089279
I	2-Aminoadipic acid (L-Homoglutamic acid)	Pbr018002.1	0.914506	0.00601517
I	2-Aminoadipic acid (L-Homoglutamic acid)	Pbr018021.1	0.959507	0.000333813
I	2-Aminoadipic acid (L-Homoglutamic acid)	Pbr018066.1	0.975957	0.000130965
I	2-Aminoadipic acid (L-Homoglutamic acid)	Pbr018094.1	0.894312	0.00417655
I	2-Aminoadipic acid (L-Homoglutamic acid)	Pbr018112.1	0.907608	0.00506528
I	2-Aminoadipic acid (L-Homoglutamic acid)	Pbr018243.2	0.891771	0.00420107
I	2-Aminoadipic acid (L-Homoglutamic acid)	Pbr018305.1	-0.868404	0.00360375
I	2-Aminoadipic acid (L-Homoglutamic acid)	Pbr018418.1	0.855916	0.0173133
I	2-Aminoadipic acid (L-Homoglutamic acid)	Pbr018422.1	0.900358	0.00352002
I	2-Aminoadipic acid (L-Homoglutamic acid)	Pbr018423.1	0.907646	0.0101127
I	2-Aminoadipic acid (L-Homoglutamic acid)	Pbr018463.1	0.949845	0.00114959
I	2-Aminoadipic acid (L-Homoglutamic acid)	Pbr018534.1	0.903655	0.0429996
I	2-Aminoadipic acid (L-Homoglutamic acid)	Pbr018591.1	0.93733	0.00307573
I	2-Aminoadipic acid (L-Homoglutamic acid)	Pbr018595.1	0.899922	0.023917
I	2-Aminoadipic acid (L-Homoglutamic acid)	Pbr018606.1	0.872638	0.00572081
I	2-Aminoadipic acid (L-Homoglutamic acid)	Pbr018607.1	0.966609	0.000566436
I	2-Aminoadipic acid (L-Homoglutamic acid)	Pbr018609.1	0.91498	0.00218437
I	2-Aminoadipic acid (L-Homoglutamic acid)	Pbr018623.1	0.955761	0.000494365
I	2-Aminoadipic acid (L-Homoglutamic acid)	Pbr018632.1	0.900772	0.00357545
I	2-Aminoadipic acid (L-Homoglutamic acid)	Pbr018640.1	0.879254	0.0143177
I	2-Aminoadipic acid (L-Homoglutamic acid)	Pbr018716.1	0.95887	0.000715506
I	2-Aminoadipic acid (L-Homoglutamic acid)	Pbr018789.1	0.927362	0.00757321
I	2-Aminoadipic acid (L-Homoglutamic acid)	Pbr018819.1	0.885057	0.0163587
I	2-Aminoadipic acid (L-Homoglutamic acid)	Pbr018832.1	0.899439	0.0244232
I	2-Aminoadipic acid (L-Homoglutamic acid)	Pbr018866.1	0.914495	0.0360545
I	2-Aminoadipic acid (L-Homoglutamic acid)	Pbr018949.1	0.90399	0.00108891
I	2-Aminoadipic acid (L-Homoglutamic acid)	Pbr018984.1	0.952155	0.000825826
I	2-Aminoadipic acid (L-Homoglutamic acid)	Pbr019022.1	0.91022	0.00496589
I	2-Aminoadipic acid (L-Homoglutamic acid)	Pbr019115.1	0.990239	2.31377e-06
I	2-Aminoadipic acid (L-Homoglutamic acid)	Pbr019164.1	0.903758	0.00288204
I	2-Aminoadipic acid (L-Homoglutamic acid)	Pbr019165.1	0.865078	0.0023748
I	2-Aminoadipic acid (L-Homoglutamic acid)	Pbr019180.1	0.916284	0.0164609
I	2-Aminoadipic acid (L-Homoglutamic acid)	Pbr019211.1	0.90365	0.00299744
I	2-Aminoadipic acid (L-Homoglutamic acid)	Pbr019220.2	0.899513	0.00440803
I	2-Aminoadipic acid (L-Homoglutamic acid)	Pbr019229.1	0.888241	0.00558731
I	2-Aminoadipic acid (L-Homoglutamic acid)	Pbr019261.1	0.939189	0.00188762
I	2-Aminoadipic acid (L-Homoglutamic acid)	Pbr019331.1	0.965834	0.000627324
I	2-Aminoadipic acid (L-Homoglutamic acid)	Pbr019346.1	0.963224	0.000870447
I	2-Aminoadipic acid (L-Homoglutamic acid)	Pbr019367.1	0.899243	0.00209787
I	2-Aminoadipic acid (L-Homoglutamic acid)	Pbr019391.1	0.907155	0.0129366
I	2-Aminoadipic acid (L-Homoglutamic acid)	Pbr019402.1	-0.856211	0.00581756
I	2-Aminoadipic acid (L-Homoglutamic acid)	Pbr019510.1	0.940016	0.00486899
I	2-Aminoadipic acid (L-Homoglutamic acid)	Pbr019522.1	0.889276	0.00667741
I	2-Aminoadipic acid (L-Homoglutamic acid)	Pbr019574.1	0.932463	0.0128268
I	2-Aminoadipic acid (L-Homoglutamic acid)	Pbr019632.1	0.901855	0.0329556
I	2-Aminoadipic acid (L-Homoglutamic acid)	Pbr019635.2	0.874298	0.00321034
I	2-Aminoadipic acid (L-Homoglutamic acid)	Pbr019669.1	0.926832	0.00608013
I	2-Aminoadipic acid (L-Homoglutamic acid)	Pbr019716.1	0.91049	0.0147035
I	2-Aminoadipic acid (L-Homoglutamic acid)	Pbr019780.1	0.891094	0.00881299
I	2-Aminoadipic acid (L-Homoglutamic acid)	Pbr019816.2	0.9724	0.000242407
I	2-Aminoadipic acid (L-Homoglutamic acid)	Pbr019873.1	0.929074	0.00530291
I	2-Aminoadipic acid (L-Homoglutamic acid)	Pbr019905.1	0.881497	0.0114868
I	2-Aminoadipic acid (L-Homoglutamic acid)	Pbr019914.1	0.896995	0.00160724
I	2-Aminoadipic acid (L-Homoglutamic acid)	Pbr019960.1	0.93542	0.00117335
I	2-Aminoadipic acid (L-Homoglutamic acid)	Pbr020001.1	0.86584	0.0212451
I	2-Aminoadipic acid (L-Homoglutamic acid)	Pbr020045.1	0.883389	0.0153482
I	2-Aminoadipic acid (L-Homoglutamic acid)	Pbr020053.1	0.871559	0.0146716
I	2-Aminoadipic acid (L-Homoglutamic acid)	Pbr020255.1	0.874348	0.0174812
I	2-Aminoadipic acid (L-Homoglutamic acid)	Pbr020256.1	0.873035	0.00686598
I	2-Aminoadipic acid (L-Homoglutamic acid)	Pbr020257.1	0.874174	0.0155258
I	2-Aminoadipic acid (L-Homoglutamic acid)	Pbr020270.1	0.965998	0.000614062
I	2-Aminoadipic acid (L-Homoglutamic acid)	Pbr020291.1	0.898974	0.00439603
I	2-Aminoadipic acid (L-Homoglutamic acid)	Pbr020330.1	-0.871553	0.00422827
I	2-Aminoadipic acid (L-Homoglutamic acid)	Pbr020488.1	0.865397	0.00414002
I	2-Aminoadipic acid (L-Homoglutamic acid)	Pbr020511.1	0.928347	0.00831949
I	2-Aminoadipic acid (L-Homoglutamic acid)	Pbr020529.1	-0.851816	0.00907991
I	2-Aminoadipic acid (L-Homoglutamic acid)	Pbr020561.1	0.890137	0.00244541
I	2-Aminoadipic acid (L-Homoglutamic acid)	Pbr020605.1	0.873407	0.0443717
I	2-Aminoadipic acid (L-Homoglutamic acid)	Pbr020642.1	0.96739	0.000509819
I	2-Aminoadipic acid (L-Homoglutamic acid)	Pbr020647.1	0.909142	0.00523152
I	2-Aminoadipic acid (L-Homoglutamic acid)	Pbr020776.3	0.919112	0.00104899
I	2-Aminoadipic acid (L-Homoglutamic acid)	Pbr020777.1	0.855374	0.00951022
I	2-Aminoadipic acid (L-Homoglutamic acid)	Pbr020797.1	0.91032	0.0028975
I	2-Aminoadipic acid (L-Homoglutamic acid)	Pbr020801.1	0.954512	0.00223725
I	2-Aminoadipic acid (L-Homoglutamic acid)	Pbr020844.1	0.859798	0.00507135
I	2-Aminoadipic acid (L-Homoglutamic acid)	Pbr020880.1	0.945552	0.0016531
I	2-Aminoadipic acid (L-Homoglutamic acid)	Pbr020881.1	-0.856349	0.0284673
I	2-Aminoadipic acid (L-Homoglutamic acid)	Pbr020900.1	0.871066	0.00352276
I	2-Aminoadipic acid (L-Homoglutamic acid)	Pbr020927.1	0.913552	0.00180413
I	2-Aminoadipic acid (L-Homoglutamic acid)	Pbr020929.1	0.907817	0.0150513
I	2-Aminoadipic acid (L-Homoglutamic acid)	Pbr020944.1	0.895368	0.0440807
I	2-Aminoadipic acid (L-Homoglutamic acid)	Pbr020977.1	0.896103	0.00281467
I	2-Aminoadipic acid (L-Homoglutamic acid)	Pbr021017.1	0.883121	0.00703391
I	2-Aminoadipic acid (L-Homoglutamic acid)	Pbr021097.1	0.887409	0.0199599
I	2-Aminoadipic acid (L-Homoglutamic acid)	Pbr021102.1	0.865975	0.00278598
I	2-Aminoadipic acid (L-Homoglutamic acid)	Pbr021137.1	0.951514	0.000862813
I	2-Aminoadipic acid (L-Homoglutamic acid)	Pbr021226.1	0.953021	0.000269073
I	2-Aminoadipic acid (L-Homoglutamic acid)	Pbr021239.1	0.909685	0.0267299
I	2-Aminoadipic acid (L-Homoglutamic acid)	Pbr021331.1	0.893645	0.0297907
I	2-Aminoadipic acid (L-Homoglutamic acid)	Pbr021382.1	0.919733	0.0273812
I	2-Aminoadipic acid (L-Homoglutamic acid)	Pbr021415.1	0.865341	0.0461827
I	2-Aminoadipic acid (L-Homoglutamic acid)	Pbr021416.2	0.865213	0.0247262
I	2-Aminoadipic acid (L-Homoglutamic acid)	Pbr021433.1	-0.869184	0.00557846
I	2-Aminoadipic acid (L-Homoglutamic acid)	Pbr021473.1	-0.913744	0.00535991
I	2-Aminoadipic acid (L-Homoglutamic acid)	Pbr021488.1	-0.890047	0.00469481
I	2-Aminoadipic acid (L-Homoglutamic acid)	Pbr021493.1	0.978139	8.5626e-05
I	2-Aminoadipic acid (L-Homoglutamic acid)	Pbr021630.1	0.850302	0.0339838
I	2-Aminoadipic acid (L-Homoglutamic acid)	Pbr021682.1	0.905157	0.0437886
I	2-Aminoadipic acid (L-Homoglutamic acid)	Pbr021684.1	0.930011	0.0150055
I	2-Aminoadipic acid (L-Homoglutamic acid)	Pbr021696.1	0.922417	0.00393159
I	2-Aminoadipic acid (L-Homoglutamic acid)	Pbr021697.1	0.881186	0.00957477
I	2-Aminoadipic acid (L-Homoglutamic acid)	Pbr021714.2	0.94752	0.00421426
I	2-Aminoadipic acid (L-Homoglutamic acid)	Pbr021845.1	0.885686	0.00852003
I	2-Aminoadipic acid (L-Homoglutamic acid)	Pbr021858.1	0.918593	0.00408705
I	2-Aminoadipic acid (L-Homoglutamic acid)	Pbr021870.1	0.903892	0.0104071
I	2-Aminoadipic acid (L-Homoglutamic acid)	Pbr021896.1	0.943601	0.00169447
I	2-Aminoadipic acid (L-Homoglutamic acid)	Pbr021914.1	0.862511	0.00313829
I	2-Aminoadipic acid (L-Homoglutamic acid)	Pbr021956.1	0.89434	0.00759575
I	2-Aminoadipic acid (L-Homoglutamic acid)	Pbr021969.1	0.861938	0.03234
I	2-Aminoadipic acid (L-Homoglutamic acid)	Pbr021985.1	0.866451	0.0312489
I	2-Aminoadipic acid (L-Homoglutamic acid)	Pbr022064.1	0.922624	0.00582873
I	2-Aminoadipic acid (L-Homoglutamic acid)	Pbr022126.1	0.940984	0.000776242
I	2-Aminoadipic acid (L-Homoglutamic acid)	Pbr022165.1	0.935034	0.000818733
I	2-Aminoadipic acid (L-Homoglutamic acid)	Pbr022318.1	0.968958	0.000101486
I	2-Aminoadipic acid (L-Homoglutamic acid)	Pbr022332.1	0.914103	0.0368421
I	2-Aminoadipic acid (L-Homoglutamic acid)	Pbr022360.1	0.961546	0.000212277
I	2-Aminoadipic acid (L-Homoglutamic acid)	Pbr022368.1	0.880372	0.00795979
I	2-Aminoadipic acid (L-Homoglutamic acid)	Pbr022403.1	0.975953	0.000131058
I	2-Aminoadipic acid (L-Homoglutamic acid)	Pbr022422.1	0.853794	0.0113103
I	2-Aminoadipic acid (L-Homoglutamic acid)	Pbr022435.1	0.946564	0.00368034
I	2-Aminoadipic acid (L-Homoglutamic acid)	Pbr022638.1	-0.900353	0.00586803
I	2-Aminoadipic acid (L-Homoglutamic acid)	Pbr022664.1	0.966541	0.000571578
I	2-Aminoadipic acid (L-Homoglutamic acid)	Pbr022685.1	0.876908	0.0185566
I	2-Aminoadipic acid (L-Homoglutamic acid)	Pbr022708.1	0.923985	0.00254923
I	2-Aminoadipic acid (L-Homoglutamic acid)	Pbr022736.1	0.880007	0.0240428
I	2-Aminoadipic acid (L-Homoglutamic acid)	Pbr022821.1	0.960273	0.00122666
I	2-Aminoadipic acid (L-Homoglutamic acid)	Pbr022827.1	0.926729	0.00388048
I	2-Aminoadipic acid (L-Homoglutamic acid)	Pbr022842.1	0.896167	0.0421067
I	2-Aminoadipic acid (L-Homoglutamic acid)	Pbr022900.1	0.921586	0.0247182
I	2-Aminoadipic acid (L-Homoglutamic acid)	Pbr022903.1	0.861899	0.0160387
I	2-Aminoadipic acid (L-Homoglutamic acid)	Pbr023082.1	0.903029	0.00232659
I	2-Aminoadipic acid (L-Homoglutamic acid)	Pbr023084.1	0.915593	0.00568785
I	2-Aminoadipic acid (L-Homoglutamic acid)	Pbr023168.1	-0.925976	0.00776198
I	2-Aminoadipic acid (L-Homoglutamic acid)	Pbr023322.2	-0.863619	0.00990939
I	2-Aminoadipic acid (L-Homoglutamic acid)	Pbr023350.1	-0.857605	0.00477106
I	2-Aminoadipic acid (L-Homoglutamic acid)	Pbr023424.1	0.916856	0.00798674
I	2-Aminoadipic acid (L-Homoglutamic acid)	Pbr023450.1	0.857743	0.0136603
I	2-Aminoadipic acid (L-Homoglutamic acid)	Pbr023463.1	-0.894792	0.00294324
I	2-Aminoadipic acid (L-Homoglutamic acid)	Pbr023493.1	0.954637	0.000736696
I	2-Aminoadipic acid (L-Homoglutamic acid)	Pbr023540.3	0.86894	0.0230561
I	2-Aminoadipic acid (L-Homoglutamic acid)	Pbr023624.1	0.905993	0.0159473
I	2-Aminoadipic acid (L-Homoglutamic acid)	Pbr023625.1	0.852958	0.00484266
I	2-Aminoadipic acid (L-Homoglutamic acid)	Pbr023755.1	0.914375	0.00330311
I	2-Aminoadipic acid (L-Homoglutamic acid)	Pbr023794.1	0.960561	0.000237527
I	2-Aminoadipic acid (L-Homoglutamic acid)	Pbr023808.1	0.867259	0.0166678
I	2-Aminoadipic acid (L-Homoglutamic acid)	Pbr023811.1	0.866734	0.0203777
I	2-Aminoadipic acid (L-Homoglutamic acid)	Pbr023825.1	0.910411	0.00295193
I	2-Aminoadipic acid (L-Homoglutamic acid)	Pbr023835.1	0.886302	0.0312114
I	2-Aminoadipic acid (L-Homoglutamic acid)	Pbr023848.1	0.907136	0.00281568
I	2-Aminoadipic acid (L-Homoglutamic acid)	Pbr023905.1	0.941439	0.00684135
I	2-Aminoadipic acid (L-Homoglutamic acid)	Pbr023930.1	0.897814	0.0196402
I	2-Aminoadipic acid (L-Homoglutamic acid)	Pbr024008.1	0.924948	0.00528176
I	2-Aminoadipic acid (L-Homoglutamic acid)	Pbr024015.2	0.92578	0.0064735
I	2-Aminoadipic acid (L-Homoglutamic acid)	Pbr024016.1	0.866691	0.00370706
I	2-Aminoadipic acid (L-Homoglutamic acid)	Pbr024022.1	0.891913	0.00663582
I	2-Aminoadipic acid (L-Homoglutamic acid)	Pbr024051.1	0.925554	0.00393642
I	2-Aminoadipic acid (L-Homoglutamic acid)	Pbr024056.2	0.948001	0.0013487
I	2-Aminoadipic acid (L-Homoglutamic acid)	Pbr024093.1	0.875677	0.0096672
I	2-Aminoadipic acid (L-Homoglutamic acid)	Pbr024127.1	0.894732	0.00520633
I	2-Aminoadipic acid (L-Homoglutamic acid)	Pbr024145.1	0.904017	0.0149537
I	2-Aminoadipic acid (L-Homoglutamic acid)	Pbr024160.1	0.853634	0.00370353
I	2-Aminoadipic acid (L-Homoglutamic acid)	Pbr024167.1	-0.885807	0.00471156
I	2-Aminoadipic acid (L-Homoglutamic acid)	Pbr024205.1	0.864743	0.0134288
I	2-Aminoadipic acid (L-Homoglutamic acid)	Pbr024206.1	0.90272	0.00857579
I	2-Aminoadipic acid (L-Homoglutamic acid)	Pbr024214.1	0.918281	0.00604368
I	2-Aminoadipic acid (L-Homoglutamic acid)	Pbr024218.1	0.864602	0.00260005
I	2-Aminoadipic acid (L-Homoglutamic acid)	Pbr024219.1	-0.862939	0.0036774
I	2-Aminoadipic acid (L-Homoglutamic acid)	Pbr024342.1	0.892195	0.0113358
I	2-Aminoadipic acid (L-Homoglutamic acid)	Pbr024364.1	0.861263	0.0130202
I	2-Aminoadipic acid (L-Homoglutamic acid)	Pbr024397.1	0.916479	0.00465525
I	2-Aminoadipic acid (L-Homoglutamic acid)	Pbr024401.1	0.921825	0.0243888
I	2-Aminoadipic acid (L-Homoglutamic acid)	Pbr024417.1	0.970076	0.000347619
I	2-Aminoadipic acid (L-Homoglutamic acid)	Pbr024418.1	0.894577	0.00160645
I	2-Aminoadipic acid (L-Homoglutamic acid)	Pbr024438.1	-0.850896	0.00646617
I	2-Aminoadipic acid (L-Homoglutamic acid)	Pbr024446.1	0.871806	0.0195387
I	2-Aminoadipic acid (L-Homoglutamic acid)	Pbr024451.1	0.917104	0.0315331
I	2-Aminoadipic acid (L-Homoglutamic acid)	Pbr024494.1	-0.934372	0.00113059
I	2-Aminoadipic acid (L-Homoglutamic acid)	Pbr024541.3	0.902716	0.00158196
I	2-Aminoadipic acid (L-Homoglutamic acid)	Pbr024544.4	0.863798	0.00425061
I	2-Aminoadipic acid (L-Homoglutamic acid)	Pbr024644.2	0.857832	0.0165882
I	2-Aminoadipic acid (L-Homoglutamic acid)	Pbr024650.2	0.864973	0.00262095
I	2-Aminoadipic acid (L-Homoglutamic acid)	Pbr024698.1	0.904955	0.0340028
I	2-Aminoadipic acid (L-Homoglutamic acid)	Pbr024761.1	0.88434	0.00354543
I	2-Aminoadipic acid (L-Homoglutamic acid)	Pbr024762.1	0.974776	0.000162238
I	2-Aminoadipic acid (L-Homoglutamic acid)	Pbr024782.1	0.882489	0.0143999
I	2-Aminoadipic acid (L-Homoglutamic acid)	Pbr024800.1	0.891855	0.026838
I	2-Aminoadipic acid (L-Homoglutamic acid)	Pbr024864.1	0.943766	0.00571956
I	2-Aminoadipic acid (L-Homoglutamic acid)	Pbr024925.1	0.890831	0.0074772
I	2-Aminoadipic acid (L-Homoglutamic acid)	Pbr024941.1	0.922765	0.00121733
I	2-Aminoadipic acid (L-Homoglutamic acid)	Pbr024973.1	0.8732	0.00671492
I	2-Aminoadipic acid (L-Homoglutamic acid)	Pbr025013.1	0.871591	0.0175956
I	2-Aminoadipic acid (L-Homoglutamic acid)	Pbr025027.1	0.90779	0.00815818
I	2-Aminoadipic acid (L-Homoglutamic acid)	Pbr025053.1	0.959222	0.000459184
I	2-Aminoadipic acid (L-Homoglutamic acid)	Pbr025054.1	0.932065	0.00101332
I	2-Aminoadipic acid (L-Homoglutamic acid)	Pbr025071.2	-0.860873	0.00354779
I	2-Aminoadipic acid (L-Homoglutamic acid)	Pbr025105.1	0.949312	0.00127285
I	2-Aminoadipic acid (L-Homoglutamic acid)	Pbr025127.1	0.887693	0.00931866
I	2-Aminoadipic acid (L-Homoglutamic acid)	Pbr025176.1	0.906009	0.0445704
I	2-Aminoadipic acid (L-Homoglutamic acid)	Pbr025199.1	0.853953	0.0282237
I	2-Aminoadipic acid (L-Homoglutamic acid)	Pbr025211.1	0.892565	0.0374036
I	2-Aminoadipic acid (L-Homoglutamic acid)	Pbr025228.1	0.924322	0.0211517
I	2-Aminoadipic acid (L-Homoglutamic acid)	Pbr025259.1	0.861642	0.00454706
I	2-Aminoadipic acid (L-Homoglutamic acid)	Pbr025370.1	0.867887	0.0132575
I	2-Aminoadipic acid (L-Homoglutamic acid)	Pbr025458.1	0.963489	0.000842838
I	2-Aminoadipic acid (L-Homoglutamic acid)	Pbr025495.1	0.873022	0.00838299
I	2-Aminoadipic acid (L-Homoglutamic acid)	Pbr025504.1	0.864682	0.0150326
I	2-Aminoadipic acid (L-Homoglutamic acid)	Pbr025505.1	0.902632	0.00154414
I	2-Aminoadipic acid (L-Homoglutamic acid)	Pbr025508.1	0.870429	0.0107441
I	2-Aminoadipic acid (L-Homoglutamic acid)	Pbr025528.1	0.91938	0.00279129
I	2-Aminoadipic acid (L-Homoglutamic acid)	Pbr025542.1	-0.875877	0.0024987
I	2-Aminoadipic acid (L-Homoglutamic acid)	Pbr025557.1	0.950361	0.00329424
I	2-Aminoadipic acid (L-Homoglutamic acid)	Pbr025594.1	0.914753	0.00593973
I	2-Aminoadipic acid (L-Homoglutamic acid)	Pbr025679.1	0.891864	0.0111613
I	2-Aminoadipic acid (L-Homoglutamic acid)	Pbr025703.1	0.905111	0.00641211
I	2-Aminoadipic acid (L-Homoglutamic acid)	Pbr025806.1	0.922301	0.00226719
I	2-Aminoadipic acid (L-Homoglutamic acid)	Pbr025850.1	0.904354	0.00346506
I	2-Aminoadipic acid (L-Homoglutamic acid)	Pbr025851.1	0.906527	0.00132784
I	2-Aminoadipic acid (L-Homoglutamic acid)	Pbr025873.1	0.909183	0.046992
I	2-Aminoadipic acid (L-Homoglutamic acid)	Pbr026096.1	0.872168	0.0170764
I	2-Aminoadipic acid (L-Homoglutamic acid)	Pbr026097.1	0.949412	0.000471561
I	2-Aminoadipic acid (L-Homoglutamic acid)	Pbr026108.1	0.875508	0.0229852
I	2-Aminoadipic acid (L-Homoglutamic acid)	Pbr026160.1	0.90474	0.0082682
I	2-Aminoadipic acid (L-Homoglutamic acid)	Pbr026161.1	0.91282	0.0137804
I	2-Aminoadipic acid (L-Homoglutamic acid)	Pbr026179.1	0.907228	0.0171899
I	2-Aminoadipic acid (L-Homoglutamic acid)	Pbr026212.1	0.881617	0.0122012
I	2-Aminoadipic acid (L-Homoglutamic acid)	Pbr026223.1	0.891619	0.0305633
I	2-Aminoadipic acid (L-Homoglutamic acid)	Pbr026239.1	0.919138	0.00236131
I	2-Aminoadipic acid (L-Homoglutamic acid)	Pbr026248.1	0.96065	0.000587908
I	2-Aminoadipic acid (L-Homoglutamic acid)	Pbr026259.1	0.87026	0.0177866
I	2-Aminoadipic acid (L-Homoglutamic acid)	Pbr026271.1	0.896295	0.0418824
I	2-Aminoadipic acid (L-Homoglutamic acid)	Pbr026297.1	0.89863	0.00787325
I	2-Aminoadipic acid (L-Homoglutamic acid)	Pbr026308.1	0.851957	0.0181292
I	2-Aminoadipic acid (L-Homoglutamic acid)	Pbr026382.1	0.915613	0.00568186
I	2-Aminoadipic acid (L-Homoglutamic acid)	Pbr026525.1	0.875118	0.0277197
I	2-Aminoadipic acid (L-Homoglutamic acid)	Pbr026527.1	0.89238	0.0109319
I	2-Aminoadipic acid (L-Homoglutamic acid)	Pbr026531.1	0.943606	0.00115036
I	2-Aminoadipic acid (L-Homoglutamic acid)	Pbr026538.1	0.964512	0.000247596
I	2-Aminoadipic acid (L-Homoglutamic acid)	Pbr026638.1	0.858023	0.00513433
I	2-Aminoadipic acid (L-Homoglutamic acid)	Pbr026647.2	0.853898	0.00993238
I	2-Aminoadipic acid (L-Homoglutamic acid)	Pbr026734.1	0.904982	0.00120083
I	2-Aminoadipic acid (L-Homoglutamic acid)	Pbr026762.1	0.871247	0.00520955
I	2-Aminoadipic acid (L-Homoglutamic acid)	Pbr026782.1	0.90651	0.00313718
I	2-Aminoadipic acid (L-Homoglutamic acid)	Pbr026812.1	0.901839	0.00523543
I	2-Aminoadipic acid (L-Homoglutamic acid)	Pbr026907.1	0.869083	0.00409789
I	2-Aminoadipic acid (L-Homoglutamic acid)	Pbr026969.1	-0.851328	0.00474798
I	2-Aminoadipic acid (L-Homoglutamic acid)	Pbr027026.1	0.880559	0.00908828
I	2-Aminoadipic acid (L-Homoglutamic acid)	Pbr027169.1	0.954621	0.00183053
I	2-Aminoadipic acid (L-Homoglutamic acid)	Pbr027177.1	0.903566	0.00377625
I	2-Aminoadipic acid (L-Homoglutamic acid)	Pbr027178.1	0.869169	0.00807942
I	2-Aminoadipic acid (L-Homoglutamic acid)	Pbr027186.1	0.869336	0.0279224
I	2-Aminoadipic acid (L-Homoglutamic acid)	Pbr027201.1	0.869186	0.00672654
I	2-Aminoadipic acid (L-Homoglutamic acid)	Pbr027223.1	0.866314	0.00324024
I	2-Aminoadipic acid (L-Homoglutamic acid)	Pbr027310.1	0.90508	0.0189942
I	2-Aminoadipic acid (L-Homoglutamic acid)	Pbr027365.1	0.850326	0.0215471
I	2-Aminoadipic acid (L-Homoglutamic acid)	Pbr027371.1	-0.85405	0.0115549
I	2-Aminoadipic acid (L-Homoglutamic acid)	Pbr027412.1	0.931804	0.0133873
I	2-Aminoadipic acid (L-Homoglutamic acid)	Pbr027424.1	0.886883	0.0181155
I	2-Aminoadipic acid (L-Homoglutamic acid)	Pbr027430.1	0.889272	0.00271509
I	2-Aminoadipic acid (L-Homoglutamic acid)	Pbr027437.1	0.858421	0.00606039
I	2-Aminoadipic acid (L-Homoglutamic acid)	Pbr027462.1	0.953579	0.00236543
I	2-Aminoadipic acid (L-Homoglutamic acid)	Pbr027473.1	0.905506	0.00698434
I	2-Aminoadipic acid (L-Homoglutamic acid)	Pbr027478.1	0.944374	0.00170786
I	2-Aminoadipic acid (L-Homoglutamic acid)	Pbr027495.1	0.972606	8.53501e-05
I	2-Aminoadipic acid (L-Homoglutamic acid)	Pbr027568.1	0.913795	0.00260669
I	2-Aminoadipic acid (L-Homoglutamic acid)	Pbr027585.1	0.927292	0.0160941
I	2-Aminoadipic acid (L-Homoglutamic acid)	Pbr027719.1	0.928569	0.0014921
I	2-Aminoadipic acid (L-Homoglutamic acid)	Pbr027730.1	0.871208	0.0382014
I	2-Aminoadipic acid (L-Homoglutamic acid)	Pbr027732.1	0.86259	0.00266895
I	2-Aminoadipic acid (L-Homoglutamic acid)	Pbr027821.1	0.908707	0.048076
I	2-Aminoadipic acid (L-Homoglutamic acid)	Pbr027852.1	0.915668	0.00354172
I	2-Aminoadipic acid (L-Homoglutamic acid)	Pbr027854.1	0.934745	0.0012709
I	2-Aminoadipic acid (L-Homoglutamic acid)	Pbr027856.1	0.884313	0.010352
I	2-Aminoadipic acid (L-Homoglutamic acid)	Pbr027903.1	0.922724	0.000975691
I	2-Aminoadipic acid (L-Homoglutamic acid)	Pbr027918.1	0.972331	0.000245112
I	2-Aminoadipic acid (L-Homoglutamic acid)	Pbr027936.1	0.876137	0.0112974
I	2-Aminoadipic acid (L-Homoglutamic acid)	Pbr027951.1	0.890716	0.00751123
I	2-Aminoadipic acid (L-Homoglutamic acid)	Pbr027959.1	0.867872	0.00277187
I	2-Aminoadipic acid (L-Homoglutamic acid)	Pbr027963.3	0.92363	0.00719777
I	2-Aminoadipic acid (L-Homoglutamic acid)	Pbr028045.1	0.885406	0.0322899
I	2-Aminoadipic acid (L-Homoglutamic acid)	Pbr028046.1	0.870306	0.00239556
I	2-Aminoadipic acid (L-Homoglutamic acid)	Pbr028161.1	0.890131	0.00187766
I	2-Aminoadipic acid (L-Homoglutamic acid)	Pbr028191.1	0.974793	0.000134605
I	2-Aminoadipic acid (L-Homoglutamic acid)	Pbr028193.1	0.856812	0.0306485
I	2-Aminoadipic acid (L-Homoglutamic acid)	Pbr028211.1	0.926131	0.001902
I	2-Aminoadipic acid (L-Homoglutamic acid)	Pbr028234.1	0.858619	0.00912225
I	2-Aminoadipic acid (L-Homoglutamic acid)	Pbr028239.1	0.869299	0.018988
I	2-Aminoadipic acid (L-Homoglutamic acid)	Pbr028253.1	0.865013	0.0373947
I	2-Aminoadipic acid (L-Homoglutamic acid)	Pbr028254.1	0.928862	0.0080596
I	2-Aminoadipic acid (L-Homoglutamic acid)	Pbr028331.1	0.938342	0.00529901
I	2-Aminoadipic acid (L-Homoglutamic acid)	Pbr028335.3	0.965389	0.000664533
I	2-Aminoadipic acid (L-Homoglutamic acid)	Pbr028380.2	0.899501	0.0104389
I	2-Aminoadipic acid (L-Homoglutamic acid)	Pbr028453.1	0.912869	0.00903703
I	2-Aminoadipic acid (L-Homoglutamic acid)	Pbr028462.1	0.931275	0.00912533
I	2-Aminoadipic acid (L-Homoglutamic acid)	Pbr028470.1	0.884181	0.00737449
I	2-Aminoadipic acid (L-Homoglutamic acid)	Pbr028503.1	0.922912	0.0076455
I	2-Aminoadipic acid (L-Homoglutamic acid)	Pbr028517.1	0.960169	0.00124098
I	2-Aminoadipic acid (L-Homoglutamic acid)	Pbr028538.1	0.94559	0.00460807
I	2-Aminoadipic acid (L-Homoglutamic acid)	Pbr028559.1	0.89767	0.00395209
I	2-Aminoadipic acid (L-Homoglutamic acid)	Pbr028600.1	0.871826	0.0229255
I	2-Aminoadipic acid (L-Homoglutamic acid)	Pbr028639.1	-0.880768	0.00696983
I	2-Aminoadipic acid (L-Homoglutamic acid)	Pbr028734.1	0.880281	0.0246415
I	2-Aminoadipic acid (L-Homoglutamic acid)	Pbr028766.1	0.974655	0.000111095
I	2-Aminoadipic acid (L-Homoglutamic acid)	Pbr028789.1	0.870307	0.0157421
I	2-Aminoadipic acid (L-Homoglutamic acid)	Pbr028796.1	0.902584	0.0039879
I	2-Aminoadipic acid (L-Homoglutamic acid)	Pbr028798.1	0.902977	0.00251425
I	2-Aminoadipic acid (L-Homoglutamic acid)	Pbr028884.1	0.917768	0.00573933
I	2-Aminoadipic acid (L-Homoglutamic acid)	Pbr028888.1	0.878887	0.00919623
I	2-Aminoadipic acid (L-Homoglutamic acid)	Pbr028950.1	0.921226	0.00504383
I	2-Aminoadipic acid (L-Homoglutamic acid)	Pbr028951.1	0.915786	0.00422337
I	2-Aminoadipic acid (L-Homoglutamic acid)	Pbr028955.1	0.903676	0.00867833
I	2-Aminoadipic acid (L-Homoglutamic acid)	Pbr028976.1	0.946431	0.000881478
I	2-Aminoadipic acid (L-Homoglutamic acid)	Pbr028979.1	0.939988	0.00108884
I	2-Aminoadipic acid (L-Homoglutamic acid)	Pbr029011.1	0.9347	0.00643806
I	2-Aminoadipic acid (L-Homoglutamic acid)	Pbr029012.1	0.926585	0.00142401
I	2-Aminoadipic acid (L-Homoglutamic acid)	Pbr029021.3	0.914815	0.00444047
I	2-Aminoadipic acid (L-Homoglutamic acid)	Pbr029035.1	0.862005	0.00979364
I	2-Aminoadipic acid (L-Homoglutamic acid)	Pbr029138.1	0.894719	0.00596236
I	2-Aminoadipic acid (L-Homoglutamic acid)	Pbr029278.1	0.864163	0.0051681
I	2-Aminoadipic acid (L-Homoglutamic acid)	Pbr029339.1	0.879174	0.0124736
I	2-Aminoadipic acid (L-Homoglutamic acid)	Pbr029361.1	0.886963	0.0304326
I	2-Aminoadipic acid (L-Homoglutamic acid)	Pbr029439.1	0.911741	0.01037
I	2-Aminoadipic acid (L-Homoglutamic acid)	Pbr029578.1	0.894753	0.00317213
I	2-Aminoadipic acid (L-Homoglutamic acid)	Pbr029594.2	0.885809	0.00908608
I	2-Aminoadipic acid (L-Homoglutamic acid)	Pbr029604.1	0.875366	0.00450462
I	2-Aminoadipic acid (L-Homoglutamic acid)	Pbr029626.1	0.856592	0.026914
I	2-Aminoadipic acid (L-Homoglutamic acid)	Pbr029695.1	0.964442	0.000249774
I	2-Aminoadipic acid (L-Homoglutamic acid)	Pbr029718.1	0.908583	0.00254543
I	2-Aminoadipic acid (L-Homoglutamic acid)	Pbr029842.1	-0.853365	0.0339341
I	2-Aminoadipic acid (L-Homoglutamic acid)	Pbr029884.1	0.868151	0.0160238
I	2-Aminoadipic acid (L-Homoglutamic acid)	Pbr029885.1	0.936135	0.0100281
I	2-Aminoadipic acid (L-Homoglutamic acid)	Pbr029918.1	0.879719	0.0310806
I	2-Aminoadipic acid (L-Homoglutamic acid)	Pbr029927.2	0.872379	0.00555732
I	2-Aminoadipic acid (L-Homoglutamic acid)	Pbr029939.1	0.852694	0.0084586
I	2-Aminoadipic acid (L-Homoglutamic acid)	Pbr029941.1	0.929085	0.00135514
I	2-Aminoadipic acid (L-Homoglutamic acid)	Pbr029963.1	0.887496	0.00681564
I	2-Aminoadipic acid (L-Homoglutamic acid)	Pbr029970.1	0.858855	0.0300483
I	2-Aminoadipic acid (L-Homoglutamic acid)	Pbr030088.1	0.888173	0.0193643
I	2-Aminoadipic acid (L-Homoglutamic acid)	Pbr030105.1	0.88713	0.0182924
I	2-Aminoadipic acid (L-Homoglutamic acid)	Pbr030154.1	0.868679	0.0083221
I	2-Aminoadipic acid (L-Homoglutamic acid)	Pbr030173.1	0.882595	0.0286869
I	2-Aminoadipic acid (L-Homoglutamic acid)	Pbr030194.1	-0.905385	0.0035429
I	2-Aminoadipic acid (L-Homoglutamic acid)	Pbr030344.1	0.96681	0.000551432
I	2-Aminoadipic acid (L-Homoglutamic acid)	Pbr030347.1	0.963087	0.000412052
I	2-Aminoadipic acid (L-Homoglutamic acid)	Pbr030381.2	0.904057	0.00597061
I	2-Aminoadipic acid (L-Homoglutamic acid)	Pbr030421.1	0.882247	0.0118393
I	2-Aminoadipic acid (L-Homoglutamic acid)	Pbr030434.2	0.885657	0.0255882
I	2-Aminoadipic acid (L-Homoglutamic acid)	Pbr030479.1	0.94757	0.00139891
I	2-Aminoadipic acid (L-Homoglutamic acid)	Pbr030574.1	0.913723	0.000873453
I	2-Aminoadipic acid (L-Homoglutamic acid)	Pbr030639.1	0.96138	0.0010819
I	2-Aminoadipic acid (L-Homoglutamic acid)	Pbr030658.1	0.901161	0.00158056
I	2-Aminoadipic acid (L-Homoglutamic acid)	Pbr030688.1	0.904326	0.00393208
I	2-Aminoadipic acid (L-Homoglutamic acid)	Pbr030697.1	0.910673	0.0216918
I	2-Aminoadipic acid (L-Homoglutamic acid)	Pbr030708.2	0.90886	0.0159087
I	2-Aminoadipic acid (L-Homoglutamic acid)	Pbr030745.1	0.882609	0.0247072
I	2-Aminoadipic acid (L-Homoglutamic acid)	Pbr030748.1	0.855366	0.0319959
I	2-Aminoadipic acid (L-Homoglutamic acid)	Pbr031103.1	0.932159	0.000872187
I	2-Aminoadipic acid (L-Homoglutamic acid)	Pbr031105.1	-0.907506	0.0017994
I	2-Aminoadipic acid (L-Homoglutamic acid)	Pbr031107.2	0.984451	1.86527e-05
I	2-Aminoadipic acid (L-Homoglutamic acid)	Pbr031121.1	0.943899	0.000610855
I	2-Aminoadipic acid (L-Homoglutamic acid)	Pbr031198.1	0.880923	0.00680885
I	2-Aminoadipic acid (L-Homoglutamic acid)	Pbr031207.1	0.944995	0.00120305
I	2-Aminoadipic acid (L-Homoglutamic acid)	Pbr031266.1	0.975625	0.000139232
I	2-Aminoadipic acid (L-Homoglutamic acid)	Pbr031268.1	0.908521	0.0242527
I	2-Aminoadipic acid (L-Homoglutamic acid)	Pbr031276.2	0.905982	0.0136649
I	2-Aminoadipic acid (L-Homoglutamic acid)	Pbr031289.1	0.905771	0.00538443
I	2-Aminoadipic acid (L-Homoglutamic acid)	Pbr031384.1	0.920977	0.00111591
I	2-Aminoadipic acid (L-Homoglutamic acid)	Pbr031420.1	0.870332	0.00314573
I	2-Aminoadipic acid (L-Homoglutamic acid)	Pbr031533.1	-0.85036	0.00770903
I	2-Aminoadipic acid (L-Homoglutamic acid)	Pbr031711.1	0.897157	0.0026197
I	2-Aminoadipic acid (L-Homoglutamic acid)	Pbr031814.1	0.974558	0.000168591
I	2-Aminoadipic acid (L-Homoglutamic acid)	Pbr031836.1	0.911163	0.0161919
I	2-Aminoadipic acid (L-Homoglutamic acid)	Pbr031897.1	0.910782	0.00251195
I	2-Aminoadipic acid (L-Homoglutamic acid)	Pbr031901.1	-0.851427	0.0247234
I	2-Aminoadipic acid (L-Homoglutamic acid)	Pbr031934.1	0.870098	0.00426697
I	2-Aminoadipic acid (L-Homoglutamic acid)	Pbr032058.2	0.925253	0.00400659
I	2-Aminoadipic acid (L-Homoglutamic acid)	Pbr032113.1	0.927949	0.00168655
I	2-Aminoadipic acid (L-Homoglutamic acid)	Pbr032118.1	0.93203	0.00119933
I	2-Aminoadipic acid (L-Homoglutamic acid)	Pbr032182.1	0.863728	0.0118852
I	2-Aminoadipic acid (L-Homoglutamic acid)	Pbr032229.2	0.915183	0.00290483
I	2-Aminoadipic acid (L-Homoglutamic acid)	Pbr032231.1	0.911639	0.0329076
I	2-Aminoadipic acid (L-Homoglutamic acid)	Pbr032275.1	-0.882499	0.00237707
I	2-Aminoadipic acid (L-Homoglutamic acid)	Pbr032276.1	-0.861771	0.00349216
I	2-Aminoadipic acid (L-Homoglutamic acid)	Pbr032277.1	0.880033	0.00629852
I	2-Aminoadipic acid (L-Homoglutamic acid)	Pbr032393.1	0.92173	0.00245186
I	2-Aminoadipic acid (L-Homoglutamic acid)	Pbr032450.1	0.929878	0.00100879
I	2-Aminoadipic acid (L-Homoglutamic acid)	Pbr032475.1	0.883021	0.0128365
I	2-Aminoadipic acid (L-Homoglutamic acid)	Pbr032585.3	0.853913	0.00327981
I	2-Aminoadipic acid (L-Homoglutamic acid)	Pbr032594.1	0.892467	0.00933009
I	2-Aminoadipic acid (L-Homoglutamic acid)	Pbr032601.3	0.907669	0.00117462
I	2-Aminoadipic acid (L-Homoglutamic acid)	Pbr032606.2	0.87583	0.00264621
I	2-Aminoadipic acid (L-Homoglutamic acid)	Pbr032635.1	0.931098	0.0012734
I	2-Aminoadipic acid (L-Homoglutamic acid)	Pbr032658.1	0.866067	0.00770836
I	2-Aminoadipic acid (L-Homoglutamic acid)	Pbr032663.1	0.863655	0.0229406
I	2-Aminoadipic acid (L-Homoglutamic acid)	Pbr032689.1	0.863016	0.0140201
I	2-Aminoadipic acid (L-Homoglutamic acid)	Pbr032696.1	0.898851	0.0188191
I	2-Aminoadipic acid (L-Homoglutamic acid)	Pbr032762.1	0.850675	0.0357118
I	2-Aminoadipic acid (L-Homoglutamic acid)	Pbr032772.1	0.933968	0.0116153
I	2-Aminoadipic acid (L-Homoglutamic acid)	Pbr032773.1	0.911184	0.0426349
I	2-Aminoadipic acid (L-Homoglutamic acid)	Pbr032774.1	0.932733	0.012463
I	2-Aminoadipic acid (L-Homoglutamic acid)	Pbr032784.1	0.907354	0.00854391
I	2-Aminoadipic acid (L-Homoglutamic acid)	Pbr032886.1	0.914036	0.0232627
I	2-Aminoadipic acid (L-Homoglutamic acid)	Pbr032896.1	0.8581	0.026332
I	2-Aminoadipic acid (L-Homoglutamic acid)	Pbr032910.1	0.978074	8.67602e-05
I	2-Aminoadipic acid (L-Homoglutamic acid)	Pbr032932.2	0.887025	0.00467089
I	2-Aminoadipic acid (L-Homoglutamic acid)	Pbr033017.1	0.85265	0.0181485
I	2-Aminoadipic acid (L-Homoglutamic acid)	Pbr033021.1	-0.908671	0.00483995
I	2-Aminoadipic acid (L-Homoglutamic acid)	Pbr033038.1	-0.850765	0.0167669
I	2-Aminoadipic acid (L-Homoglutamic acid)	Pbr033065.1	0.907774	0.0055207
I	2-Aminoadipic acid (L-Homoglutamic acid)	Pbr033096.1	0.885978	0.00268914
I	2-Aminoadipic acid (L-Homoglutamic acid)	Pbr033207.1	0.905565	0.0278621
I	2-Aminoadipic acid (L-Homoglutamic acid)	Pbr033233.1	0.924328	0.00422894
I	2-Aminoadipic acid (L-Homoglutamic acid)	Pbr033252.1	0.929886	0.00756196
I	2-Aminoadipic acid (L-Homoglutamic acid)	Pbr033325.1	0.958829	0.00143743
I	2-Aminoadipic acid (L-Homoglutamic acid)	Pbr033380.1	0.913577	0.00756761
I	2-Aminoadipic acid (L-Homoglutamic acid)	Pbr033477.1	0.900759	0.0065515
I	2-Aminoadipic acid (L-Homoglutamic acid)	Pbr033479.1	0.892449	0.00271173
I	2-Aminoadipic acid (L-Homoglutamic acid)	Pbr033489.2	0.889823	0.00389056
I	2-Aminoadipic acid (L-Homoglutamic acid)	Pbr033531.2	0.929105	0.0158783
I	2-Aminoadipic acid (L-Homoglutamic acid)	Pbr033548.2	0.917606	0.00291814
I	2-Aminoadipic acid (L-Homoglutamic acid)	Pbr033550.1	0.911948	0.0136856
I	2-Aminoadipic acid (L-Homoglutamic acid)	Pbr033551.2	0.91734	0.00778526
I	2-Aminoadipic acid (L-Homoglutamic acid)	Pbr033577.1	0.93864	0.00127356
I	2-Aminoadipic acid (L-Homoglutamic acid)	Pbr033629.1	0.91051	0.00275412
I	2-Aminoadipic acid (L-Homoglutamic acid)	Pbr033657.1	-0.859277	0.040882
I	2-Aminoadipic acid (L-Homoglutamic acid)	Pbr033693.1	-0.870068	0.00548249
I	2-Aminoadipic acid (L-Homoglutamic acid)	Pbr033702.1	0.872067	0.00945784
I	2-Aminoadipic acid (L-Homoglutamic acid)	Pbr033703.1	0.929444	0.00535631
I	2-Aminoadipic acid (L-Homoglutamic acid)	Pbr033725.1	0.862016	0.00898921
I	2-Aminoadipic acid (L-Homoglutamic acid)	Pbr033752.1	0.958407	0.00150396
I	2-Aminoadipic acid (L-Homoglutamic acid)	Pbr033755.1	-0.85612	0.0151955
I	2-Aminoadipic acid (L-Homoglutamic acid)	Pbr033822.1	0.89892	0.00117073
I	2-Aminoadipic acid (L-Homoglutamic acid)	Pbr033837.1	0.908548	0.0484421
I	2-Aminoadipic acid (L-Homoglutamic acid)	Pbr033842.1	0.940897	0.00178138
I	2-Aminoadipic acid (L-Homoglutamic acid)	Pbr033854.1	0.921955	0.0242115
I	2-Aminoadipic acid (L-Homoglutamic acid)	Pbr033858.1	0.910315	0.0444868
I	2-Aminoadipic acid (L-Homoglutamic acid)	Pbr033966.1	0.901235	0.0179499
I	2-Aminoadipic acid (L-Homoglutamic acid)	Pbr033969.1	0.864582	0.0331715
I	2-Aminoadipic acid (L-Homoglutamic acid)	Pbr033987.1	0.872226	0.00298786
I	2-Aminoadipic acid (L-Homoglutamic acid)	Pbr034020.1	0.959922	0.000425155
I	2-Aminoadipic acid (L-Homoglutamic acid)	Pbr034047.1	0.904888	0.00691671
I	2-Aminoadipic acid (L-Homoglutamic acid)	Pbr034107.1	0.947091	0.000509438
I	2-Aminoadipic acid (L-Homoglutamic acid)	Pbr034186.1	0.942602	0.00121087
I	2-Aminoadipic acid (L-Homoglutamic acid)	Pbr034192.1	-0.852676	0.0280524
I	2-Aminoadipic acid (L-Homoglutamic acid)	Pbr034212.1	0.963588	0.000277596
I	2-Aminoadipic acid (L-Homoglutamic acid)	Pbr034332.1	0.95593	0.00115848
I	2-Aminoadipic acid (L-Homoglutamic acid)	Pbr034444.1	0.937118	0.00936518
I	2-Aminoadipic acid (L-Homoglutamic acid)	Pbr034454.1	-0.881354	0.00368371
I	2-Aminoadipic acid (L-Homoglutamic acid)	Pbr034574.1	0.95669	0.000599922
I	2-Aminoadipic acid (L-Homoglutamic acid)	Pbr034590.1	0.899144	0.00927606
I	2-Aminoadipic acid (L-Homoglutamic acid)	Pbr034612.1	0.926351	0.0108804
I	2-Aminoadipic acid (L-Homoglutamic acid)	Pbr034730.1	0.951728	0.000727746
I	2-Aminoadipic acid (L-Homoglutamic acid)	Pbr034808.1	0.916957	0.0317788
I	2-Aminoadipic acid (L-Homoglutamic acid)	Pbr034820.1	0.898314	0.00145971
I	2-Aminoadipic acid (L-Homoglutamic acid)	Pbr034833.1	0.872107	0.00237061
I	2-Aminoadipic acid (L-Homoglutamic acid)	Pbr034864.1	0.888601	0.00300718
I	2-Aminoadipic acid (L-Homoglutamic acid)	Pbr034872.1	0.957308	0.0016886
I	2-Aminoadipic acid (L-Homoglutamic acid)	Pbr034918.1	0.85067	0.00643835
I	2-Aminoadipic acid (L-Homoglutamic acid)	Pbr034923.1	0.881133	0.00488127
I	2-Aminoadipic acid (L-Homoglutamic acid)	Pbr034929.1	-0.861721	0.0041471
I	2-Aminoadipic acid (L-Homoglutamic acid)	Pbr034942.1	0.938976	0.00820502
I	2-Aminoadipic acid (L-Homoglutamic acid)	Pbr034981.1	0.854494	0.0144451
I	2-Aminoadipic acid (L-Homoglutamic acid)	Pbr035062.1	0.894632	0.0322107
I	2-Aminoadipic acid (L-Homoglutamic acid)	Pbr035084.1	0.911736	0.0414903
I	2-Aminoadipic acid (L-Homoglutamic acid)	Pbr035085.1	0.95107	0.00154549
I	2-Aminoadipic acid (L-Homoglutamic acid)	Pbr035098.1	0.913603	0.00419875
I	2-Aminoadipic acid (L-Homoglutamic acid)	Pbr035142.1	0.936662	0.00483425
I	2-Aminoadipic acid (L-Homoglutamic acid)	Pbr035243.1	0.864661	0.00735301
I	2-Aminoadipic acid (L-Homoglutamic acid)	Pbr035270.1	0.902285	0.00222975
I	2-Aminoadipic acid (L-Homoglutamic acid)	Pbr035421.1	0.882789	0.00791185
I	2-Aminoadipic acid (L-Homoglutamic acid)	Pbr035499.1	0.855376	0.0180917
I	2-Aminoadipic acid (L-Homoglutamic acid)	Pbr035544.1	-0.878303	0.00850587
I	2-Aminoadipic acid (L-Homoglutamic acid)	Pbr035545.1	0.888115	0.0021885
I	2-Aminoadipic acid (L-Homoglutamic acid)	Pbr035582.1	0.945293	0.00168825
I	2-Aminoadipic acid (L-Homoglutamic acid)	Pbr035616.2	0.889473	0.00187196
I	2-Aminoadipic acid (L-Homoglutamic acid)	Pbr035640.1	0.877738	0.00770502
I	2-Aminoadipic acid (L-Homoglutamic acid)	Pbr035648.1	0.878573	0.0138499
I	2-Aminoadipic acid (L-Homoglutamic acid)	Pbr035689.2	0.902473	0.0320613
I	2-Aminoadipic acid (L-Homoglutamic acid)	Pbr035710.1	0.852018	0.00981582
I	2-Aminoadipic acid (L-Homoglutamic acid)	Pbr035740.1	0.924253	0.000965297
I	2-Aminoadipic acid (L-Homoglutamic acid)	Pbr035753.1	0.941051	0.000704376
I	2-Aminoadipic acid (L-Homoglutamic acid)	Pbr035909.1	0.920729	0.00301922
I	2-Aminoadipic acid (L-Homoglutamic acid)	Pbr035932.1	0.919463	0.000837405
I	2-Aminoadipic acid (L-Homoglutamic acid)	Pbr035941.2	0.937912	0.00295168
I	2-Aminoadipic acid (L-Homoglutamic acid)	Pbr035958.1	0.917126	0.0314963
I	2-Aminoadipic acid (L-Homoglutamic acid)	Pbr036017.3	0.882642	0.00196152
I	2-Aminoadipic acid (L-Homoglutamic acid)	Pbr036064.1	0.879594	0.00888717
I	2-Aminoadipic acid (L-Homoglutamic acid)	Pbr036170.1	0.959699	0.00130729
I	2-Aminoadipic acid (L-Homoglutamic acid)	Pbr036248.1	0.871632	0.0140569
I	2-Aminoadipic acid (L-Homoglutamic acid)	Pbr036296.1	0.873206	0.00230019
I	2-Aminoadipic acid (L-Homoglutamic acid)	Pbr036338.1	0.882508	0.00586781
I	2-Aminoadipic acid (L-Homoglutamic acid)	Pbr036464.1	0.891343	0.0113963
I	2-Aminoadipic acid (L-Homoglutamic acid)	Pbr036677.1	0.898046	0.00582329
I	2-Aminoadipic acid (L-Homoglutamic acid)	Pbr036678.3	0.896075	0.0172703
I	2-Aminoadipic acid (L-Homoglutamic acid)	Pbr036732.2	0.924299	0.00227867
I	2-Aminoadipic acid (L-Homoglutamic acid)	Pbr036737.1	0.881901	0.0168106
I	2-Aminoadipic acid (L-Homoglutamic acid)	Pbr036770.1	0.876958	0.0439119
I	2-Aminoadipic acid (L-Homoglutamic acid)	Pbr036818.1	0.885841	0.0132971
I	2-Aminoadipic acid (L-Homoglutamic acid)	Pbr036828.2	0.911273	0.010561
I	2-Aminoadipic acid (L-Homoglutamic acid)	Pbr036868.2	0.920266	0.0132967
I	2-Aminoadipic acid (L-Homoglutamic acid)	Pbr036884.1	0.922007	0.0120703
I	2-Aminoadipic acid (L-Homoglutamic acid)	Pbr036899.1	0.925307	0.0199693
I	2-Aminoadipic acid (L-Homoglutamic acid)	Pbr036904.1	0.908196	0.0109584
I	2-Aminoadipic acid (L-Homoglutamic acid)	Pbr036989.1	0.877518	0.0214576
I	2-Aminoadipic acid (L-Homoglutamic acid)	Pbr037052.1	0.884409	0.0083809
I	2-Aminoadipic acid (L-Homoglutamic acid)	Pbr037055.1	0.888978	0.00777444
I	2-Aminoadipic acid (L-Homoglutamic acid)	Pbr037070.1	0.943896	0.00188712
I	2-Aminoadipic acid (L-Homoglutamic acid)	Pbr037073.1	0.936912	0.00274673
I	2-Aminoadipic acid (L-Homoglutamic acid)	Pbr037136.1	0.90279	0.00956076
I	2-Aminoadipic acid (L-Homoglutamic acid)	Pbr037197.1	-0.850496	0.0313757
I	2-Aminoadipic acid (L-Homoglutamic acid)	Pbr037241.1	0.854699	0.00897391
I	2-Aminoadipic acid (L-Homoglutamic acid)	Pbr037260.1	0.856778	0.00337477
I	2-Aminoadipic acid (L-Homoglutamic acid)	Pbr037313.1	0.858396	0.0139621
I	2-Aminoadipic acid (L-Homoglutamic acid)	Pbr037321.1	0.888035	0.00417107
I	2-Aminoadipic acid (L-Homoglutamic acid)	Pbr037329.1	0.906703	0.00548422
I	2-Aminoadipic acid (L-Homoglutamic acid)	Pbr037332.1	0.88859	0.00197107
I	2-Aminoadipic acid (L-Homoglutamic acid)	Pbr037348.1	0.916856	0.00475192
I	2-Aminoadipic acid (L-Homoglutamic acid)	Pbr037374.1	0.914483	0.0361339
I	2-Aminoadipic acid (L-Homoglutamic acid)	Pbr037411.1	0.900761	0.0409726
I	2-Aminoadipic acid (L-Homoglutamic acid)	Pbr037423.1	0.87252	0.0173988
I	2-Aminoadipic acid (L-Homoglutamic acid)	Pbr037445.1	-0.881417	0.00599057
I	2-Aminoadipic acid (L-Homoglutamic acid)	Pbr037457.1	0.937694	0.00899325
I	2-Aminoadipic acid (L-Homoglutamic acid)	Pbr037511.1	0.921067	0.0127214
I	2-Aminoadipic acid (L-Homoglutamic acid)	Pbr037576.1	0.940444	0.00245647
I	2-Aminoadipic acid (L-Homoglutamic acid)	Pbr037581.1	0.942407	0.00369287
I	2-Aminoadipic acid (L-Homoglutamic acid)	Pbr037619.1	0.887813	0.0020313
I	2-Aminoadipic acid (L-Homoglutamic acid)	Pbr037650.1	0.905302	0.0188008
I	2-Aminoadipic acid (L-Homoglutamic acid)	Pbr037671.1	0.920345	0.0132397
I	2-Aminoadipic acid (L-Homoglutamic acid)	Pbr037679.1	0.938635	0.00735135
I	2-Aminoadipic acid (L-Homoglutamic acid)	Pbr037740.1	0.869153	0.00542056
I	2-Aminoadipic acid (L-Homoglutamic acid)	Pbr037774.1	0.877821	0.00556692
I	2-Aminoadipic acid (L-Homoglutamic acid)	Pbr037815.1	0.912311	0.00170174
I	2-Aminoadipic acid (L-Homoglutamic acid)	Pbr037850.1	0.865847	0.00536686
I	2-Aminoadipic acid (L-Homoglutamic acid)	Pbr037863.1	0.85416	0.00387965
I	2-Aminoadipic acid (L-Homoglutamic acid)	Pbr037904.1	0.911663	0.0159625
I	2-Aminoadipic acid (L-Homoglutamic acid)	Pbr037940.1	0.98148	4.07902e-05
I	2-Aminoadipic acid (L-Homoglutamic acid)	Pbr038068.1	0.892558	0.00425489
I	2-Aminoadipic acid (L-Homoglutamic acid)	Pbr038162.1	0.877641	0.00617554
I	2-Aminoadipic acid (L-Homoglutamic acid)	Pbr038169.1	0.86928	0.0456002
I	2-Aminoadipic acid (L-Homoglutamic acid)	Pbr038237.1	0.914313	0.010847
I	2-Aminoadipic acid (L-Homoglutamic acid)	Pbr038238.1	0.978092	8.64503e-05
I	2-Aminoadipic acid (L-Homoglutamic acid)	Pbr038280.1	0.975733	0.000136497
I	2-Aminoadipic acid (L-Homoglutamic acid)	Pbr038311.1	0.937858	0.00238832
I	2-Aminoadipic acid (L-Homoglutamic acid)	Pbr038316.1	0.899881	0.0239595
I	2-Aminoadipic acid (L-Homoglutamic acid)	Pbr038352.1	0.870044	0.0483792
I	2-Aminoadipic acid (L-Homoglutamic acid)	Pbr038370.1	0.869412	0.00582067
I	2-Aminoadipic acid (L-Homoglutamic acid)	Pbr038451.1	0.970438	0.000329283
I	2-Aminoadipic acid (L-Homoglutamic acid)	Pbr038456.2	0.962741	0.000922392
I	2-Aminoadipic acid (L-Homoglutamic acid)	Pbr038488.1	0.901313	0.0084387
I	2-Aminoadipic acid (L-Homoglutamic acid)	Pbr038502.1	-0.869807	0.00302941
I	2-Aminoadipic acid (L-Homoglutamic acid)	Pbr038549.1	0.95331	0.0025116
I	2-Aminoadipic acid (L-Homoglutamic acid)	Pbr038553.1	0.863524	0.00301532
I	2-Aminoadipic acid (L-Homoglutamic acid)	Pbr038645.1	0.940503	0.0073373
I	2-Aminoadipic acid (L-Homoglutamic acid)	Pbr038650.1	0.956056	0.00191969
I	2-Aminoadipic acid (L-Homoglutamic acid)	Pbr038653.1	0.896298	0.00445252
I	2-Aminoadipic acid (L-Homoglutamic acid)	Pbr038656.1	0.875745	0.00416349
I	2-Aminoadipic acid (L-Homoglutamic acid)	Pbr038659.1	0.954105	0.00232753
I	2-Aminoadipic acid (L-Homoglutamic acid)	Pbr038676.1	0.85388	0.00483808
I	2-Aminoadipic acid (L-Homoglutamic acid)	Pbr038726.1	0.88253	0.00479271
I	2-Aminoadipic acid (L-Homoglutamic acid)	Pbr038736.1	0.924873	0.00409684
I	2-Aminoadipic acid (L-Homoglutamic acid)	Pbr038761.1	0.854776	0.00566484
I	2-Aminoadipic acid (L-Homoglutamic acid)	Pbr038777.3	0.943872	0.000436329
I	2-Aminoadipic acid (L-Homoglutamic acid)	Pbr038779.1	0.967352	0.000512475
I	2-Aminoadipic acid (L-Homoglutamic acid)	Pbr038822.1	0.900155	0.00202433
I	2-Aminoadipic acid (L-Homoglutamic acid)	Pbr038898.1	0.913219	0.00137598
I	2-Aminoadipic acid (L-Homoglutamic acid)	Pbr038919.1	0.950708	0.000951532
I	2-Aminoadipic acid (L-Homoglutamic acid)	Pbr038964.1	0.90502	0.00626937
I	2-Aminoadipic acid (L-Homoglutamic acid)	Pbr038975.1	0.940856	0.00225728
I	2-Aminoadipic acid (L-Homoglutamic acid)	Pbr038994.1	0.853507	0.00978241
I	2-Aminoadipic acid (L-Homoglutamic acid)	Pbr039035.2	0.98042	5.23185e-05
I	2-Aminoadipic acid (L-Homoglutamic acid)	Pbr039060.1	0.912988	0.0265262
I	2-Aminoadipic acid (L-Homoglutamic acid)	Pbr039092.1	0.854377	0.00862803
I	2-Aminoadipic acid (L-Homoglutamic acid)	Pbr039117.1	0.920147	0.00115347
I	2-Aminoadipic acid (L-Homoglutamic acid)	Pbr039143.1	0.895373	0.00138172
I	2-Aminoadipic acid (L-Homoglutamic acid)	Pbr039196.1	0.872936	0.0112619
I	2-Aminoadipic acid (L-Homoglutamic acid)	Pbr039405.1	0.929116	0.000933401
I	2-Aminoadipic acid (L-Homoglutamic acid)	Pbr039599.1	0.87751	0.0123051
I	2-Aminoadipic acid (L-Homoglutamic acid)	Pbr039668.1	0.907231	0.0161923
I	2-Aminoadipic acid (L-Homoglutamic acid)	Pbr039726.1	0.921085	0.00951475
I	2-Aminoadipic acid (L-Homoglutamic acid)	Pbr039739.1	0.856502	0.0126026
I	2-Aminoadipic acid (L-Homoglutamic acid)	Pbr039750.1	0.866568	0.00377354
I	2-Aminoadipic acid (L-Homoglutamic acid)	Pbr039770.1	0.917312	0.00230851
I	2-Aminoadipic acid (L-Homoglutamic acid)	Pbr039800.1	0.889008	0.0140593
I	2-Aminoadipic acid (L-Homoglutamic acid)	Pbr039807.1	0.945498	0.000488047
I	2-Aminoadipic acid (L-Homoglutamic acid)	Pbr039815.1	0.919666	0.00916063
I	2-Aminoadipic acid (L-Homoglutamic acid)	Pbr039816.1	0.854955	0.0323871
I	2-Aminoadipic acid (L-Homoglutamic acid)	Pbr039817.1	0.956155	0.000950243
I	2-Aminoadipic acid (L-Homoglutamic acid)	Pbr039824.1	0.958053	0.000810354
I	2-Aminoadipic acid (L-Homoglutamic acid)	Pbr039825.1	0.919888	0.00678763
I	2-Aminoadipic acid (L-Homoglutamic acid)	Pbr040004.1	0.874035	0.00418641
I	2-Aminoadipic acid (L-Homoglutamic acid)	Pbr040048.1	0.876773	0.00736617
I	2-Aminoadipic acid (L-Homoglutamic acid)	Pbr040049.1	0.857582	0.0117655
I	2-Aminoadipic acid (L-Homoglutamic acid)	Pbr040054.1	0.92154	0.00622745
I	2-Aminoadipic acid (L-Homoglutamic acid)	Pbr040058.1	0.918897	0.00955132
I	2-Aminoadipic acid (L-Homoglutamic acid)	Pbr040068.1	0.864159	0.0120662
I	2-Aminoadipic acid (L-Homoglutamic acid)	Pbr040121.1	0.933484	0.0119951
I	2-Aminoadipic acid (L-Homoglutamic acid)	Pbr040125.1	0.913833	0.0284315
I	2-Aminoadipic acid (L-Homoglutamic acid)	Pbr040142.1	0.959761	0.00064923
I	2-Aminoadipic acid (L-Homoglutamic acid)	Pbr040149.1	0.950996	0.00155594
I	2-Aminoadipic acid (L-Homoglutamic acid)	Pbr040222.1	0.877333	0.00606496
I	2-Aminoadipic acid (L-Homoglutamic acid)	Pbr040261.1	0.884247	0.00254547
I	2-Aminoadipic acid (L-Homoglutamic acid)	Pbr040287.1	0.88436	0.00502551
I	2-Aminoadipic acid (L-Homoglutamic acid)	Pbr040295.1	0.923247	0.0225027
I	2-Aminoadipic acid (L-Homoglutamic acid)	Pbr040296.1	0.9257	0.0195121
I	2-Aminoadipic acid (L-Homoglutamic acid)	Pbr040384.1	0.863886	0.0219805
I	2-Aminoadipic acid (L-Homoglutamic acid)	Pbr040395.1	0.888312	0.03761
I	2-Aminoadipic acid (L-Homoglutamic acid)	Pbr040481.1	0.875041	0.039145
I	2-Aminoadipic acid (L-Homoglutamic acid)	Pbr040482.1	0.896835	0.0210045
I	2-Aminoadipic acid (L-Homoglutamic acid)	Pbr040483.1	0.851105	0.0362276
I	2-Aminoadipic acid (L-Homoglutamic acid)	Pbr040506.1	0.851898	0.00905798
I	2-Aminoadipic acid (L-Homoglutamic acid)	Pbr040546.1	0.909266	0.00117009
I	2-Aminoadipic acid (L-Homoglutamic acid)	Pbr040561.1	0.895452	0.0433811
I	2-Aminoadipic acid (L-Homoglutamic acid)	Pbr040608.1	0.888553	0.00715524
I	2-Aminoadipic acid (L-Homoglutamic acid)	Pbr040630.2	0.878523	0.0120581
I	2-Aminoadipic acid (L-Homoglutamic acid)	Pbr040638.1	0.858898	0.0447115
I	2-Aminoadipic acid (L-Homoglutamic acid)	Pbr040645.1	0.961259	0.000647813
I	2-Aminoadipic acid (L-Homoglutamic acid)	Pbr040649.1	0.920275	0.003682
I	2-Aminoadipic acid (L-Homoglutamic acid)	Pbr040686.1	0.909438	0.00125453
I	2-Aminoadipic acid (L-Homoglutamic acid)	Pbr040714.1	0.900074	0.00595032
I	2-Aminoadipic acid (L-Homoglutamic acid)	Pbr040744.1	0.93826	0.00863851
I	2-Aminoadipic acid (L-Homoglutamic acid)	Pbr040746.1	0.923137	0.00205851
I	2-Aminoadipic acid (L-Homoglutamic acid)	Pbr040772.1	0.86153	0.00456283
I	2-Aminoadipic acid (L-Homoglutamic acid)	Pbr040794.1	0.892732	0.00543058
I	2-Aminoadipic acid (L-Homoglutamic acid)	Pbr040811.1	0.912451	0.0150105
I	2-Aminoadipic acid (L-Homoglutamic acid)	Pbr040831.1	0.857374	0.00630136
I	2-Aminoadipic acid (L-Homoglutamic acid)	Pbr040848.1	0.904982	0.0113626
I	2-Aminoadipic acid (L-Homoglutamic acid)	Pbr040885.1	0.923412	0.00148605
I	2-Aminoadipic acid (L-Homoglutamic acid)	Pbr040886.1	-0.850671	0.0155189
I	2-Aminoadipic acid (L-Homoglutamic acid)	Pbr040935.2	0.916998	0.00634181
I	2-Aminoadipic acid (L-Homoglutamic acid)	Pbr040994.1	0.882897	0.00489135
I	2-Aminoadipic acid (L-Homoglutamic acid)	Pbr041056.1	0.850975	0.00744882
I	2-Aminoadipic acid (L-Homoglutamic acid)	Pbr041091.1	0.93404	0.00128447
I	2-Aminoadipic acid (L-Homoglutamic acid)	Pbr041123.1	0.867125	0.00414591
I	2-Aminoadipic acid (L-Homoglutamic acid)	Pbr041160.1	0.860994	0.00594174
I	2-Aminoadipic acid (L-Homoglutamic acid)	Pbr041167.1	0.869684	0.00449965
I	2-Aminoadipic acid (L-Homoglutamic acid)	Pbr041245.2	0.92732	0.0123787
I	2-Aminoadipic acid (L-Homoglutamic acid)	Pbr041293.2	-0.887986	0.0117029
I	2-Aminoadipic acid (L-Homoglutamic acid)	Pbr041294.1	0.859056	0.0217433
I	2-Aminoadipic acid (L-Homoglutamic acid)	Pbr041313.1	0.865821	0.0231911
I	2-Aminoadipic acid (L-Homoglutamic acid)	Pbr041315.1	0.887732	0.00738661
I	2-Aminoadipic acid (L-Homoglutamic acid)	Pbr041415.2	0.851194	0.00611511
I	2-Aminoadipic acid (L-Homoglutamic acid)	Pbr041453.1	0.908831	0.00180824
I	2-Aminoadipic acid (L-Homoglutamic acid)	Pbr041508.3	0.901707	0.00198051
I	2-Aminoadipic acid (L-Homoglutamic acid)	Pbr041544.1	-0.861649	0.0145473
I	2-Aminoadipic acid (L-Homoglutamic acid)	Pbr041551.1	0.853019	0.018869
I	2-Aminoadipic acid (L-Homoglutamic acid)	Pbr041583.1	0.952639	0.000891806
I	2-Aminoadipic acid (L-Homoglutamic acid)	Pbr041584.1	0.931646	0.000965972
I	2-Aminoadipic acid (L-Homoglutamic acid)	Pbr041596.1	0.925162	0.00416178
I	2-Aminoadipic acid (L-Homoglutamic acid)	Pbr041628.1	0.947116	0.000341579
I	2-Aminoadipic acid (L-Homoglutamic acid)	Pbr041634.1	0.862743	0.0234762
I	2-Aminoadipic acid (L-Homoglutamic acid)	Pbr041718.1	0.91531	0.0346303
I	2-Aminoadipic acid (L-Homoglutamic acid)	Pbr041796.1	0.89046	0.00144437
I	2-Aminoadipic acid (L-Homoglutamic acid)	Pbr041834.1	-0.857735	0.00492385
I	2-Aminoadipic acid (L-Homoglutamic acid)	Pbr041869.2	-0.859484	0.00655986
I	2-Aminoadipic acid (L-Homoglutamic acid)	Pbr041933.2	0.90521	0.0283214
I	2-Aminoadipic acid (L-Homoglutamic acid)	Pbr041936.1	0.878468	0.0468928
I	2-Aminoadipic acid (L-Homoglutamic acid)	Pbr042069.1	0.900519	0.0111076
I	2-Aminoadipic acid (L-Homoglutamic acid)	Pbr042129.1	0.881302	0.00229978
I	2-Aminoadipic acid (L-Homoglutamic acid)	Pbr042193.1	0.976341	0.000121872
I	2-Aminoadipic acid (L-Homoglutamic acid)	Pbr042237.1	0.878116	0.0109711
I	2-Aminoadipic acid (L-Homoglutamic acid)	Pbr042270.1	0.916914	0.00530843
I	2-Aminoadipic acid (L-Homoglutamic acid)	Pbr042301.1	0.859507	0.00525266
I	2-Aminoadipic acid (L-Homoglutamic acid)	Pbr042303.1	0.910917	0.00264088
I	2-Aminoadipic acid (L-Homoglutamic acid)	Pbr042307.1	0.862169	0.0190857
I	2-Aminoadipic acid (L-Homoglutamic acid)	Pbr042322.1	0.936803	0.000598362
I	2-Aminoadipic acid (L-Homoglutamic acid)	Pbr042466.1	0.932097	0.00437853
I	2-Aminoadipic acid (L-Homoglutamic acid)	Pbr042532.1	0.935178	0.0107068
I	2-Aminoadipic acid (L-Homoglutamic acid)	Pbr042586.1	0.892221	0.0445987
I	2-Aminoadipic acid (L-Homoglutamic acid)	Pbr042601.1	0.881426	0.0372526
I	2-Aminoadipic acid (L-Homoglutamic acid)	Pbr042603.1	0.887363	0.0199795
I	2-Aminoadipic acid (L-Homoglutamic acid)	Pbr042617.1	0.912645	0.0102886
I	2-Aminoadipic acid (L-Homoglutamic acid)	Pbr042681.1	0.904943	0.0013335
I	2-Aminoadipic acid (L-Homoglutamic acid)	Pbr042683.1	0.890747	0.0148762
I	2-Aminoadipic acid (L-Homoglutamic acid)	Pbr042745.1	0.882209	0.00173351
I	2-Aminoadipic acid (L-Homoglutamic acid)	Pbr042780.1	0.862116	0.0036298
I	2-Aminoadipic acid (L-Homoglutamic acid)	Pbr042793.1	0.955921	0.00194585
I	2-Aminoadipic acid (L-Homoglutamic acid)	Pbr042815.1	0.91904	0.0229481
I	2-Aminoadipic acid (L-Homoglutamic acid)	Pbr042816.1	0.89353	0.0171038
I	2-Aminoadipic acid (L-Homoglutamic acid)	Pbr042825.1	0.937409	0.00114697
I	2-Aminoadipic acid (L-Homoglutamic acid)	Pbr042830.1	0.887638	0.0237223
I	2-Aminoadipic acid (L-Homoglutamic acid)	Pbr042867.1	0.8762	0.0191365
I	2-Aminoadipic acid (L-Homoglutamic acid)	Pbr042869.1	0.912773	0.0394017
I	2-Aminoadipic acid (L-Homoglutamic acid)	Pbr042903.1	0.955914	0.000324536
I	2-Aminoisobutyric acid	Pbr000050.1	-0.93065	0.0144125
I	2-Aminoisobutyric acid	Pbr000226.1	0.868118	0.0468952
I	2-Aminoisobutyric acid	Pbr000315.1	-0.857125	0.00733966
I	2-Aminoisobutyric acid	Pbr000352.3	-0.880368	0.0155574
I	2-Aminoisobutyric acid	Pbr001039.1	-0.88303	0.0141155
I	2-Aminoisobutyric acid	Pbr001120.1	-0.879994	0.0394217
I	2-Aminoisobutyric acid	Pbr001130.1	-0.960378	0.0012123
I	2-Aminoisobutyric acid	Pbr001231.1	-0.888782	0.0375927
I	2-Aminoisobutyric acid	Pbr001583.1	0.915895	0.0306175
I	2-Aminoisobutyric acid	Pbr002534.1	-0.913553	0.0378845
I	2-Aminoisobutyric acid	Pbr002538.1	-0.908528	0.0484904
I	2-Aminoisobutyric acid	Pbr002823.1	0.85754	0.0124625
I	2-Aminoisobutyric acid	Pbr003140.1	-0.874159	0.0190333
I	2-Aminoisobutyric acid	Pbr003398.1	-0.851676	0.0490018
I	2-Aminoisobutyric acid	Pbr003942.1	-0.87499	0.0427271
I	2-Aminoisobutyric acid	Pbr003970.1	-0.927186	0.0178564
I	2-Aminoisobutyric acid	Pbr004023.1	-0.882627	0.00447704
I	2-Aminoisobutyric acid	Pbr004448.1	-0.852366	0.0233875
I	2-Aminoisobutyric acid	Pbr004522.1	-0.86741	0.0310218
I	2-Aminoisobutyric acid	Pbr004535.1	-0.926511	0.00464864
I	2-Aminoisobutyric acid	Pbr004574.1	-0.906528	0.0133218
I	2-Aminoisobutyric acid	Pbr004605.1	-0.904478	0.0257126
I	2-Aminoisobutyric acid	Pbr004695.1	0.850932	0.0344394
I	2-Aminoisobutyric acid	Pbr004744.1	-0.910127	0.0448961
I	2-Aminoisobutyric acid	Pbr004931.1	-0.868194	0.0291813
I	2-Aminoisobutyric acid	Pbr005005.1	-0.891046	0.0403506
I	2-Aminoisobutyric acid	Pbr005310.1	-0.870401	0.011563
I	2-Aminoisobutyric acid	Pbr005432.1	-0.924465	0.020977
I	2-Aminoisobutyric acid	Pbr005866.1	0.857194	0.0151497
I	2-Aminoisobutyric acid	Pbr006072.1	-0.853872	0.00585655
I	2-Aminoisobutyric acid	Pbr006792.1	-0.866806	0.0223201
I	2-Aminoisobutyric acid	Pbr006812.1	-0.856242	0.003362
I	2-Aminoisobutyric acid	Pbr007674.1	-0.851934	0.0119857
I	2-Aminoisobutyric acid	Pbr007685.1	0.853876	0.0471142
I	2-Aminoisobutyric acid	Pbr007839.1	0.851167	0.00451121
I	2-Aminoisobutyric acid	Pbr009044.1	-0.869309	0.0098711
I	2-Aminoisobutyric acid	Pbr009398.1	-0.868749	0.0464021
I	2-Aminoisobutyric acid	Pbr010171.1	-0.910239	0.0204982
I	2-Aminoisobutyric acid	Pbr010309.1	-0.905247	0.0188488
I	2-Aminoisobutyric acid	Pbr010854.1	-0.947679	0.00415816
I	2-Aminoisobutyric acid	Pbr011006.1	0.850094	0.00928483
I	2-Aminoisobutyric acid	Pbr011010.1	-0.923916	0.0216539
I	2-Aminoisobutyric acid	Pbr011185.2	0.863393	0.0412905
I	2-Aminoisobutyric acid	Pbr011400.1	0.884273	0.00315925
I	2-Aminoisobutyric acid	Pbr011571.1	0.872606	0.00276083
I	2-Aminoisobutyric acid	Pbr011742.2	0.880654	0.00954708
I	2-Aminoisobutyric acid	Pbr012136.1	-0.905333	0.0281612
I	2-Aminoisobutyric acid	Pbr012673.1	-0.863856	0.0238781
I	2-Aminoisobutyric acid	Pbr012707.1	-0.887988	0.0390069
I	2-Aminoisobutyric acid	Pbr012837.1	0.921523	0.0248043
I	2-Aminoisobutyric acid	Pbr012846.1	-0.908571	0.0483904
I	2-Aminoisobutyric acid	Pbr013021.1	0.86831	0.00588421
I	2-Aminoisobutyric acid	Pbr013124.1	-0.883968	0.0340803
I	2-Aminoisobutyric acid	Pbr013225.1	0.894188	0.00349094
I	2-Aminoisobutyric acid	Pbr013298.1	0.967178	0.000524748
I	2-Aminoisobutyric acid	Pbr013791.1	0.919687	0.00249552
I	2-Aminoisobutyric acid	Pbr014336.1	0.878307	0.00969728
I	2-Aminoisobutyric acid	Pbr014438.1	0.86731	0.00600072
I	2-Aminoisobutyric acid	Pbr014901.1	-0.922915	0.0114663
I	2-Aminoisobutyric acid	Pbr015517.1	-0.854678	0.00535158
I	2-Aminoisobutyric acid	Pbr016264.1	0.869612	0.00237383
I	2-Aminoisobutyric acid	Pbr016265.1	0.866782	0.0024013
I	2-Aminoisobutyric acid	Pbr016538.1	0.926966	0.00603136
I	2-Aminoisobutyric acid	Pbr016966.1	-0.852478	0.0317383
I	2-Aminoisobutyric acid	Pbr017180.1	0.875187	0.0107209
I	2-Aminoisobutyric acid	Pbr017445.1	-0.857433	0.00341992
I	2-Aminoisobutyric acid	Pbr017560.1	-0.908659	0.0102844
I	2-Aminoisobutyric acid	Pbr017628.1	-0.869236	0.0142706
I	2-Aminoisobutyric acid	Pbr017734.2	-0.937631	0.00451648
I	2-Aminoisobutyric acid	Pbr017787.1	-0.911885	0.0209966
I	2-Aminoisobutyric acid	Pbr018052.1	0.879545	0.00228933
I	2-Aminoisobutyric acid	Pbr018101.1	-0.911598	0.0208868
I	2-Aminoisobutyric acid	Pbr018403.1	-0.919093	0.0283514
I	2-Aminoisobutyric acid	Pbr018965.1	-0.865713	0.0275742
I	2-Aminoisobutyric acid	Pbr019917.1	-0.882887	0.0153304
I	2-Aminoisobutyric acid	Pbr020117.1	0.863948	0.00670586
I	2-Aminoisobutyric acid	Pbr020734.1	0.92047	0.026297
I	2-Aminoisobutyric acid	Pbr020751.1	-0.850023	0.011937
I	2-Aminoisobutyric acid	Pbr020816.1	-0.904957	0.0248106
I	2-Aminoisobutyric acid	Pbr021141.1	-0.931226	0.0138932
I	2-Aminoisobutyric acid	Pbr021600.1	0.857035	0.00388555
I	2-Aminoisobutyric acid	Pbr021728.1	0.860383	0.0225288
I	2-Aminoisobutyric acid	Pbr021945.1	0.866307	0.00433022
I	2-Aminoisobutyric acid	Pbr022119.1	-0.877912	0.00547419
I	2-Aminoisobutyric acid	Pbr022157.1	-0.934453	0.0112445
I	2-Aminoisobutyric acid	Pbr022173.1	0.860134	0.0200419
I	2-Aminoisobutyric acid	Pbr022246.1	-0.884662	0.00511625
I	2-Aminoisobutyric acid	Pbr022499.1	0.870848	0.00585341
I	2-Aminoisobutyric acid	Pbr022864.1	-0.914414	0.0220593
I	2-Aminoisobutyric acid	Pbr022867.1	-0.87722	0.0256542
I	2-Aminoisobutyric acid	Pbr023057.1	-0.908182	0.0246478
I	2-Aminoisobutyric acid	Pbr023059.1	-0.904796	0.0288648
I	2-Aminoisobutyric acid	Pbr023204.1	-0.897902	0.0327822
I	2-Aminoisobutyric acid	Pbr023265.1	-0.908848	0.0477542
I	2-Aminoisobutyric acid	Pbr023497.1	-0.934025	0.0115712
I	2-Aminoisobutyric acid	Pbr023839.4	-0.857949	0.00993999
I	2-Aminoisobutyric acid	Pbr024739.1	-0.960708	0.00116804
I	2-Aminoisobutyric acid	Pbr025165.2	-0.917008	0.0223884
I	2-Aminoisobutyric acid	Pbr025272.1	-0.924522	0.00374452
I	2-Aminoisobutyric acid	Pbr025317.1	-0.920492	0.0131326
I	2-Aminoisobutyric acid	Pbr025874.1	0.862746	0.00486119
I	2-Aminoisobutyric acid	Pbr026481.1	0.865678	0.00569103
I	2-Aminoisobutyric acid	Pbr026683.1	-0.898409	0.035685
I	2-Aminoisobutyric acid	Pbr026925.2	0.850259	0.00321472
I	2-Aminoisobutyric acid	Pbr026929.1	-0.866617	0.00977537
I	2-Aminoisobutyric acid	Pbr027480.1	0.890523	0.00618568
I	2-Aminoisobutyric acid	Pbr027706.1	-0.91205	0.0285047
I	2-Aminoisobutyric acid	Pbr027934.1	0.941071	0.00293482
I	2-Aminoisobutyric acid	Pbr027939.1	0.850531	0.00492117
I	2-Aminoisobutyric acid	Pbr028074.1	0.924442	0.00201014
I	2-Aminoisobutyric acid	Pbr028081.1	0.855397	0.00292234
I	2-Aminoisobutyric acid	Pbr028179.1	0.865365	0.00934367
I	2-Aminoisobutyric acid	Pbr028210.1	-0.881011	0.0219274
I	2-Aminoisobutyric acid	Pbr028636.1	0.867976	0.0237941
I	2-Aminoisobutyric acid	Pbr028784.1	-0.887901	0.0210652
I	2-Aminoisobutyric acid	Pbr028829.1	0.891982	0.00343181
I	2-Aminoisobutyric acid	Pbr028837.1	0.868401	0.0226724
I	2-Aminoisobutyric acid	Pbr029004.1	0.858427	0.0108756
I	2-Aminoisobutyric acid	Pbr029150.1	0.866616	0.0259195
I	2-Aminoisobutyric acid	Pbr029151.1	0.852419	0.00383686
I	2-Aminoisobutyric acid	Pbr029181.1	-0.853904	0.00707316
I	2-Aminoisobutyric acid	Pbr030183.1	-0.946524	0.00457979
I	2-Aminoisobutyric acid	Pbr030293.2	0.860892	0.0103849
I	2-Aminoisobutyric acid	Pbr030350.1	-0.925504	0.00986998
I	2-Aminoisobutyric acid	Pbr030663.1	-0.898265	0.00495458
I	2-Aminoisobutyric acid	Pbr030664.1	-0.884294	0.00584586
I	2-Aminoisobutyric acid	Pbr030829.1	-0.918346	0.0295152
I	2-Aminoisobutyric acid	Pbr031114.1	-0.855192	0.0163032
I	2-Aminoisobutyric acid	Pbr031223.1	0.8549	0.00280977
I	2-Aminoisobutyric acid	Pbr031290.1	-0.934821	0.0109692
I	2-Aminoisobutyric acid	Pbr031361.1	-0.911673	0.0208097
I	2-Aminoisobutyric acid	Pbr031449.1	-0.90799	0.0497465
I	2-Aminoisobutyric acid	Pbr031703.1	0.889863	0.00511692
I	2-Aminoisobutyric acid	Pbr031713.2	-0.877904	0.0149027
I	2-Aminoisobutyric acid	Pbr032127.1	-0.942952	0.00609468
I	2-Aminoisobutyric acid	Pbr032870.1	0.902555	0.00798603
I	2-Aminoisobutyric acid	Pbr033336.1	0.898932	0.00249636
I	2-Aminoisobutyric acid	Pbr033393.1	0.887414	0.00997023
I	2-Aminoisobutyric acid	Pbr033394.1	0.908876	0.0140269
I	2-Aminoisobutyric acid	Pbr033470.1	-0.902782	0.014359
I	2-Aminoisobutyric acid	Pbr033640.1	-0.8849	0.0450933
I	2-Aminoisobutyric acid	Pbr034033.1	-0.892744	0.0154676
I	2-Aminoisobutyric acid	Pbr034229.1	0.90565	0.0203838
I	2-Aminoisobutyric acid	Pbr034504.1	-0.883343	0.0108886
I	2-Aminoisobutyric acid	Pbr034651.1	-0.916886	0.031897
I	2-Aminoisobutyric acid	Pbr034717.1	-0.909975	0.0226148
I	2-Aminoisobutyric acid	Pbr035052.1	-0.921169	0.0252997
I	2-Aminoisobutyric acid	Pbr035166.1	0.855904	0.0162825
I	2-Aminoisobutyric acid	Pbr035178.1	0.877607	0.0190314
I	2-Aminoisobutyric acid	Pbr035370.1	0.852856	0.00756266
I	2-Aminoisobutyric acid	Pbr035591.1	0.852997	0.003699
I	2-Aminoisobutyric acid	Pbr035635.1	-0.870493	0.0176821
I	2-Aminoisobutyric acid	Pbr035649.1	0.853336	0.00322059
I	2-Aminoisobutyric acid	Pbr035659.1	-0.872357	0.00565324
I	2-Aminoisobutyric acid	Pbr036078.1	0.866628	0.00524085
I	2-Aminoisobutyric acid	Pbr036439.1	0.853456	0.00448529
I	2-Aminoisobutyric acid	Pbr036658.2	0.880239	0.0044657
I	2-Aminoisobutyric acid	Pbr036789.1	0.926942	0.00869122
I	2-Aminoisobutyric acid	Pbr037213.1	-0.854047	0.0283154
I	2-Aminoisobutyric acid	Pbr037230.1	-0.918291	0.029603
I	2-Aminoisobutyric acid	Pbr037370.1	0.890183	0.0035648
I	2-Aminoisobutyric acid	Pbr037486.1	-0.937528	0.00909914
I	2-Aminoisobutyric acid	Pbr037996.1	-0.897652	0.0263675
I	2-Aminoisobutyric acid	Pbr038112.1	-0.902886	0.00524575
I	2-Aminoisobutyric acid	Pbr038230.1	-0.93324	0.0121898
I	2-Aminoisobutyric acid	Pbr038268.1	-0.876884	0.00975326
I	2-Aminoisobutyric acid	Pbr038723.1	0.854141	0.00715477
I	2-Aminoisobutyric acid	Pbr039678.1	-0.943652	0.00213175
I	2-Aminoisobutyric acid	Pbr039749.1	0.853154	0.0180972
I	2-Aminoisobutyric acid	Pbr039908.1	0.88336	0.0150583
I	2-Aminoisobutyric acid	Pbr040141.1	-0.869212	0.0239765
I	2-Aminoisobutyric acid	Pbr041396.1	-0.920783	0.025847
I	2-Aminoisobutyric acid	Pbr041422.1	-0.92772	0.0157157
I	2-Aminoisobutyric acid	Pbr041474.1	0.863359	0.00317283
I	2-Aminoisobutyric acid	Pbr041997.1	0.868938	0.00458163
I	2-Aminoisobutyric acid	Pbr042003.1	-0.915585	0.0341403
I	2-Aminoisobutyric acid	Pbr042061.1	-0.928604	0.0163776
I	2-Aminoisobutyric acid	Pbr042070.1	0.910128	0.00665445
I	2-Aminoisobutyric acid	Pbr042115.1	-0.874131	0.0108106
I	2-Aminoisobutyric acid	Pbr042329.1	-0.904348	0.0294612
I	2-Aminoisobutyric acid	Pbr042893.1	-0.93475	0.0110222
I	2-Deoxyribose 1-phosphate	Pbr000016.1	0.859902	0.00255867
I	2-Deoxyribose 1-phosphate	Pbr000024.1	0.877434	0.00147634
I	2-Deoxyribose 1-phosphate	Pbr000026.1	0.884428	0.00122936
I	2-Deoxyribose 1-phosphate	Pbr000027.1	0.877972	0.00197995
I	2-Deoxyribose 1-phosphate	Pbr000035.1	0.926672	0.000292316
I	2-Deoxyribose 1-phosphate	Pbr000051.1	0.967655	3.15363e-05
I	2-Deoxyribose 1-phosphate	Pbr000111.1	0.871571	0.00182145
I	2-Deoxyribose 1-phosphate	Pbr000141.1	0.85791	0.00252866
I	2-Deoxyribose 1-phosphate	Pbr000153.1	0.909456	0.000539288
I	2-Deoxyribose 1-phosphate	Pbr000172.1	0.86863	0.00207958
I	2-Deoxyribose 1-phosphate	Pbr000233.1	0.857825	0.0020959
I	2-Deoxyribose 1-phosphate	Pbr000301.1	0.868617	0.00162949
I	2-Deoxyribose 1-phosphate	Pbr000315.1	-0.850357	0.00779535
I	2-Deoxyribose 1-phosphate	Pbr000343.1	0.892236	0.00104166
I	2-Deoxyribose 1-phosphate	Pbr000352.3	-0.861572	0.0203291
I	2-Deoxyribose 1-phosphate	Pbr000412.1	0.914904	0.000535785
I	2-Deoxyribose 1-phosphate	Pbr000423.1	0.858426	0.00294634
I	2-Deoxyribose 1-phosphate	Pbr000461.1	0.855658	0.00270482
I	2-Deoxyribose 1-phosphate	Pbr000492.1	0.858153	0.00340852
I	2-Deoxyribose 1-phosphate	Pbr000496.1	0.855995	0.00251815
I	2-Deoxyribose 1-phosphate	Pbr000508.1	0.916469	0.000383579
I	2-Deoxyribose 1-phosphate	Pbr000518.1	0.854492	0.00348968
I	2-Deoxyribose 1-phosphate	Pbr000610.1	0.88058	0.00149891
I	2-Deoxyribose 1-phosphate	Pbr000623.1	0.882787	0.00107825
I	2-Deoxyribose 1-phosphate	Pbr000654.1	0.855393	0.0284313
I	2-Deoxyribose 1-phosphate	Pbr000677.1	0.858278	0.00328613
I	2-Deoxyribose 1-phosphate	Pbr000678.1	0.875302	0.00211447
I	2-Deoxyribose 1-phosphate	Pbr000683.1	0.895537	0.000865078
I	2-Deoxyribose 1-phosphate	Pbr000710.1	0.888442	0.00114979
I	2-Deoxyribose 1-phosphate	Pbr000711.1	0.915305	0.000639725
I	2-Deoxyribose 1-phosphate	Pbr000712.1	0.902722	0.0010228
I	2-Deoxyribose 1-phosphate	Pbr000736.1	0.922157	0.000336311
I	2-Deoxyribose 1-phosphate	Pbr000738.2	0.930786	0.00023332
I	2-Deoxyribose 1-phosphate	Pbr000750.1	0.905937	0.00543071
I	2-Deoxyribose 1-phosphate	Pbr000766.1	0.882631	0.00121396
I	2-Deoxyribose 1-phosphate	Pbr000767.1	0.855392	0.00423724
I	2-Deoxyribose 1-phosphate	Pbr000798.1	0.882631	0.00137738
I	2-Deoxyribose 1-phosphate	Pbr000825.1	0.921606	0.000329205
I	2-Deoxyribose 1-phosphate	Pbr000847.2	0.881295	0.00127485
I	2-Deoxyribose 1-phosphate	Pbr000971.1	0.971878	7.4018e-05
I	2-Deoxyribose 1-phosphate	Pbr000997.2	0.854	0.00563702
I	2-Deoxyribose 1-phosphate	Pbr001014.1	0.891654	0.00866121
I	2-Deoxyribose 1-phosphate	Pbr001059.1	0.986412	1.01966e-05
I	2-Deoxyribose 1-phosphate	Pbr001077.1	0.875181	0.00162484
I	2-Deoxyribose 1-phosphate	Pbr001103.1	0.884478	0.00108739
I	2-Deoxyribose 1-phosphate	Pbr001124.1	0.857239	0.00227976
I	2-Deoxyribose 1-phosphate	Pbr001151.1	0.909844	0.000771488
I	2-Deoxyribose 1-phosphate	Pbr001157.1	0.855559	0.00284695
I	2-Deoxyribose 1-phosphate	Pbr001158.1	0.863733	0.00236159
I	2-Deoxyribose 1-phosphate	Pbr001255.1	0.876876	0.00191473
I	2-Deoxyribose 1-phosphate	Pbr001283.1	0.940001	0.000111975
I	2-Deoxyribose 1-phosphate	Pbr001353.1	0.915552	0.000518177
I	2-Deoxyribose 1-phosphate	Pbr001358.1	0.898783	0.000650806
I	2-Deoxyribose 1-phosphate	Pbr001362.1	-0.859431	0.00280624
I	2-Deoxyribose 1-phosphate	Pbr001403.1	0.883953	0.00104921
I	2-Deoxyribose 1-phosphate	Pbr001443.1	0.866566	0.00179838
I	2-Deoxyribose 1-phosphate	Pbr001447.1	0.864634	0.00218888
I	2-Deoxyribose 1-phosphate	Pbr001562.1	0.889253	0.0312096
I	2-Deoxyribose 1-phosphate	Pbr001563.1	0.876759	0.00183878
I	2-Deoxyribose 1-phosphate	Pbr001571.1	0.866439	0.00185252
I	2-Deoxyribose 1-phosphate	Pbr001598.1	0.860842	0.00281415
I	2-Deoxyribose 1-phosphate	Pbr001612.1	0.863735	0.00310933
I	2-Deoxyribose 1-phosphate	Pbr001629.1	0.86961	0.00990315
I	2-Deoxyribose 1-phosphate	Pbr001646.1	0.895878	0.00106547
I	2-Deoxyribose 1-phosphate	Pbr001651.1	0.855036	0.00571839
I	2-Deoxyribose 1-phosphate	Pbr001708.1	0.904593	0.000719362
I	2-Deoxyribose 1-phosphate	Pbr001712.1	0.927349	0.00022102
I	2-Deoxyribose 1-phosphate	Pbr001724.1	0.871013	0.00229009
I	2-Deoxyribose 1-phosphate	Pbr001846.1	0.876033	0.00171276
I	2-Deoxyribose 1-phosphate	Pbr001885.2	0.85525	0.00452777
I	2-Deoxyribose 1-phosphate	Pbr001886.1	0.851049	0.00881604
I	2-Deoxyribose 1-phosphate	Pbr001888.1	0.869242	0.00209435
I	2-Deoxyribose 1-phosphate	Pbr001898.1	0.91917	0.000352916
I	2-Deoxyribose 1-phosphate	Pbr001923.1	0.880405	0.00123305
I	2-Deoxyribose 1-phosphate	Pbr001928.1	0.889486	0.00159986
I	2-Deoxyribose 1-phosphate	Pbr001955.1	0.895635	0.00068336
I	2-Deoxyribose 1-phosphate	Pbr001965.1	0.897173	0.00270485
I	2-Deoxyribose 1-phosphate	Pbr002182.1	0.881695	0.00124581
I	2-Deoxyribose 1-phosphate	Pbr002242.1	0.960392	0.000225697
I	2-Deoxyribose 1-phosphate	Pbr002291.1	0.902556	0.00199641
I	2-Deoxyribose 1-phosphate	Pbr002294.1	0.948438	0.00389794
I	2-Deoxyribose 1-phosphate	Pbr002315.3	0.862318	0.00240276
I	2-Deoxyribose 1-phosphate	Pbr002391.1	0.917092	0.00436691
I	2-Deoxyribose 1-phosphate	Pbr002397.1	0.878701	0.00137631
I	2-Deoxyribose 1-phosphate	Pbr002409.1	0.868095	0.00846513
I	2-Deoxyribose 1-phosphate	Pbr002482.1	0.860191	0.00230552
I	2-Deoxyribose 1-phosphate	Pbr002520.1	-0.853536	0.0104168
I	2-Deoxyribose 1-phosphate	Pbr002555.1	0.875362	0.00150968
I	2-Deoxyribose 1-phosphate	Pbr002611.1	0.88338	0.00544504
I	2-Deoxyribose 1-phosphate	Pbr002689.1	0.917816	0.000415946
I	2-Deoxyribose 1-phosphate	Pbr002694.1	0.868956	0.00245151
I	2-Deoxyribose 1-phosphate	Pbr002774.1	0.911318	0.00125571
I	2-Deoxyribose 1-phosphate	Pbr002804.1	0.877489	0.00152566
I	2-Deoxyribose 1-phosphate	Pbr002919.1	0.882399	0.00108627
I	2-Deoxyribose 1-phosphate	Pbr002921.1	0.906556	0.000633552
I	2-Deoxyribose 1-phosphate	Pbr002987.1	0.915191	0.000452516
I	2-Deoxyribose 1-phosphate	Pbr002996.1	0.86576	0.00183781
I	2-Deoxyribose 1-phosphate	Pbr003003.1	0.898323	0.000883588
I	2-Deoxyribose 1-phosphate	Pbr003043.1	0.852465	0.00339091
I	2-Deoxyribose 1-phosphate	Pbr003092.1	-0.877948	0.00382817
I	2-Deoxyribose 1-phosphate	Pbr003102.1	0.910226	0.000429337
I	2-Deoxyribose 1-phosphate	Pbr003104.1	0.897862	0.000871101
I	2-Deoxyribose 1-phosphate	Pbr003109.1	0.878047	0.00208688
I	2-Deoxyribose 1-phosphate	Pbr003138.1	0.851649	0.00426428
I	2-Deoxyribose 1-phosphate	Pbr003173.1	0.867437	0.00168159
I	2-Deoxyribose 1-phosphate	Pbr003277.1	0.8902	0.000958306
I	2-Deoxyribose 1-phosphate	Pbr003278.1	0.93726	0.000403971
I	2-Deoxyribose 1-phosphate	Pbr003279.1	0.857955	0.00258538
I	2-Deoxyribose 1-phosphate	Pbr003303.1	0.881808	0.00113569
I	2-Deoxyribose 1-phosphate	Pbr003360.2	0.883181	0.00117956
I	2-Deoxyribose 1-phosphate	Pbr003370.1	0.896382	0.00130406
I	2-Deoxyribose 1-phosphate	Pbr003428.1	0.895531	0.000751985
I	2-Deoxyribose 1-phosphate	Pbr003457.1	0.868857	0.00157273
I	2-Deoxyribose 1-phosphate	Pbr003488.1	0.892548	0.0256201
I	2-Deoxyribose 1-phosphate	Pbr003500.1	0.941741	0.000151977
I	2-Deoxyribose 1-phosphate	Pbr003538.1	0.878499	0.0018175
I	2-Deoxyribose 1-phosphate	Pbr003572.1	0.911758	0.000410338
I	2-Deoxyribose 1-phosphate	Pbr003602.1	0.853531	0.00323016
I	2-Deoxyribose 1-phosphate	Pbr003611.1	0.855895	0.0043858
I	2-Deoxyribose 1-phosphate	Pbr003612.1	0.96721	5.22469e-05
I	2-Deoxyribose 1-phosphate	Pbr003667.1	0.893052	0.00110055
I	2-Deoxyribose 1-phosphate	Pbr003674.1	0.885651	0.00355464
I	2-Deoxyribose 1-phosphate	Pbr003697.1	0.870674	0.00166192
I	2-Deoxyribose 1-phosphate	Pbr003724.1	0.852014	0.00260544
I	2-Deoxyribose 1-phosphate	Pbr003770.2	0.917246	0.000432323
I	2-Deoxyribose 1-phosphate	Pbr003783.1	0.857877	0.0237122
I	2-Deoxyribose 1-phosphate	Pbr003842.1	0.863174	0.00216742
I	2-Deoxyribose 1-phosphate	Pbr003853.1	0.880838	0.00141859
I	2-Deoxyribose 1-phosphate	Pbr003916.1	0.878757	0.00149843
I	2-Deoxyribose 1-phosphate	Pbr003929.1	0.904176	0.000544818
I	2-Deoxyribose 1-phosphate	Pbr004023.1	-0.858173	0.00672423
I	2-Deoxyribose 1-phosphate	Pbr004025.1	0.870793	0.00158289
I	2-Deoxyribose 1-phosphate	Pbr004033.1	0.859271	0.00238939
I	2-Deoxyribose 1-phosphate	Pbr004060.1	0.903033	0.000525484
I	2-Deoxyribose 1-phosphate	Pbr004068.1	0.861733	0.0019476
I	2-Deoxyribose 1-phosphate	Pbr004083.1	0.864838	0.00219356
I	2-Deoxyribose 1-phosphate	Pbr004136.1	0.886706	0.000999945
I	2-Deoxyribose 1-phosphate	Pbr004180.1	0.865812	0.00221887
I	2-Deoxyribose 1-phosphate	Pbr004195.1	0.86694	0.0019376
I	2-Deoxyribose 1-phosphate	Pbr004256.2	0.863637	0.00205582
I	2-Deoxyribose 1-phosphate	Pbr004260.1	0.952058	9.4096e-05
I	2-Deoxyribose 1-phosphate	Pbr004280.1	0.855136	0.00347406
I	2-Deoxyribose 1-phosphate	Pbr004284.1	0.928274	0.0002354
I	2-Deoxyribose 1-phosphate	Pbr004345.1	0.931116	0.000215258
I	2-Deoxyribose 1-phosphate	Pbr004380.1	0.917769	0.000416978
I	2-Deoxyribose 1-phosphate	Pbr004383.1	0.882382	0.00105522
I	2-Deoxyribose 1-phosphate	Pbr004384.1	0.862161	0.00225233
I	2-Deoxyribose 1-phosphate	Pbr004385.1	0.876721	0.00143994
I	2-Deoxyribose 1-phosphate	Pbr004412.1	0.857221	0.00287093
I	2-Deoxyribose 1-phosphate	Pbr004415.1	0.894998	0.000893023
I	2-Deoxyribose 1-phosphate	Pbr004434.1	0.925809	0.000682339
I	2-Deoxyribose 1-phosphate	Pbr004440.1	0.894025	0.000713361
I	2-Deoxyribose 1-phosphate	Pbr004575.1	0.85896	0.00295314
I	2-Deoxyribose 1-phosphate	Pbr004579.1	0.858339	0.00219048
I	2-Deoxyribose 1-phosphate	Pbr004667.1	0.917358	0.000341882
I	2-Deoxyribose 1-phosphate	Pbr004683.1	0.878668	0.00220734
I	2-Deoxyribose 1-phosphate	Pbr004800.1	0.875628	0.00168794
I	2-Deoxyribose 1-phosphate	Pbr004809.1	0.909163	0.00122068
I	2-Deoxyribose 1-phosphate	Pbr004826.1	0.859677	0.0159789
I	2-Deoxyribose 1-phosphate	Pbr004829.1	0.928713	0.0130669
I	2-Deoxyribose 1-phosphate	Pbr004830.2	-0.867319	0.0145662
I	2-Deoxyribose 1-phosphate	Pbr004838.1	0.856422	0.00277307
I	2-Deoxyribose 1-phosphate	Pbr004851.1	0.916006	0.00404752
I	2-Deoxyribose 1-phosphate	Pbr004967.1	0.857124	0.0176355
I	2-Deoxyribose 1-phosphate	Pbr004993.1	0.853958	0.00288866
I	2-Deoxyribose 1-phosphate	Pbr005021.1	0.874293	0.00132866
I	2-Deoxyribose 1-phosphate	Pbr005042.2	0.886114	0.00136673
I	2-Deoxyribose 1-phosphate	Pbr005046.1	0.879757	0.00116937
I	2-Deoxyribose 1-phosphate	Pbr005062.1	-0.87016	0.0036968
I	2-Deoxyribose 1-phosphate	Pbr005097.1	0.88382	0.00116164
I	2-Deoxyribose 1-phosphate	Pbr005163.1	0.882665	0.00109214
I	2-Deoxyribose 1-phosphate	Pbr005165.1	0.869876	0.00212912
I	2-Deoxyribose 1-phosphate	Pbr005169.1	-0.851444	0.00337293
I	2-Deoxyribose 1-phosphate	Pbr005181.1	0.868666	0.00225863
I	2-Deoxyribose 1-phosphate	Pbr005261.1	0.880764	0.00701855
I	2-Deoxyribose 1-phosphate	Pbr005276.1	0.888863	0.018225
I	2-Deoxyribose 1-phosphate	Pbr005422.1	0.90708	0.000641099
I	2-Deoxyribose 1-phosphate	Pbr005508.1	0.908564	0.00542245
I	2-Deoxyribose 1-phosphate	Pbr005561.1	0.917403	0.000492674
I	2-Deoxyribose 1-phosphate	Pbr005563.1	0.86394	0.00173602
I	2-Deoxyribose 1-phosphate	Pbr005564.1	0.869367	0.0014957
I	2-Deoxyribose 1-phosphate	Pbr005593.1	0.967962	3.12212e-05
I	2-Deoxyribose 1-phosphate	Pbr005596.2	0.876344	0.011548
I	2-Deoxyribose 1-phosphate	Pbr005663.1	-0.856339	0.0273186
I	2-Deoxyribose 1-phosphate	Pbr005664.1	0.891057	0.025567
I	2-Deoxyribose 1-phosphate	Pbr005669.1	0.891955	0.00076401
I	2-Deoxyribose 1-phosphate	Pbr005688.1	0.852321	0.00379181
I	2-Deoxyribose 1-phosphate	Pbr005702.1	0.865666	0.00205221
I	2-Deoxyribose 1-phosphate	Pbr005750.1	0.8807	0.00158468
I	2-Deoxyribose 1-phosphate	Pbr005780.1	0.885588	0.00366498
I	2-Deoxyribose 1-phosphate	Pbr005815.1	0.869686	0.00200865
I	2-Deoxyribose 1-phosphate	Pbr005825.1	0.926693	0.000291951
I	2-Deoxyribose 1-phosphate	Pbr005844.1	0.928919	0.000594919
I	2-Deoxyribose 1-phosphate	Pbr005846.1	0.850187	0.00338106
I	2-Deoxyribose 1-phosphate	Pbr005854.1	0.869357	0.00149896
I	2-Deoxyribose 1-phosphate	Pbr005903.1	0.886941	0.00129608
I	2-Deoxyribose 1-phosphate	Pbr005909.1	0.9151	0.000443135
I	2-Deoxyribose 1-phosphate	Pbr005930.1	0.889891	0.000944748
I	2-Deoxyribose 1-phosphate	Pbr005939.1	0.850553	0.00470757
I	2-Deoxyribose 1-phosphate	Pbr006072.1	-0.916443	0.00208363
I	2-Deoxyribose 1-phosphate	Pbr006137.1	0.906896	0.000646654
I	2-Deoxyribose 1-phosphate	Pbr006145.1	0.870279	0.00252016
I	2-Deoxyribose 1-phosphate	Pbr006180.1	0.865608	0.00229326
I	2-Deoxyribose 1-phosphate	Pbr006235.1	0.878696	0.0127443
I	2-Deoxyribose 1-phosphate	Pbr006277.1	0.879085	0.00319427
I	2-Deoxyribose 1-phosphate	Pbr006322.1	0.875966	0.00230174
I	2-Deoxyribose 1-phosphate	Pbr006396.1	0.857107	0.0257053
I	2-Deoxyribose 1-phosphate	Pbr006430.1	0.867491	0.0021777
I	2-Deoxyribose 1-phosphate	Pbr006449.1	0.883319	0.00125809
I	2-Deoxyribose 1-phosphate	Pbr006450.1	0.878793	0.00140699
I	2-Deoxyribose 1-phosphate	Pbr006465.1	0.885142	0.00152708
I	2-Deoxyribose 1-phosphate	Pbr006469.1	0.869043	0.00370716
I	2-Deoxyribose 1-phosphate	Pbr006486.1	0.860193	0.0023962
I	2-Deoxyribose 1-phosphate	Pbr006555.1	0.936618	0.000208923
I	2-Deoxyribose 1-phosphate	Pbr006557.1	0.906769	0.00154414
I	2-Deoxyribose 1-phosphate	Pbr006564.1	0.898525	0.00100174
I	2-Deoxyribose 1-phosphate	Pbr006572.1	-0.898853	0.000749913
I	2-Deoxyribose 1-phosphate	Pbr006608.1	0.864868	0.00292261
I	2-Deoxyribose 1-phosphate	Pbr006613.1	0.904871	0.00523002
I	2-Deoxyribose 1-phosphate	Pbr006626.1	0.90759	0.000522091
I	2-Deoxyribose 1-phosphate	Pbr006639.1	0.917005	0.000419419
I	2-Deoxyribose 1-phosphate	Pbr006640.1	0.866071	0.00205739
I	2-Deoxyribose 1-phosphate	Pbr006660.1	0.894485	0.00143338
I	2-Deoxyribose 1-phosphate	Pbr006677.1	0.866071	0.00230243
I	2-Deoxyribose 1-phosphate	Pbr006683.2	0.898733	0.000770738
I	2-Deoxyribose 1-phosphate	Pbr006684.1	0.938563	0.00422654
I	2-Deoxyribose 1-phosphate	Pbr006706.1	0.867612	0.00617391
I	2-Deoxyribose 1-phosphate	Pbr006736.2	0.899924	0.0216584
I	2-Deoxyribose 1-phosphate	Pbr006789.1	0.865841	0.00187455
I	2-Deoxyribose 1-phosphate	Pbr006792.1	-0.855393	0.0223201
I	2-Deoxyribose 1-phosphate	Pbr006812.1	-0.863992	0.0028461
I	2-Deoxyribose 1-phosphate	Pbr006818.2	0.859149	0.00249351
I	2-Deoxyribose 1-phosphate	Pbr006849.1	0.854109	0.00246779
I	2-Deoxyribose 1-phosphate	Pbr006975.2	0.858932	0.00209441
I	2-Deoxyribose 1-phosphate	Pbr007045.1	0.868855	0.00268844
I	2-Deoxyribose 1-phosphate	Pbr007046.1	0.953199	0.0011764
I	2-Deoxyribose 1-phosphate	Pbr007051.1	0.941845	0.000154285
I	2-Deoxyribose 1-phosphate	Pbr007054.1	0.914198	0.000632129
I	2-Deoxyribose 1-phosphate	Pbr007063.1	0.91801	0.000506865
I	2-Deoxyribose 1-phosphate	Pbr007117.1	0.869965	0.00174139
I	2-Deoxyribose 1-phosphate	Pbr007181.1	-0.853859	0.00511001
I	2-Deoxyribose 1-phosphate	Pbr007226.1	0.861804	0.00237341
I	2-Deoxyribose 1-phosphate	Pbr007268.1	0.875026	0.00153982
I	2-Deoxyribose 1-phosphate	Pbr007286.1	0.903046	0.000992035
I	2-Deoxyribose 1-phosphate	Pbr007288.2	0.905279	0.00094897
I	2-Deoxyribose 1-phosphate	Pbr007291.1	0.948707	0.000136027
I	2-Deoxyribose 1-phosphate	Pbr007297.1	0.884117	0.00129112
I	2-Deoxyribose 1-phosphate	Pbr007355.1	0.858423	0.00224598
I	2-Deoxyribose 1-phosphate	Pbr007428.1	0.854169	0.00434036
I	2-Deoxyribose 1-phosphate	Pbr007498.1	0.90736	0.000610126
I	2-Deoxyribose 1-phosphate	Pbr007563.1	0.910584	0.000504696
I	2-Deoxyribose 1-phosphate	Pbr007571.1	0.863738	0.00243352
I	2-Deoxyribose 1-phosphate	Pbr007651.1	0.856828	0.00312007
I	2-Deoxyribose 1-phosphate	Pbr007652.1	0.856565	0.00317411
I	2-Deoxyribose 1-phosphate	Pbr007709.1	0.895353	0.00124454
I	2-Deoxyribose 1-phosphate	Pbr007736.1	0.852843	0.00462178
I	2-Deoxyribose 1-phosphate	Pbr007759.1	0.885431	0.0082517
I	2-Deoxyribose 1-phosphate	Pbr007793.1	0.880701	0.00134833
I	2-Deoxyribose 1-phosphate	Pbr007804.1	0.852973	0.00328309
I	2-Deoxyribose 1-phosphate	Pbr007857.1	0.910989	0.000551868
I	2-Deoxyribose 1-phosphate	Pbr007868.1	0.869221	0.00173062
I	2-Deoxyribose 1-phosphate	Pbr007939.1	0.8652	0.00185865
I	2-Deoxyribose 1-phosphate	Pbr007978.1	0.890802	0.000981378
I	2-Deoxyribose 1-phosphate	Pbr008054.1	0.856994	0.00389884
I	2-Deoxyribose 1-phosphate	Pbr008074.1	0.863454	0.00210513
I	2-Deoxyribose 1-phosphate	Pbr008101.1	0.888618	0.000960721
I	2-Deoxyribose 1-phosphate	Pbr008104.4	0.889328	0.00100976
I	2-Deoxyribose 1-phosphate	Pbr008105.1	0.90277	0.000645665
I	2-Deoxyribose 1-phosphate	Pbr008113.1	0.883335	0.00121363
I	2-Deoxyribose 1-phosphate	Pbr008142.1	0.888899	0.00129832
I	2-Deoxyribose 1-phosphate	Pbr008167.1	0.881189	0.00145206
I	2-Deoxyribose 1-phosphate	Pbr008209.1	0.896934	0.000832057
I	2-Deoxyribose 1-phosphate	Pbr008299.1	0.895522	0.00101983
I	2-Deoxyribose 1-phosphate	Pbr008313.2	0.916205	0.00206612
I	2-Deoxyribose 1-phosphate	Pbr008319.1	0.869099	0.00172566
I	2-Deoxyribose 1-phosphate	Pbr008388.1	0.876193	0.00158255
I	2-Deoxyribose 1-phosphate	Pbr008389.1	0.877355	0.00135326
I	2-Deoxyribose 1-phosphate	Pbr008444.1	0.869995	0.00193635
I	2-Deoxyribose 1-phosphate	Pbr008602.1	0.873227	0.0015924
I	2-Deoxyribose 1-phosphate	Pbr008621.3	0.889012	0.0008925
I	2-Deoxyribose 1-phosphate	Pbr008652.2	0.902945	0.00362918
I	2-Deoxyribose 1-phosphate	Pbr008723.1	0.889295	0.00117073
I	2-Deoxyribose 1-phosphate	Pbr008740.1	0.894988	0.000762477
I	2-Deoxyribose 1-phosphate	Pbr008750.1	0.941192	0.000337675
I	2-Deoxyribose 1-phosphate	Pbr008901.1	0.902033	0.000849246
I	2-Deoxyribose 1-phosphate	Pbr008923.1	0.874684	0.00161088
I	2-Deoxyribose 1-phosphate	Pbr008962.1	0.868597	0.001767
I	2-Deoxyribose 1-phosphate	Pbr008992.1	0.883181	0.00247354
I	2-Deoxyribose 1-phosphate	Pbr009023.1	0.850844	0.00474157
I	2-Deoxyribose 1-phosphate	Pbr009024.1	0.886033	0.00372617
I	2-Deoxyribose 1-phosphate	Pbr009030.1	0.892039	0.000907547
I	2-Deoxyribose 1-phosphate	Pbr009064.1	0.865031	0.00237836
I	2-Deoxyribose 1-phosphate	Pbr009096.1	0.862673	0.00185407
I	2-Deoxyribose 1-phosphate	Pbr009232.2	0.880997	0.00129283
I	2-Deoxyribose 1-phosphate	Pbr009242.1	0.86654	0.00206009
I	2-Deoxyribose 1-phosphate	Pbr009243.1	0.856934	0.00311019
I	2-Deoxyribose 1-phosphate	Pbr009262.1	0.854686	0.00731642
I	2-Deoxyribose 1-phosphate	Pbr009275.1	0.896903	0.00308219
I	2-Deoxyribose 1-phosphate	Pbr009290.1	0.863957	0.0021025
I	2-Deoxyribose 1-phosphate	Pbr009385.1	0.885099	0.00306053
I	2-Deoxyribose 1-phosphate	Pbr009388.1	0.85064	0.0039209
I	2-Deoxyribose 1-phosphate	Pbr009397.1	0.867256	0.010513
I	2-Deoxyribose 1-phosphate	Pbr009523.1	0.878795	0.0012284
I	2-Deoxyribose 1-phosphate	Pbr009536.1	0.938934	0.00823007
I	2-Deoxyribose 1-phosphate	Pbr009547.1	0.89225	0.000824186
I	2-Deoxyribose 1-phosphate	Pbr009559.2	0.886972	0.00105817
I	2-Deoxyribose 1-phosphate	Pbr009562.1	0.874627	0.00142131
I	2-Deoxyribose 1-phosphate	Pbr009635.1	0.930215	0.00059245
I	2-Deoxyribose 1-phosphate	Pbr009652.1	0.872789	0.00181063
I	2-Deoxyribose 1-phosphate	Pbr009774.1	0.858555	0.00264382
I	2-Deoxyribose 1-phosphate	Pbr009812.1	0.852483	0.00267167
I	2-Deoxyribose 1-phosphate	Pbr009824.1	0.889391	0.00400145
I	2-Deoxyribose 1-phosphate	Pbr009835.1	0.933055	0.000196187
I	2-Deoxyribose 1-phosphate	Pbr009838.5	0.857098	0.00273985
I	2-Deoxyribose 1-phosphate	Pbr009844.1	0.877388	0.00155743
I	2-Deoxyribose 1-phosphate	Pbr009952.1	0.939814	0.000259794
I	2-Deoxyribose 1-phosphate	Pbr009977.1	0.868681	0.0016375
I	2-Deoxyribose 1-phosphate	Pbr009991.1	0.883334	0.0012521
I	2-Deoxyribose 1-phosphate	Pbr010042.1	0.882602	0.00116587
I	2-Deoxyribose 1-phosphate	Pbr010054.1	0.870603	0.00155876
I	2-Deoxyribose 1-phosphate	Pbr010113.1	0.858736	0.00224048
I	2-Deoxyribose 1-phosphate	Pbr010141.1	0.852768	0.00275233
I	2-Deoxyribose 1-phosphate	Pbr010146.1	0.962077	4.42754e-05
I	2-Deoxyribose 1-phosphate	Pbr010200.1	0.884036	0.00101473
I	2-Deoxyribose 1-phosphate	Pbr010206.1	0.858048	0.00298021
I	2-Deoxyribose 1-phosphate	Pbr010237.1	0.87348	0.00186874
I	2-Deoxyribose 1-phosphate	Pbr010254.1	-0.864374	0.00293555
I	2-Deoxyribose 1-phosphate	Pbr010288.1	0.964162	3.37377e-05
I	2-Deoxyribose 1-phosphate	Pbr010504.1	0.853538	0.00523093
I	2-Deoxyribose 1-phosphate	Pbr010520.1	0.941401	0.000105551
I	2-Deoxyribose 1-phosphate	Pbr010535.1	0.854022	0.00241878
I	2-Deoxyribose 1-phosphate	Pbr010542.1	0.879443	0.00682323
I	2-Deoxyribose 1-phosphate	Pbr010543.1	0.892912	0.000858332
I	2-Deoxyribose 1-phosphate	Pbr010559.1	0.881544	0.00159642
I	2-Deoxyribose 1-phosphate	Pbr010560.1	0.85591	0.00243887
I	2-Deoxyribose 1-phosphate	Pbr010577.1	-0.885949	0.0021255
I	2-Deoxyribose 1-phosphate	Pbr010581.1	0.856171	0.00266393
I	2-Deoxyribose 1-phosphate	Pbr010610.1	0.867917	0.0033112
I	2-Deoxyribose 1-phosphate	Pbr010630.1	0.90825	0.000434828
I	2-Deoxyribose 1-phosphate	Pbr010710.1	0.892419	0.000838156
I	2-Deoxyribose 1-phosphate	Pbr010771.1	0.911014	0.000483076
I	2-Deoxyribose 1-phosphate	Pbr010812.1	0.964246	8.77214e-05
I	2-Deoxyribose 1-phosphate	Pbr010831.1	-0.890225	0.0128977
I	2-Deoxyribose 1-phosphate	Pbr010857.1	0.931574	0.000219142
I	2-Deoxyribose 1-phosphate	Pbr010907.1	0.868535	0.00151717
I	2-Deoxyribose 1-phosphate	Pbr010908.1	0.891944	0.000886086
I	2-Deoxyribose 1-phosphate	Pbr011024.1	0.947867	0.000409239
I	2-Deoxyribose 1-phosphate	Pbr011043.1	0.8615	0.00275748
I	2-Deoxyribose 1-phosphate	Pbr011154.1	0.882379	0.0467953
I	2-Deoxyribose 1-phosphate	Pbr011196.1	0.883098	0.00134092
I	2-Deoxyribose 1-phosphate	Pbr011203.1	0.857949	0.00221642
I	2-Deoxyribose 1-phosphate	Pbr011223.1	0.909493	0.000522787
I	2-Deoxyribose 1-phosphate	Pbr011248.1	0.941133	0.000151223
I	2-Deoxyribose 1-phosphate	Pbr011262.1	0.910269	0.00090996
I	2-Deoxyribose 1-phosphate	Pbr011294.1	-0.911782	0.000796079
I	2-Deoxyribose 1-phosphate	Pbr011328.1	0.909652	0.0153135
I	2-Deoxyribose 1-phosphate	Pbr011371.1	0.884235	0.00168713
I	2-Deoxyribose 1-phosphate	Pbr011375.1	0.874763	0.00193436
I	2-Deoxyribose 1-phosphate	Pbr011385.1	0.874711	0.00203775
I	2-Deoxyribose 1-phosphate	Pbr011387.1	0.873501	0.00215155
I	2-Deoxyribose 1-phosphate	Pbr011396.1	0.865422	0.00300434
I	2-Deoxyribose 1-phosphate	Pbr011409.1	0.919846	0.00028646
I	2-Deoxyribose 1-phosphate	Pbr011460.1	0.863838	0.00234223
I	2-Deoxyribose 1-phosphate	Pbr011468.1	0.865893	0.00249523
I	2-Deoxyribose 1-phosphate	Pbr011477.1	0.87773	0.00176228
I	2-Deoxyribose 1-phosphate	Pbr011489.1	0.951909	5.96487e-05
I	2-Deoxyribose 1-phosphate	Pbr011534.1	0.853377	0.00243881
I	2-Deoxyribose 1-phosphate	Pbr011575.1	0.879065	0.0014689
I	2-Deoxyribose 1-phosphate	Pbr011616.1	0.850283	0.00356633
I	2-Deoxyribose 1-phosphate	Pbr011626.1	0.895554	0.000909421
I	2-Deoxyribose 1-phosphate	Pbr011672.1	0.851831	0.0038321
I	2-Deoxyribose 1-phosphate	Pbr011676.1	0.902969	0.000608882
I	2-Deoxyribose 1-phosphate	Pbr011711.1	0.877402	0.00127152
I	2-Deoxyribose 1-phosphate	Pbr011725.1	0.931184	0.000196206
I	2-Deoxyribose 1-phosphate	Pbr011744.1	0.879053	0.00479702
I	2-Deoxyribose 1-phosphate	Pbr011757.1	0.930978	0.00118993
I	2-Deoxyribose 1-phosphate	Pbr011762.1	0.864766	0.00251265
I	2-Deoxyribose 1-phosphate	Pbr011779.1	0.866907	0.00307168
I	2-Deoxyribose 1-phosphate	Pbr011895.1	0.873625	0.00195347
I	2-Deoxyribose 1-phosphate	Pbr011977.1	0.87695	0.00129262
I	2-Deoxyribose 1-phosphate	Pbr012008.1	0.869476	0.00169054
I	2-Deoxyribose 1-phosphate	Pbr012018.1	0.891281	0.00205643
I	2-Deoxyribose 1-phosphate	Pbr012051.1	0.871876	0.00174278
I	2-Deoxyribose 1-phosphate	Pbr012103.1	0.861524	0.0245219
I	2-Deoxyribose 1-phosphate	Pbr012106.1	0.913792	0.000415873
I	2-Deoxyribose 1-phosphate	Pbr012151.3	0.870528	0.00177868
I	2-Deoxyribose 1-phosphate	Pbr012190.1	0.891624	0.00130028
I	2-Deoxyribose 1-phosphate	Pbr012197.2	0.869403	0.0022262
I	2-Deoxyribose 1-phosphate	Pbr012204.1	0.90555	0.00053107
I	2-Deoxyribose 1-phosphate	Pbr012266.1	-0.889096	0.00129827
I	2-Deoxyribose 1-phosphate	Pbr012307.1	0.859378	0.00229409
I	2-Deoxyribose 1-phosphate	Pbr012308.1	0.853531	0.00361642
I	2-Deoxyribose 1-phosphate	Pbr012309.1	0.896569	0.000767214
I	2-Deoxyribose 1-phosphate	Pbr012314.1	0.88448	0.00121582
I	2-Deoxyribose 1-phosphate	Pbr012323.1	0.941371	0.000146309
I	2-Deoxyribose 1-phosphate	Pbr012350.1	0.891171	0.00116812
I	2-Deoxyribose 1-phosphate	Pbr012365.1	0.953243	5.61664e-05
I	2-Deoxyribose 1-phosphate	Pbr012388.1	0.919393	0.000593491
I	2-Deoxyribose 1-phosphate	Pbr012389.1	0.886749	0.00187874
I	2-Deoxyribose 1-phosphate	Pbr012392.1	0.866189	0.00586296
I	2-Deoxyribose 1-phosphate	Pbr012404.1	0.873413	0.00240972
I	2-Deoxyribose 1-phosphate	Pbr012460.1	0.890804	0.00116437
I	2-Deoxyribose 1-phosphate	Pbr012536.1	0.884255	0.00113335
I	2-Deoxyribose 1-phosphate	Pbr012566.1	0.923088	0.000354812
I	2-Deoxyribose 1-phosphate	Pbr012580.1	0.892786	0.00105204
I	2-Deoxyribose 1-phosphate	Pbr012582.1	0.868712	0.00258104
I	2-Deoxyribose 1-phosphate	Pbr012627.1	0.866608	0.00225133
I	2-Deoxyribose 1-phosphate	Pbr012712.1	0.90521	0.00194277
I	2-Deoxyribose 1-phosphate	Pbr012714.1	0.878992	0.00121491
I	2-Deoxyribose 1-phosphate	Pbr012735.1	0.896694	0.000716291
I	2-Deoxyribose 1-phosphate	Pbr012748.1	0.904041	0.000775972
I	2-Deoxyribose 1-phosphate	Pbr012783.1	0.889408	0.00101585
I	2-Deoxyribose 1-phosphate	Pbr012785.1	0.867436	0.007251
I	2-Deoxyribose 1-phosphate	Pbr012805.1	0.907345	0.000557461
I	2-Deoxyribose 1-phosphate	Pbr012817.1	0.863896	0.00244326
I	2-Deoxyribose 1-phosphate	Pbr012844.1	0.861433	0.00242067
I	2-Deoxyribose 1-phosphate	Pbr012851.1	0.909697	0.000463042
I	2-Deoxyribose 1-phosphate	Pbr012867.2	0.899399	0.00209704
I	2-Deoxyribose 1-phosphate	Pbr012894.1	0.860223	0.00237529
I	2-Deoxyribose 1-phosphate	Pbr012920.1	0.922607	0.000542709
I	2-Deoxyribose 1-phosphate	Pbr012930.1	0.88556	0.00116482
I	2-Deoxyribose 1-phosphate	Pbr013002.1	0.865382	0.00316799
I	2-Deoxyribose 1-phosphate	Pbr013007.1	0.928698	0.00226288
I	2-Deoxyribose 1-phosphate	Pbr013020.1	0.861344	0.00227685
I	2-Deoxyribose 1-phosphate	Pbr013085.1	-0.871844	0.00279149
I	2-Deoxyribose 1-phosphate	Pbr013124.1	-0.851328	0.0361856
I	2-Deoxyribose 1-phosphate	Pbr013155.1	0.870597	0.00175341
I	2-Deoxyribose 1-phosphate	Pbr013198.1	0.916566	0.000395595
I	2-Deoxyribose 1-phosphate	Pbr013203.1	0.865604	0.00254331
I	2-Deoxyribose 1-phosphate	Pbr013252.2	0.875452	0.00181482
I	2-Deoxyribose 1-phosphate	Pbr013253.1	0.969598	0.000367438
I	2-Deoxyribose 1-phosphate	Pbr013257.1	0.953663	0.000759555
I	2-Deoxyribose 1-phosphate	Pbr013259.1	0.893083	0.00187882
I	2-Deoxyribose 1-phosphate	Pbr013267.1	-0.86148	0.0025883
I	2-Deoxyribose 1-phosphate	Pbr013293.1	0.863541	0.00299647
I	2-Deoxyribose 1-phosphate	Pbr013296.1	0.860285	0.00259367
I	2-Deoxyribose 1-phosphate	Pbr013299.1	0.949455	8.1116e-05
I	2-Deoxyribose 1-phosphate	Pbr013303.1	0.892502	0.00157487
I	2-Deoxyribose 1-phosphate	Pbr013335.1	0.893508	0.00111893
I	2-Deoxyribose 1-phosphate	Pbr013394.1	0.885235	0.00109239
I	2-Deoxyribose 1-phosphate	Pbr013445.1	0.88343	0.00135025
I	2-Deoxyribose 1-phosphate	Pbr013466.3	0.860931	0.00265611
I	2-Deoxyribose 1-phosphate	Pbr013474.1	0.871636	0.00377009
I	2-Deoxyribose 1-phosphate	Pbr013479.1	-0.894575	0.0224925
I	2-Deoxyribose 1-phosphate	Pbr013510.1	0.858654	0.00286674
I	2-Deoxyribose 1-phosphate	Pbr013511.1	0.851449	0.00373928
I	2-Deoxyribose 1-phosphate	Pbr013518.1	0.862169	0.0038687
I	2-Deoxyribose 1-phosphate	Pbr013554.1	0.865647	0.00180649
I	2-Deoxyribose 1-phosphate	Pbr013567.1	0.916802	0.000464339
I	2-Deoxyribose 1-phosphate	Pbr013572.1	0.867843	0.00186699
I	2-Deoxyribose 1-phosphate	Pbr013575.1	0.867057	0.0149872
I	2-Deoxyribose 1-phosphate	Pbr013614.1	0.953093	0.000169881
I	2-Deoxyribose 1-phosphate	Pbr013631.1	0.885512	0.00355018
I	2-Deoxyribose 1-phosphate	Pbr013655.2	0.880751	0.00154985
I	2-Deoxyribose 1-phosphate	Pbr013709.1	0.891823	0.000975882
I	2-Deoxyribose 1-phosphate	Pbr013713.1	0.894863	0.000740877
I	2-Deoxyribose 1-phosphate	Pbr013717.1	0.947642	8.87469e-05
I	2-Deoxyribose 1-phosphate	Pbr013723.1	0.8526	0.00257941
I	2-Deoxyribose 1-phosphate	Pbr013743.1	0.921095	0.000498092
I	2-Deoxyribose 1-phosphate	Pbr013791.1	0.86224	0.00549325
I	2-Deoxyribose 1-phosphate	Pbr013872.1	0.871587	0.00189972
I	2-Deoxyribose 1-phosphate	Pbr013896.1	0.898922	0.000619194
I	2-Deoxyribose 1-phosphate	Pbr013908.1	0.858596	0.00298594
I	2-Deoxyribose 1-phosphate	Pbr013935.1	0.887976	0.00975611
I	2-Deoxyribose 1-phosphate	Pbr013991.1	0.900899	0.000854158
I	2-Deoxyribose 1-phosphate	Pbr014056.1	0.875026	0.00163357
I	2-Deoxyribose 1-phosphate	Pbr014071.1	0.874467	0.00189612
I	2-Deoxyribose 1-phosphate	Pbr014092.3	-0.852826	0.0192412
I	2-Deoxyribose 1-phosphate	Pbr014104.1	0.869113	0.00205246
I	2-Deoxyribose 1-phosphate	Pbr014147.1	-0.891463	0.00167338
I	2-Deoxyribose 1-phosphate	Pbr014148.1	0.861156	0.00234373
I	2-Deoxyribose 1-phosphate	Pbr014164.1	0.878534	0.00151039
I	2-Deoxyribose 1-phosphate	Pbr014273.1	0.882279	0.00172753
I	2-Deoxyribose 1-phosphate	Pbr014281.1	0.877802	0.00191579
I	2-Deoxyribose 1-phosphate	Pbr014429.1	0.858706	0.00436213
I	2-Deoxyribose 1-phosphate	Pbr014509.1	0.875305	0.00161791
I	2-Deoxyribose 1-phosphate	Pbr014580.1	0.859621	0.00251781
I	2-Deoxyribose 1-phosphate	Pbr014583.1	0.851791	0.00315554
I	2-Deoxyribose 1-phosphate	Pbr014603.1	0.908337	0.000568996
I	2-Deoxyribose 1-phosphate	Pbr014610.1	0.884023	0.00107206
I	2-Deoxyribose 1-phosphate	Pbr014616.1	0.907733	0.000530048
I	2-Deoxyribose 1-phosphate	Pbr014617.1	0.934135	0.0026697
I	2-Deoxyribose 1-phosphate	Pbr014689.1	0.913804	0.000831245
I	2-Deoxyribose 1-phosphate	Pbr014806.1	0.886825	0.00105495
I	2-Deoxyribose 1-phosphate	Pbr014863.1	0.884619	0.00104756
I	2-Deoxyribose 1-phosphate	Pbr014890.1	0.892592	0.000947097
I	2-Deoxyribose 1-phosphate	Pbr014904.1	0.85453	0.00254048
I	2-Deoxyribose 1-phosphate	Pbr014912.1	0.86509	0.00293396
I	2-Deoxyribose 1-phosphate	Pbr014916.1	0.881753	0.0016622
I	2-Deoxyribose 1-phosphate	Pbr014934.1	0.895817	0.00228388
I	2-Deoxyribose 1-phosphate	Pbr014939.1	0.874928	0.00142801
I	2-Deoxyribose 1-phosphate	Pbr014983.1	0.910127	0.000623568
I	2-Deoxyribose 1-phosphate	Pbr015058.1	0.856104	0.00315902
I	2-Deoxyribose 1-phosphate	Pbr015080.1	0.877879	0.00160558
I	2-Deoxyribose 1-phosphate	Pbr015083.2	0.882942	0.00119
I	2-Deoxyribose 1-phosphate	Pbr015084.1	0.893825	0.00123706
I	2-Deoxyribose 1-phosphate	Pbr015121.1	0.88977	0.00107473
I	2-Deoxyribose 1-phosphate	Pbr015139.1	0.878037	0.00142097
I	2-Deoxyribose 1-phosphate	Pbr015161.1	0.879559	0.00170395
I	2-Deoxyribose 1-phosphate	Pbr015163.1	0.863941	0.00285063
I	2-Deoxyribose 1-phosphate	Pbr015164.1	0.870493	0.00212652
I	2-Deoxyribose 1-phosphate	Pbr015169.1	0.862797	0.00214297
I	2-Deoxyribose 1-phosphate	Pbr015173.1	0.890615	0.00188535
I	2-Deoxyribose 1-phosphate	Pbr015179.1	0.871691	0.0019667
I	2-Deoxyribose 1-phosphate	Pbr015244.1	0.851041	0.00319385
I	2-Deoxyribose 1-phosphate	Pbr015273.1	0.91111	0.00104366
I	2-Deoxyribose 1-phosphate	Pbr015353.1	0.921279	0.000364773
I	2-Deoxyribose 1-phosphate	Pbr015404.1	0.873606	0.00136969
I	2-Deoxyribose 1-phosphate	Pbr015411.1	0.866258	0.00282838
I	2-Deoxyribose 1-phosphate	Pbr015421.1	-0.851872	0.0198755
I	2-Deoxyribose 1-phosphate	Pbr015474.1	0.865498	0.00172988
I	2-Deoxyribose 1-phosphate	Pbr015499.1	0.892374	0.000902869
I	2-Deoxyribose 1-phosphate	Pbr015517.1	-0.857348	0.00535158
I	2-Deoxyribose 1-phosphate	Pbr015547.1	0.927602	0.000737362
I	2-Deoxyribose 1-phosphate	Pbr015581.1	0.866603	0.0017519
I	2-Deoxyribose 1-phosphate	Pbr015588.2	0.854653	0.00238045
I	2-Deoxyribose 1-phosphate	Pbr015712.1	0.904203	0.0007146
I	2-Deoxyribose 1-phosphate	Pbr015728.1	0.930732	0.000227588
I	2-Deoxyribose 1-phosphate	Pbr015730.1	0.865637	0.00185945
I	2-Deoxyribose 1-phosphate	Pbr015749.1	0.90811	0.000471076
I	2-Deoxyribose 1-phosphate	Pbr015758.1	0.938433	0.00170644
I	2-Deoxyribose 1-phosphate	Pbr015761.1	0.90096	0.000970549
I	2-Deoxyribose 1-phosphate	Pbr015798.1	0.884332	0.00128075
I	2-Deoxyribose 1-phosphate	Pbr015819.1	0.872144	0.00169884
I	2-Deoxyribose 1-phosphate	Pbr015903.1	0.867467	0.0017404
I	2-Deoxyribose 1-phosphate	Pbr015906.1	0.90354	0.000545735
I	2-Deoxyribose 1-phosphate	Pbr015918.1	0.901514	0.000675884
I	2-Deoxyribose 1-phosphate	Pbr015930.1	0.861115	0.00289998
I	2-Deoxyribose 1-phosphate	Pbr015935.1	0.888083	0.000903796
I	2-Deoxyribose 1-phosphate	Pbr015962.1	0.88031	0.00135565
I	2-Deoxyribose 1-phosphate	Pbr016003.1	0.910459	0.000488877
I	2-Deoxyribose 1-phosphate	Pbr016016.1	0.862338	0.00224239
I	2-Deoxyribose 1-phosphate	Pbr016027.1	0.861745	0.0022314
I	2-Deoxyribose 1-phosphate	Pbr016043.1	0.866934	0.00172114
I	2-Deoxyribose 1-phosphate	Pbr016081.1	0.861424	0.00532691
I	2-Deoxyribose 1-phosphate	Pbr016095.1	0.935061	0.000189344
I	2-Deoxyribose 1-phosphate	Pbr016098.1	0.894983	0.000811597
I	2-Deoxyribose 1-phosphate	Pbr016107.1	0.852509	0.00367963
I	2-Deoxyribose 1-phosphate	Pbr016126.1	0.9303	0.000213547
I	2-Deoxyribose 1-phosphate	Pbr016214.1	-0.870085	0.00251751
I	2-Deoxyribose 1-phosphate	Pbr016237.1	0.899853	0.0159781
I	2-Deoxyribose 1-phosphate	Pbr016259.1	0.911787	0.000405739
I	2-Deoxyribose 1-phosphate	Pbr016264.1	0.854888	0.00330521
I	2-Deoxyribose 1-phosphate	Pbr016265.1	0.860192	0.00271166
I	2-Deoxyribose 1-phosphate	Pbr016278.1	0.902766	0.000719191
I	2-Deoxyribose 1-phosphate	Pbr016287.1	0.860637	0.00326292
I	2-Deoxyribose 1-phosphate	Pbr016291.1	0.927529	0.000282086
I	2-Deoxyribose 1-phosphate	Pbr016309.2	0.921376	0.00357274
I	2-Deoxyribose 1-phosphate	Pbr016321.1	0.898596	0.00215741
I	2-Deoxyribose 1-phosphate	Pbr016362.1	-0.855134	0.00454763
I	2-Deoxyribose 1-phosphate	Pbr016390.1	0.861251	0.00277881
I	2-Deoxyribose 1-phosphate	Pbr016414.1	0.933459	0.000203639
I	2-Deoxyribose 1-phosphate	Pbr016452.1	0.895234	0.00355587
I	2-Deoxyribose 1-phosphate	Pbr016521.1	0.9328	0.000171889
I	2-Deoxyribose 1-phosphate	Pbr016578.1	0.864979	0.00203138
I	2-Deoxyribose 1-phosphate	Pbr016618.1	0.86769	0.00247601
I	2-Deoxyribose 1-phosphate	Pbr016761.1	0.968773	0.0004203
I	2-Deoxyribose 1-phosphate	Pbr016790.1	0.861234	0.0019389
I	2-Deoxyribose 1-phosphate	Pbr016791.1	0.923687	0.000274267
I	2-Deoxyribose 1-phosphate	Pbr016820.1	0.890815	0.000997594
I	2-Deoxyribose 1-phosphate	Pbr016841.1	0.873741	0.00581999
I	2-Deoxyribose 1-phosphate	Pbr016848.1	0.900563	0.000794683
I	2-Deoxyribose 1-phosphate	Pbr016875.1	0.941497	0.000132636
I	2-Deoxyribose 1-phosphate	Pbr016898.1	0.866046	0.00291112
I	2-Deoxyribose 1-phosphate	Pbr016903.1	0.92958	0.000958576
I	2-Deoxyribose 1-phosphate	Pbr016961.1	0.888483	0.0018354
I	2-Deoxyribose 1-phosphate	Pbr016970.1	0.864899	0.00205245
I	2-Deoxyribose 1-phosphate	Pbr017021.1	0.867552	0.00537244
I	2-Deoxyribose 1-phosphate	Pbr017024.1	0.8575	0.00721194
I	2-Deoxyribose 1-phosphate	Pbr017044.1	0.873351	0.0044212
I	2-Deoxyribose 1-phosphate	Pbr017059.1	0.854379	0.00243126
I	2-Deoxyribose 1-phosphate	Pbr017105.1	0.864177	0.0130601
I	2-Deoxyribose 1-phosphate	Pbr017127.1	0.905277	0.000548231
I	2-Deoxyribose 1-phosphate	Pbr017175.1	0.894293	0.00100021
I	2-Deoxyribose 1-phosphate	Pbr017196.1	0.899773	0.000820624
I	2-Deoxyribose 1-phosphate	Pbr017226.1	0.853301	0.00393648
I	2-Deoxyribose 1-phosphate	Pbr017238.1	0.855061	0.00314283
I	2-Deoxyribose 1-phosphate	Pbr017243.1	0.874877	0.0176588
I	2-Deoxyribose 1-phosphate	Pbr017272.1	0.90291	0.000731154
I	2-Deoxyribose 1-phosphate	Pbr017290.1	0.883821	0.00137071
I	2-Deoxyribose 1-phosphate	Pbr017300.1	0.8525	0.00304473
I	2-Deoxyribose 1-phosphate	Pbr017311.1	0.874178	0.00187782
I	2-Deoxyribose 1-phosphate	Pbr017313.1	0.852512	0.00292102
I	2-Deoxyribose 1-phosphate	Pbr017364.1	0.957194	6.57157e-05
I	2-Deoxyribose 1-phosphate	Pbr017383.1	0.913996	0.000597461
I	2-Deoxyribose 1-phosphate	Pbr017420.1	0.88333	0.0039884
I	2-Deoxyribose 1-phosphate	Pbr017445.1	-0.88373	0.00211592
I	2-Deoxyribose 1-phosphate	Pbr017477.1	-0.900847	0.00082474
I	2-Deoxyribose 1-phosphate	Pbr017512.1	0.914295	0.000362395
I	2-Deoxyribose 1-phosphate	Pbr017537.1	0.877897	0.00129721
I	2-Deoxyribose 1-phosphate	Pbr017540.1	0.884432	0.00138123
I	2-Deoxyribose 1-phosphate	Pbr017543.1	0.872928	0.00157685
I	2-Deoxyribose 1-phosphate	Pbr017594.1	0.872323	0.00187282
I	2-Deoxyribose 1-phosphate	Pbr017603.1	0.895385	0.00227399
I	2-Deoxyribose 1-phosphate	Pbr017628.1	-0.863357	0.0156071
I	2-Deoxyribose 1-phosphate	Pbr017629.1	-0.90077	0.0021521
I	2-Deoxyribose 1-phosphate	Pbr017686.1	-0.864627	0.00358906
[truncated: 793,532+ more rows]
