# Supplementary material for: Multi-omics provide insights into the regulation of DNA methylation in pear fruit metabolism
Source: Genome Biol. 2024 Mar 14;25:70. doi: 10.1186/s13059-024-03200-2 (PMC10938805; doi:10.1186/s13059-024-03200-2)
Supplement: Supplementary file 3 — Additional file 3: Table S7: A gene-metabolite database was constructed by integrative analysis of DAMs, DAP, and DEGs. Table S8: KEGG enrichments of the genes correlated with the corresponding compound. Table S9: The DNA methylation-sequenced reads and their mapping results in pear flesh. Table S10: Identification of the genes modified by DNA methylation in pear flesh. [file 13059_2024_3200_MOESM3_ESM.xlsx]

## Sheet: Table S7
Table S7 A gene-metabolite database was constructed by integrative analysis of DAMs, DAP, and DEGs
Compound	Class	Cluster	Gene	mRNA			Protein		Annotation
				Pearson	FDR		Pearson	FDR
(+)-cis,trans-Abscisic acid (ABA)	Phytohormones	V	Pbr000731.1	0.884455	0.00291008		-	-	Phytoene synthase
(+)-cis,trans-Abscisic acid (ABA)	Phytohormones	V	Pbr029062.1	0.884703	0.00378919		0.861155	0.00868923	Zeta-carotene desaturase
(+)-cis,trans-Abscisic acid (ABA)	Phytohormones	V	Pbr029061.1	0.881488	0.00213391		-	-	Zeta-carotene desaturase
(+)-cis,trans-Abscisic acid (ABA)	Phytohormones	V	Pbr012346.1	0.911871	0.000824253		0.882952	0.00132299	beta-ring hydroxylase
(+)-cis,trans-Abscisic acid (ABA)	Phytohormones	V	Pbr002245.1	0.873604	0.00532266		-	-	beta-ring hydroxylase
(+)-cis,trans-Abscisic acid (ABA)	Phytohormones	V	Pbr024791.1	0.855425	0.00866768		-	-	beta-ring hydroxylase
(+)-cis,trans-Abscisic acid (ABA)	Phytohormones	V	Pbr024790.1	0.853947	0.00944343		-	-	beta-ring hydroxylase
(+)-cis,trans-Abscisic acid (ABA)	Phytohormones	V	Pbr021355.1	0.906594	0.00267		-	-	Short-chain dehydrogenase/reductase
(+)-cis,trans-Abscisic acid (ABA)	Phytohormones	V	Pbr038102.1	0.899326	0.00141594		-	-	Short-chain dehydrogenase/reductase
(+)-cis,trans-Abscisic acid (ABA)	Phytohormones	V	Pbr020651.1	0.857808	0.00289561		0.919078	0.00127057	Aldehyde oxidase
(+)-cis,trans-Abscisic acid (ABA)	Phytohormones	V	Pbr040433.1	0.922685	0.0161496		-	-	Zinc finger, C2H2-type
(+)-cis,trans-Abscisic acid (ABA)	Phytohormones	V	Pbr029951.1	0.92011	0.00141263		-	-	Zinc finger, C2H2-type
(+)-cis,trans-Abscisic acid (ABA)	Phytohormones	V	Pbr007236.1	0.909487	0.00220519		-	-	Zinc finger, C2H2-type
(+)-cis,trans-Abscisic acid (ABA)	Phytohormones	V	Pbr038734.1	0.854076	0.00821032		-	-	Zinc finger, C2H2-type
(+)-cis,trans-Abscisic acid (ABA)	Phytohormones	V	Pbr014718.1	0.944141	0.0010939		-	-	AUX/IAA protein
(+)-cis,trans-Abscisic acid (ABA)	Phytohormones	V	Pbr014720.1	0.919215	0.00103404		-	-	AUX/IAA protein
(+)-cis,trans-Abscisic acid (ABA)	Phytohormones	V	Pbr025290.1	0.905722	0.00156566		-	-	AUX/IAA protein
(+)-cis,trans-Abscisic acid (ABA)	Phytohormones	V	Pbr035693.1	0.903329	0.00123029		-	-	Transcriptional factor B3
(+)-cis,trans-Abscisic acid (ABA)	Phytohormones	V	Pbr033524.1	0.888885	0.00198272		-	-	Transcriptional factor B3
(+)-cis,trans-Abscisic acid (ABA)	Phytohormones	V	Pbr019382.1	0.872023	0.00381533		-	-	Transcriptional factor B3
(+)-cis,trans-Abscisic acid (ABA)	Phytohormones	V	Pbr038608.1	0.864784	0.00522587		-	-	Transcriptional factor B3
(+)-cis,trans-Abscisic acid (ABA)	Phytohormones	V	Pbr000853.1	0.953494	0.000137112		-	-	Helix-loop-helix DNA-binding domain
(+)-cis,trans-Abscisic acid (ABA)	Phytohormones	V	Pbr010573.1	0.892155	0.00250102		-	-	Helix-loop-helix DNA-binding domain
(+)-cis,trans-Abscisic acid (ABA)	Phytohormones	V	Pbr007168.1	0.885125	0.00385818		-	-	Helix-loop-helix DNA-binding domain
(+)-cis,trans-Abscisic acid (ABA)	Phytohormones	V	Pbr005914.1	0.865269	0.00683269		-	-	Basic-leucine zipper (bZIP) transcription factor
(+)-cis,trans-Abscisic acid (ABA)	Phytohormones	V	Pbr019779.1	0.861229	0.00803703		-	-	Basic-leucine zipper (bZIP) transcription factor
(+)-cis,trans-Abscisic acid (ABA)	Phytohormones	V	Pbr023902.1	0.870439	0.00318		-	-	Pathogenesis-related transcriptional factor/ERF, DNA-binding
(+)-cis,trans-Abscisic acid (ABA)	Phytohormones	V	Pbr018917.1	0.891429	0.00388741		-	-	Transcription factor GRAS
(+)-cis,trans-Abscisic acid (ABA)	Phytohormones	V	Pbr029703.1	0.880088	0.00227754		-	-	Transcription factor GRAS
(+)-cis,trans-Abscisic acid (ABA)	Phytohormones	V	Pbr018922.1	0.851864	0.00886116		-	-	Transcription factor GRAS
(+)-cis,trans-Abscisic acid (ABA)	Phytohormones	V	Pbr041623.1	0.896685	0.00753977		-	-	Homeodomain-like
(+)-cis,trans-Abscisic acid (ABA)	Phytohormones	V	Pbr016430.1	0.886024	0.00283827		-	-	Homeobox
(+)-cis,trans-Abscisic acid (ABA)	Phytohormones	V	Pbr011993.1	0.893	0.0182652		-	-	Homeobox
(+)-cis,trans-Abscisic acid (ABA)	Phytohormones	V	Pbr021367.1	0.850124	0.0105088		-	-	Transcription factor jumonji/aspartyl beta-hydroxylase
(+)-cis,trans-Abscisic acid (ABA)	Phytohormones	V	Pbr011423.3	0.924428	0.000600622		-	-	Transcription factor, MADS-box
(+)-cis,trans-Abscisic acid (ABA)	Phytohormones	V	Pbr032788.1	0.857545	0.00766981		-	-	Transcription factor, MADS-box
(+)-cis,trans-Abscisic acid (ABA)	Phytohormones	V	Pbr035316.1	0.923756	0.00109272		-	-	MYB-like
(+)-cis,trans-Abscisic acid (ABA)	Phytohormones	V	Pbr002014.1	0.889187	0.00210731		-	-	SANT domain, DNA binding
(+)-cis,trans-Abscisic acid (ABA)	Phytohormones	V	Pbr029952.1	0.853493	0.0232467		-	-	MYB-like
(+)-cis,trans-Abscisic acid (ABA)	Phytohormones	V	Pbr022333.1	0.896323	0.0037227		-	-	No apical meristem (NAM) protein
(+)-cis,trans-Abscisic acid (ABA)	Phytohormones	V	Pbr007675.1	0.870426	0.0126672		-	-	No apical meristem (NAM) protein
(+)-cis,trans-Abscisic acid (ABA)	Phytohormones	V	Pbr016932.1	0.864778	0.0063888		-	-	No apical meristem (NAM) protein
(+)-cis,trans-Abscisic acid (ABA)	Phytohormones	V	Pbr013906.1	0.958556	0.00042218		-	-	Transcription factor, TCP
(+)-cis,trans-Abscisic acid (ABA)	Phytohormones	V	Pbr039609.1	0.914874	0.00110658		-	-	Transcription factor, TCP
(+)-cis,trans-Abscisic acid (ABA)	Phytohormones	V	Pbr015231.1	0.877894	0.00165003		-	-	Transcription initiation factor TFIID
(+)-cis,trans-Abscisic acid (ABA)	Phytohormones	V	Pbr021356.1	0.904932	0.0065682		-	-	DNA-binding WRKY
(+)-cis,trans-Abscisic acid (ABA)	Phytohormones	V	Pbr025184.1	0.861537	0.0200568		-	-	DNA-binding WRKY
(+)-cis,trans-Abscisic acid (ABA)	Phytohormones	V	Pbr006813.1	0.856441	0.00946922		0.976088	6.64e-05	Protein of unknown function DUF248, methyltransferase putative
(+)-cis,trans-Abscisic acid (ABA)	Phytohormones	V	Pbr027901.1	0.876704	0.00308414		0.963856	4.04e-05	Uncharacterised protein family, YAP/Alf4/glomulin
(+)-cis,trans-Abscisic acid (ABA)	Phytohormones	V	Pbr010572.3	0.917859	0.000891034		0.959352	0.000138492	Glycosyl transferase, family 29
(+)-cis,trans-Abscisic acid (ABA)	Phytohormones	V	Pbr016356.1	0.919409	0.000714605		0.958092	0.00014138	Isocitrate/isopropylmalate dehydrogenase
(+)-cis,trans-Abscisic acid (ABA)	Phytohormones	V	Pbr036391.1	0.8676	0.00372327		0.952369	0.000144411	Inosine/uridine-preferring nucleoside hydrolase domain
(+)-cis,trans-Abscisic acid (ABA)	Phytohormones	V	Pbr005251.1	0.870797	0.00340106		0.95054	0.000334225	Protein kinase, catalytic domain
(+)-cis,trans-Abscisic acid (ABA)	Phytohormones	V	Pbr042656.1	0.887645	0.00320491		0.948194	0.000137248	Alcohol dehydrogenase superfamily, zinc-containing
(+)-cis,trans-Abscisic acid (ABA)	Phytohormones	V	Pbr023050.1	0.934977	0.000571276		0.945742	0.000305207	Electron transfer flavoprotein, beta-subunit, conserved site
(+)-cis,trans-Abscisic acid (ABA)	Phytohormones	V	Pbr032611.1	0.883382	0.00215345		0.942688	0.000356355	Alpha/beta hydrolase fold-1
(+)-cis,trans-Abscisic acid (ABA)	Phytohormones	V	Pbr023368.1	0.917341	0.000536906		0.93953	0.000179125	Cytochrome P450
(+)-cis,trans-Abscisic acid (ABA)	Phytohormones	V	Pbr001139.1	0.943961	0.000436694		0.937802	0.000254984	Armadillo
(+)-cis,trans-Abscisic acid (ABA)	Phytohormones	V	Pbr041835.2	0.899532	0.00182436		0.937247	0.000382848	Acyl-CoA dehydrogenase, conserved site
(+)-cis,trans-Abscisic acid (ABA)	Phytohormones	V	Pbr017388.1	0.899975	0.00214853		0.934428	0.000594242	Armadillo-type fold
(+)-cis,trans-Abscisic acid (ABA)	Phytohormones	V	Pbr007334.1	0.873946	0.00342034		0.928756	0.000450704	Synaptobrevin
(+)-cis,trans-Abscisic acid (ABA)	Phytohormones	V	Pbr002602.1	0.863112	0.00308855		0.927255	0.000445474	HEAT
(+)-cis,trans-Abscisic acid (ABA)	Phytohormones	V	Pbr031010.1	0.894689	0.00119394		0.926982	0.00063101	Glutathione peroxidase
(+)-cis,trans-Abscisic acid (ABA)	Phytohormones	V	Pbr027881.1	0.88765	0.00212275		0.925583	0.000501552	UPF0103/Mediator of ErbB2-driven cell motility (Memo-related)
(+)-cis,trans-Abscisic acid (ABA)	Phytohormones	V	Pbr039255.1	0.850385	0.00520265		0.924417	0.000646837	Uridine kinase
(+)-cis,trans-Abscisic acid (ABA)	Phytohormones	V	Pbr015561.1	0.93848	0.000430165		0.921859	0.000714931	Snf7
(+)-cis,trans-Abscisic acid (ABA)	Phytohormones	V	Pbr036441.1	0.852256	0.00443099		0.918426	0.000771472	3-beta hydroxysteroid dehydrogenase/isomerase
(+)-cis,trans-Abscisic acid (ABA)	Phytohormones	V	Pbr029437.1	0.916255	0.000773569		0.918088	0.000935216	Late embryogenesis abundant protein, group 2
(+)-cis,trans-Abscisic acid (ABA)	Phytohormones	V	Pbr036805.2	0.854176	0.00373219		0.917463	0.00072987	HEAT
(+)-cis,trans-Abscisic acid (ABA)	Phytohormones	V	Pbr001634.1	0.946044	0.000207153		0.917103	0.000875944	Protein phosphatase 2C-like
(+)-cis,trans-Abscisic acid (ABA)	Phytohormones	V	Pbr003185.1	0.913945	0.000557305		0.915384	0.00154307	Thiamine monophosphate synthase
(+)-cis,trans-Abscisic acid (ABA)	Phytohormones	V	Pbr031921.1	0.948114	0.000520887		0.91456	0.001161	Peptidase A1
(+)-cis,trans-Abscisic acid (ABA)	Phytohormones	V	Pbr013419.1	0.909539	0.0029239		0.909952	0.00127173	SMP-30/Gluconolaconase/LRE-like region
(+)-cis,trans-Abscisic acid (ABA)	Phytohormones	V	Pbr012443.1	0.907337	0.00142515		0.908531	0.000989436	Armadillo-type fold
(+)-cis,trans-Abscisic acid (ABA)	Phytohormones	V	Pbr003086.1	0.918356	0.000893928		0.907631	0.00126495	Oxoglutarate/iron-dependent oxygenase
(+)-cis,trans-Abscisic acid (ABA)	Phytohormones	V	Pbr002516.1	0.918157	0.000876929		0.905395	0.000905855	DREPP plasma membrane polypeptide
(+)-cis,trans-Abscisic acid (ABA)	Phytohormones	V	Pbr003087.1	0.879259	0.00218785		0.905361	0.00194285	Oxoglutarate/iron-dependent oxygenase
(+)-cis,trans-Abscisic acid (ABA)	Phytohormones	V	Pbr008367.2	0.902239	0.00127722		0.905255	0.0010094	Isocitrate/isopropylmalate dehydrogenase
(+)-cis,trans-Abscisic acid (ABA)	Phytohormones	V	Pbr029279.1	0.935672	0.000461565		0.904946	0.00154956	Peptidase C13, legumain
(+)-cis,trans-Abscisic acid (ABA)	Phytohormones	V	Pbr027745.1	0.900196	0.00150852		0.90493	0.00159374	Aldehyde dehydrogenase domain
(+)-cis,trans-Abscisic acid (ABA)	Phytohormones	V	Pbr029110.1	0.922377	0.000592708		0.902211	0.00282063	Ubiquitin/SUMO-activating enzyme E1
(+)-cis,trans-Abscisic acid (ABA)	Phytohormones	V	Pbr000007.1	0.883792	0.00444005		0.899431	0.00333151	Phosphofructokinase domain
(+)-cis,trans-Abscisic acid (ABA)	Phytohormones	V	Pbr010938.1	0.878928	0.00230116		0.897511	0.00074372	Protein of unknown function DUF248, methyltransferase putative
(+)-cis,trans-Abscisic acid (ABA)	Phytohormones	V	Pbr000277.1	0.866477	0.00693846		0.894927	0.00150685	Pyridine nucleotide-disulphide oxidoreductase, NAD-binding region
(+)-cis,trans-Abscisic acid (ABA)	Phytohormones	V	Pbr013850.1	0.896495	0.00230731		0.894499	0.0117368	Target SNARE coiled-coil domain
(+)-cis,trans-Abscisic acid (ABA)	Phytohormones	V	Pbr012207.1	0.914155	0.000942173		0.893656	0.00418997	Domain of unknown function DUF1084
(+)-cis,trans-Abscisic acid (ABA)	Phytohormones	V	Pbr024553.1	0.89558	0.00178356		0.892192	0.00168027	NA
(+)-cis,trans-Abscisic acid (ABA)	Phytohormones	V	Pbr009578.1	0.910013	0.0016123		0.891449	0.00343766	Glycosyl transferase, group 1
(+)-cis,trans-Abscisic acid (ABA)	Phytohormones	V	Pbr041073.1	0.862272	0.0105527		0.891137	0.00187656	Translation elongation factor EFG/EF2, C-terminal
(+)-cis,trans-Abscisic acid (ABA)	Phytohormones	V	Pbr000752.1	0.912188	0.000711746		0.890182	0.00298346	Armadillo
(+)-cis,trans-Abscisic acid (ABA)	Phytohormones	V	Pbr012159.1	0.910429	0.00211921		0.888709	0.00270931	Metallo-dependent phosphatase
(+)-cis,trans-Abscisic acid (ABA)	Phytohormones	V	Pbr004570.1	0.882339	0.00344745		0.887036	0.00328089	Oxidoreductase, C-terminal
(+)-cis,trans-Abscisic acid (ABA)	Phytohormones	V	Pbr033802.2	0.93585	0.000285222		0.886286	0.00320303	Cellulose synthase
(+)-cis,trans-Abscisic acid (ABA)	Phytohormones	V	Pbr032123.1	0.859503	0.00357247		0.886106	0.00108428	ArgE/DapE/ACY1/CPG2/YscS, conserved site
(+)-cis,trans-Abscisic acid (ABA)	Phytohormones	V	Pbr036432.1	0.916775	0.000712971		0.885164	0.00172475	Ctr copper transporter
(+)-cis,trans-Abscisic acid (ABA)	Phytohormones	V	Pbr024972.1	0.896969	0.00301568		0.884894	0.00263349	FAD linked oxidase, N-terminal
(+)-cis,trans-Abscisic acid (ABA)	Phytohormones	V	Pbr041476.1	0.91024	0.000970675		0.881803	0.00295338	hydroxylase
(+)-cis,trans-Abscisic acid (ABA)	Phytohormones	V	Pbr037798.1	0.866742	0.00344816		0.878925	0.00234062	NA
(+)-cis,trans-Abscisic acid (ABA)	Phytohormones	V	Pbr031617.1	0.870234	0.00387487		0.878911	0.00369389	Glycoside hydrolase, family 10
(+)-cis,trans-Abscisic acid (ABA)	Phytohormones	V	Pbr017167.1	0.921786	0.000596156		0.878065	0.00203526	Adenylate cyclase-associated CAP
(+)-cis,trans-Abscisic acid (ABA)	Phytohormones	V	Pbr016305.2	0.875076	0.00436132		0.876586	0.00237264	Translation initiation factor eIF3 subunit
(+)-cis,trans-Abscisic acid (ABA)	Phytohormones	V	Pbr039967.1	0.938639	0.000350289		0.876504	0.00258172	RNA recognition motif domain
(+)-cis,trans-Abscisic acid (ABA)	Phytohormones	V	Pbr032130.1	0.943268	0.00136542		0.87373	0.00483844	Sugar/inositol transporter
(+)-cis,trans-Abscisic acid (ABA)	Phytohormones	V	Pbr030618.1	0.878572	0.00271994		0.873331	0.00553026	Glycoside hydrolase, family 81
(+)-cis,trans-Abscisic acid (ABA)	Phytohormones	V	Pbr011566.1	0.858618	0.00414655		0.8732	0.00384572	UDP-glucuronosyl/UDP-glucosyltransferase
(+)-cis,trans-Abscisic acid (ABA)	Phytohormones	V	Pbr016272.1	0.920507	0.000770874		0.872397	0.00323079	NA
(+)-cis,trans-Abscisic acid (ABA)	Phytohormones	V	Pbr015576.1	0.858352	0.00394199		0.871799	0.00268305	Peptidase M24, structural domain
(+)-cis,trans-Abscisic acid (ABA)	Phytohormones	V	Pbr028707.1	0.943995	0.000488174		0.871194	0.00321722	COQ9
(+)-cis,trans-Abscisic acid (ABA)	Phytohormones	V	Pbr020576.1	0.899939	0.00159329		0.87027	0.00348325	C2 calcium-dependent membrane targeting
(+)-cis,trans-Abscisic acid (ABA)	Phytohormones	V	Pbr019817.1	0.949067	0.000390277		0.870226	0.00362265	Peptidase C13, legumain
(+)-cis,trans-Abscisic acid (ABA)	Phytohormones	V	Pbr032334.1	0.868818	0.00345503		0.869055	0.00320263	Actin-binding, cofilin/tropomyosin type
(+)-cis,trans-Abscisic acid (ABA)	Phytohormones	V	Pbr034758.1	0.946304	0.000286169		0.868025	0.0032543	Alpha/beta hydrolase fold-1
(+)-cis,trans-Abscisic acid (ABA)	Phytohormones	V	Pbr020412.1	0.930459	0.00063232		0.865977	0.00396611	Lipoxygenase
(+)-cis,trans-Abscisic acid (ABA)	Phytohormones	V	Pbr003312.1	0.86987	0.00279501		0.865733	0.00230464	Formate-tetrahydrofolate ligase, FTHFS
(+)-cis,trans-Abscisic acid (ABA)	Phytohormones	V	Pbr022038.1	0.895247	0.00301836		0.863487	0.00625381	Granulin
(+)-cis,trans-Abscisic acid (ABA)	Phytohormones	V	Pbr002340.1	0.893314	0.0017228		0.863165	0.00447592	Translation initiation factor eIF3 subunit
(+)-cis,trans-Abscisic acid (ABA)	Phytohormones	V	Pbr009502.1	0.875517	0.0102436		0.862586	0.00488055	Pleckstrin homology domain
(+)-cis,trans-Abscisic acid (ABA)	Phytohormones	V	Pbr017479.1	0.897434	0.00177415		0.861297	0.00700335	Alcohol dehydrogenase superfamily, zinc-containing
(+)-cis,trans-Abscisic acid (ABA)	Phytohormones	V	Pbr016428.1	0.922189	0.000814584		0.860979	0.00288386	NA
(+)-cis,trans-Abscisic acid (ABA)	Phytohormones	V	Pbr019263.1	0.928389	0.000987358		0.859927	0.00548631	ZF-HD homeobox protein, Cys/His-rich dimerisation domain
(+)-cis,trans-Abscisic acid (ABA)	Phytohormones	V	Pbr001015.1	0.945105	0.000712521		0.858112	0.00588327	Formylmethionine deformylase
(+)-cis,trans-Abscisic acid (ABA)	Phytohormones	V	Pbr010317.1	0.896979	0.00198507		0.857701	0.00607888	MD-2-related lipid-recognition
(+)-cis,trans-Abscisic acid (ABA)	Phytohormones	V	Pbr002537.1	0.929909	0.000545685		0.854381	0.0055744	Peptidase A1
(+)-cis,trans-Abscisic acid (ABA)	Phytohormones	V	Pbr010227.1	0.916351	0.000745604		0.852328	0.00396598	DREPP plasma membrane polypeptide
(+)-cis,trans-Abscisic acid (ABA)	Phytohormones	V	Pbr034337.1	0.981149	4.41e-05		-	-	Phox/Bem1p
(+)-cis,trans-Abscisic acid (ABA)	Phytohormones	V	Pbr038679.1	0.978847	7.39e-05		-	-	Auxin responsive SAUR protein
(+)-cis,trans-Abscisic acid (ABA)	Phytohormones	V	Pbr004892.1	0.978058	4.35e-05		-	-	Lipase/lipooxygenase, PLAT/LH2
(+)-cis,trans-Abscisic acid (ABA)	Phytohormones	V	Pbr001226.1	0.973046	0.000218129		-	-	Nucleic acid-binding, OB-fold-like
(+)-cis,trans-Abscisic acid (ABA)	Phytohormones	V	Pbr015526.2	0.969946	0.000177189		-	-	Glycosyl transferase, family 2
(+)-cis,trans-Abscisic acid (ABA)	Phytohormones	V	Pbr019016.1	0.96876	5.26e-05		-	-	Nonaspanin (TM9SF)
(+)-cis,trans-Abscisic acid (ABA)	Phytohormones	V	Pbr039796.1	0.967858	0.000159332		-	-	Actinin-type, actin-binding, conserved site
(+)-cis,trans-Abscisic acid (ABA)	Phytohormones	V	Pbr036941.1	0.966193	0.000236003		-	-	NA
(+)-cis,trans-Abscisic acid (ABA)	Phytohormones	V	Pbr001937.2	0.966045	7.5e-05		-	-	NIF system FeS cluster assembly, NifU, N-terminal
(+)-cis,trans-Abscisic acid (ABA)	Phytohormones	V	Pbr022671.1	0.965571	0.000649149		-	-	Lipase, class 3
(+)-cis,trans-Abscisic acid (ABA)	Phytohormones	V	Pbr005210.1	0.964253	0.000191803		-	-	Translation initiation factor 1A (eIF-1A)
(+)-cis,trans-Abscisic acid (ABA)	Phytohormones	V	Pbr024011.1	0.964007	0.000104152		-	-	Photosystem II PsbY
(+)-cis,trans-Abscisic acid (ABA)	Phytohormones	V	Pbr002219.1	0.963746	0.000408426		-	-	NA
(+)-cis,trans-Abscisic acid (ABA)	Phytohormones	V	Pbr029126.1	0.963718	0.000696881		-	-	Phox/Bem1p
(+)-cis,trans-Abscisic acid (ABA)	Phytohormones	V	Pbr028756.1	0.963512	5.6e-05		-	-	Multi antimicrobial extrusion protein
(+)-cis,trans-Abscisic acid (ABA)	Phytohormones	V	Pbr027302.1	0.961277	0.00109481		-	-	Transferase
(+)-cis,trans-Abscisic acid (ABA)	Phytohormones	V	Pbr031264.1	0.960647	0.00117621		-	-	NA
(+)-cis,trans-Abscisic acid (ABA)	Phytohormones	V	Pbr038862.1	0.960054	0.000134008		-	-	Protein kinase, catalytic domain
(+)-cis,trans-Abscisic acid (ABA)	Phytohormones	V	Pbr019120.1	0.959162	0.00138645		-	-	NA
(+)-cis,trans-Abscisic acid (ABA)	Phytohormones	V	Pbr022552.1	0.958803	0.0001866		-	-	Acyl-CoA oxidase, C-terminal
(+)-cis,trans-Abscisic acid (ABA)	Phytohormones	V	Pbr034697.1	0.956708	0.000683999		-	-	Universal stress protein A
(+)-cis,trans-Abscisic acid (ABA)	Phytohormones	V	Pbr030313.1	0.956551	0.00015213		-	-	Armadillo-type fold
(+)-cis,trans-Abscisic acid (ABA)	Phytohormones	V	Pbr017849.2	0.956308	0.000143941		-	-	LytB protein
(+)-cis,trans-Abscisic acid (ABA)	Phytohormones	V	Pbr019417.1	0.954811	0.0021728		-	-	Mitochondrial carrier protein
(+)-cis,trans-Abscisic acid (ABA)	Phytohormones	V	Pbr037164.1	0.953277	0.000229042		-	-	Glycoside hydrolase, family 16
(+)-cis,trans-Abscisic acid (ABA)	Phytohormones	V	Pbr019958.2	0.952522	0.000540954		-	-	Protein phosphatase 2C-like
(+)-cis,trans-Abscisic acid (ABA)	Phytohormones	V	Pbr025186.1	0.95084	0.00166697		-	-	Peptidase, cysteine peptidase active site
(+)-cis,trans-Abscisic acid (ABA)	Phytohormones	V	Pbr036510.1	0.950411	0.000114736		-	-	Nonaspanin (TM9SF)
(+)-cis,trans-Abscisic acid (ABA)	Phytohormones	V	Pbr010049.3	0.949837	0.000219026		-	-	Leucine-rich repeat, cysteine-containing subtype
(+)-cis,trans-Abscisic acid (ABA)	Phytohormones	V	Pbr013591.1	0.949495	0.000254046		-	-	Recoverin
(+)-cis,trans-Abscisic acid (ABA)	Phytohormones	V	Pbr002327.1	0.948798	0.000668163		-	-	Actinin-type, actin-binding, conserved site
(+)-cis,trans-Abscisic acid (ABA)	Phytohormones	V	Pbr001024.1	0.948584	0.000176692		-	-	Glyoxalase/bleomycin resistance protein/dioxygenase
(+)-cis,trans-Abscisic acid (ABA)	Phytohormones	V	Pbr001017.1	0.946971	0.000323275		-	-	Glyoxalase/bleomycin resistance protein/dioxygenase
(+)-cis,trans-Abscisic acid (ABA)	Phytohormones	V	Pbr035095.1	0.946888	0.000252364		-	-	Tetratricopeptide TPR-1
(+)-cis,trans-Abscisic acid (ABA)	Phytohormones	V	Pbr042056.1	0.946823	0.000334323		-	-	FAD linked oxidase, N-terminal
(+)-cis,trans-Abscisic acid (ABA)	Phytohormones	V	Pbr027171.1	0.946732	0.000750266		-	-	NA
(+)-cis,trans-Abscisic acid (ABA)	Phytohormones	V	Pbr022219.1	0.945477	0.000415814		-	-	Zinc finger, RING-type
(+)-cis,trans-Abscisic acid (ABA)	Phytohormones	V	Pbr007704.1	0.945452	0.000833314		-	-	NA
(+)-cis,trans-Abscisic acid (ABA)	Phytohormones	V	Pbr040190.1	0.945193	0.00064655		-	-	Protein kinase, catalytic domain
(+)-cis,trans-Abscisic acid (ABA)	Phytohormones	V	Pbr017570.1	0.945158	0.000196923		-	-	Ras GTPase
(+)-cis,trans-Abscisic acid (ABA)	Phytohormones	V	Pbr001806.1	0.943801	0.000156307		-	-	Mg2+ transporter protein, CorA-like
(+)-cis,trans-Abscisic acid (ABA)	Phytohormones	V	Pbr011989.1	0.943542	0.000396858		-	-	Armadillo
(+)-cis,trans-Abscisic acid (ABA)	Phytohormones	V	Pbr027279.1	0.943217	0.00119412		-	-	NA
(+)-cis,trans-Abscisic acid (ABA)	Phytohormones	V	Pbr034067.1	0.94268	0.000882688		-	-	Zinc finger, RING-type
(+)-cis,trans-Abscisic acid (ABA)	Phytohormones	V	Pbr001072.1	0.942601	0.0016361		-	-	NA
(+)-cis,trans-Abscisic acid (ABA)	Phytohormones	V	Pbr022801.1	0.941861	0.000242734		-	-	Domain of unknown function DUF255
(+)-cis,trans-Abscisic acid (ABA)	Phytohormones	V	Pbr018930.1	0.941684	0.000315323		-	-	Peptidase M41
(+)-cis,trans-Abscisic acid (ABA)	Phytohormones	V	Pbr006658.3	0.941138	0.000247521		-	-	Zinc finger, RING-type
(+)-cis,trans-Abscisic acid (ABA)	Phytohormones	V	Pbr014710.1	0.939716	0.000265828		-	-	Protein of unknown function DUF2346
(+)-cis,trans-Abscisic acid (ABA)	Phytohormones	V	Pbr025694.1	0.939662	0.00495066		-	-	RNA recognition motif domain
(+)-cis,trans-Abscisic acid (ABA)	Phytohormones	V	Pbr010523.1	0.939536	0.00157566		-	-	NA
(+)-cis,trans-Abscisic acid (ABA)	Phytohormones	V	Pbr041881.1	0.939319	0.000652993		-	-	Pectinesterase inhibitor
(+)-cis,trans-Abscisic acid (ABA)	Phytohormones	V	Pbr030844.1	0.938838	0.00828758		-	-	Tetratricopeptide TPR-1
(+)-cis,trans-Abscisic acid (ABA)	Phytohormones	V	Pbr008938.1	0.938025	0.000371137		-	-	Ribosomal protein L24
(+)-cis,trans-Abscisic acid (ABA)	Phytohormones	V	Pbr007713.1	0.937151	0.000496869		-	-	NA
(+)-cis,trans-Abscisic acid (ABA)	Phytohormones	V	Pbr028259.1	0.936778	0.000532797		-	-	Leucine-rich repeat
(+)-cis,trans-Abscisic acid (ABA)	Phytohormones	V	Pbr006179.1	0.936659	0.0055008		-	-	Protein of unknown function DUF502
(+)-cis,trans-Abscisic acid (ABA)	Phytohormones	V	Pbr003056.1	0.936176	0.000499962		-	-	Glyoxalase/bleomycin resistance protein/dioxygenase
(+)-cis,trans-Abscisic acid (ABA)	Phytohormones	V	Pbr031984.1	0.935811	0.000414558		-	-	Transcription initiation factor IIF, alpha subunit
(+)-cis,trans-Abscisic acid (ABA)	Phytohormones	V	Pbr002336.1	0.9354	0.000585896		-	-	Glycoside hydrolase, family 16
(+)-cis,trans-Abscisic acid (ABA)	Phytohormones	V	Pbr027653.2	0.935243	0.000463475		-	-	NA
(+)-cis,trans-Abscisic acid (ABA)	Phytohormones	V	Pbr034591.1	0.935179	0.00128983		-	-	Nucleic acid-binding, OB-fold-like
(+)-cis,trans-Abscisic acid (ABA)	Phytohormones	V	Pbr029551.1	0.934999	0.00381213		-	-	Transferase
(+)-cis,trans-Abscisic acid (ABA)	Phytohormones	V	Pbr021653.1	0.934991	0.000433749		-	-	Zinc finger, RING-type
(+)-cis,trans-Abscisic acid (ABA)	Phytohormones	V	Pbr026725.1	0.934385	0.000491126		-	-	ATPase, V1/A1 complex, subunit E
(+)-cis,trans-Abscisic acid (ABA)	Phytohormones	V	Pbr029964.1	0.934211	0.000474693		-	-	Band 7 protein
(+)-cis,trans-Abscisic acid (ABA)	Phytohormones	V	Pbr028953.2	0.934119	0.0114988		-	-	Phospholipase D/Transphosphatidylase
(+)-cis,trans-Abscisic acid (ABA)	Phytohormones	V	Pbr006404.1	0.934055	0.000990286		-	-	Pentatricopeptide repeat
(+)-cis,trans-Abscisic acid (ABA)	Phytohormones	V	Pbr001557.1	0.933724	0.000454065		-	-	NA
(+)-cis,trans-Abscisic acid (ABA)	Phytohormones	V	Pbr015911.1	0.933616	0.000440402		-	-	Peptidase S14, ClpP
(+)-cis,trans-Abscisic acid (ABA)	Phytohormones	V	Pbr028739.1	0.933269	0.00296737		-	-	NA
(+)-cis,trans-Abscisic acid (ABA)	Phytohormones	V	Pbr033126.1	0.932903	0.000498523		-	-	Translation Initiation factor eIF- 4e
(+)-cis,trans-Abscisic acid (ABA)	Phytohormones	V	Pbr034103.1	0.9322	0.000945491		-	-	Zinc finger, RING-type
(+)-cis,trans-Abscisic acid (ABA)	Phytohormones	V	Pbr013883.1	0.932101	0.000386243		-	-	Prenylated rab acceptor PRA1
(+)-cis,trans-Abscisic acid (ABA)	Phytohormones	V	Pbr033537.1	0.93194	0.000663501		-	-	NA
(+)-cis,trans-Abscisic acid (ABA)	Phytohormones	V	Pbr035445.2	0.931763	0.000301866		-	-	Quinolinate phosphoribosyl transferase, C-terminal domain
(+)-cis,trans-Abscisic acid (ABA)	Phytohormones	V	Pbr022470.1	0.931348	0.00036317		-	-	NA
(+)-cis,trans-Abscisic acid (ABA)	Phytohormones	V	Pbr023726.1	0.931121	0.000999055		-	-	Protein of unknown function DUF642
(+)-cis,trans-Abscisic acid (ABA)	Phytohormones	V	Pbr015221.1	0.930473	0.000851703		-	-	Ovarian tumour, otubain
(+)-cis,trans-Abscisic acid (ABA)	Phytohormones	V	Pbr022782.1	0.930209	0.000494011		-	-	Cation/H+ exchanger
(+)-cis,trans-Abscisic acid (ABA)	Phytohormones	V	Pbr003646.4	0.930187	0.000578184		-	-	Dual specificity phosphatase, catalytic domain
(+)-cis,trans-Abscisic acid (ABA)	Phytohormones	V	Pbr023056.1	0.929632	0.000439042		-	-	Oxoglutarate/iron-dependent oxygenase
(+)-cis,trans-Abscisic acid (ABA)	Phytohormones	V	Pbr005833.2	0.929604	0.000452727		-	-	NA
(+)-cis,trans-Abscisic acid (ABA)	Phytohormones	V	Pbr024239.1	0.929525	0.000570005		-	-	Domain of unknown function DUF250
(+)-cis,trans-Abscisic acid (ABA)	Phytohormones	V	Pbr010070.1	0.929137	0.000679202		-	-	Pathogenic type III effector avirulence factor Avr cleavage site
(+)-cis,trans-Abscisic acid (ABA)	Phytohormones	V	Pbr035607.1	0.929089	0.000645491		-	-	NA
(+)-cis,trans-Abscisic acid (ABA)	Phytohormones	V	Pbr041872.2	0.928959	0.000552503		-	-	Recoverin
(+)-cis,trans-Abscisic acid (ABA)	Phytohormones	V	Pbr036461.1	0.928483	0.00269303		-	-	NAD-dependent epimerase/dehydratase
(+)-cis,trans-Abscisic acid (ABA)	Phytohormones	V	Pbr014721.1	0.928258	0.00418073		-	-	Mg2+ transporter protein, CorA-like
(+)-cis,trans-Abscisic acid (ABA)	Phytohormones	V	Pbr000291.1	0.928212	0.000527905		-	-	Arf GTPase activating protein
(+)-cis,trans-Abscisic acid (ABA)	Phytohormones	V	Pbr020435.1	0.928045	0.000484263		-	-	Lipoxygenase
(+)-cis,trans-Abscisic acid (ABA)	Phytohormones	V	Pbr033981.1	0.927895	0.00042895		-	-	11-S seed storage protein, plant
(+)-cis,trans-Abscisic acid (ABA)	Phytohormones	V	Pbr002831.1	0.927453	0.00159724		-	-	NA
(+)-cis,trans-Abscisic acid (ABA)	Phytohormones	V	Pbr006821.1	0.927332	0.00225737		-	-	Amino acid/polyamine transporter I
(+)-cis,trans-Abscisic acid (ABA)	Phytohormones	V	Pbr027449.1	0.927241	0.00422053		-	-	Autophagy-related protein 6
(+)-cis,trans-Abscisic acid (ABA)	Phytohormones	V	Pbr037493.1	0.927083	0.0179677		-	-	NA
(+)-cis,trans-Abscisic acid (ABA)	Phytohormones	V	Pbr026037.1	0.926805	0.000537364		-	-	Sybindin-like protein
(+)-cis,trans-Abscisic acid (ABA)	Phytohormones	V	Pbr026043.1	0.926165	0.000466632		-	-	Peptidase C15, pyroglutamyl peptidase I
(+)-cis,trans-Abscisic acid (ABA)	Phytohormones	V	Pbr003640.1	0.926131	0.0015477		-	-	KIP1-like
(+)-cis,trans-Abscisic acid (ABA)	Phytohormones	V	Pbr025621.1	0.925704	0.00375007		-	-	Kelch repeat type 1
(+)-cis,trans-Abscisic acid (ABA)	Phytohormones	V	Pbr031488.1	0.925655	0.000514848		-	-	Zinc finger, RING-type
(+)-cis,trans-Abscisic acid (ABA)	Phytohormones	V	Pbr025672.1	0.925617	0.000700315		-	-	NA
(+)-cis,trans-Abscisic acid (ABA)	Phytohormones	V	Pbr017285.1	0.925403	0.00132386		-	-	Cytochrome P450
(+)-cis,trans-Abscisic acid (ABA)	Phytohormones	V	Pbr029630.1	0.925393	0.000441541		-	-	Beta-lactamase-like
(+)-cis,trans-Abscisic acid (ABA)	Phytohormones	V	Pbr027379.1	0.925004	0.000495792		-	-	Protein phosphatase 2A, regulatory B subunit, B56
(+)-cis,trans-Abscisic acid (ABA)	Phytohormones	V	Pbr041323.1	0.924976	0.00145435		-	-	NA
(+)-cis,trans-Abscisic acid (ABA)	Phytohormones	V	Pbr011272.2	0.924925	0.000672856		-	-	Photosystem II Psp29, biogenesis
(+)-cis,trans-Abscisic acid (ABA)	Phytohormones	V	Pbr034355.1	0.924767	0.000896145		-	-	Armadillo-type fold
(+)-cis,trans-Abscisic acid (ABA)	Phytohormones	V	Pbr007397.1	0.924717	0.00174581		-	-	UDP-glucuronosyl/UDP-glucosyltransferase
(+)-cis,trans-Abscisic acid (ABA)	Phytohormones	V	Pbr019537.1	0.924458	0.000428286		-	-	Thiolase
(+)-cis,trans-Abscisic acid (ABA)	Phytohormones	V	Pbr026955.1	0.924297	0.0011199		-	-	LPS-induced tumor necrosis factor alpha factor
(+)-cis,trans-Abscisic acid (ABA)	Phytohormones	V	Pbr041800.1	0.92405	0.00157292		-	-	Malic enzyme, N-terminal
(+)-cis,trans-Abscisic acid (ABA)	Phytohormones	V	Pbr010372.1	0.924026	0.000478153		-	-	Ubiquitin-conjugating enzyme, E2
(+)-cis,trans-Abscisic acid (ABA)	Phytohormones	V	Pbr041611.1	0.92401	0.000840574		-	-	Disease resistance protein
(+)-cis,trans-Abscisic acid (ABA)	Phytohormones	V	Pbr001883.1	0.923816	0.00045374		-	-	Protein kinase, catalytic domain
(+)-cis,trans-Abscisic acid (ABA)	Phytohormones	V	Pbr008623.1	0.923537	0.00191119		-	-	Bicarbonate transporter, eukaryotic
(+)-cis,trans-Abscisic acid (ABA)	Phytohormones	V	Pbr006690.2	0.923515	0.000615558		-	-	NA
(+)-cis,trans-Abscisic acid (ABA)	Phytohormones	V	Pbr005888.1	0.923437	0.00063598		-	-	Peptidase, cysteine peptidase active site
(+)-cis,trans-Abscisic acid (ABA)	Phytohormones	V	Pbr017424.1	0.922999	0.000974435		-	-	NA
(+)-cis,trans-Abscisic acid (ABA)	Phytohormones	V	Pbr003695.1	0.922731	0.000724174		-	-	Vacuolar (H+)-ATPase G subunit
(+)-cis,trans-Abscisic acid (ABA)	Phytohormones	V	Pbr030174.1	0.922561	0.000754777		-	-	Pumilio RNA-binding repeat
(+)-cis,trans-Abscisic acid (ABA)	Phytohormones	V	Pbr005802.1	0.922451	0.00117718		-	-	Alcohol dehydrogenase superfamily, zinc-containing
(+)-cis,trans-Abscisic acid (ABA)	Phytohormones	V	Pbr037652.1	0.922238	0.000627081		-	-	NA
(+)-cis,trans-Abscisic acid (ABA)	Phytohormones	V	Pbr011349.1	0.922186	0.000746852		-	-	NA
(+)-cis,trans-Abscisic acid (ABA)	Phytohormones	V	Pbr042021.1	0.921952	0.000776845		-	-	Zinc finger, LSD1-type
(+)-cis,trans-Abscisic acid (ABA)	Phytohormones	V	Pbr021198.1	0.921737	0.00106565		-	-	Universal stress protein A
(+)-cis,trans-Abscisic acid (ABA)	Phytohormones	V	Pbr025673.1	0.921636	0.000660916		-	-	Domain of unknown function DUF250
(+)-cis,trans-Abscisic acid (ABA)	Phytohormones	V	Pbr036340.1	0.921223	0.00047591		-	-	Tho complex subunit 7/Mft1p
(+)-cis,trans-Abscisic acid (ABA)	Phytohormones	V	Pbr034008.1	0.921129	0.00149111		-	-	NA
(+)-cis,trans-Abscisic acid (ABA)	Phytohormones	V	Pbr004524.1	0.921082	0.00209126		-	-	Protein kinase, catalytic domain
(+)-cis,trans-Abscisic acid (ABA)	Phytohormones	V	Pbr012590.2	0.920716	0.0051701		-	-	Helix-turn-helix type 3
(+)-cis,trans-Abscisic acid (ABA)	Phytohormones	V	Pbr036644.3	0.920565	0.000581327		-	-	NA
(+)-cis,trans-Abscisic acid (ABA)	Phytohormones	V	Pbr032124.1	0.920544	0.00039103		-	-	NA
(+)-cis,trans-Abscisic acid (ABA)	Phytohormones	V	Pbr042269.1	0.920514	0.00138069		-	-	Heavy metal transport/detoxification protein
(+)-cis,trans-Abscisic acid (ABA)	Phytohormones	V	Pbr027855.1	0.920357	0.00110258		-	-	Protein kinase, catalytic domain
(+)-cis,trans-Abscisic acid (ABA)	Phytohormones	V	Pbr023331.1	0.920188	0.000723997		-	-	Zinc finger, CCHC-type
(+)-cis,trans-Abscisic acid (ABA)	Phytohormones	V	Pbr003766.1	0.919992	0.000899881		-	-	Biotin/lipoyl attachment
(+)-cis,trans-Abscisic acid (ABA)	Phytohormones	V	Pbr026648.1	0.919153	0.000941654		-	-	Late embryogenesis abundant protein, group 2
(+)-cis,trans-Abscisic acid (ABA)	Phytohormones	V	Pbr013468.1	0.91888	0.000486101		-	-	Protein of unknown function DUF1218
(+)-cis,trans-Abscisic acid (ABA)	Phytohormones	V	Pbr014770.1	0.918809	0.000690858		-	-	Methionine sulphoxide reductase B
(+)-cis,trans-Abscisic acid (ABA)	Phytohormones	V	Pbr030490.1	0.918709	0.000782317		-	-	Glucose-methanol-choline oxidoreductase, N-terminal
(+)-cis,trans-Abscisic acid (ABA)	Phytohormones	V	Pbr035702.1	0.918649	0.00170821		-	-	F-box domain, cyclin-like
(+)-cis,trans-Abscisic acid (ABA)	Phytohormones	V	Pbr016381.1	0.918379	0.00102028		-	-	Malic oxidoreductase
(+)-cis,trans-Abscisic acid (ABA)	Phytohormones	V	Pbr041744.1	0.918062	0.000966727		-	-	Glutaredoxin
(+)-cis,trans-Abscisic acid (ABA)	Phytohormones	V	Pbr003672.1	0.917445	0.00344096		-	-	NA
(+)-cis,trans-Abscisic acid (ABA)	Phytohormones	V	Pbr028814.1	0.917109	0.00119683		-	-	Universal stress protein A
(+)-cis,trans-Abscisic acid (ABA)	Phytohormones	V	Pbr013374.1	0.917002	0.000960694		-	-	Phosphatidyl serine synthase
(+)-cis,trans-Abscisic acid (ABA)	Phytohormones	V	Pbr041070.1	0.916796	0.00164266		-	-	Protein kinase, catalytic domain
(+)-cis,trans-Abscisic acid (ABA)	Phytohormones	V	Pbr026657.1	0.916788	0.00200388		-	-	Protein kinase, catalytic domain
(+)-cis,trans-Abscisic acid (ABA)	Phytohormones	V	Pbr035617.1	0.916785	0.00128268		-	-	Lipase, class 3
(+)-cis,trans-Abscisic acid (ABA)	Phytohormones	V	Pbr010424.1	0.916491	0.000729707		-	-	Ubiquitin-conjugating enzyme, E2
(+)-cis,trans-Abscisic acid (ABA)	Phytohormones	V	Pbr007471.1	0.916456	0.000741487		-	-	Acyl-CoA oxidase, C-terminal
(+)-cis,trans-Abscisic acid (ABA)	Phytohormones	V	Pbr022207.1	0.916215	0.00130565		-	-	Peptidase S9, prolyl oligopeptidase, catalytic domain
(+)-cis,trans-Abscisic acid (ABA)	Phytohormones	V	Pbr039280.1	0.916197	0.000688982		-	-	C2 calcium-dependent membrane targeting
(+)-cis,trans-Abscisic acid (ABA)	Phytohormones	V	Pbr018194.1	0.916027	0.000855527		-	-	Ubiquitin-conjugating enzyme, E2
(+)-cis,trans-Abscisic acid (ABA)	Phytohormones	V	Pbr015688.1	0.915842	0.00071676		-	-	Exonuclease
(+)-cis,trans-Abscisic acid (ABA)	Phytohormones	V	Pbr030143.1	0.915803	0.000851916		-	-	Domain of unknown function DUF292, eukaryotic
(+)-cis,trans-Abscisic acid (ABA)	Phytohormones	V	Pbr001901.1	0.915449	0.000651925		-	-	Protein kinase, catalytic domain
(+)-cis,trans-Abscisic acid (ABA)	Phytohormones	V	Pbr000222.1	0.915408	0.00137956		-	-	Zinc finger, FYVE-type
(+)-cis,trans-Abscisic acid (ABA)	Phytohormones	V	Pbr001044.1	0.915382	0.00115007		-	-	Adenylylsulphate kinase, C-terminal
(+)-cis,trans-Abscisic acid (ABA)	Phytohormones	V	Pbr010518.1	0.915308	0.00111724		-	-	Leucine-rich repeat
(+)-cis,trans-Abscisic acid (ABA)	Phytohormones	V	Pbr040013.1	0.91511	0.00112185		-	-	NA
(+)-cis,trans-Abscisic acid (ABA)	Phytohormones	V	Pbr027594.1	0.915073	0.000948734		-	-	NA
(+)-cis,trans-Abscisic acid (ABA)	Phytohormones	V	Pbr034111.1	0.914969	0.000819619		-	-	Prenylated rab acceptor PRA1
(+)-cis,trans-Abscisic acid (ABA)	Phytohormones	V	Pbr017106.1	0.91495	0.00110246		-	-	Inosine/uridine-preferring nucleoside hydrolase domain
(+)-cis,trans-Abscisic acid (ABA)	Phytohormones	V	Pbr034285.1	0.91434	0.00310591		-	-	WD40 repeat
(+)-cis,trans-Abscisic acid (ABA)	Phytohormones	V	Pbr024875.1	0.914309	0.0182279		-	-	Biopterin transport-related protein BT1
(+)-cis,trans-Abscisic acid (ABA)	Phytohormones	V	Pbr013970.1	0.914057	0.00141532		-	-	Remorin, C-terminal
(+)-cis,trans-Abscisic acid (ABA)	Phytohormones	V	Pbr030211.1	0.91384	0.00122525		-	-	Armadillo-type fold
(+)-cis,trans-Abscisic acid (ABA)	Phytohormones	V	Pbr038256.1	0.913232	0.000740442		-	-	Alcohol dehydrogenase superfamily, zinc-containing
(+)-cis,trans-Abscisic acid (ABA)	Phytohormones	V	Pbr009584.1	0.913224	0.00102748		-	-	NA
(+)-cis,trans-Abscisic acid (ABA)	Phytohormones	V	Pbr026810.1	0.91297	0.000722485		-	-	GHMP kinase
(+)-cis,trans-Abscisic acid (ABA)	Phytohormones	V	Pbr019032.1	0.912932	0.00195436		-	-	Protein kinase, catalytic domain
(+)-cis,trans-Abscisic acid (ABA)	Phytohormones	V	Pbr009589.2	0.912898	0.00130514		-	-	Protein kinase, catalytic domain
(+)-cis,trans-Abscisic acid (ABA)	Phytohormones	V	Pbr033682.1	0.912867	0.00105991		-	-	NA
(+)-cis,trans-Abscisic acid (ABA)	Phytohormones	V	Pbr034231.1	0.912845	0.00990542		-	-	NA
(+)-cis,trans-Abscisic acid (ABA)	Phytohormones	V	Pbr022369.1	0.912337	0.000856994		-	-	ATPase, V0 complex, proteolipid subunit C
(+)-cis,trans-Abscisic acid (ABA)	Phytohormones	V	Pbr040797.1	0.91224	0.000982037		-	-	Pyruvate kinase
(+)-cis,trans-Abscisic acid (ABA)	Phytohormones	V	Pbr003668.1	0.912239	0.00104612		-	-	LPS-induced tumor necrosis factor alpha factor
(+)-cis,trans-Abscisic acid (ABA)	Phytohormones	V	Pbr039740.1	0.911985	0.00199205		-	-	Peptidase A1
(+)-cis,trans-Abscisic acid (ABA)	Phytohormones	V	Pbr023748.1	0.911931	0.00111058		-	-	Protein kinase, catalytic domain
(+)-cis,trans-Abscisic acid (ABA)	Phytohormones	V	Pbr041719.1	0.911856	0.00133042		-	-	Translation elongation factor EF1B, beta/delta chains, conserved site
(+)-cis,trans-Abscisic acid (ABA)	Phytohormones	V	Pbr027489.1	0.911809	0.00137803		-	-	CWC16 protein
(+)-cis,trans-Abscisic acid (ABA)	Phytohormones	V	Pbr019015.1	0.911708	0.00112287		-	-	Nonaspanin (TM9SF)
(+)-cis,trans-Abscisic acid (ABA)	Phytohormones	V	Pbr027845.1	0.911184	0.00142115		-	-	Haem peroxidase, plant/fungal/bacterial
(+)-cis,trans-Abscisic acid (ABA)	Phytohormones	V	Pbr012025.1	0.911178	0.00087037		-	-	Tetratricopeptide TPR-1
(+)-cis,trans-Abscisic acid (ABA)	Phytohormones	V	Pbr013841.1	0.911066	0.00195219		-	-	NA
(+)-cis,trans-Abscisic acid (ABA)	Phytohormones	V	Pbr012211.1	0.910973	0.00229648		-	-	Leucine-rich repeat
(+)-cis,trans-Abscisic acid (ABA)	Phytohormones	V	Pbr029331.1	0.910823	0.00224305		-	-	Protein kinase, catalytic domain
(+)-cis,trans-Abscisic acid (ABA)	Phytohormones	V	Pbr038772.1	0.910777	0.00159062		-	-	Protein kinase, catalytic domain
(+)-cis,trans-Abscisic acid (ABA)	Phytohormones	V	Pbr016114.1	0.910766	0.00135997		-	-	Protein kinase, catalytic domain
(+)-cis,trans-Abscisic acid (ABA)	Phytohormones	V	Pbr001985.1	0.910621	0.00183851		-	-	NA
(+)-cis,trans-Abscisic acid (ABA)	Phytohormones	V	Pbr026969.1	0.910589	0.00117753		-	-	Cytochrome P450
(+)-cis,trans-Abscisic acid (ABA)	Phytohormones	V	Pbr038640.1	0.910545	0.00436551		-	-	Chaperonin ClpA/B
(+)-cis,trans-Abscisic acid (ABA)	Phytohormones	V	Pbr041192.1	0.910426	0.00237465		-	-	ABC transporter, transmembrane domain
(+)-cis,trans-Abscisic acid (ABA)	Phytohormones	V	Pbr025779.1	0.910373	0.00119183		-	-	D-isomer specific 2-hydroxyacid dehydrogenase, catalytic domain
(+)-cis,trans-Abscisic acid (ABA)	Phytohormones	V	Pbr014432.3	0.910103	0.000956371		-	-	Cystathionine beta-synthase, core
(+)-cis,trans-Abscisic acid (ABA)	Phytohormones	V	Pbr000442.1	0.909927	0.000964555		-	-	Zinc finger, RING-type
(+)-cis,trans-Abscisic acid (ABA)	Phytohormones	V	Pbr015056.1	0.909711	0.00243552		-	-	IQ motif, EF-hand binding site
(+)-cis,trans-Abscisic acid (ABA)	Phytohormones	V	Pbr041963.1	0.909624	0.001551		-	-	6-phosphogluconate dehydrogenase, NAD-binding
(+)-cis,trans-Abscisic acid (ABA)	Phytohormones	V	Pbr026245.1	0.909411	0.000715079		-	-	Glycoside hydrolase, family 38, core
(+)-cis,trans-Abscisic acid (ABA)	Phytohormones	V	Pbr021903.1	0.909382	0.00149023		-	-	Calcium-binding EF-hand
(+)-cis,trans-Abscisic acid (ABA)	Phytohormones	V	Pbr013224.1	0.909367	0.000831736		-	-	ATPase, P-type, K/Mg/Cd/Cu/Zn/Na/Ca/Na/H-transporter
(+)-cis,trans-Abscisic acid (ABA)	Phytohormones	V	Pbr023922.1	0.909297	0.00118686		-	-	Transcription initiation factor IIF, beta subunit
(+)-cis,trans-Abscisic acid (ABA)	Phytohormones	V	Pbr019252.1	0.909237	0.0130214		-	-	Blue (type 1) copper domain
(+)-cis,trans-Abscisic acid (ABA)	Phytohormones	V	Pbr038125.2	0.909162	0.00131144		-	-	Oxoglutarate/iron-dependent oxygenase
(+)-cis,trans-Abscisic acid (ABA)	Phytohormones	V	Pbr003760.2	0.909158	0.00361912		-	-	F-box domain, cyclin-like
(+)-cis,trans-Abscisic acid (ABA)	Phytohormones	V	Pbr038470.1	0.909151	0.00117662		-	-	Disease resistance protein
(+)-cis,trans-Abscisic acid (ABA)	Phytohormones	V	Pbr026680.1	0.908887	0.00116254		-	-	Glycolipid transfer protein domain
(+)-cis,trans-Abscisic acid (ABA)	Phytohormones	V	Pbr008674.1	0.908753	0.000872216		-	-	Coactivator CBP, KIX
(+)-cis,trans-Abscisic acid (ABA)	Phytohormones	V	Pbr027994.1	0.908661	0.000963641		-	-	NA
(+)-cis,trans-Abscisic acid (ABA)	Phytohormones	V	Pbr023799.1	0.908615	0.00107306		-	-	Ras GTPase
(+)-cis,trans-Abscisic acid (ABA)	Phytohormones	V	Pbr030129.1	0.908609	0.0013417		-	-	Galactosyl transferase
(+)-cis,trans-Abscisic acid (ABA)	Phytohormones	V	Pbr014102.1	0.908569	0.0016688		-	-	Sugar/inositol transporter
(+)-cis,trans-Abscisic acid (ABA)	Phytohormones	V	Pbr000727.1	0.90847	0.00456376		-	-	F-box domain, cyclin-like
(+)-cis,trans-Abscisic acid (ABA)	Phytohormones	V	Pbr015020.1	0.908157	0.0022882		-	-	Prefoldin subunit
(+)-cis,trans-Abscisic acid (ABA)	Phytohormones	V	Pbr009002.1	0.907794	0.00200845		-	-	Ras GTPase
(+)-cis,trans-Abscisic acid (ABA)	Phytohormones	V	Pbr029789.1	0.907514	0.00565319		-	-	NA
(+)-cis,trans-Abscisic acid (ABA)	Phytohormones	V	Pbr032750.1	0.907394	0.00189511		-	-	Protein kinase, catalytic domain
(+)-cis,trans-Abscisic acid (ABA)	Phytohormones	V	Pbr027303.1	0.907256	0.00642747		-	-	Transferase
(+)-cis,trans-Abscisic acid (ABA)	Phytohormones	V	Pbr036509.1	0.907191	0.00152526		-	-	Nonaspanin (TM9SF)
(+)-cis,trans-Abscisic acid (ABA)	Phytohormones	V	Pbr041482.1	0.907165	0.000975896		-	-	RNA helicase, ATP-dependent, DEAD-box, conserved site
(+)-cis,trans-Abscisic acid (ABA)	Phytohormones	V	Pbr016751.1	0.907083	0.00185437		-	-	NA
(+)-cis,trans-Abscisic acid (ABA)	Phytohormones	V	Pbr021365.1	0.907035	0.00158718		-	-	Zinc finger, LSD1-type
(+)-cis,trans-Abscisic acid (ABA)	Phytohormones	V	Pbr004898.1	0.906984	0.00149297		-	-	C2 calcium/lipid-binding domain, CaLB
(+)-cis,trans-Abscisic acid (ABA)	Phytohormones	V	Pbr027345.1	0.906893	0.00220867		-	-	Cytochrome P450
(+)-cis,trans-Abscisic acid (ABA)	Phytohormones	V	Pbr031588.1	0.906744	0.00275399		-	-	Proteasome, alpha-subunit, conserved site
(+)-cis,trans-Abscisic acid (ABA)	Phytohormones	V	Pbr006340.1	0.906437	0.00388936		-	-	NA
(+)-cis,trans-Abscisic acid (ABA)	Phytohormones	V	Pbr027768.1	0.906424	0.0018464		-	-	Mob1/phocein
(+)-cis,trans-Abscisic acid (ABA)	Phytohormones	V	Pbr013887.2	0.906397	0.00114073		-	-	NA
(+)-cis,trans-Abscisic acid (ABA)	Phytohormones	V	Pbr023323.3	0.906347	0.00316705		-	-	Rhodanese-like
(+)-cis,trans-Abscisic acid (ABA)	Phytohormones	V	Pbr029824.1	0.906287	0.00163361		-	-	NA
(+)-cis,trans-Abscisic acid (ABA)	Phytohormones	V	Pbr029702.1	0.906215	0.00378088		-	-	TB2/DP1/HVA22-related protein
(+)-cis,trans-Abscisic acid (ABA)	Phytohormones	V	Pbr033294.1	0.906175	0.00218364		-	-	Mitochondrial substrate/solute carrier
(+)-cis,trans-Abscisic acid (ABA)	Phytohormones	V	Pbr035595.1	0.905949	0.00208289		-	-	NA
(+)-cis,trans-Abscisic acid (ABA)	Phytohormones	V	Pbr033005.2	0.905908	0.00255456		-	-	DNA/RNA-binding protein Alba-like
(+)-cis,trans-Abscisic acid (ABA)	Phytohormones	V	Pbr026894.1	0.90581	0.000986227		-	-	Pathogenic type III effector avirulence factor Avr cleavage site
(+)-cis,trans-Abscisic acid (ABA)	Phytohormones	V	Pbr030864.1	0.905796	0.00165482		-	-	Domain of unknown function DUF292, eukaryotic
(+)-cis,trans-Abscisic acid (ABA)	Phytohormones	V	Pbr013517.1	0.905678	0.00230342		-	-	Late embryogenesis abundant protein, group 2
(+)-cis,trans-Abscisic acid (ABA)	Phytohormones	V	Pbr008276.1	0.905537	0.00151198		-	-	Rab-GAP/TBC domain
(+)-cis,trans-Abscisic acid (ABA)	Phytohormones	V	Pbr034798.1	0.905417	0.00169508		-	-	Peptidase A1
(+)-cis,trans-Abscisic acid (ABA)	Phytohormones	V	Pbr034009.1	0.905299	0.00219134		-	-	NA
(+)-cis,trans-Abscisic acid (ABA)	Phytohormones	V	Pbr038417.1	0.905013	0.00150414		-	-	Protein of unknown function DUF872, transmembrane
(+)-cis,trans-Abscisic acid (ABA)	Phytohormones	V	Pbr032276.1	0.904742	0.00152356		-	-	NA
(+)-cis,trans-Abscisic acid (ABA)	Phytohormones	V	Pbr000990.1	0.904714	0.00186268		-	-	Peptidase A1
(+)-cis,trans-Abscisic acid (ABA)	Phytohormones	V	Pbr009518.1	0.904586	0.0027755		-	-	High mobility group, HMG1/HMG2
(+)-cis,trans-Abscisic acid (ABA)	Phytohormones	V	Pbr019014.1	0.904107	0.00141835		-	-	Nonaspanin (TM9SF)
(+)-cis,trans-Abscisic acid (ABA)	Phytohormones	V	Pbr002624.1	0.903796	0.000719256		-	-	DNA/RNA-binding protein Alba-like
(+)-cis,trans-Abscisic acid (ABA)	Phytohormones	V	Pbr040536.1	0.903709	0.0019546		-	-	Protein of unknown function DUF702
(+)-cis,trans-Abscisic acid (ABA)	Phytohormones	V	Pbr037143.1	0.903462	0.00185873		-	-	Protein kinase, catalytic domain
(+)-cis,trans-Abscisic acid (ABA)	Phytohormones	V	Pbr036497.1	0.903269	0.00282395		-	-	Enhancer of rudimentary
(+)-cis,trans-Abscisic acid (ABA)	Phytohormones	V	Pbr019815.1	0.903221	0.00187899		-	-	Glycosyl transferase, family 14
(+)-cis,trans-Abscisic acid (ABA)	Phytohormones	V	Pbr039298.1	0.903133	0.00144778		-	-	Acyl-CoA oxidase, C-terminal
(+)-cis,trans-Abscisic acid (ABA)	Phytohormones	V	Pbr042679.1	0.902835	0.0013613		-	-	Zinc finger, RING-type
(+)-cis,trans-Abscisic acid (ABA)	Phytohormones	V	Pbr033746.1	0.902702	0.00158675		-	-	Ran binding protein 1
(+)-cis,trans-Abscisic acid (ABA)	Phytohormones	V	Pbr039876.1	0.901707	0.003097		-	-	NA
(+)-cis,trans-Abscisic acid (ABA)	Phytohormones	V	Pbr021358.1	0.90165	0.00179761		-	-	Domain of unknown function DUF640
(+)-cis,trans-Abscisic acid (ABA)	Phytohormones	V	Pbr007403.1	0.901453	0.00162563		-	-	Alcohol dehydrogenase superfamily, zinc-containing
(+)-cis,trans-Abscisic acid (ABA)	Phytohormones	V	Pbr018601.1	0.901402	0.00171349		-	-	Armadillo
(+)-cis,trans-Abscisic acid (ABA)	Phytohormones	V	Pbr027868.1	0.90139	0.00203882		-	-	Glycosyl transferase, group 1
(+)-cis,trans-Abscisic acid (ABA)	Phytohormones	V	Pbr013817.1	0.901367	0.00142533		-	-	NA
(+)-cis,trans-Abscisic acid (ABA)	Phytohormones	V	Pbr005796.1	0.901152	0.00148917		-	-	Thioredoxin-like fold
(+)-cis,trans-Abscisic acid (ABA)	Phytohormones	V	Pbr022667.1	0.90029	0.0027157		-	-	CTP synthase, N-terminal
(+)-cis,trans-Abscisic acid (ABA)	Phytohormones	V	Pbr027537.1	0.900173	0.00356431		-	-	ABC transporter, transmembrane domain
(+)-cis,trans-Abscisic acid (ABA)	Phytohormones	V	Pbr042813.1	0.899805	0.00200322		-	-	Ras GTPase
(+)-cis,trans-Abscisic acid (ABA)	Phytohormones	V	Pbr008846.1	0.899772	0.00164133		-	-	Ras GTPase
(+)-cis,trans-Abscisic acid (ABA)	Phytohormones	V	Pbr027341.1	0.899715	0.00157385		-	-	General substrate transporter
(+)-cis,trans-Abscisic acid (ABA)	Phytohormones	V	Pbr003023.1	0.899544	0.00187017		-	-	Protein of unknown function DUF812
(+)-cis,trans-Abscisic acid (ABA)	Phytohormones	V	Pbr033125.1	0.89951	0.00664027		-	-	Caleosin
(+)-cis,trans-Abscisic acid (ABA)	Phytohormones	V	Pbr011168.1	0.899377	0.00137882		-	-	Zinc finger, RING-type
(+)-cis,trans-Abscisic acid (ABA)	Phytohormones	V	Pbr021248.1	0.89921	0.00616652		-	-	NA
(+)-cis,trans-Abscisic acid (ABA)	Phytohormones	V	Pbr003673.1	0.898921	0.00212572		-	-	NA
(+)-cis,trans-Abscisic acid (ABA)	Phytohormones	V	Pbr041605.1	0.898873	0.00139037		-	-	NA
(+)-cis,trans-Abscisic acid (ABA)	Phytohormones	V	Pbr012012.1	0.898636	0.00223087		-	-	Heavy metal transport/detoxification protein
(+)-cis,trans-Abscisic acid (ABA)	Phytohormones	V	Pbr022097.1	0.898633	0.00147523		-	-	Adenylate kinase
(+)-cis,trans-Abscisic acid (ABA)	Phytohormones	V	Pbr014090.1	0.898291	0.00149632		-	-	Late embryogenesis abundant protein, group 2
(+)-cis,trans-Abscisic acid (ABA)	Phytohormones	V	Pbr008001.1	0.89827	0.00200452		-	-	Protein of unknown function DUF248, methyltransferase putative
(+)-cis,trans-Abscisic acid (ABA)	Phytohormones	V	Pbr012384.1	0.897801	0.00187146		-	-	NA
(+)-cis,trans-Abscisic acid (ABA)	Phytohormones	V	Pbr016059.1	0.897731	0.00529431		-	-	Protein of unknown function DUF581
(+)-cis,trans-Abscisic acid (ABA)	Phytohormones	V	Pbr034530.1	0.897711	0.00319717		-	-	Ras GTPase
(+)-cis,trans-Abscisic acid (ABA)	Phytohormones	V	Pbr012212.1	0.897689	0.00197398		-	-	Leucine-rich repeat
(+)-cis,trans-Abscisic acid (ABA)	Phytohormones	V	Pbr024896.1	0.897685	0.00343407		-	-	Uncharacterised protein family UPF0136, Transmembrane
(+)-cis,trans-Abscisic acid (ABA)	Phytohormones	V	Pbr030859.1	0.897586	0.00181235		-	-	Exostosin-like
(+)-cis,trans-Abscisic acid (ABA)	Phytohormones	V	Pbr025513.1	0.897483	0.00332093		-	-	Protein kinase, catalytic domain
(+)-cis,trans-Abscisic acid (ABA)	Phytohormones	V	Pbr006870.1	0.897264	0.00130402		-	-	Calcium-binding EF-hand
(+)-cis,trans-Abscisic acid (ABA)	Phytohormones	V	Pbr027389.1	0.897206	0.00155023		-	-	Translation initiation factor 3
(+)-cis,trans-Abscisic acid (ABA)	Phytohormones	V	Pbr024421.1	0.897047	0.00190952		-	-	Ras small GTPase, Rab type
(+)-cis,trans-Abscisic acid (ABA)	Phytohormones	V	Pbr016300.1	0.896988	0.00752412		-	-	Glycoside hydrolase, family 16
(+)-cis,trans-Abscisic acid (ABA)	Phytohormones	V	Pbr006834.1	0.896961	0.00167512		-	-	Ankyrin repeat
(+)-cis,trans-Abscisic acid (ABA)	Phytohormones	V	Pbr003067.1	0.896774	0.00207138		-	-	Nodulin-like
(+)-cis,trans-Abscisic acid (ABA)	Phytohormones	V	Pbr021340.1	0.89676	0.00636418		-	-	FAD linked oxidase, N-terminal
(+)-cis,trans-Abscisic acid (ABA)	Phytohormones	V	Pbr008892.1	0.896665	0.0064503		-	-	Acylneuraminate cytidylyltransferase
(+)-cis,trans-Abscisic acid (ABA)	Phytohormones	V	Pbr017555.1	0.8964	0.00297842		-	-	Protein of unknown function DUF668
(+)-cis,trans-Abscisic acid (ABA)	Phytohormones	V	Pbr027034.1	0.896388	0.00198657		-	-	Ras small GTPase, Rab type
(+)-cis,trans-Abscisic acid (ABA)	Phytohormones	V	Pbr040704.1	0.896364	0.00379638		-	-	Universal stress protein A
(+)-cis,trans-Abscisic acid (ABA)	Phytohormones	V	Pbr024341.1	0.896213	0.00182572		-	-	Actin-like
(+)-cis,trans-Abscisic acid (ABA)	Phytohormones	V	Pbr012880.1	0.89618	0.00152734		-	-	NA
(+)-cis,trans-Abscisic acid (ABA)	Phytohormones	V	Pbr031164.1	0.896168	0.00187134		-	-	WD40 repeat
(+)-cis,trans-Abscisic acid (ABA)	Phytohormones	V	Pbr004697.2	0.895797	0.00183035		-	-	Isochorismatase-like
(+)-cis,trans-Abscisic acid (ABA)	Phytohormones	V	Pbr027197.2	0.895524	0.00236418		-	-	NA
(+)-cis,trans-Abscisic acid (ABA)	Phytohormones	V	Pbr019690.1	0.895276	0.00190789		-	-	Protein kinase, catalytic domain
(+)-cis,trans-Abscisic acid (ABA)	Phytohormones	V	Pbr035511.2	0.895265	0.00213263		-	-	NA
(+)-cis,trans-Abscisic acid (ABA)	Phytohormones	V	Pbr019967.1	0.895259	0.00544802		-	-	Pheophorbide a oxygenase
(+)-cis,trans-Abscisic acid (ABA)	Phytohormones	V	Pbr035452.1	0.895155	0.00168519		-	-	Ubiquitin
(+)-cis,trans-Abscisic acid (ABA)	Phytohormones	V	Pbr027097.1	0.895086	0.0217408		-	-	NA
(+)-cis,trans-Abscisic acid (ABA)	Phytohormones	V	Pbr034045.1	0.894969	0.00158068		-	-	GHMP kinase
(+)-cis,trans-Abscisic acid (ABA)	Phytohormones	V	Pbr036512.1	0.894903	0.00148109		-	-	Nonaspanin (TM9SF)
(+)-cis,trans-Abscisic acid (ABA)	Phytohormones	V	Pbr028588.1	0.894869	0.00217365		-	-	NA
(+)-cis,trans-Abscisic acid (ABA)	Phytohormones	V	Pbr013361.1	0.894655	0.00166059		-	-	NA
(+)-cis,trans-Abscisic acid (ABA)	Phytohormones	V	Pbr030250.1	0.894599	0.00427994		-	-	Actinin-type, actin-binding, conserved site
(+)-cis,trans-Abscisic acid (ABA)	Phytohormones	V	Pbr033246.1	0.894436	0.00123952		-	-	NA
(+)-cis,trans-Abscisic acid (ABA)	Phytohormones	V	Pbr022187.1	0.894312	0.00302549		-	-	DSBA-like thioredoxin domain
(+)-cis,trans-Abscisic acid (ABA)	Phytohormones	V	Pbr039802.1	0.894128	0.00735832		-	-	NA
(+)-cis,trans-Abscisic acid (ABA)	Phytohormones	V	Pbr023490.1	0.89405	0.00146211		-	-	Calcium-binding EF-hand
(+)-cis,trans-Abscisic acid (ABA)	Phytohormones	V	Pbr026038.1	0.893911	0.00123271		-	-	ABC transporter-like
(+)-cis,trans-Abscisic acid (ABA)	Phytohormones	V	Pbr031639.1	0.893888	0.00183561		-	-	ATPase, alpha/beta subunit, nucleotide-binding domain
(+)-cis,trans-Abscisic acid (ABA)	Phytohormones	V	Pbr017967.1	0.893842	0.00193944		-	-	Ras small GTPase, Rab type
(+)-cis,trans-Abscisic acid (ABA)	Phytohormones	V	Pbr014975.1	0.893821	0.00168719		-	-	Mitochondrial substrate/solute carrier
(+)-cis,trans-Abscisic acid (ABA)	Phytohormones	V	Pbr032275.1	0.893785	0.00174705		-	-	LisH dimerisation motif
(+)-cis,trans-Abscisic acid (ABA)	Phytohormones	V	Pbr039959.1	0.893673	0.00160962		-	-	Armadillo
(+)-cis,trans-Abscisic acid (ABA)	Phytohormones	V	Pbr042678.1	0.893671	0.003591		-	-	FeS cluster biogenesis
(+)-cis,trans-Abscisic acid (ABA)	Phytohormones	V	Pbr015975.1	0.893562	0.00246799		-	-	Protein kinase, catalytic domain
(+)-cis,trans-Abscisic acid (ABA)	Phytohormones	V	Pbr009928.1	0.893548	0.00625568		-	-	Auxin responsive SAUR protein
(+)-cis,trans-Abscisic acid (ABA)	Phytohormones	V	Pbr033003.4	0.893533	0.00905252		-	-	Protein of unknown function DUF1644
(+)-cis,trans-Abscisic acid (ABA)	Phytohormones	V	Pbr039217.1	0.893385	0.00157293		-	-	ATPase, alpha/beta subunit, nucleotide-binding domain
(+)-cis,trans-Abscisic acid (ABA)	Phytohormones	V	Pbr027422.1	0.89332	0.00194572		-	-	Importin-beta, N-terminal
(+)-cis,trans-Abscisic acid (ABA)	Phytohormones	V	Pbr042435.1	0.892933	0.00927778		-	-	Polyprenyl synthetase
(+)-cis,trans-Abscisic acid (ABA)	Phytohormones	V	Pbr038829.1	0.892849	0.00243984		-	-	Glutamine synthetase, catalytic domain
(+)-cis,trans-Abscisic acid (ABA)	Phytohormones	V	Pbr025650.1	0.892415	0.00265534		-	-	Pyruvate kinase
(+)-cis,trans-Abscisic acid (ABA)	Phytohormones	V	Pbr016570.1	0.892334	0.00201166		-	-	Zinc finger, RING-type
(+)-cis,trans-Abscisic acid (ABA)	Phytohormones	V	Pbr033079.1	0.892167	0.00430504		-	-	NA
(+)-cis,trans-Abscisic acid (ABA)	Phytohormones	V	Pbr007157.1	0.892103	0.00242661		-	-	Protein kinase, catalytic domain
(+)-cis,trans-Abscisic acid (ABA)	Phytohormones	V	Pbr029276.1	0.892059	0.00332219		-	-	NA
(+)-cis,trans-Abscisic acid (ABA)	Phytohormones	V	Pbr019625.1	0.891976	0.00171526		-	-	Lipin, N-terminal
(+)-cis,trans-Abscisic acid (ABA)	Phytohormones	V	Pbr041683.1	0.891805	0.00218885		-	-	Disease resistance protein
(+)-cis,trans-Abscisic acid (ABA)	Phytohormones	V	Pbr042874.1	0.891739	0.00215545		-	-	Domain of unknown function DUF298
(+)-cis,trans-Abscisic acid (ABA)	Phytohormones	V	Pbr000320.1	0.891579	0.00226304		-	-	NA
(+)-cis,trans-Abscisic acid (ABA)	Phytohormones	V	Pbr011628.1	0.89138	0.0024385		-	-	Ran binding protein 1
(+)-cis,trans-Abscisic acid (ABA)	Phytohormones	V	Pbr042444.1	0.891322	0.00951921		-	-	Polyprenyl synthetase
(+)-cis,trans-Abscisic acid (ABA)	Phytohormones	V	Pbr038124.1	0.891079	0.00253308		-	-	NA
(+)-cis,trans-Abscisic acid (ABA)	Phytohormones	V	Pbr027593.1	0.890931	0.00217216		-	-	Arabinogalactan peptide, AGP
(+)-cis,trans-Abscisic acid (ABA)	Phytohormones	V	Pbr005319.1	0.890836	0.00268357		-	-	Drug/metabolite transporter
(+)-cis,trans-Abscisic acid (ABA)	Phytohormones	V	Pbr023139.1	0.890783	0.00218942		-	-	Ubiquitin-conjugating enzyme, E2
(+)-cis,trans-Abscisic acid (ABA)	Phytohormones	V	Pbr020936.1	0.89075	0.00656351		-	-	Clathrin adaptor, mu subunit, C-terminal
(+)-cis,trans-Abscisic acid (ABA)	Phytohormones	V	Pbr015191.1	0.890624	0.00270623		-	-	NA
(+)-cis,trans-Abscisic acid (ABA)	Phytohormones	V	Pbr025595.1	0.89037	0.0133266		-	-	Pentatricopeptide repeat
(+)-cis,trans-Abscisic acid (ABA)	Phytohormones	V	Pbr006038.1	0.890047	0.00283244		-	-	Glutathione S-transferase, N-terminal
(+)-cis,trans-Abscisic acid (ABA)	Phytohormones	V	Pbr041175.1	0.889966	0.0016168		-	-	Protein of unknown function DUF803
(+)-cis,trans-Abscisic acid (ABA)	Phytohormones	V	Pbr032742.1	0.889807	0.00205666		-	-	Ras GTPase
(+)-cis,trans-Abscisic acid (ABA)	Phytohormones	V	Pbr040531.1	0.889738	0.00378595		-	-	Domain of unknown function DUF828
(+)-cis,trans-Abscisic acid (ABA)	Phytohormones	V	Pbr034447.1	0.889651	0.00174088		-	-	Protein synthesis factor, GTP-binding
(+)-cis,trans-Abscisic acid (ABA)	Phytohormones	V	Pbr014772.1	0.889352	0.00168951		-	-	NA
(+)-cis,trans-Abscisic acid (ABA)	Phytohormones	V	Pbr023489.1	0.88909	0.00169043		-	-	Calcium-binding EF-hand
(+)-cis,trans-Abscisic acid (ABA)	Phytohormones	V	Pbr020149.1	0.889085	0.00207656		-	-	NA
(+)-cis,trans-Abscisic acid (ABA)	Phytohormones	V	Pbr041589.1	0.88902	0.00400274		-	-	NA
(+)-cis,trans-Abscisic acid (ABA)	Phytohormones	V	Pbr017282.1	0.888973	0.0231671		-	-	NA
(+)-cis,trans-Abscisic acid (ABA)	Phytohormones	V	Pbr033635.1	0.888618	0.00253771		-	-	RNA recognition motif domain
(+)-cis,trans-Abscisic acid (ABA)	Phytohormones	V	Pbr010735.1	0.888617	0.00271674		-	-	Ras GTPase
(+)-cis,trans-Abscisic acid (ABA)	Phytohormones	V	Pbr010614.1	0.888449	0.00548349		-	-	Peptidase S26B, eukaryotic signal peptidase
(+)-cis,trans-Abscisic acid (ABA)	Phytohormones	V	Pbr028287.1	0.888184	0.0036293		-	-	Zinc finger, RING-type
(+)-cis,trans-Abscisic acid (ABA)	Phytohormones	V	Pbr037506.1	0.888121	0.00908728		-	-	Disease resistance protein
(+)-cis,trans-Abscisic acid (ABA)	Phytohormones	V	Pbr008072.1	0.888116	0.00354128		-	-	NA
(+)-cis,trans-Abscisic acid (ABA)	Phytohormones	V	Pbr031089.1	0.888054	0.00208432		-	-	Zinc finger, RING-type
(+)-cis,trans-Abscisic acid (ABA)	Phytohormones	V	Pbr037733.1	0.887954	0.00345585		-	-	NA
(+)-cis,trans-Abscisic acid (ABA)	Phytohormones	V	Pbr023914.1	0.887876	0.00273318		-	-	Mlo-related protein
(+)-cis,trans-Abscisic acid (ABA)	Phytohormones	V	Pbr015391.1	0.887838	0.00261977		-	-	Ubiquitin-conjugating enzyme, E2
(+)-cis,trans-Abscisic acid (ABA)	Phytohormones	V	Pbr041341.1	0.887785	0.00404058		-	-	NA
(+)-cis,trans-Abscisic acid (ABA)	Phytohormones	V	Pbr033070.2	0.887782	0.00356794		-	-	Mitochondrial inner membrane translocase complex, subunit Tim17/22
(+)-cis,trans-Abscisic acid (ABA)	Phytohormones	V	Pbr005707.1	0.887582	0.00233076		-	-	Cytochrome P450
(+)-cis,trans-Abscisic acid (ABA)	Phytohormones	V	Pbr039768.1	0.887572	0.00194579		-	-	Ubiquitin
(+)-cis,trans-Abscisic acid (ABA)	Phytohormones	V	Pbr020575.1	0.887527	0.00243108		-	-	Thioesterase superfamily
(+)-cis,trans-Abscisic acid (ABA)	Phytohormones	V	Pbr011252.1	0.887217	0.00325817		-	-	Protein kinase-like domain
(+)-cis,trans-Abscisic acid (ABA)	Phytohormones	V	Pbr022997.1	0.887078	0.00281855		-	-	Glutaredoxin
(+)-cis,trans-Abscisic acid (ABA)	Phytohormones	V	Pbr025071.2	0.886987	0.00225543		-	-	Autophagy-related protein 1010
(+)-cis,trans-Abscisic acid (ABA)	Phytohormones	V	Pbr003862.1	0.886814	0.00227656		-	-	Peptidase M41
(+)-cis,trans-Abscisic acid (ABA)	Phytohormones	V	Pbr026597.1	0.886632	0.00440296		-	-	NA
(+)-cis,trans-Abscisic acid (ABA)	Phytohormones	V	Pbr038432.1	0.886587	0.00200363		-	-	SPX, N-terminal
(+)-cis,trans-Abscisic acid (ABA)	Phytohormones	V	Pbr033015.1	0.886586	0.00201318		-	-	RNA helicase, ATP-dependent, DEAD-box, conserved site
(+)-cis,trans-Abscisic acid (ABA)	Phytohormones	V	Pbr032948.3	0.886558	0.00287514		-	-	Glutathione S-transferase, N-terminal
(+)-cis,trans-Abscisic acid (ABA)	Phytohormones	V	Pbr036773.1	0.886514	0.00213035		-	-	Cyclin, C-terminal
(+)-cis,trans-Abscisic acid (ABA)	Phytohormones	V	Pbr037292.1	0.886191	0.00603252		-	-	Zinc finger, C6HC-type
(+)-cis,trans-Abscisic acid (ABA)	Phytohormones	V	Pbr007769.1	0.886187	0.00561749		-	-	Protein kinase, catalytic domain
(+)-cis,trans-Abscisic acid (ABA)	Phytohormones	V	Pbr003099.1	0.886166	0.00387973		-	-	Armadillo-type fold
(+)-cis,trans-Abscisic acid (ABA)	Phytohormones	V	Pbr016829.1	0.885927	0.00436675		-	-	Cellular retinaldehyde-binding/triple function, C-terminal
(+)-cis,trans-Abscisic acid (ABA)	Phytohormones	V	Pbr012010.1	0.885901	0.00222387		-	-	Bet v I allergen
(+)-cis,trans-Abscisic acid (ABA)	Phytohormones	V	Pbr021480.1	0.885894	0.00293918		-	-	Proteasome, alpha-subunit, conserved site
(+)-cis,trans-Abscisic acid (ABA)	Phytohormones	V	Pbr037782.1	0.885842	0.0059192		-	-	Thioredoxin-like fold
(+)-cis,trans-Abscisic acid (ABA)	Phytohormones	V	Pbr000251.1	0.885799	0.00282787		-	-	Protein kinase, catalytic domain
(+)-cis,trans-Abscisic acid (ABA)	Phytohormones	V	Pbr004056.1	0.885781	0.0136012		-	-	Actinin-type, actin-binding, conserved site
(+)-cis,trans-Abscisic acid (ABA)	Phytohormones	V	Pbr008681.1	0.885595	0.00258887		-	-	Recoverin
(+)-cis,trans-Abscisic acid (ABA)	Phytohormones	V	Pbr000126.1	0.88553	0.002697		-	-	B-cell receptor-associated 31-like
(+)-cis,trans-Abscisic acid (ABA)	Phytohormones	V	Pbr026279.1	0.885455	0.00348434		-	-	ATPase, P-type, H+ transporting proton pump
(+)-cis,trans-Abscisic acid (ABA)	Phytohormones	V	Pbr002203.1	0.885259	0.00171679		-	-	NA
(+)-cis,trans-Abscisic acid (ABA)	Phytohormones	V	Pbr004636.1	0.885219	0.00302495		-	-	Kelch repeat type 1
(+)-cis,trans-Abscisic acid (ABA)	Phytohormones	V	Pbr008494.1	0.885061	0.00380177		-	-	Disease resistance protein
(+)-cis,trans-Abscisic acid (ABA)	Phytohormones	V	Pbr012117.1	0.884872	0.00156055		-	-	Ankyrin repeat
(+)-cis,trans-Abscisic acid (ABA)	Phytohormones	V	Pbr010259.1	0.88473	0.00308119		-	-	Peptidase C14, caspase catalytic
(+)-cis,trans-Abscisic acid (ABA)	Phytohormones	V	Pbr028208.1	0.883989	0.00184512		-	-	Crotonase, core
(+)-cis,trans-Abscisic acid (ABA)	Phytohormones	V	Pbr038628.1	0.883957	0.00233987		-	-	Actin-like
(+)-cis,trans-Abscisic acid (ABA)	Phytohormones	V	Pbr013603.1	0.883853	0.00380771		-	-	Plant regulator RWP-RK
(+)-cis,trans-Abscisic acid (ABA)	Phytohormones	V	Pbr005708.1	0.883827	0.00268704		-	-	Cytochrome P450
(+)-cis,trans-Abscisic acid (ABA)	Phytohormones	V	Pbr018369.1	0.883703	0.00211113		-	-	Importin-beta, N-terminal
(+)-cis,trans-Abscisic acid (ABA)	Phytohormones	V	Pbr036401.1	0.883584	0.00512169		-	-	Peptidase A1
(+)-cis,trans-Abscisic acid (ABA)	Phytohormones	V	Pbr032866.1	0.883527	0.00271718		-	-	FAS1 domain
(+)-cis,trans-Abscisic acid (ABA)	Phytohormones	V	Pbr024703.1	0.883524	0.00492477		-	-	Pentatricopeptide repeat
(+)-cis,trans-Abscisic acid (ABA)	Phytohormones	V	Pbr003017.1	0.883268	0.00215251		-	-	Protein of unknown function DUF827, plant
(+)-cis,trans-Abscisic acid (ABA)	Phytohormones	V	Pbr018578.1	0.883267	0.00274356		-	-	Peptidase A1
(+)-cis,trans-Abscisic acid (ABA)	Phytohormones	V	Pbr040740.1	0.883238	0.00368602		-	-	EF-HAND 2
(+)-cis,trans-Abscisic acid (ABA)	Phytohormones	V	Pbr032129.1	0.882722	0.0123271		-	-	Mitochondrial substrate/solute carrier
(+)-cis,trans-Abscisic acid (ABA)	Phytohormones	V	Pbr002646.1	0.882595	0.00256134		-	-	Glycoside hydrolase, family 17
(+)-cis,trans-Abscisic acid (ABA)	Phytohormones	V	Pbr032241.1	0.882524	0.00334448		-	-	Peptidase M76, ATP23
(+)-cis,trans-Abscisic acid (ABA)	Phytohormones	V	Pbr022663.1	0.882509	0.0037757		-	-	NA
(+)-cis,trans-Abscisic acid (ABA)	Phytohormones	V	Pbr024344.1	0.882252	0.0027446		-	-	Actin-like
(+)-cis,trans-Abscisic acid (ABA)	Phytohormones	V	Pbr017418.1	0.882157	0.00184516		-	-	Protein kinase, catalytic domain
(+)-cis,trans-Abscisic acid (ABA)	Phytohormones	V	Pbr010148.1	0.88197	0.00325575		-	-	Protein of unknown function DUF339
(+)-cis,trans-Abscisic acid (ABA)	Phytohormones	V	Pbr004796.3	0.881952	0.003331		-	-	Amino acid transporter, transmembrane
(+)-cis,trans-Abscisic acid (ABA)	Phytohormones	V	Pbr040865.1	0.881824	0.0031812		-	-	Target SNARE coiled-coil domain
(+)-cis,trans-Abscisic acid (ABA)	Phytohormones	V	Pbr000540.1	0.881767	0.00336046		-	-	Zinc finger, FYVE-type
(+)-cis,trans-Abscisic acid (ABA)	Phytohormones	V	Pbr015270.1	0.881445	0.00393719		-	-	Protein of unknown function DUF3511
(+)-cis,trans-Abscisic acid (ABA)	Phytohormones	V	Pbr010367.1	0.881439	0.0054295		-	-	TB2/DP1/HVA22-related protein
(+)-cis,trans-Abscisic acid (ABA)	Phytohormones	V	Pbr010275.2	0.881407	0.00222474		-	-	YTH domain
(+)-cis,trans-Abscisic acid (ABA)	Phytohormones	V	Pbr015155.1	0.880912	0.00381344		-	-	NA
(+)-cis,trans-Abscisic acid (ABA)	Phytohormones	V	Pbr009281.1	0.880809	0.00347977		-	-	Protein kinase, catalytic domain
(+)-cis,trans-Abscisic acid (ABA)	Phytohormones	V	Pbr007404.1	0.880759	0.00589961		-	-	Alcohol dehydrogenase superfamily, zinc-containing
(+)-cis,trans-Abscisic acid (ABA)	Phytohormones	V	Pbr036393.1	0.880746	0.00210222		-	-	NA
(+)-cis,trans-Abscisic acid (ABA)	Phytohormones	V	Pbr028909.1	0.880612	0.0145024		-	-	Nicotianamine synthase
(+)-cis,trans-Abscisic acid (ABA)	Phytohormones	V	Pbr016907.1	0.880575	0.00171569		-	-	NA
(+)-cis,trans-Abscisic acid (ABA)	Phytohormones	V	Pbr042111.1	0.880375	0.00330924		-	-	Amino acid/polyamine transporter I
(+)-cis,trans-Abscisic acid (ABA)	Phytohormones	V	Pbr042506.1	0.87978	0.00378346		-	-	Glycosyl transferase, group 1
(+)-cis,trans-Abscisic acid (ABA)	Phytohormones	V	Pbr000194.1	0.879727	0.00300395		-	-	NA
(+)-cis,trans-Abscisic acid (ABA)	Phytohormones	V	Pbr010853.1	0.879675	0.0063802		-	-	Glycoside hydrolase, family 28
(+)-cis,trans-Abscisic acid (ABA)	Phytohormones	V	Pbr039168.1	0.879667	0.00332391		-	-	Domain of unknown function DUF1336
(+)-cis,trans-Abscisic acid (ABA)	Phytohormones	V	Pbr006807.1	0.879539	0.00250441		-	-	Mob1/phocein
(+)-cis,trans-Abscisic acid (ABA)	Phytohormones	V	Pbr042000.1	0.879429	0.00303617		-	-	Arabinogalactan peptide, AGP
(+)-cis,trans-Abscisic acid (ABA)	Phytohormones	V	Pbr001356.1	0.879136	0.0026658		-	-	Ubiquinol-cytochrome c chaperone, CBP3
(+)-cis,trans-Abscisic acid (ABA)	Phytohormones	V	Pbr013362.1	0.879118	0.00263305		-	-	Amino acid/polyamine transporter I
(+)-cis,trans-Abscisic acid (ABA)	Phytohormones	V	Pbr010267.1	0.878995	0.00281752		-	-	Copine
(+)-cis,trans-Abscisic acid (ABA)	Phytohormones	V	Pbr022170.1	0.878902	0.00599538		-	-	Major sperm protein
(+)-cis,trans-Abscisic acid (ABA)	Phytohormones	V	Pbr031113.1	0.878887	0.00241271		-	-	Epsin domain, N-terminal
(+)-cis,trans-Abscisic acid (ABA)	Phytohormones	V	Pbr027870.1	0.878852	0.00657087		-	-	Armadillo-type fold
(+)-cis,trans-Abscisic acid (ABA)	Phytohormones	V	Pbr011599.1	0.8788	0.00530878		-	-	Domain of unknown function DUF640
(+)-cis,trans-Abscisic acid (ABA)	Phytohormones	V	Pbr033810.1	0.878717	0.00190108		-	-	Transcriptional coactivator p15
(+)-cis,trans-Abscisic acid (ABA)	Phytohormones	V	Pbr035889.1	0.878636	0.00337836		-	-	Aldo/keto reductase
(+)-cis,trans-Abscisic acid (ABA)	Phytohormones	V	Pbr037691.1	0.878609	0.00436048		-	-	Bromo adjacent homology (BAH) domain
(+)-cis,trans-Abscisic acid (ABA)	Phytohormones	V	Pbr011214.1	0.878535	0.00461484		-	-	Lipase, class 3
(+)-cis,trans-Abscisic acid (ABA)	Phytohormones	V	Pbr010545.1	0.878353	0.00407525		-	-	Cystathionine beta-synthase, core
(+)-cis,trans-Abscisic acid (ABA)	Phytohormones	V	Pbr028521.1	0.878304	0.00175961		-	-	NA
(+)-cis,trans-Abscisic acid (ABA)	Phytohormones	V	Pbr034150.1	0.878262	0.00223668		-	-	Exportin-1/Importin-beta-like
(+)-cis,trans-Abscisic acid (ABA)	Phytohormones	V	Pbr008468.1	0.878245	0.00318817		-	-	NA
(+)-cis,trans-Abscisic acid (ABA)	Phytohormones	V	Pbr000250.1	0.878222	0.0119991		-	-	Protein kinase, catalytic domain
(+)-cis,trans-Abscisic acid (ABA)	Phytohormones	V	Pbr013893.1	0.87806	0.00318375		-	-	Pyruvate carboxyltransferase
(+)-cis,trans-Abscisic acid (ABA)	Phytohormones	V	Pbr000319.1	0.878017	0.00219763		-	-	NA
(+)-cis,trans-Abscisic acid (ABA)	Phytohormones	V	Pbr020135.1	0.877819	0.00606588		-	-	NA
(+)-cis,trans-Abscisic acid (ABA)	Phytohormones	V	Pbr012926.1	0.877736	0.0146417		-	-	Sulphate transporter/antisigma-factor antagonist STAS
(+)-cis,trans-Abscisic acid (ABA)	Phytohormones	V	Pbr030078.1	0.877715	0.00260124		-	-	ATPase, P-type, K/Mg/Cd/Cu/Zn/Na/Ca/Na/H-transporter
(+)-cis,trans-Abscisic acid (ABA)	Phytohormones	V	Pbr000127.1	0.877564	0.00373794		-	-	Mpv17/PMP22
(+)-cis,trans-Abscisic acid (ABA)	Phytohormones	V	Pbr032104.2	0.877554	0.00245724		-	-	Exostosin-like
(+)-cis,trans-Abscisic acid (ABA)	Phytohormones	V	Pbr037434.1	0.877489	0.00459595		-	-	Peptidase, cysteine peptidase active site
(+)-cis,trans-Abscisic acid (ABA)	Phytohormones	V	Pbr010257.2	0.877286	0.0038799		-	-	SAM dependent carboxyl methyltransferase
(+)-cis,trans-Abscisic acid (ABA)	Phytohormones	V	Pbr007351.1	0.877231	0.00407064		-	-	Peptidase C19, ubiquitin carboxyl-terminal hydrolase 2
(+)-cis,trans-Abscisic acid (ABA)	Phytohormones	V	Pbr030057.1	0.877159	0.0186969		-	-	Protein of unknown function DUF1262
(+)-cis,trans-Abscisic acid (ABA)	Phytohormones	V	Pbr012601.1	0.877143	0.00252917		-	-	NADH:ubiquinone oxidoreductase, 75kDa subunit, conserved site
(+)-cis,trans-Abscisic acid (ABA)	Phytohormones	V	Pbr019530.1	0.877113	0.00167563		-	-	Ankyrin repeat
(+)-cis,trans-Abscisic acid (ABA)	Phytohormones	V	Pbr041964.1	0.876898	0.00231605		-	-	6-phosphogluconate dehydrogenase, NAD-binding
(+)-cis,trans-Abscisic acid (ABA)	Phytohormones	V	Pbr001604.1	0.876879	0.0068457		-	-	F-box domain, cyclin-like
(+)-cis,trans-Abscisic acid (ABA)	Phytohormones	V	Pbr012914.1	0.876775	0.00280599		-	-	NA
(+)-cis,trans-Abscisic acid (ABA)	Phytohormones	V	Pbr037083.2	0.876737	0.00229053		-	-	Survival protein SurE-like phosphatase/nucleotidase
(+)-cis,trans-Abscisic acid (ABA)	Phytohormones	V	Pbr009577.1	0.876664	0.00340452		-	-	C2 calcium-dependent membrane targeting
(+)-cis,trans-Abscisic acid (ABA)	Phytohormones	V	Pbr025417.1	0.876554	0.00286877		-	-	Ran GTPase
(+)-cis,trans-Abscisic acid (ABA)	Phytohormones	V	Pbr023428.1	0.876541	0.00318264		-	-	Protein kinase, catalytic domain
(+)-cis,trans-Abscisic acid (ABA)	Phytohormones	V	Pbr018306.1	0.876533	0.00258376		-	-	NA
(+)-cis,trans-Abscisic acid (ABA)	Phytohormones	V	Pbr038725.1	0.876389	0.0030242		-	-	NA
(+)-cis,trans-Abscisic acid (ABA)	Phytohormones	V	Pbr008671.1	0.876342	0.002996		-	-	Uncharacterised protein family UPF0118
(+)-cis,trans-Abscisic acid (ABA)	Phytohormones	V	Pbr033385.2	0.876318	0.00449058		-	-	Leucine-rich repeat
(+)-cis,trans-Abscisic acid (ABA)	Phytohormones	V	Pbr039024.1	0.876246	0.00283831		-	-	Ran GTPase
(+)-cis,trans-Abscisic acid (ABA)	Phytohormones	V	Pbr022087.1	0.876134	0.00772561		-	-	NA
(+)-cis,trans-Abscisic acid (ABA)	Phytohormones	V	Pbr021778.1	0.876117	0.00384865		-	-	UAA transporter
(+)-cis,trans-Abscisic acid (ABA)	Phytohormones	V	Pbr022010.1	0.87582	0.0169347		-	-	Cytochrome P450
(+)-cis,trans-Abscisic acid (ABA)	Phytohormones	V	Pbr037698.1	0.875582	0.00540721		-	-	Bromo adjacent homology (BAH) domain
(+)-cis,trans-Abscisic acid (ABA)	Phytohormones	V	Pbr007130.1	0.875047	0.00293314		-	-	Oleosin
(+)-cis,trans-Abscisic acid (ABA)	Phytohormones	V	Pbr010673.1	0.875011	0.00352627		-	-	Glyoxalase/bleomycin resistance protein/dioxygenase
(+)-cis,trans-Abscisic acid (ABA)	Phytohormones	V	Pbr035847.1	0.874872	0.0242194		-	-	NA
(+)-cis,trans-Abscisic acid (ABA)	Phytohormones	V	Pbr040340.1	0.874836	0.00227825		-	-	Signal transduction response regulator, receiver domain
(+)-cis,trans-Abscisic acid (ABA)	Phytohormones	V	Pbr002942.1	0.87471	0.00461008		-	-	Xanthine/uracil/vitamin C permease
(+)-cis,trans-Abscisic acid (ABA)	Phytohormones	V	Pbr003684.1	0.874705	0.00464555		-	-	NA
(+)-cis,trans-Abscisic acid (ABA)	Phytohormones	V	Pbr006152.1	0.87454	0.00325355		-	-	Cystathionine beta-synthase, core
(+)-cis,trans-Abscisic acid (ABA)	Phytohormones	V	Pbr004160.1	0.874522	0.00890437		-	-	Uncharacterised protein family UPF0136, Transmembrane
(+)-cis,trans-Abscisic acid (ABA)	Phytohormones	V	Pbr011210.1	0.874521	0.00328189		-	-	NA
(+)-cis,trans-Abscisic acid (ABA)	Phytohormones	V	Pbr001689.1	0.874462	0.00375577		-	-	Light chain 3 (LC3)
(+)-cis,trans-Abscisic acid (ABA)	Phytohormones	V	Pbr014856.1	0.874445	0.00547573		-	-	Rapid ALkalinization Factor
(+)-cis,trans-Abscisic acid (ABA)	Phytohormones	V	Pbr017107.1	0.874396	0.00176125		-	-	Inosine/uridine-preferring nucleoside hydrolase domain
(+)-cis,trans-Abscisic acid (ABA)	Phytohormones	V	Pbr004438.1	0.87425	0.0049472		-	-	RNA helicase, ATP-dependent, DEAD-box, conserved site
(+)-cis,trans-Abscisic acid (ABA)	Phytohormones	V	Pbr018412.1	0.874121	0.00227674		-	-	SNF2-related
(+)-cis,trans-Abscisic acid (ABA)	Phytohormones	V	Pbr015021.1	0.873964	0.00367623		-	-	NA
(+)-cis,trans-Abscisic acid (ABA)	Phytohormones	V	Pbr001605.1	0.873933	0.00683538		-	-	F-box domain, cyclin-like
(+)-cis,trans-Abscisic acid (ABA)	Phytohormones	V	Pbr013076.1	0.873931	0.0059108		-	-	GCN5-like 1
(+)-cis,trans-Abscisic acid (ABA)	Phytohormones	V	Pbr015229.3	0.873877	0.00371974		-	-	Autophagy-related protein 12
(+)-cis,trans-Abscisic acid (ABA)	Phytohormones	V	Pbr013193.1	0.87384	0.0092255		-	-	UDP-glucuronosyl/UDP-glucosyltransferase
(+)-cis,trans-Abscisic acid (ABA)	Phytohormones	V	Pbr037805.1	0.873829	0.0177947		-	-	Cation/H+ exchanger
(+)-cis,trans-Abscisic acid (ABA)	Phytohormones	V	Pbr032254.1	0.873604	0.00571869		-	-	NA
(+)-cis,trans-Abscisic acid (ABA)	Phytohormones	V	Pbr028894.2	0.87341	0.00367702		-	-	BTB/POZ-like
(+)-cis,trans-Abscisic acid (ABA)	Phytohormones	V	Pbr027278.1	0.873337	0.00723008		-	-	Leucine-rich repeat
(+)-cis,trans-Abscisic acid (ABA)	Phytohormones	V	Pbr012094.1	0.873144	0.0035189		-	-	Alpha-D-phosphohexomutase
(+)-cis,trans-Abscisic acid (ABA)	Phytohormones	V	Pbr028817.1	0.873112	0.00557155		-	-	NA
(+)-cis,trans-Abscisic acid (ABA)	Phytohormones	V	Pbr009145.1	0.873105	0.0093183		-	-	Leucine-rich repeat
(+)-cis,trans-Abscisic acid (ABA)	Phytohormones	V	Pbr041377.1	0.873078	0.00558186		-	-	NA
(+)-cis,trans-Abscisic acid (ABA)	Phytohormones	V	Pbr008859.1	0.872997	0.00337568		-	-	ABC transporter, transmembrane domain
(+)-cis,trans-Abscisic acid (ABA)	Phytohormones	V	Pbr035642.1	0.872613	0.00261534		-	-	DNA primase, large subunit, eukaryotic/archaeal
(+)-cis,trans-Abscisic acid (ABA)	Phytohormones	V	Pbr036513.1	0.872251	0.00382426		-	-	Nonaspanin (TM9SF)
(+)-cis,trans-Abscisic acid (ABA)	Phytohormones	V	Pbr024466.1	0.872169	0.00493054		-	-	Glycoside hydrolase, family 17
(+)-cis,trans-Abscisic acid (ABA)	Phytohormones	V	Pbr001427.1	0.872137	0.00811855		-	-	F-box domain, cyclin-like
(+)-cis,trans-Abscisic acid (ABA)	Phytohormones	V	Pbr005439.1	0.872134	0.0139937		-	-	Pentatricopeptide repeat
(+)-cis,trans-Abscisic acid (ABA)	Phytohormones	V	Pbr004400.1	0.872063	0.00642425		-	-	Protein of unknown function DUF573
(+)-cis,trans-Abscisic acid (ABA)	Phytohormones	V	Pbr024438.1	0.871886	0.00435553		-	-	Protein of unknown function DUF1421
(+)-cis,trans-Abscisic acid (ABA)	Phytohormones	V	Pbr001322.2	0.871755	0.00332575		-	-	Protein kinase, catalytic domain
(+)-cis,trans-Abscisic acid (ABA)	Phytohormones	V	Pbr015246.1	0.871703	0.00396891		-	-	Brevis radix-like domain
(+)-cis,trans-Abscisic acid (ABA)	Phytohormones	V	Pbr029036.1	0.871585	0.00443751		-	-	NA
(+)-cis,trans-Abscisic acid (ABA)	Phytohormones	V	Pbr031308.1	0.871518	0.00487205		-	-	Remorin, C-terminal
(+)-cis,trans-Abscisic acid (ABA)	Phytohormones	V	Pbr009929.1	0.871461	0.0148015		-	-	Auxin responsive SAUR protein
(+)-cis,trans-Abscisic acid (ABA)	Phytohormones	V	Pbr009529.1	0.871399	0.00466244		-	-	Protein kinase, catalytic domain
(+)-cis,trans-Abscisic acid (ABA)	Phytohormones	V	Pbr012773.1	0.871279	0.0070978		-	-	Drug/metabolite transporter
(+)-cis,trans-Abscisic acid (ABA)	Phytohormones	V	Pbr004891.1	0.871191	0.00213993		-	-	Exostosin-like
(+)-cis,trans-Abscisic acid (ABA)	Phytohormones	V	Pbr027172.1	0.871178	0.00455495		-	-	Domain of unknown function DUF250
(+)-cis,trans-Abscisic acid (ABA)	Phytohormones	V	Pbr009522.1	0.87117	0.00475888		-	-	ABC-1
(+)-cis,trans-Abscisic acid (ABA)	Phytohormones	V	Pbr012091.1	0.871166	0.00323331		-	-	Protein of unknown function DUF593
(+)-cis,trans-Abscisic acid (ABA)	Phytohormones	V	Pbr026764.1	0.871075	0.00407303		-	-	NA
(+)-cis,trans-Abscisic acid (ABA)	Phytohormones	V	Pbr002055.1	0.871021	0.0199269		-	-	Protein of unknown function DUF313
(+)-cis,trans-Abscisic acid (ABA)	Phytohormones	V	Pbr042204.1	0.870986	0.0043113		-	-	Protein kinase, catalytic domain
(+)-cis,trans-Abscisic acid (ABA)	Phytohormones	V	Pbr010597.1	0.870945	0.00440322		-	-	NUDIX hydrolase domain
(+)-cis,trans-Abscisic acid (ABA)	Phytohormones	V	Pbr027018.1	0.870924	0.00599744		-	-	NA
(+)-cis,trans-Abscisic acid (ABA)	Phytohormones	V	Pbr008622.1	0.870708	0.00439091		-	-	Protein of unknown function DUF952
(+)-cis,trans-Abscisic acid (ABA)	Phytohormones	V	Pbr019626.1	0.870532	0.0131926		-	-	Calcium-binding EF-hand
(+)-cis,trans-Abscisic acid (ABA)	Phytohormones	V	Pbr037710.1	0.870409	0.0039222		-	-	Zinc finger, RING-type
(+)-cis,trans-Abscisic acid (ABA)	Phytohormones	V	Pbr026713.1	0.870361	0.00376865		-	-	Protein kinase, catalytic domain
(+)-cis,trans-Abscisic acid (ABA)	Phytohormones	V	Pbr025542.1	0.870292	0.00279114		-	-	C2 calcium/lipid-binding domain, CaLB
(+)-cis,trans-Abscisic acid (ABA)	Phytohormones	V	Pbr017422.1	0.870159	0.00463813		-	-	NA
(+)-cis,trans-Abscisic acid (ABA)	Phytohormones	V	Pbr034660.3	0.870135	0.00388855		-	-	Ras GTPase
(+)-cis,trans-Abscisic acid (ABA)	Phytohormones	V	Pbr029921.1	0.869932	0.00634308		-	-	Proteasome component (PCI) domain
(+)-cis,trans-Abscisic acid (ABA)	Phytohormones	V	Pbr018677.1	0.869928	0.00337527		-	-	Sybindin-like protein
(+)-cis,trans-Abscisic acid (ABA)	Phytohormones	V	Pbr025182.1	0.869876	0.00588301		-	-	Isopenicillin N synthase
(+)-cis,trans-Abscisic acid (ABA)	Phytohormones	V	Pbr035888.1	0.869494	0.00427155		-	-	Aldo/keto reductase
(+)-cis,trans-Abscisic acid (ABA)	Phytohormones	V	Pbr040259.1	0.869403	0.00299605		-	-	AMP-dependent synthetase/ligase
(+)-cis,trans-Abscisic acid (ABA)	Phytohormones	V	Pbr031891.1	0.869311	0.00536437		-	-	Protein of unknown function DUF584
(+)-cis,trans-Abscisic acid (ABA)	Phytohormones	V	Pbr033370.1	0.869095	0.0256423		-	-	NA
(+)-cis,trans-Abscisic acid (ABA)	Phytohormones	V	Pbr014489.2	0.869091	0.0048813		-	-	NA
(+)-cis,trans-Abscisic acid (ABA)	Phytohormones	V	Pbr036181.1	0.868874	0.00871524		-	-	Tetratricopeptide repeat-containing
(+)-cis,trans-Abscisic acid (ABA)	Phytohormones	V	Pbr027154.1	0.868721	0.00504826		-	-	Zinc finger, RING-type
(+)-cis,trans-Abscisic acid (ABA)	Phytohormones	V	Pbr002904.1	0.86855	0.00504872		-	-	Alpha/beta hydrolase fold-1
(+)-cis,trans-Abscisic acid (ABA)	Phytohormones	V	Pbr002514.1	0.868377	0.0102165		-	-	Drug/metabolite transporter
(+)-cis,trans-Abscisic acid (ABA)	Phytohormones	V	Pbr027340.2	0.868264	0.00841846		-	-	NA
(+)-cis,trans-Abscisic acid (ABA)	Phytohormones	V	Pbr034070.1	0.86823	0.00336812		-	-	CS-like domain
(+)-cis,trans-Abscisic acid (ABA)	Phytohormones	V	Pbr023350.1	0.868156	0.00407843		-	-	Calcium-binding EF-hand
(+)-cis,trans-Abscisic acid (ABA)	Phytohormones	V	Pbr026587.1	0.86812	0.00318259		-	-	Rudiment single hybrid motif
(+)-cis,trans-Abscisic acid (ABA)	Phytohormones	V	Pbr041834.1	0.867987	0.00410102		-	-	Calcium-binding EF-hand
(+)-cis,trans-Abscisic acid (ABA)	Phytohormones	V	Pbr007325.1	0.867802	0.00337037		-	-	Protein kinase, catalytic domain
(+)-cis,trans-Abscisic acid (ABA)	Phytohormones	V	Pbr006275.1	0.867789	0.00709918		-	-	Haloacid dehydrogenase/epoxide hydrolase
(+)-cis,trans-Abscisic acid (ABA)	Phytohormones	V	Pbr006174.1	0.867701	0.026168		-	-	Domain of unknown function DUF623
(+)-cis,trans-Abscisic acid (ABA)	Phytohormones	V	Pbr035967.1	0.86734	0.00783587		-	-	Glycosyl transferase, group 1
(+)-cis,trans-Abscisic acid (ABA)	Phytohormones	V	Pbr003243.3	0.867328	0.00238247		-	-	Sodium/calcium exchanger membrane region
(+)-cis,trans-Abscisic acid (ABA)	Phytohormones	V	Pbr006156.1	0.867274	0.00368838		-	-	NA
(+)-cis,trans-Abscisic acid (ABA)	Phytohormones	V	Pbr041074.1	0.867151	0.00905218		-	-	Protein synthesis factor, GTP-binding
(+)-cis,trans-Abscisic acid (ABA)	Phytohormones	V	Pbr029808.1	0.867108	0.0041482		-	-	NA
(+)-cis,trans-Abscisic acid (ABA)	Phytohormones	V	Pbr024776.1	0.867065	0.00466681		-	-	Ubiquitin E2 variant, N-terminal
(+)-cis,trans-Abscisic acid (ABA)	Phytohormones	V	Pbr021955.1	0.866927	0.0382015		-	-	SWIB/MDM2 domain
(+)-cis,trans-Abscisic acid (ABA)	Phytohormones	V	Pbr021662.1	0.866903	0.00276821		-	-	Glycoside hydrolase, carbohydrate-binding
(+)-cis,trans-Abscisic acid (ABA)	Phytohormones	V	Pbr020637.1	0.866604	0.00340774		-	-	Aldehyde dehydrogenase domain
(+)-cis,trans-Abscisic acid (ABA)	Phytohormones	V	Pbr042483.1	0.866594	0.00888716		-	-	Myo-inositol-1-phosphate synthase
(+)-cis,trans-Abscisic acid (ABA)	Phytohormones	V	Pbr027346.1	0.866209	0.0089981		-	-	NA
(+)-cis,trans-Abscisic acid (ABA)	Phytohormones	V	Pbr020491.1	0.86612	0.0259604		-	-	Protein kinase, catalytic domain
(+)-cis,trans-Abscisic acid (ABA)	Phytohormones	V	Pbr008157.1	0.866041	0.00649499		-	-	Camphor resistance CrcB protein
(+)-cis,trans-Abscisic acid (ABA)	Phytohormones	V	Pbr042208.1	0.865591	0.00890621		-	-	Auxin responsive SAUR protein
(+)-cis,trans-Abscisic acid (ABA)	Phytohormones	V	Pbr032927.1	0.865558	0.00531297		-	-	Protein kinase, catalytic domain
(+)-cis,trans-Abscisic acid (ABA)	Phytohormones	V	Pbr000018.1	0.865533	0.0425253		-	-	C2 calcium-dependent membrane targeting
(+)-cis,trans-Abscisic acid (ABA)	Phytohormones	V	Pbr004327.1	0.86552	0.0088767		-	-	IQ motif, EF-hand binding site
(+)-cis,trans-Abscisic acid (ABA)	Phytohormones	V	Pbr004109.1	0.865422	0.00890936		-	-	Remorin, C-terminal
(+)-cis,trans-Abscisic acid (ABA)	Phytohormones	V	Pbr002231.1	0.865404	0.0067759		-	-	D111/G-patch
(+)-cis,trans-Abscisic acid (ABA)	Phytohormones	V	Pbr041613.1	0.865294	0.00720645		-	-	Disease resistance protein
(+)-cis,trans-Abscisic acid (ABA)	Phytohormones	V	Pbr001100.1	0.865259	0.0159743		-	-	Oxoglutarate/iron-dependent oxygenase
(+)-cis,trans-Abscisic acid (ABA)	Phytohormones	V	Pbr004948.1	0.865139	0.00383484		-	-	Ras GTPase
(+)-cis,trans-Abscisic acid (ABA)	Phytohormones	V	Pbr013600.1	0.865137	0.00610582		-	-	Longin
(+)-cis,trans-Abscisic acid (ABA)	Phytohormones	V	Pbr035913.1	0.864756	0.00479843		-	-	Universal stress protein A
(+)-cis,trans-Abscisic acid (ABA)	Phytohormones	V	Pbr014982.1	0.864643	0.00420414		-	-	Vacuolar protein sorting-associated protein
(+)-cis,trans-Abscisic acid (ABA)	Phytohormones	V	Pbr007159.1	0.864433	0.012048		-	-	NA
(+)-cis,trans-Abscisic acid (ABA)	Phytohormones	V	Pbr001404.1	0.864428	0.00360366		-	-	WD40 repeat
(+)-cis,trans-Abscisic acid (ABA)	Phytohormones	V	Pbr007326.1	0.86439	0.0038018		-	-	Protein kinase, catalytic domain
(+)-cis,trans-Abscisic acid (ABA)	Phytohormones	V	Pbr000248.1	0.864296	0.00611306		-	-	Protein kinase, catalytic domain
(+)-cis,trans-Abscisic acid (ABA)	Phytohormones	V	Pbr026512.1	0.864182	0.00630624		-	-	Cupin 1
(+)-cis,trans-Abscisic acid (ABA)	Phytohormones	V	Pbr003014.1	0.86416	0.00363442		-	-	Protein of unknown function DUF827, plant
(+)-cis,trans-Abscisic acid (ABA)	Phytohormones	V	Pbr025357.1	0.86396	0.00403962		-	-	Actin-binding, cofilin/tropomyosin type
(+)-cis,trans-Abscisic acid (ABA)	Phytohormones	V	Pbr006395.1	0.863887	0.00398373		-	-	Zinc finger, RING-type
(+)-cis,trans-Abscisic acid (ABA)	Phytohormones	V	Pbr027198.1	0.863788	0.00523322		-	-	NA
(+)-cis,trans-Abscisic acid (ABA)	Phytohormones	V	Pbr037449.1	0.863689	0.00368918		-	-	NA
(+)-cis,trans-Abscisic acid (ABA)	Phytohormones	V	Pbr005795.1	0.863675	0.00803231		-	-	Zinc finger, RING-type
(+)-cis,trans-Abscisic acid (ABA)	Phytohormones	V	Pbr019868.1	0.863656	0.004949		-	-	Protein of unknown function DUF3511
(+)-cis,trans-Abscisic acid (ABA)	Phytohormones	V	Pbr009655.1	0.863529	0.003658		-	-	NA
(+)-cis,trans-Abscisic acid (ABA)	Phytohormones	V	Pbr006293.1	0.863468	0.00401817		-	-	Dienelactone hydrolase
(+)-cis,trans-Abscisic acid (ABA)	Phytohormones	V	Pbr013129.1	0.863352	0.00372813		-	-	Expansin
(+)-cis,trans-Abscisic acid (ABA)	Phytohormones	V	Pbr020669.1	0.863319	0.00336795		-	-	Zinc finger, RING-type
(+)-cis,trans-Abscisic acid (ABA)	Phytohormones	V	Pbr041869.2	0.863128	0.00655986		-	-	Vesicle transport protein, Got1/SFT2-like
(+)-cis,trans-Abscisic acid (ABA)	Phytohormones	V	Pbr030500.1	0.863107	0.00458315		-	-	ATPase, V1/A1 complex, subunit D
(+)-cis,trans-Abscisic acid (ABA)	Phytohormones	V	Pbr010269.1	0.863089	0.00356631		-	-	Peptidase C14, caspase catalytic
(+)-cis,trans-Abscisic acid (ABA)	Phytohormones	V	Pbr020218.3	0.863055	0.00488546		-	-	Uridine kinase
(+)-cis,trans-Abscisic acid (ABA)	Phytohormones	V	Pbr017336.1	0.863036	0.006123		-	-	NA
(+)-cis,trans-Abscisic acid (ABA)	Phytohormones	V	Pbr033847.1	0.862985	0.00345899		-	-	Protein kinase, catalytic domain
(+)-cis,trans-Abscisic acid (ABA)	Phytohormones	V	Pbr020483.1	0.862673	0.00447324		-	-	Protein kinase, catalytic domain
(+)-cis,trans-Abscisic acid (ABA)	Phytohormones	V	Pbr022999.1	0.862538	0.00487224		-	-	Glycolipid transfer protein domain
(+)-cis,trans-Abscisic acid (ABA)	Phytohormones	V	Pbr011942.1	0.86246	0.00718415		-	-	Prefoldin beta-like
(+)-cis,trans-Abscisic acid (ABA)	Phytohormones	V	Pbr041118.1	0.862422	0.00411652		-	-	NA
(+)-cis,trans-Abscisic acid (ABA)	Phytohormones	V	Pbr023630.1	0.8623	0.00365536		-	-	Tetratricopeptide TPR-1
(+)-cis,trans-Abscisic acid (ABA)	Phytohormones	V	Pbr011098.1	0.86228	0.00467697		-	-	Actin-binding, cofilin/tropomyosin type
(+)-cis,trans-Abscisic acid (ABA)	Phytohormones	V	Pbr026958.1	0.862233	0.00352734		-	-	NA
(+)-cis,trans-Abscisic acid (ABA)	Phytohormones	V	Pbr000006.2	0.862215	0.00376155		-	-	Ras GTPase
(+)-cis,trans-Abscisic acid (ABA)	Phytohormones	V	Pbr032136.1	0.861622	0.00955037		-	-	Chromatin SPT2
(+)-cis,trans-Abscisic acid (ABA)	Phytohormones	V	Pbr026170.1	0.861525	0.00551075		-	-	DNA/RNA-binding protein Alba-like
(+)-cis,trans-Abscisic acid (ABA)	Phytohormones	V	Pbr033512.1	0.861503	0.0181074		-	-	Pentatricopeptide repeat
(+)-cis,trans-Abscisic acid (ABA)	Phytohormones	V	Pbr015534.1	0.86149	0.0492595		-	-	Multi antimicrobial extrusion protein
(+)-cis,trans-Abscisic acid (ABA)	Phytohormones	V	Pbr030616.1	0.861399	0.007061		-	-	NA
(+)-cis,trans-Abscisic acid (ABA)	Phytohormones	V	Pbr022923.1	0.861378	0.00270305		-	-	Peptidase S10, serine carboxypeptidase
(+)-cis,trans-Abscisic acid (ABA)	Phytohormones	V	Pbr006806.1	0.861339	0.00222019		-	-	Protein of unknown function DUF716, TMEM45
(+)-cis,trans-Abscisic acid (ABA)	Phytohormones	V	Pbr014646.1	0.86119	0.0237693		-	-	EGF-like calcium-binding
(+)-cis,trans-Abscisic acid (ABA)	Phytohormones	V	Pbr004715.1	0.861082	0.0055867		-	-	NA
(+)-cis,trans-Abscisic acid (ABA)	Phytohormones	V	Pbr026459.1	0.861041	0.0148239		-	-	Plant disease resistance response protein
(+)-cis,trans-Abscisic acid (ABA)	Phytohormones	V	Pbr014505.1	0.860936	0.0156545		-	-	NA
(+)-cis,trans-Abscisic acid (ABA)	Phytohormones	V	Pbr028562.2	0.860882	0.00481696		-	-	NA
(+)-cis,trans-Abscisic acid (ABA)	Phytohormones	V	Pbr025918.1	0.860818	0.00844325		-	-	Actinin-type, actin-binding, conserved site
(+)-cis,trans-Abscisic acid (ABA)	Phytohormones	V	Pbr029773.1	0.860755	0.0124432		-	-	Nucleic acid-binding, OB-fold-like
(+)-cis,trans-Abscisic acid (ABA)	Phytohormones	V	Pbr027490.1	0.860552	0.00771724		-	-	NA
(+)-cis,trans-Abscisic acid (ABA)	Phytohormones	V	Pbr005169.1	0.860503	0.00284369		-	-	NA
(+)-cis,trans-Abscisic acid (ABA)	Phytohormones	V	Pbr011661.1	0.860353	0.00392074		-	-	NA
(+)-cis,trans-Abscisic acid (ABA)	Phytohormones	V	Pbr008698.1	0.86034	0.00519972		-	-	Peptidase A1
(+)-cis,trans-Abscisic acid (ABA)	Phytohormones	V	Pbr031105.1	0.860156	0.00533725		-	-	Ras GTPase
(+)-cis,trans-Abscisic acid (ABA)	Phytohormones	V	Pbr024786.1	0.860055	0.00485088		-	-	KDPG/KHG aldolase
(+)-cis,trans-Abscisic acid (ABA)	Phytohormones	V	Pbr003617.1	0.860043	0.00764297		-	-	Alcohol dehydrogenase superfamily, zinc-containing
(+)-cis,trans-Abscisic acid (ABA)	Phytohormones	V	Pbr032120.2	0.860014	0.00637481		-	-	Serine hydroxymethyltransferase
(+)-cis,trans-Abscisic acid (ABA)	Phytohormones	V	Pbr021989.1	0.859902	0.00881364		-	-	Peptidase S8/S53, subtilisin/kexin/sedolisin
(+)-cis,trans-Abscisic acid (ABA)	Phytohormones	V	Pbr020812.1	0.859891	0.00568791		-	-	Plant metallothionein, family 15
(+)-cis,trans-Abscisic acid (ABA)	Phytohormones	V	Pbr038502.1	0.859757	0.00371576		-	-	Inositol monophosphatase
(+)-cis,trans-Abscisic acid (ABA)	Phytohormones	V	Pbr001355.1	0.859648	0.00522527		-	-	Acid phosphatase (Class B)
(+)-cis,trans-Abscisic acid (ABA)	Phytohormones	V	Pbr022820.1	0.859415	0.00539946		-	-	Ras GTPase
(+)-cis,trans-Abscisic acid (ABA)	Phytohormones	V	Pbr027606.1	0.859371	0.00518078		-	-	Leucine-rich repeat
(+)-cis,trans-Abscisic acid (ABA)	Phytohormones	V	Pbr039894.1	0.859362	0.00735032		-	-	Protein kinase, catalytic domain
(+)-cis,trans-Abscisic acid (ABA)	Phytohormones	V	Pbr011533.1	0.859231	0.00323921		-	-	Protein kinase, catalytic domain
(+)-cis,trans-Abscisic acid (ABA)	Phytohormones	V	Pbr024369.1	0.859177	0.00592278		-	-	Translation Initiation factor eIF- 4e
(+)-cis,trans-Abscisic acid (ABA)	Phytohormones	V	Pbr017103.1	0.859177	0.00881334		-	-	Histone H2A
(+)-cis,trans-Abscisic acid (ABA)	Phytohormones	V	Pbr001323.1	0.859162	0.00301964		-	-	NA
(+)-cis,trans-Abscisic acid (ABA)	Phytohormones	V	Pbr037059.1	0.859077	0.00529824		-	-	DNA-directed DNA polymerase, family B, exonuclease domain
(+)-cis,trans-Abscisic acid (ABA)	Phytohormones	V	Pbr001066.1	0.859037	0.00516804		-	-	NA
(+)-cis,trans-Abscisic acid (ABA)	Phytohormones	V	Pbr009408.1	0.858983	0.0195772		-	-	Domain of unknown function DUF296
(+)-cis,trans-Abscisic acid (ABA)	Phytohormones	V	Pbr005901.1	0.858847	0.00521027		-	-	Thioredoxin
(+)-cis,trans-Abscisic acid (ABA)	Phytohormones	V	Pbr037144.1	0.858682	0.00708155		-	-	NA
(+)-cis,trans-Abscisic acid (ABA)	Phytohormones	V	Pbr014162.1	0.858366	0.00784716		-	-	NA
(+)-cis,trans-Abscisic acid (ABA)	Phytohormones	V	Pbr032139.1	0.858244	0.0040952		-	-	Amino acid transporter, transmembrane
(+)-cis,trans-Abscisic acid (ABA)	Phytohormones	V	Pbr003906.1	0.85812	0.00568651		-	-	Plant metallothionein, family 15
(+)-cis,trans-Abscisic acid (ABA)	Phytohormones	V	Pbr011242.1	0.858057	0.00704527		-	-	F-box domain, cyclin-like
(+)-cis,trans-Abscisic acid (ABA)	Phytohormones	V	Pbr013844.1	0.857761	0.00546104		-	-	Tetraspanin
(+)-cis,trans-Abscisic acid (ABA)	Phytohormones	V	Pbr014567.1	0.85775	0.0080477		-	-	Haloacid dehydrogenase/epoxide hydrolase
(+)-cis,trans-Abscisic acid (ABA)	Phytohormones	V	Pbr025326.2	0.857748	0.00759474		-	-	F-box domain, cyclin-like
(+)-cis,trans-Abscisic acid (ABA)	Phytohormones	V	Pbr027349.1	0.857615	0.00513456		-	-	NAD-dependent epimerase/dehydratase
(+)-cis,trans-Abscisic acid (ABA)	Phytohormones	V	Pbr031464.1	0.857539	0.00616111		-	-	Zinc finger, RING-type
(+)-cis,trans-Abscisic acid (ABA)	Phytohormones	V	Pbr029648.1	0.85742	0.00413654		-	-	Potassium channel, two pore-domain
(+)-cis,trans-Abscisic acid (ABA)	Phytohormones	V	Pbr004202.1	0.857369	0.0064785		-	-	Transport protein particle (TRAPP) component
(+)-cis,trans-Abscisic acid (ABA)	Phytohormones	V	Pbr028895.1	0.857353	0.00552857		-	-	Ras GTPase
(+)-cis,trans-Abscisic acid (ABA)	Phytohormones	V	Pbr038078.1	0.857227	0.00537041		-	-	Heat shock protein Hsp70
(+)-cis,trans-Abscisic acid (ABA)	Phytohormones	V	Pbr031078.1	0.857071	0.00823202		-	-	BSD
(+)-cis,trans-Abscisic acid (ABA)	Phytohormones	V	Pbr016872.1	0.856986	0.0033206		-	-	BTB/POZ-like
(+)-cis,trans-Abscisic acid (ABA)	Phytohormones	V	Pbr006074.1	0.856877	0.00513565		-	-	Protein kinase, catalytic domain
(+)-cis,trans-Abscisic acid (ABA)	Phytohormones	V	Pbr037830.1	0.856821	0.00722317		-	-	Ribosomal protein S27e
(+)-cis,trans-Abscisic acid (ABA)	Phytohormones	V	Pbr014759.1	0.856764	0.00456235		-	-	Clathrin adaptor, mu subunit, C-terminal
(+)-cis,trans-Abscisic acid (ABA)	Phytohormones	V	Pbr032001.1	0.856686	0.0170102		-	-	F-box domain, cyclin-like
(+)-cis,trans-Abscisic acid (ABA)	Phytohormones	V	Pbr040244.1	0.856622	0.00506052		-	-	Alcohol dehydrogenase superfamily, zinc-containing
(+)-cis,trans-Abscisic acid (ABA)	Phytohormones	V	Pbr012439.1	0.856558	0.00564349		-	-	Cellular retinaldehyde-binding/triple function, C-terminal
(+)-cis,trans-Abscisic acid (ABA)	Phytohormones	V	Pbr021342.1	0.856541	0.0157091		-	-	Berberine/berberine-like
(+)-cis,trans-Abscisic acid (ABA)	Phytohormones	V	Pbr041522.1	0.856524	0.00393485		-	-	Haloacid dehalogenase-like hydrolase
(+)-cis,trans-Abscisic acid (ABA)	Phytohormones	V	Pbr038907.1	0.856521	0.00359159		-	-	NA
(+)-cis,trans-Abscisic acid (ABA)	Phytohormones	V	Pbr017581.1	0.856269	0.00941036		-	-	Protein kinase, catalytic domain
(+)-cis,trans-Abscisic acid (ABA)	Phytohormones	V	Pbr005206.1	0.856267	0.00600221		-	-	Lipid-binding serum glycoprotein, C-terminal
(+)-cis,trans-Abscisic acid (ABA)	Phytohormones	V	Pbr038474.1	0.856165	0.00881402		-	-	NA
(+)-cis,trans-Abscisic acid (ABA)	Phytohormones	V	Pbr041629.2	0.856162	0.00629719		-	-	SCAMP
(+)-cis,trans-Abscisic acid (ABA)	Phytohormones	V	Pbr024569.1	0.856115	0.00537836		-	-	Protein of unknown function DUF248, methyltransferase putative
(+)-cis,trans-Abscisic acid (ABA)	Phytohormones	V	Pbr031461.1	0.856057	0.00677168		-	-	Alcohol dehydrogenase superfamily, zinc-containing
(+)-cis,trans-Abscisic acid (ABA)	Phytohormones	V	Pbr003918.1	0.856016	0.00750497		-	-	Plant metallothionein, family 15
(+)-cis,trans-Abscisic acid (ABA)	Phytohormones	V	Pbr016255.1	0.855811	0.00486451		-	-	NA
(+)-cis,trans-Abscisic acid (ABA)	Phytohormones	V	Pbr029832.1	0.85571	0.00727217		-	-	Protein Transporter, Pam16
(+)-cis,trans-Abscisic acid (ABA)	Phytohormones	V	Pbr016466.1	0.855691	0.00500453		-	-	BTB/POZ-like
(+)-cis,trans-Abscisic acid (ABA)	Phytohormones	V	Pbr012768.1	0.855441	0.0194311		-	-	Protein kinase, catalytic domain
(+)-cis,trans-Abscisic acid (ABA)	Phytohormones	V	Pbr019583.1	0.855346	0.00510382		-	-	NA
(+)-cis,trans-Abscisic acid (ABA)	Phytohormones	V	Pbr016398.1	0.855317	0.0030649		-	-	UDP-glucuronosyl/UDP-glucosyltransferase
(+)-cis,trans-Abscisic acid (ABA)	Phytohormones	V	Pbr014601.1	0.855244	0.00413329		-	-	NA
(+)-cis,trans-Abscisic acid (ABA)	Phytohormones	V	Pbr005571.1	0.855145	0.00315287		-	-	Citrate synthase-like
(+)-cis,trans-Abscisic acid (ABA)	Phytohormones	V	Pbr035910.1	0.855078	0.00460991		-	-	PI31 proteasome regulator
(+)-cis,trans-Abscisic acid (ABA)	Phytohormones	V	Pbr028785.1	0.85484	0.0230436		-	-	Protein of unknown function DUF1218
(+)-cis,trans-Abscisic acid (ABA)	Phytohormones	V	Pbr012122.1	0.854787	0.00559418		-	-	Zinc finger, RING-type
(+)-cis,trans-Abscisic acid (ABA)	Phytohormones	V	Pbr009802.1	0.854653	0.00747454		-	-	ENTH/VHS
(+)-cis,trans-Abscisic acid (ABA)	Phytohormones	V	Pbr010254.1	0.854606	0.00343512		-	-	YTH domain
(+)-cis,trans-Abscisic acid (ABA)	Phytohormones	V	Pbr042897.1	0.854542	0.00632662		-	-	Zinc finger, RING-type
(+)-cis,trans-Abscisic acid (ABA)	Phytohormones	V	Pbr028095.1	0.854261	0.0119785		-	-	Alpha/beta hydrolase fold-1
(+)-cis,trans-Abscisic acid (ABA)	Phytohormones	V	Pbr009920.1	0.854055	0.0147174		-	-	Auxin responsive SAUR protein
(+)-cis,trans-Abscisic acid (ABA)	Phytohormones	V	Pbr036253.1	0.853952	0.0350608		-	-	Leucine-rich repeat, cysteine-containing subtype
(+)-cis,trans-Abscisic acid (ABA)	Phytohormones	V	Pbr041318.2	0.85387	0.00659632		-	-	K Homology
(+)-cis,trans-Abscisic acid (ABA)	Phytohormones	V	Pbr042267.1	0.853808	0.00520664		-	-	Bet v I allergen
(+)-cis,trans-Abscisic acid (ABA)	Phytohormones	V	Pbr008670.1	0.853766	0.00341595		-	-	Uncharacterised protein family UPF0118
(+)-cis,trans-Abscisic acid (ABA)	Phytohormones	V	Pbr035469.1	0.853538	0.0087514		-	-	NA
(+)-cis,trans-Abscisic acid (ABA)	Phytohormones	V	Pbr003547.1	0.853476	0.00439168		-	-	Cellulose synthase
(+)-cis,trans-Abscisic acid (ABA)	Phytohormones	V	Pbr021357.2	0.853276	0.016971		-	-	Protein kinase, catalytic domain
(+)-cis,trans-Abscisic acid (ABA)	Phytohormones	V	Pbr042921.1	0.853212	0.00720919		-	-	Ribosomal protein L18a
(+)-cis,trans-Abscisic acid (ABA)	Phytohormones	V	Pbr041900.2	0.853039	0.0138968		-	-	NA
(+)-cis,trans-Abscisic acid (ABA)	Phytohormones	V	Pbr023107.1	0.852747	0.00542905		-	-	TRAM/LAG1/CLN8 homology domain
(+)-cis,trans-Abscisic acid (ABA)	Phytohormones	V	Pbr034503.1	0.852688	0.00432609		-	-	Protein of unknown function DUF581
(+)-cis,trans-Abscisic acid (ABA)	Phytohormones	V	Pbr001692.2	0.85264	0.00380505		-	-	NA
(+)-cis,trans-Abscisic acid (ABA)	Phytohormones	V	Pbr041868.1	0.852635	0.0186305		-	-	Protein kinase, catalytic domain
(+)-cis,trans-Abscisic acid (ABA)	Phytohormones	V	Pbr037654.1	0.852396	0.00596493		-	-	NA
(+)-cis,trans-Abscisic acid (ABA)	Phytohormones	V	Pbr012608.1	0.85238	0.00651043		-	-	Peptidase A1
(+)-cis,trans-Abscisic acid (ABA)	Phytohormones	V	Pbr005811.1	0.852222	0.00494719		-	-	Glutaredoxin
(+)-cis,trans-Abscisic acid (ABA)	Phytohormones	V	Pbr020238.1	0.852111	0.00824316		-	-	UspA
(+)-cis,trans-Abscisic acid (ABA)	Phytohormones	V	Pbr002753.1	0.851962	0.0211914		-	-	Protein of unknown function DUF914, eukaryotic
(+)-cis,trans-Abscisic acid (ABA)	Phytohormones	V	Pbr035176.1	0.851919	0.00369495		-	-	Nodulin-like
(+)-cis,trans-Abscisic acid (ABA)	Phytohormones	V	Pbr011253.1	0.851792	0.00514078		-	-	Protein kinase, catalytic domain
(+)-cis,trans-Abscisic acid (ABA)	Phytohormones	V	Pbr009240.1	0.851752	0.0076697		-	-	Flavin-containing monooxygenase-like
(+)-cis,trans-Abscisic acid (ABA)	Phytohormones	V	Pbr006413.1	0.851676	0.00593951		-	-	Sec63 domain
(+)-cis,trans-Abscisic acid (ABA)	Phytohormones	V	Pbr019940.1	0.851556	0.005546		-	-	Zinc finger, RING-type
(+)-cis,trans-Abscisic acid (ABA)	Phytohormones	V	Pbr036934.1	0.851052	0.0386179		-	-	NA
(+)-cis,trans-Abscisic acid (ABA)	Phytohormones	V	Pbr031954.1	0.851039	0.0092539		-	-	Oxoglutarate/iron-dependent oxygenase
(+)-cis,trans-Abscisic acid (ABA)	Phytohormones	V	Pbr002190.1	0.851036	0.00950682		-	-	Telomerase activating protein Est1
(+)-cis,trans-Abscisic acid (ABA)	Phytohormones	V	Pbr016113.1	0.850978	0.0048188		-	-	Protein kinase, catalytic domain
(+)-cis,trans-Abscisic acid (ABA)	Phytohormones	V	Pbr012592.1	0.850966	0.00796127		-	-	NA
(+)-cis,trans-Abscisic acid (ABA)	Phytohormones	V	Pbr028072.1	0.850898	0.00563354		-	-	Malate transporter, aliminium toerance
(+)-cis,trans-Abscisic acid (ABA)	Phytohormones	V	Pbr005413.1	0.850846	0.0118079		-	-	Serine hydroxymethyltransferase
(+)-cis,trans-Abscisic acid (ABA)	Phytohormones	V	Pbr034287.1	0.850833	0.00835924		-	-	DNA-dependent ATPase MCM
(+)-cis,trans-Abscisic acid (ABA)	Phytohormones	V	Pbr028353.1	0.850757	0.0049635		-	-	Dihydroorotate dehydrogenase, class 1/ 2
(+)-cis,trans-Abscisic acid (ABA)	Phytohormones	V	Pbr033123.2	0.850643	0.00661997		-	-	Protein of unknown function DUF3527
(+)-cis,trans-Abscisic acid (ABA)	Phytohormones	V	Pbr027273.1	0.850558	0.0109404		-	-	Leucine-rich repeat
(+)-cis,trans-Abscisic acid (ABA)	Phytohormones	V	Pbr005159.1	0.850545	0.0036091		-	-	UBX
(+)-cis,trans-Abscisic acid (ABA)	Phytohormones	V	Pbr008855.1	0.850505	0.00900924		-	-	ATPase, F0 complex, subunit G, mitochondrial
(+)-cis,trans-Abscisic acid (ABA)	Phytohormones	V	Pbr041896.1	0.850206	0.00560121		-	-	Calcium-binding EF-hand
(+)-cis,trans-Abscisic acid (ABA)	Phytohormones	V	Pbr041012.1	0.850181	0.0115473		-	-	WD40 repeat
(+)-cis,trans-Abscisic acid (ABA)	Phytohormones	V	Pbr003826.1	0.850161	0.00476056		-	-	ATP-grasp fold, succinyl-CoA synthetase-type
(+)-cis,trans-Abscisic acid (ABA)	Phytohormones	V	Pbr014937.1	0.850086	0.00774136		-	-	Peptidyl-prolyl cis-trans isomerase, FKBP-type, domain
(+)-cis,trans-Abscisic acid (ABA)	Phytohormones	V	Pbr041456.1	-0.89572	0.00132003		-0.850854	0.00389689	Amine oxidase
(+)-cis,trans-Abscisic acid (ABA)	Phytohormones	V	Pbr014893.1	-0.899582	0.00210686		-0.855614	0.00641736	Alpha/beta hydrolase fold-1
(+)-cis,trans-Abscisic acid (ABA)	Phytohormones	V	Pbr012435.2	-0.895414	0.00167114		-0.856021	0.00248334	Thymidylate synthase
(+)-cis,trans-Abscisic acid (ABA)	Phytohormones	V	Pbr004374.1	-0.906671	0.000615492		-0.85633	0.00345475	Aldo/keto reductase
(+)-cis,trans-Abscisic acid (ABA)	Phytohormones	V	Pbr020044.1	-0.93226	0.000206309		-0.856849	0.00223022	Protein of unknown function DUF2053, membrane
(+)-cis,trans-Abscisic acid (ABA)	Phytohormones	V	Pbr021580.1	-0.920545	0.000924537		-0.857648	0.00490719	Peptidyl-prolyl cis-trans isomerase, cyclophilin-type
(+)-cis,trans-Abscisic acid (ABA)	Phytohormones	V	Pbr020574.2	-0.921843	0.000696139		-0.859218	0.0035627	Signal recognition particle, SRP54 subunit, GTPase
(+)-cis,trans-Abscisic acid (ABA)	Phytohormones	V	Pbr027351.1	-0.865979	0.0024755		-0.860579	0.00194019	Histone H2A
(+)-cis,trans-Abscisic acid (ABA)	Phytohormones	V	Pbr006941.1	-0.883299	0.0014971		-0.861411	0.0065133	NA
(+)-cis,trans-Abscisic acid (ABA)	Phytohormones	V	Pbr001200.1	-0.870151	0.00170912		-0.863218	0.00185939	Domain of unknown function DUF296
(+)-cis,trans-Abscisic acid (ABA)	Phytohormones	V	Pbr016884.1	-0.941296	0.00016491		-0.863496	0.00720231	NA
(+)-cis,trans-Abscisic acid (ABA)	Phytohormones	V	Pbr033651.1	-0.875582	0.00134069		-0.864243	0.0103387	XS domain
(+)-cis,trans-Abscisic acid (ABA)	Phytohormones	V	Pbr040712.1	-0.900822	0.00071317		-0.864315	0.0018206	Ribosomal protein L3
(+)-cis,trans-Abscisic acid (ABA)	Phytohormones	V	Pbr009220.1	-0.889555	0.00114679		-0.865053	0.00219693	FAD linked oxidase, N-terminal
(+)-cis,trans-Abscisic acid (ABA)	Phytohormones	V	Pbr007627.1	-0.91933	0.000318068		-0.865839	0.00183421	Signal recognition particle, SRP54 subunit, GTPase
(+)-cis,trans-Abscisic acid (ABA)	Phytohormones	V	Pbr022405.1	-0.881518	0.0010703		-0.866009	0.00183746	NAD-dependent epimerase/dehydratase
(+)-cis,trans-Abscisic acid (ABA)	Phytohormones	V	Pbr016790.1	-0.897264	0.000670122		-0.867364	0.00197337	Golgin, RAB6-interacting
(+)-cis,trans-Abscisic acid (ABA)	Phytohormones	V	Pbr012273.1	-0.862519	0.0067423		-0.867509	0.00383471	Leucine-rich repeat
(+)-cis,trans-Abscisic acid (ABA)	Phytohormones	V	Pbr016235.1	-0.851089	0.00826621		-0.868455	0.00195207	Transcription factor, SBP-box
(+)-cis,trans-Abscisic acid (ABA)	Phytohormones	V	Pbr008901.1	-0.868776	0.00210728		-0.86935	0.00467033	Gnk2-homologous domain
(+)-cis,trans-Abscisic acid (ABA)	Phytohormones	V	Pbr019878.1	-0.850989	0.00271012		-0.869371	0.0141294	Protein phosphatase 2C, manganese/magnesium aspartate binding site
(+)-cis,trans-Abscisic acid (ABA)	Phytohormones	V	Pbr022193.1	-0.913365	0.00212474		-0.86985	0.0139842	Pollen Ole e 1 allergen/extensin
(+)-cis,trans-Abscisic acid (ABA)	Phytohormones	V	Pbr026617.2	-0.898701	0.000813288		-0.870606	0.00351947	Ribosomal protein L21
(+)-cis,trans-Abscisic acid (ABA)	Phytohormones	V	Pbr006844.1	-0.914204	0.000748016		-0.871005	0.00331268	UDP-glucuronosyl/UDP-glucosyltransferase
(+)-cis,trans-Abscisic acid (ABA)	Phytohormones	V	Pbr030658.1	-0.881571	0.00257935		-0.871168	0.00205919	Ribosomal protein PSRP-3/Ycf65
(+)-cis,trans-Abscisic acid (ABA)	Phytohormones	V	Pbr018949.1	-0.86915	0.0027394		-0.871551	0.00264285	ATPase, AAA-type, core
(+)-cis,trans-Abscisic acid (ABA)	Phytohormones	V	Pbr009562.1	-0.89285	0.000811241		-0.871755	0.00177955	Ferritin
(+)-cis,trans-Abscisic acid (ABA)	Phytohormones	V	Pbr036940.1	-0.895444	0.00111272		-0.871858	0.00375356	Nucleoside diphosphate kinase
(+)-cis,trans-Abscisic acid (ABA)	Phytohormones	V	Pbr021038.1	-0.856174	0.00231839		-0.87274	0.00220789	NA
(+)-cis,trans-Abscisic acid (ABA)	Phytohormones	V	Pbr016713.1	-0.884339	0.00640212		-0.87376	0.00292836	Pectinesterase, catalytic
(+)-cis,trans-Abscisic acid (ABA)	Phytohormones	V	Pbr024919.1	-0.871534	0.00659036		-0.875438	0.00349443	Cys/Met metabolism, pyridoxal phosphate-dependent enzyme
(+)-cis,trans-Abscisic acid (ABA)	Phytohormones	V	Pbr034833.1	-0.862999	0.00282959		-0.875979	0.00297964	Oxidoreductase FAD/NAD(P)-binding
(+)-cis,trans-Abscisic acid (ABA)	Phytohormones	V	Pbr012163.1	-0.853662	0.00685283		-0.876686	0.00529773	Microtubule-associated protein, MAP65/ASE1-type
(+)-cis,trans-Abscisic acid (ABA)	Phytohormones	V	Pbr040396.1	-0.855831	0.00221109		-0.876958	0.0035847	Protein kinase, catalytic domain
(+)-cis,trans-Abscisic acid (ABA)	Phytohormones	V	Pbr034762.1	-0.883734	0.00115558		-0.87732	0.00234363	Ribulose bisphosphate carboxylase, small chain
(+)-cis,trans-Abscisic acid (ABA)	Phytohormones	V	Pbr013655.2	-0.878461	0.00166569		-0.878304	0.00787231	Ribosomal protein L17
(+)-cis,trans-Abscisic acid (ABA)	Phytohormones	V	Pbr023819.1	-0.90414	0.000782662		-0.880326	0.00225815	Photosystem II PsbP, oxygen evolving complex
(+)-cis,trans-Abscisic acid (ABA)	Phytohormones	V	Pbr023897.1	-0.852936	0.00804191		-0.88072	0.00495501	Crotonase, core
(+)-cis,trans-Abscisic acid (ABA)	Phytohormones	V	Pbr007110.1	-0.926028	0.000617335		-0.882904	0.00333943	Peptidase A1
(+)-cis,trans-Abscisic acid (ABA)	Phytohormones	V	Pbr028293.1	-0.873167	0.00220641		-0.883227	0.00140126	Short-chain dehydrogenase/reductase SDR
(+)-cis,trans-Abscisic acid (ABA)	Phytohormones	V	Pbr004708.1	-0.868099	0.00551142		-0.884418	0.00103115	NA
(+)-cis,trans-Abscisic acid (ABA)	Phytohormones	V	Pbr032262.1	-0.927178	0.00186456		-0.884427	0.00311635	Peptidase M1, alanine aminopeptidase/leukotriene A4 hydrolase
(+)-cis,trans-Abscisic acid (ABA)	Phytohormones	V	Pbr010654.1	-0.855325	0.00451768		-0.885642	0.00375327	NA
(+)-cis,trans-Abscisic acid (ABA)	Phytohormones	V	Pbr042745.1	-0.907495	0.000877997		-0.88607	0.00182117	Ribosomal protein L6
(+)-cis,trans-Abscisic acid (ABA)	Phytohormones	V	Pbr035263.1	-0.904129	0.000888208		-0.887289	0.00171742	Ras GTPase
(+)-cis,trans-Abscisic acid (ABA)	Phytohormones	V	Pbr020748.1	-0.872684	0.00308351		-0.888035	0.00128668	ABC transporter, transmembrane domain
(+)-cis,trans-Abscisic acid (ABA)	Phytohormones	V	Pbr039130.1	-0.934012	0.00231635		-0.888533	0.000996295	ssDNA-binding transcriptional regulator
(+)-cis,trans-Abscisic acid (ABA)	Phytohormones	V	Pbr020906.1	-0.859201	0.00538445		-0.88949	0.00417117	Ras small GTPase, Ras type
(+)-cis,trans-Abscisic acid (ABA)	Phytohormones	V	Pbr019819.2	-0.914458	0.000882418		-0.89182	0.00214104	Galactose-binding domain-like
(+)-cis,trans-Abscisic acid (ABA)	Phytohormones	V	Pbr032790.1	-0.88646	0.00217705		-0.892257	0.000823977	Ribokinase
(+)-cis,trans-Abscisic acid (ABA)	Phytohormones	V	Pbr007297.1	-0.860744	0.00240892		-0.893107	0.000838044	Aromatic-ring hydroxylase-like
(+)-cis,trans-Abscisic acid (ABA)	Phytohormones	V	Pbr039808.1	-0.892072	0.00127681		-0.893618	0.00183465	Leucine-rich repeat, ribonuclease inhibitor subtype
(+)-cis,trans-Abscisic acid (ABA)	Phytohormones	V	Pbr008047.1	-0.867685	0.00520824		-0.893772	0.00383306	NA
(+)-cis,trans-Abscisic acid (ABA)	Phytohormones	V	Pbr041174.1	-0.893381	0.00174956		-0.895886	0.00198157	Peptidyl-prolyl cis-trans isomerase, cyclophilin-type
(+)-cis,trans-Abscisic acid (ABA)	Phytohormones	V	Pbr019167.1	-0.865703	0.00400105		-0.89614	0.00225346	Ribosomal protein S17
(+)-cis,trans-Abscisic acid (ABA)	Phytohormones	V	Pbr029293.1	-0.860425	0.00287766		-0.896753	0.000989971	Oxoglutarate/iron-dependent oxygenase
(+)-cis,trans-Abscisic acid (ABA)	Phytohormones	V	Pbr001867.1	-0.883255	0.00185106		-0.897402	0.00117565	Protein synthesis factor, GTP-binding
(+)-cis,trans-Abscisic acid (ABA)	Phytohormones	V	Pbr033766.1	-0.891663	0.00085818		-0.899749	0.00139023	Photosystem II PsbO, manganese-stabilising
(+)-cis,trans-Abscisic acid (ABA)	Phytohormones	V	Pbr031104.1	-0.854878	0.00595108		-0.900274	0.00117765	Pirin, N-terminal
(+)-cis,trans-Abscisic acid (ABA)	Phytohormones	V	Pbr020217.2	-0.884799	0.00282102		-0.901081	0.00173083	Peptidyl-arginine deiminase, Porphyromonas-type
(+)-cis,trans-Abscisic acid (ABA)	Phytohormones	V	Pbr029610.1	-0.895261	0.000825023		-0.901609	0.00119462	Photosystem II PsbP, oxygen evolving complex
(+)-cis,trans-Abscisic acid (ABA)	Phytohormones	V	Pbr024160.1	-0.880633	0.00226606		-0.903522	0.00117638	NA
(+)-cis,trans-Abscisic acid (ABA)	Phytohormones	V	Pbr041885.2	-0.906044	0.00068991		-0.904995	0.000866753	NA
(+)-cis,trans-Abscisic acid (ABA)	Phytohormones	V	Pbr012243.1	-0.902249	0.00111663		-0.907015	0.000585254	NA
(+)-cis,trans-Abscisic acid (ABA)	Phytohormones	V	Pbr022191.1	-0.861369	0.00215795		-0.907511	0.00068764	Pollen Ole e 1 allergen/extensin
(+)-cis,trans-Abscisic acid (ABA)	Phytohormones	V	Pbr031628.1	-0.904829	0.00303373		-0.908371	0.00128294	AIG1
(+)-cis,trans-Abscisic acid (ABA)	Phytohormones	V	Pbr000712.1	-0.856592	0.00317159		-0.908703	0.000612755	Plant disease resistance response protein
(+)-cis,trans-Abscisic acid (ABA)	Phytohormones	V	Pbr022273.1	-0.850308	0.00345508		-0.910562	0.000549402	Tetratricopeptide repeat-containing
(+)-cis,trans-Abscisic acid (ABA)	Phytohormones	V	Pbr000452.1	-0.879455	0.0033365		-0.911262	0.000511703	Magnesium chelatase, ChlI subunit
(+)-cis,trans-Abscisic acid (ABA)	Phytohormones	V	Pbr021654.1	-0.887254	0.00248635		-0.911545	0.000872563	Chlorophyll A-B binding protein, plant
(+)-cis,trans-Abscisic acid (ABA)	Phytohormones	V	Pbr018608.1	-0.918961	0.000892344		-0.912921	0.00102957	Glycoside hydrolase, family 16
(+)-cis,trans-Abscisic acid (ABA)	Phytohormones	V	Pbr025964.1	-0.920441	0.00174341		-0.914493	0.00067016	Tubulin
(+)-cis,trans-Abscisic acid (ABA)	Phytohormones	V	Pbr014939.1	-0.914638	0.000411228		-0.915199	0.000809997	Glycoside hydrolase, family 17
(+)-cis,trans-Abscisic acid (ABA)	Phytohormones	V	Pbr007903.1	-0.877579	0.00268524		-0.92514	0.000688526	Plant peroxidase
(+)-cis,trans-Abscisic acid (ABA)	Phytohormones	V	Pbr033626.1	-0.872936	0.0156468		-0.925246	0.00150764	Acetylornithine/succinylornithine aminotransferase
(+)-cis,trans-Abscisic acid (ABA)	Phytohormones	V	Pbr030370.1	-0.930819	0.00037523		-0.926135	0.000339578	Ribosomal protein L9
(+)-cis,trans-Abscisic acid (ABA)	Phytohormones	V	Pbr030760.1	-0.898328	0.000688422		-0.926222	0.000267335	Argonaute/Dicer protein, PAZ
(+)-cis,trans-Abscisic acid (ABA)	Phytohormones	V	Pbr002563.1	-0.878877	0.00212665		-0.92631	0.000726679	IMP dehydrogenase/GMP reductase
(+)-cis,trans-Abscisic acid (ABA)	Phytohormones	V	Pbr022073.1	-0.875533	0.00193047		-0.930385	0.000213984	Ribosomal protein S12/S23
(+)-cis,trans-Abscisic acid (ABA)	Phytohormones	V	Pbr023783.1	-0.868956	0.00319686		-0.931365	0.000730622	Glycoside hydrolase, family 1
(+)-cis,trans-Abscisic acid (ABA)	Phytohormones	V	Pbr024418.1	-0.861597	0.00331235		-0.931684	0.000388737	Ribosomal protein L7/L12, oligomerisation
(+)-cis,trans-Abscisic acid (ABA)	Phytohormones	V	Pbr017545.1	-0.909086	0.000874303		-0.93284	0.00157415	Enolase
(+)-cis,trans-Abscisic acid (ABA)	Phytohormones	V	Pbr007150.1	-0.866842	0.00850323		-0.934178	0.000722988	Enolase
(+)-cis,trans-Abscisic acid (ABA)	Phytohormones	V	Pbr000561.1	-0.936416	0.000545844		-0.934271	0.00248879	Peptidase S8/S53, subtilisin/kexin/sedolisin
(+)-cis,trans-Abscisic acid (ABA)	Phytohormones	V	Pbr042887.1	-0.914714	0.000965083		-0.934586	0.000506559	Aldo/keto reductase
(+)-cis,trans-Abscisic acid (ABA)	Phytohormones	V	Pbr011493.1	-0.912751	0.000758557		-0.936096	0.000239411	Short-chain dehydrogenase/reductase SDR
(+)-cis,trans-Abscisic acid (ABA)	Phytohormones	V	Pbr004025.1	-0.884914	0.00104424		-0.936878	0.000886305	C2 calcium-dependent membrane targeting
(+)-cis,trans-Abscisic acid (ABA)	Phytohormones	V	Pbr021970.1	-0.939786	0.000276269		-0.946293	0.000188985	ATPase, P-type, H+ transporting proton pump
(+)-cis,trans-Abscisic acid (ABA)	Phytohormones	V	Pbr012008.1	-0.91015	0.000492824		-0.952392	0.000136889	Bet v I allergen
(+)-cis,trans-Abscisic acid (ABA)	Phytohormones	V	Pbr034006.1	-0.912926	0.000420615		-0.954341	0.000542523	Actin-binding, cofilin/tropomyosin type
(+)-cis,trans-Abscisic acid (ABA)	Phytohormones	V	Pbr001124.1	-0.892307	0.000877836		-0.957606	0.000218323	NA
(+)-cis,trans-Abscisic acid (ABA)	Phytohormones	V	Pbr039421.2	-0.850056	0.00377655		-	-	Cell division cycle-associated protein
(+)-cis,trans-Abscisic acid (ABA)	Phytohormones	V	Pbr027886.1	-0.850063	0.0031989		-	-	NA
(+)-cis,trans-Abscisic acid (ABA)	Phytohormones	V	Pbr013561.1	-0.850088	0.00456856		-	-	NA
(+)-cis,trans-Abscisic acid (ABA)	Phytohormones	V	Pbr032201.1	-0.850115	0.01008		-	-	1-aminocyclopropane-1-carboxylate synthase
(+)-cis,trans-Abscisic acid (ABA)	Phytohormones	V	Pbr022510.1	-0.850126	0.00356366		-	-	RNA recognition motif domain
(+)-cis,trans-Abscisic acid (ABA)	Phytohormones	V	Pbr038656.1	-0.850147	0.00636959		-	-	Stress up-regulated Nod 19
(+)-cis,trans-Abscisic acid (ABA)	Phytohormones	V	Pbr002932.1	-0.850318	0.00358773		-	-	K+ potassium transporter
(+)-cis,trans-Abscisic acid (ABA)	Phytohormones	V	Pbr021625.1	-0.850388	0.00356817		-	-	PHF5-like
(+)-cis,trans-Abscisic acid (ABA)	Phytohormones	V	Pbr017543.1	-0.850456	0.00272467		-	-	Ribonuclease H-like
(+)-cis,trans-Abscisic acid (ABA)	Phytohormones	V	Pbr000110.1	-0.850458	0.00335502		-	-	Threonyl/alanyl tRNA synthetase, class II-like, putative editing domain
(+)-cis,trans-Abscisic acid (ABA)	Phytohormones	V	Pbr034940.1	-0.850475	0.0084847		-	-	Generative cell specific-1, HAP2-GCS1
(+)-cis,trans-Abscisic acid (ABA)	Phytohormones	V	Pbr041014.1	-0.85048	0.00405704		-	-	Beta-lactamase-like
(+)-cis,trans-Abscisic acid (ABA)	Phytohormones	V	Pbr030185.1	-0.850552	0.00499828		-	-	Low-density lipoprotein (LDL) receptor class A repeat
(+)-cis,trans-Abscisic acid (ABA)	Phytohormones	V	Pbr028640.1	-0.850572	0.0026285		-	-	Sugar/inositol transporter
(+)-cis,trans-Abscisic acid (ABA)	Phytohormones	V	Pbr015089.1	-0.850598	0.00372401		-	-	Peptidyl-prolyl cis-trans isomerase, FKBP-type, domain
(+)-cis,trans-Abscisic acid (ABA)	Phytohormones	V	Pbr006654.1	-0.850604	0.00259142		-	-	NA
(+)-cis,trans-Abscisic acid (ABA)	Phytohormones	V	Pbr034330.1	-0.850615	0.00303866		-	-	Methyltransferase type 11
(+)-cis,trans-Abscisic acid (ABA)	Phytohormones	V	Pbr035195.1	-0.850615	0.00274926		-	-	NA
(+)-cis,trans-Abscisic acid (ABA)	Phytohormones	V	Pbr038370.1	-0.850624	0.0080302		-	-	NA
(+)-cis,trans-Abscisic acid (ABA)	Phytohormones	V	Pbr027009.1	-0.85063	0.0148552		-	-	Armadillo-type fold
(+)-cis,trans-Abscisic acid (ABA)	Phytohormones	V	Pbr017221.1	-0.850645	0.00342194		-	-	NAD(P)H-quinone oxidoreductase subunit O
(+)-cis,trans-Abscisic acid (ABA)	Phytohormones	V	Pbr036796.1	-0.850648	0.00493897		-	-	Aldo/keto reductase
(+)-cis,trans-Abscisic acid (ABA)	Phytohormones	V	Pbr009023.1	-0.850652	0.00474156		-	-	BRCT
(+)-cis,trans-Abscisic acid (ABA)	Phytohormones	V	Pbr002275.1	-0.850655	0.0036698		-	-	Protein of unknown function DUF581
(+)-cis,trans-Abscisic acid (ABA)	Phytohormones	V	Pbr022700.1	-0.850683	0.00650574		-	-	PAPA-1-like conserved region
(+)-cis,trans-Abscisic acid (ABA)	Phytohormones	V	Pbr035911.2	-0.850707	0.00251924		-	-	NA
(+)-cis,trans-Abscisic acid (ABA)	Phytohormones	V	Pbr010237.1	-0.850716	0.00304833		-	-	Leucine-rich repeat
(+)-cis,trans-Abscisic acid (ABA)	Phytohormones	V	Pbr007120.1	-0.850735	0.00730104		-	-	Histone deacetylase superfamily
(+)-cis,trans-Abscisic acid (ABA)	Phytohormones	V	Pbr008765.1	-0.850739	0.004239		-	-	Nucleotidyl transferase domain
(+)-cis,trans-Abscisic acid (ABA)	Phytohormones	V	Pbr035485.1	-0.850781	0.01163		-	-	WRC
(+)-cis,trans-Abscisic acid (ABA)	Phytohormones	V	Pbr005284.1	-0.850817	0.00558057		-	-	NA
(+)-cis,trans-Abscisic acid (ABA)	Phytohormones	V	Pbr024472.1	-0.850828	0.00247954		-	-	Lipase, GDSL
(+)-cis,trans-Abscisic acid (ABA)	Phytohormones	V	Pbr003642.1	-0.850999	0.00475856		-	-	NA
(+)-cis,trans-Abscisic acid (ABA)	Phytohormones	V	Pbr007670.1	-0.85112	0.0053156		-	-	Target SNARE coiled-coil domain
(+)-cis,trans-Abscisic acid (ABA)	Phytohormones	V	Pbr036236.1	-0.851124	0.00909649		-	-	Protein kinase, catalytic domain
(+)-cis,trans-Abscisic acid (ABA)	Phytohormones	V	Pbr013002.1	-0.851211	0.00418198		-	-	NA
(+)-cis,trans-Abscisic acid (ABA)	Phytohormones	V	Pbr032869.1	-0.851255	0.00975502		-	-	UspA
(+)-cis,trans-Abscisic acid (ABA)	Phytohormones	V	Pbr028370.1	-0.851342	0.00416038		-	-	NA
(+)-cis,trans-Abscisic acid (ABA)	Phytohormones	V	Pbr023625.1	-0.851373	0.00494304		-	-	NA
(+)-cis,trans-Abscisic acid (ABA)	Phytohormones	V	Pbr005576.1	-0.851428	0.00493519		-	-	Protein kinase, catalytic domain
(+)-cis,trans-Abscisic acid (ABA)	Phytohormones	V	Pbr033212.3	-0.851432	0.0033537		-	-	Membrane bound O-acyl transferase, MBOAT
(+)-cis,trans-Abscisic acid (ABA)	Phytohormones	V	Pbr035088.1	-0.8515	0.00583738		-	-	AUX/IAA protein
(+)-cis,trans-Abscisic acid (ABA)	Phytohormones	V	Pbr033389.1	-0.851586	0.00586601		-	-	Cyclin, C-terminal
(+)-cis,trans-Abscisic acid (ABA)	Phytohormones	V	Pbr038777.3	-0.851633	0.00525666		-	-	Protein of unknown function DUF3529
(+)-cis,trans-Abscisic acid (ABA)	Phytohormones	V	Pbr001913.1	-0.851663	0.0251344		-	-	UBX
(+)-cis,trans-Abscisic acid (ABA)	Phytohormones	V	Pbr003104.1	-0.851681	0.00318662		-	-	Protein kinase, catalytic domain
(+)-cis,trans-Abscisic acid (ABA)	Phytohormones	V	Pbr004702.1	-0.851756	0.00651835		-	-	Pectinesterase, catalytic
(+)-cis,trans-Abscisic acid (ABA)	Phytohormones	V	Pbr008934.1	-0.851782	0.00735984		-	-	Inositol polyphosphate-related phosphatase
(+)-cis,trans-Abscisic acid (ABA)	Phytohormones	V	Pbr037485.1	-0.851819	0.00250255		-	-	Homeobox
(+)-cis,trans-Abscisic acid (ABA)	Phytohormones	V	Pbr037615.1	-0.85183	0.00424205		-	-	CCT domain
(+)-cis,trans-Abscisic acid (ABA)	Phytohormones	V	Pbr001695.1	-0.851842	0.00333446		-	-	Nitrogen regulatory protein PII
(+)-cis,trans-Abscisic acid (ABA)	Phytohormones	V	Pbr026721.1	-0.851899	0.00294354		-	-	Protein kinase, catalytic domain
(+)-cis,trans-Abscisic acid (ABA)	Phytohormones	V	Pbr026671.3	-0.851986	0.0155409		-	-	Tetratricopeptide repeat-containing
(+)-cis,trans-Abscisic acid (ABA)	Phytohormones	V	Pbr017006.1	-0.852017	0.00579362		-	-	Toll-Interleukin receptor
(+)-cis,trans-Abscisic acid (ABA)	Phytohormones	V	Pbr040686.1	-0.852054	0.00467175		-	-	ZF-HD homeobox protein, Cys/His-rich dimerisation domain
(+)-cis,trans-Abscisic acid (ABA)	Phytohormones	V	Pbr040000.1	-0.852187	0.00351156		-	-	NA
(+)-cis,trans-Abscisic acid (ABA)	Phytohormones	V	Pbr002774.1	-0.852268	0.0034407		-	-	Adenosine/AMP deaminase
(+)-cis,trans-Abscisic acid (ABA)	Phytohormones	V	Pbr013192.1	-0.852269	0.00404008		-	-	UDP-glucuronosyl/UDP-glucosyltransferase
(+)-cis,trans-Abscisic acid (ABA)	Phytohormones	V	Pbr020584.3	-0.852275	0.00378472		-	-	NA
(+)-cis,trans-Abscisic acid (ABA)	Phytohormones	V	Pbr022741.1	-0.852289	0.00318291		-	-	Glutamine amidotransferase, class-II
(+)-cis,trans-Abscisic acid (ABA)	Phytohormones	V	Pbr000935.1	-0.852344	0.00399281		-	-	N-acetylglucosaminyl transferase component
(+)-cis,trans-Abscisic acid (ABA)	Phytohormones	V	Pbr042484.1	-0.852404	0.00533126		-	-	Protein of unknown function DUF688
(+)-cis,trans-Abscisic acid (ABA)	Phytohormones	V	Pbr037119.1	-0.852451	0.00262554		-	-	Cys/Met metabolism, pyridoxal phosphate-dependent enzyme
(+)-cis,trans-Abscisic acid (ABA)	Phytohormones	V	Pbr001103.1	-0.852564	0.00255471		-	-	Oxoglutarate/iron-dependent oxygenase
(+)-cis,trans-Abscisic acid (ABA)	Phytohormones	V	Pbr009812.1	-0.852583	0.00267167		-	-	Heavy metal transport/detoxification protein
(+)-cis,trans-Abscisic acid (ABA)	Phytohormones	V	Pbr006770.1	-0.852607	0.00763183		-	-	NA
(+)-cis,trans-Abscisic acid (ABA)	Phytohormones	V	Pbr023824.1	-0.852613	0.00459671		-	-	Armadillo-type fold
(+)-cis,trans-Abscisic acid (ABA)	Phytohormones	V	Pbr030793.1	-0.852634	0.00635487		-	-	Bet v I allergen
(+)-cis,trans-Abscisic acid (ABA)	Phytohormones	V	Pbr000022.1	-0.852705	0.00358976		-	-	NA
(+)-cis,trans-Abscisic acid (ABA)	Phytohormones	V	Pbr025798.1	-0.852769	0.00275221		-	-	Inositol polyphosphate-related phosphatase
(+)-cis,trans-Abscisic acid (ABA)	Phytohormones	V	Pbr012316.1	-0.852786	0.00538816		-	-	Poly(A) polymerase, RNA-binding domain
(+)-cis,trans-Abscisic acid (ABA)	Phytohormones	V	Pbr008607.1	-0.852793	0.00316283		-	-	Chlorophyll A-B binding protein, plant
(+)-cis,trans-Abscisic acid (ABA)	Phytohormones	V	Pbr009463.1	-0.852803	0.0104953		-	-	Protein of unknown function DUF620
(+)-cis,trans-Abscisic acid (ABA)	Phytohormones	V	Pbr030205.1	-0.852852	0.00394681		-	-	NA
(+)-cis,trans-Abscisic acid (ABA)	Phytohormones	V	Pbr030472.1	-0.852877	0.00257563		-	-	NA
(+)-cis,trans-Abscisic acid (ABA)	Phytohormones	V	Pbr016196.1	-0.852905	0.0100878		-	-	NA
(+)-cis,trans-Abscisic acid (ABA)	Phytohormones	V	Pbr004060.1	-0.852948	0.00231899		-	-	Pirin, N-terminal
(+)-cis,trans-Abscisic acid (ABA)	Phytohormones	V	Pbr023676.2	-0.852961	0.00868011		-	-	Plant lipid transfer protein/seed storage/trypsin-alpha amylase inhibitor
(+)-cis,trans-Abscisic acid (ABA)	Phytohormones	V	Pbr016590.1	-0.853011	0.00828283		-	-	GDP-fucose protein O-fucosyltransferase
(+)-cis,trans-Abscisic acid (ABA)	Phytohormones	V	Pbr026614.1	-0.853096	0.00900836		-	-	NA
(+)-cis,trans-Abscisic acid (ABA)	Phytohormones	V	Pbr010126.1	-0.853106	0.00447736		-	-	AUX/IAA protein
(+)-cis,trans-Abscisic acid (ABA)	Phytohormones	V	Pbr023998.1	-0.853176	0.00915454		-	-	Pathogenic type III effector avirulence factor Avr cleavage site
(+)-cis,trans-Abscisic acid (ABA)	Phytohormones	V	Pbr031830.1	-0.853178	0.00278006		-	-	Pathogenesis-related transcriptional factor/ERF, DNA-binding
(+)-cis,trans-Abscisic acid (ABA)	Phytohormones	V	Pbr022626.2	-0.853185	0.00264554		-	-	NA
(+)-cis,trans-Abscisic acid (ABA)	Phytohormones	V	Pbr025084.1	-0.853208	0.00295267		-	-	Disease resistance protein
(+)-cis,trans-Abscisic acid (ABA)	Phytohormones	V	Pbr019881.1	-0.853228	0.00254945		-	-	Cyclopropane-fatty-acyl-phospholipid/mycolic acid synthase
(+)-cis,trans-Abscisic acid (ABA)	Phytohormones	V	Pbr008274.1	-0.85324	0.00302122		-	-	Integral membrane protein TerC
(+)-cis,trans-Abscisic acid (ABA)	Phytohormones	V	Pbr030807.1	-0.853261	0.0124819		-	-	NA
(+)-cis,trans-Abscisic acid (ABA)	Phytohormones	V	Pbr005256.1	-0.853344	0.00549264		-	-	Signal transduction response regulator, receiver domain
(+)-cis,trans-Abscisic acid (ABA)	Phytohormones	V	Pbr016875.1	-0.853386	0.00237611		-	-	Peptidase M50
(+)-cis,trans-Abscisic acid (ABA)	Phytohormones	V	Pbr037865.1	-0.853394	0.0028689		-	-	NA
(+)-cis,trans-Abscisic acid (ABA)	Phytohormones	V	Pbr028900.1	-0.853404	0.00665792		-	-	IQ motif, EF-hand binding site
(+)-cis,trans-Abscisic acid (ABA)	Phytohormones	V	Pbr006737.2	-0.853453	0.00432931		-	-	NA
(+)-cis,trans-Abscisic acid (ABA)	Phytohormones	V	Pbr041135.1	-0.853498	0.00267417		-	-	YABBY protein
(+)-cis,trans-Abscisic acid (ABA)	Phytohormones	V	Pbr031571.1	-0.853582	0.00340292		-	-	Short-chain dehydrogenase/reductase SDR
(+)-cis,trans-Abscisic acid (ABA)	Phytohormones	V	Pbr042668.1	-0.853639	0.0264495		-	-	NA
(+)-cis,trans-Abscisic acid (ABA)	Phytohormones	V	Pbr008437.1	-0.853675	0.0099976		-	-	NA
(+)-cis,trans-Abscisic acid (ABA)	Phytohormones	V	Pbr035987.1	-0.853685	0.00601656		-	-	RED-like, C-terminal
(+)-cis,trans-Abscisic acid (ABA)	Phytohormones	V	Pbr011318.1	-0.853707	0.00412837		-	-	Protein kinase, catalytic domain
(+)-cis,trans-Abscisic acid (ABA)	Phytohormones	V	Pbr021078.1	-0.853716	0.00229484		-	-	Photosystem I PsaG/PsaK protein
(+)-cis,trans-Abscisic acid (ABA)	Phytohormones	V	Pbr008449.1	-0.853728	0.00690013		-	-	Short-chain dehydrogenase/reductase SDR
(+)-cis,trans-Abscisic acid (ABA)	Phytohormones	V	Pbr039117.1	-0.853803	0.0050483		-	-	NA
(+)-cis,trans-Abscisic acid (ABA)	Phytohormones	V	Pbr040506.1	-0.853902	0.00896243		-	-	Protein kinase, catalytic domain
(+)-cis,trans-Abscisic acid (ABA)	Phytohormones	V	Pbr005880.1	-0.853928	0.007469		-	-	Protein of unknown function DUF726
(+)-cis,trans-Abscisic acid (ABA)	Phytohormones	V	Pbr037886.1	-0.853975	0.00502295		-	-	Ribosomal protein S13
(+)-cis,trans-Abscisic acid (ABA)	Phytohormones	V	Pbr018501.1	-0.853977	0.00223566		-	-	Threonine dehydratase, C-terminal
(+)-cis,trans-Abscisic acid (ABA)	Phytohormones	V	Pbr033508.2	-0.854013	0.013506		-	-	Amino acid transporter, transmembrane
(+)-cis,trans-Abscisic acid (ABA)	Phytohormones	V	Pbr030062.1	-0.854014	0.00345519		-	-	Protein kinase, catalytic domain
(+)-cis,trans-Abscisic acid (ABA)	Phytohormones	V	Pbr013200.1	-0.854045	0.00615874		-	-	Helix-loop-helix DNA-binding domain
(+)-cis,trans-Abscisic acid (ABA)	Phytohormones	V	Pbr019792.1	-0.854122	0.00414885		-	-	NA
(+)-cis,trans-Abscisic acid (ABA)	Phytohormones	V	Pbr031337.1	-0.854179	0.0027613		-	-	Peptidase A22, presenilin signal peptide
(+)-cis,trans-Abscisic acid (ABA)	Phytohormones	V	Pbr038483.1	-0.854242	0.0046503		-	-	Toll-Interleukin receptor
(+)-cis,trans-Abscisic acid (ABA)	Phytohormones	V	Pbr027276.1	-0.854288	0.00278288		-	-	Leucine-rich repeat
(+)-cis,trans-Abscisic acid (ABA)	Phytohormones	V	Pbr024348.1	-0.854292	0.00380312		-	-	Protein of unknown function DUF677
(+)-cis,trans-Abscisic acid (ABA)	Phytohormones	V	Pbr041573.1	-0.854305	0.00290517		-	-	Protein kinase, catalytic domain
(+)-cis,trans-Abscisic acid (ABA)	Phytohormones	V	Pbr019573.3	-0.854305	0.00567403		-	-	Anticodon-binding
(+)-cis,trans-Abscisic acid (ABA)	Phytohormones	V	Pbr039997.1	-0.854322	0.00274974		-	-	WD40 repeat
(+)-cis,trans-Abscisic acid (ABA)	Phytohormones	V	Pbr004917.1	-0.854332	0.0032987		-	-	NA
(+)-cis,trans-Abscisic acid (ABA)	Phytohormones	V	Pbr014614.1	-0.854371	0.00349829		-	-	NA
(+)-cis,trans-Abscisic acid (ABA)	Phytohormones	V	Pbr009362.1	-0.854376	0.00308312		-	-	Heat shock protein Hsp70
(+)-cis,trans-Abscisic acid (ABA)	Phytohormones	V	Pbr001666.3	-0.854426	0.00331971		-	-	Amine oxidase
(+)-cis,trans-Abscisic acid (ABA)	Phytohormones	V	Pbr032627.1	-0.854431	0.00314605		-	-	Clathrin light chain
(+)-cis,trans-Abscisic acid (ABA)	Phytohormones	V	Pbr022117.1	-0.854464	0.00415463		-	-	NA
(+)-cis,trans-Abscisic acid (ABA)	Phytohormones	V	Pbr027006.1	-0.854488	0.00234538		-	-	Oleosin
(+)-cis,trans-Abscisic acid (ABA)	Phytohormones	V	Pbr009977.1	-0.854518	0.0023133		-	-	3'-5' exonuclease
(+)-cis,trans-Abscisic acid (ABA)	Phytohormones	V	Pbr028977.1	-0.854575	0.00712777		-	-	Protein-tyrosine phosphatase-like, PTPLA
(+)-cis,trans-Abscisic acid (ABA)	Phytohormones	V	Pbr016242.1	-0.854603	0.00346125		-	-	Ribosomal protein S5
(+)-cis,trans-Abscisic acid (ABA)	Phytohormones	V	Pbr013294.1	-0.85463	0.00384276		-	-	NA
(+)-cis,trans-Abscisic acid (ABA)	Phytohormones	V	Pbr002280.1	-0.854646	0.00544732		-	-	Major intrinsic protein
(+)-cis,trans-Abscisic acid (ABA)	Phytohormones	V	Pbr041383.1	-0.85481	0.00798835		-	-	Thioesterase superfamily
(+)-cis,trans-Abscisic acid (ABA)	Phytohormones	V	Pbr031879.1	-0.854882	0.00368071		-	-	IQ motif, EF-hand binding site
(+)-cis,trans-Abscisic acid (ABA)	Phytohormones	V	Pbr010630.1	-0.854889	0.00218988		-	-	Heat shock protein DnaJ, cysteine-rich domain
(+)-cis,trans-Abscisic acid (ABA)	Phytohormones	V	Pbr032430.1	-0.855022	0.00964329		-	-	Heat shock protein DnaJ, N-terminal
(+)-cis,trans-Abscisic acid (ABA)	Phytohormones	V	Pbr039322.2	-0.855068	0.00308759		-	-	Multi antimicrobial extrusion protein
(+)-cis,trans-Abscisic acid (ABA)	Phytohormones	V	Pbr018556.1	-0.855115	0.00275019		-	-	Domain of unknown function DUF250
(+)-cis,trans-Abscisic acid (ABA)	Phytohormones	V	Pbr039901.1	-0.855138	0.00270489		-	-	Transcription factor, TCP
(+)-cis,trans-Abscisic acid (ABA)	Phytohormones	V	Pbr016043.1	-0.855194	0.00235837		-	-	VQ
(+)-cis,trans-Abscisic acid (ABA)	Phytohormones	V	Pbr028046.1	-0.855232	0.00333447		-	-	NAD-dependent epimerase/dehydratase
(+)-cis,trans-Abscisic acid (ABA)	Phytohormones	V	Pbr006285.1	-0.855309	0.00306563		-	-	NA
(+)-cis,trans-Abscisic acid (ABA)	Phytohormones	V	Pbr000264.1	-0.855339	0.00434866		-	-	Phox/Bem1p
(+)-cis,trans-Abscisic acid (ABA)	Phytohormones	V	Pbr035213.1	-0.855374	0.0028939		-	-	NA
(+)-cis,trans-Abscisic acid (ABA)	Phytohormones	V	Pbr009870.1	-0.855463	0.00626692		-	-	NA
(+)-cis,trans-Abscisic acid (ABA)	Phytohormones	V	Pbr029958.1	-0.855505	0.0106216		-	-	14-3-3 protein
(+)-cis,trans-Abscisic acid (ABA)	Phytohormones	V	Pbr033248.2	-0.855642	0.00498598		-	-	NA
(+)-cis,trans-Abscisic acid (ABA)	Phytohormones	V	Pbr021054.1	-0.855667	0.0025649		-	-	Tubulin
(+)-cis,trans-Abscisic acid (ABA)	Phytohormones	V	Pbr033624.1	-0.855699	0.0100193		-	-	NA
(+)-cis,trans-Abscisic acid (ABA)	Phytohormones	V	Pbr001392.1	-0.855732	0.00328453		-	-	NA
(+)-cis,trans-Abscisic acid (ABA)	Phytohormones	V	Pbr030372.1	-0.855777	0.00246591		-	-	Histone H2B
(+)-cis,trans-Abscisic acid (ABA)	Phytohormones	V	Pbr029448.1	-0.855837	0.00299202		-	-	NA
(+)-cis,trans-Abscisic acid (ABA)	Phytohormones	V	Pbr038505.1	-0.855856	0.0213394		-	-	Protein kinase, catalytic domain
(+)-cis,trans-Abscisic acid (ABA)	Phytohormones	V	Pbr007180.1	-0.85588	0.00672607		-	-	Transcription factor, MADS-box
(+)-cis,trans-Abscisic acid (ABA)	Phytohormones	V	Pbr028727.1	-0.855935	0.0132473		-	-	Multicopper oxidase, type 1
(+)-cis,trans-Abscisic acid (ABA)	Phytohormones	V	Pbr028021.1	-0.855942	0.0025072		-	-	Protein of unknown function DUF3527
(+)-cis,trans-Abscisic acid (ABA)	Phytohormones	V	Pbr002634.1	-0.855964	0.00285022		-	-	Ribonuclease III
(+)-cis,trans-Abscisic acid (ABA)	Phytohormones	V	Pbr030705.1	-0.855966	0.00768337		-	-	NA
(+)-cis,trans-Abscisic acid (ABA)	Phytohormones	V	Pbr010141.1	-0.856035	0.00261726		-	-	Zinc finger, RING-type
(+)-cis,trans-Abscisic acid (ABA)	Phytohormones	V	Pbr020851.1	-0.856067	0.00594536		-	-	Histone H2A
(+)-cis,trans-Abscisic acid (ABA)	Phytohormones	V	Pbr023767.1	-0.856083	0.00604468		-	-	Plant lipid transfer protein/Par allergen
(+)-cis,trans-Abscisic acid (ABA)	Phytohormones	V	Pbr016791.1	-0.856134	0.0021774		-	-	NA
(+)-cis,trans-Abscisic acid (ABA)	Phytohormones	V	Pbr032197.1	-0.856176	0.002306		-	-	Protein kinase, catalytic domain
(+)-cis,trans-Abscisic acid (ABA)	Phytohormones	V	Pbr030359.1	-0.856193	0.0211597		-	-	Nodulin-like
(+)-cis,trans-Abscisic acid (ABA)	Phytohormones	V	Pbr019352.2	-0.85621	0.00280589		-	-	Homeobox
(+)-cis,trans-Abscisic acid (ABA)	Phytohormones	V	Pbr040016.1	-0.856232	0.00398345		-	-	NA
(+)-cis,trans-Abscisic acid (ABA)	Phytohormones	V	Pbr035243.1	-0.85624	0.00779403		-	-	NA
(+)-cis,trans-Abscisic acid (ABA)	Phytohormones	V	Pbr037944.1	-0.85627	0.00250094		-	-	Cyclin, C-terminal
(+)-cis,trans-Abscisic acid (ABA)	Phytohormones	V	Pbr015332.1	-0.856281	0.00237865		-	-	Tify
(+)-cis,trans-Abscisic acid (ABA)	Phytohormones	V	Pbr010023.1	-0.856335	0.0063327		-	-	NA
(+)-cis,trans-Abscisic acid (ABA)	Phytohormones	V	Pbr029916.3	-0.856343	0.00363712		-	-	GDP-fucose protein O-fucosyltransferase
(+)-cis,trans-Abscisic acid (ABA)	Phytohormones	V	Pbr007563.1	-0.856381	0.00233907		-	-	Protein of unknown function DUF247, plant
(+)-cis,trans-Abscisic acid (ABA)	Phytohormones	V	Pbr027045.1	-0.856406	0.00225991		-	-	ATPase, P-type, K/Mg/Cd/Cu/Zn/Na/Ca/Na/H-transporter
(+)-cis,trans-Abscisic acid (ABA)	Phytohormones	V	Pbr030201.1	-0.856434	0.00221402		-	-	NA
(+)-cis,trans-Abscisic acid (ABA)	Phytohormones	V	Pbr005328.1	-0.856444	0.00410348		-	-	Heavy metal transport/detoxification protein
(+)-cis,trans-Abscisic acid (ABA)	Phytohormones	V	Pbr042666.1	-0.856457	0.00489297		-	-	Dienelactone hydrolase
(+)-cis,trans-Abscisic acid (ABA)	Phytohormones	V	Pbr018558.1	-0.856484	0.002702		-	-	ATPase-like, ATP-binding domain
(+)-cis,trans-Abscisic acid (ABA)	Phytohormones	V	Pbr029578.1	-0.856486	0.00592642		-	-	NA
(+)-cis,trans-Abscisic acid (ABA)	Phytohormones	V	Pbr015985.1	-0.856519	0.00448744		-	-	Transcription factor, SBP-box
(+)-cis,trans-Abscisic acid (ABA)	Phytohormones	V	Pbr000715.1	-0.856521	0.00596627		-	-	Protein of unknown function DUF716, TMEM45
(+)-cis,trans-Abscisic acid (ABA)	Phytohormones	V	Pbr033040.1	-0.856522	0.00441642		-	-	SANT domain, DNA binding
(+)-cis,trans-Abscisic acid (ABA)	Phytohormones	V	Pbr041365.1	-0.85653	0.00399979		-	-	Ribosomal protein L4/L1e
(+)-cis,trans-Abscisic acid (ABA)	Phytohormones	V	Pbr038897.1	-0.856591	0.00575075		-	-	Phox/Bem1p
(+)-cis,trans-Abscisic acid (ABA)	Phytohormones	V	Pbr027030.1	-0.856632	0.00310964		-	-	C-5 cytosine methyltransferase
(+)-cis,trans-Abscisic acid (ABA)	Phytohormones	V	Pbr032829.1	-0.856655	0.00490984		-	-	RNA polymerase II subunit A
(+)-cis,trans-Abscisic acid (ABA)	Phytohormones	V	Pbr006071.1	-0.856658	0.00564476		-	-	Nucleotidyl transferase domain
(+)-cis,trans-Abscisic acid (ABA)	Phytohormones	V	Pbr013644.1	-0.856674	0.00247102		-	-	Transcription factor GRAS
(+)-cis,trans-Abscisic acid (ABA)	Phytohormones	V	Pbr003364.1	-0.856712	0.00307401		-	-	Rieske [2Fe-2S] iron-sulphur domain
(+)-cis,trans-Abscisic acid (ABA)	Phytohormones	V	Pbr004416.3	-0.856793	0.0191159		-	-	NA
(+)-cis,trans-Abscisic acid (ABA)	Phytohormones	V	Pbr017590.1	-0.8568	0.00247982		-	-	MYB-like
(+)-cis,trans-Abscisic acid (ABA)	Phytohormones	V	Pbr036240.1	-0.856842	0.00269461		-	-	NA
(+)-cis,trans-Abscisic acid (ABA)	Phytohormones	V	Pbr009523.1	-0.856881	0.00224295		-	-	Lipase, GDSL
(+)-cis,trans-Abscisic acid (ABA)	Phytohormones	V	Pbr002996.1	-0.856889	0.00224684		-	-	RNA recognition motif domain
(+)-cis,trans-Abscisic acid (ABA)	Phytohormones	V	Pbr024650.2	-0.856924	0.00320009		-	-	Uncharacterised protein family UPF0016
(+)-cis,trans-Abscisic acid (ABA)	Phytohormones	V	Pbr021732.1	-0.857015	0.00797844		-	-	NA
(+)-cis,trans-Abscisic acid (ABA)	Phytohormones	V	Pbr033157.1	-0.857069	0.00471192		-	-	Kinesin, motor domain
(+)-cis,trans-Abscisic acid (ABA)	Phytohormones	V	Pbr037077.1	-0.857078	0.0035206		-	-	Copper amine oxidase
(+)-cis,trans-Abscisic acid (ABA)	Phytohormones	V	Pbr002511.1	-0.857089	0.00417932		-	-	Domain of unknown function DUF23
(+)-cis,trans-Abscisic acid (ABA)	Phytohormones	V	Pbr004706.1	-0.857102	0.00498836		-	-	Transcription factor, FAR1-related
(+)-cis,trans-Abscisic acid (ABA)	Phytohormones	V	Pbr025179.1	-0.857106	0.00218419		-	-	Kinesin, motor domain
(+)-cis,trans-Abscisic acid (ABA)	Phytohormones	V	Pbr037766.1	-0.857161	0.00510277		-	-	Domain of unknown function DUF250
(+)-cis,trans-Abscisic acid (ABA)	Phytohormones	V	Pbr026287.1	-0.857181	0.00262539		-	-	Alcohol dehydrogenase superfamily, zinc-containing
(+)-cis,trans-Abscisic acid (ABA)	Phytohormones	V	Pbr021391.1	-0.857192	0.020832		-	-	ATPase, P-type, K/Mg/Cd/Cu/Zn/Na/Ca/Na/H-transporter
(+)-cis,trans-Abscisic acid (ABA)	Phytohormones	V	Pbr038526.1	-0.857196	0.0170094		-	-	Aldehyde oxidase/xanthine dehydrogenase, a/b hammerhead
(+)-cis,trans-Abscisic acid (ABA)	Phytohormones	V	Pbr037936.1	-0.857197	0.00460243		-	-	NA
(+)-cis,trans-Abscisic acid (ABA)	Phytohormones	V	Pbr018467.1	-0.857216	0.00622067		-	-	NA
(+)-cis,trans-Abscisic acid (ABA)	Phytohormones	V	Pbr011371.1	-0.857221	0.00308355		-	-	Protein of unknown function DUF620
(+)-cis,trans-Abscisic acid (ABA)	Phytohormones	V	Pbr035660.1	-0.857229	0.0184443		-	-	Protein kinase, catalytic domain
(+)-cis,trans-Abscisic acid (ABA)	Phytohormones	V	Pbr025220.1	-0.857232	0.00282135		-	-	WD40 repeat
(+)-cis,trans-Abscisic acid (ABA)	Phytohormones	V	Pbr037897.1	-0.857285	0.00220128		-	-	Protein kinase, catalytic domain
(+)-cis,trans-Abscisic acid (ABA)	Phytohormones	V	Pbr023585.3	-0.857294	0.00685808		-	-	K Homology
(+)-cis,trans-Abscisic acid (ABA)	Phytohormones	V	Pbr026389.1	-0.857302	0.00566339		-	-	Fcf2 pre-rRNA processing
(+)-cis,trans-Abscisic acid (ABA)	Phytohormones	V	Pbr020698.2	-0.857314	0.00246015		-	-	Kinesin, motor domain
(+)-cis,trans-Abscisic acid (ABA)	Phytohormones	V	Pbr007117.1	-0.857384	0.00238417		-	-	NA
(+)-cis,trans-Abscisic acid (ABA)	Phytohormones	V	Pbr020977.1	-0.857396	0.00525847		-	-	Pectate lyase/Amb allergen
(+)-cis,trans-Abscisic acid (ABA)	Phytohormones	V	Pbr001078.1	-0.857449	0.00256397		-	-	WRC
(+)-cis,trans-Abscisic acid (ABA)	Phytohormones	V	Pbr042681.1	-0.857473	0.00408042		-	-	SAM dependent carboxyl methyltransferase
(+)-cis,trans-Abscisic acid (ABA)	Phytohormones	V	Pbr013936.1	-0.857477	0.00472116		-	-	Dihydrodipicolinate reductase, N-terminal
(+)-cis,trans-Abscisic acid (ABA)	Phytohormones	V	Pbr000627.2	-0.857498	0.00372602		-	-	Cyclin, C-terminal
(+)-cis,trans-Abscisic acid (ABA)	Phytohormones	V	Pbr013809.1	-0.857503	0.0100066		-	-	Aldo/keto reductase
(+)-cis,trans-Abscisic acid (ABA)	Phytohormones	V	Pbr039405.1	-0.857506	0.00541288		-	-	Serine-threonine/tyrosine-protein kinase
(+)-cis,trans-Abscisic acid (ABA)	Phytohormones	V	Pbr011329.1	-0.857512	0.00579169		-	-	Peptidase M50
(+)-cis,trans-Abscisic acid (ABA)	Phytohormones	V	Pbr013395.1	-0.857518	0.00257867		-	-	Ribonuclease H-like
(+)-cis,trans-Abscisic acid (ABA)	Phytohormones	V	Pbr019992.1	-0.85754	0.00222751		-	-	BTB/POZ-like
(+)-cis,trans-Abscisic acid (ABA)	Phytohormones	V	Pbr012319.1	-0.857598	0.00914036		-	-	Amino acid transporter, transmembrane
(+)-cis,trans-Abscisic acid (ABA)	Phytohormones	V	Pbr039851.1	-0.857607	0.00410763		-	-	Cold acclimation WCOR413
(+)-cis,trans-Abscisic acid (ABA)	Phytohormones	V	Pbr012759.1	-0.857652	0.00746189		-	-	Protein kinase, catalytic domain
(+)-cis,trans-Abscisic acid (ABA)	Phytohormones	V	Pbr013991.1	-0.85768	0.00258633		-	-	Serine hydroxymethyltransferase
(+)-cis,trans-Abscisic acid (ABA)	Phytohormones	V	Pbr009547.1	-0.857694	0.00221289		-	-	NA
(+)-cis,trans-Abscisic acid (ABA)	Phytohormones	V	Pbr026859.1	-0.857709	0.00512777		-	-	Heat shock protein DnaJ, N-terminal
(+)-cis,trans-Abscisic acid (ABA)	Phytohormones	V	Pbr039456.1	-0.85772	0.00246665		-	-	N-acetylglucosaminyl phosphatidylinositol deacetylase
(+)-cis,trans-Abscisic acid (ABA)	Phytohormones	V	Pbr019259.1	-0.857723	0.0039785		-	-	Peptidase S1/S6, chymotrypsin/Hap
(+)-cis,trans-Abscisic acid (ABA)	Phytohormones	V	Pbr042764.1	-0.857827	0.00778612		-	-	NA
(+)-cis,trans-Abscisic acid (ABA)	Phytohormones	V	Pbr003808.2	-0.857905	0.00310707		-	-	NA
(+)-cis,trans-Abscisic acid (ABA)	Phytohormones	V	Pbr024920.1	-0.858051	0.00305578		-	-	Haloacid dehydrogenase/epoxide hydrolase
(+)-cis,trans-Abscisic acid (ABA)	Phytohormones	V	Pbr027420.1	-0.858116	0.00497853		-	-	NA
(+)-cis,trans-Abscisic acid (ABA)	Phytohormones	V	Pbr031835.1	-0.858148	0.00215905		-	-	Protein kinase, catalytic domain
(+)-cis,trans-Abscisic acid (ABA)	Phytohormones	V	Pbr012581.1	-0.858219	0.00448799		-	-	NA
(+)-cis,trans-Abscisic acid (ABA)	Phytohormones	V	Pbr030626.1	-0.858224	0.00662095		-	-	Zinc finger, CCHC-type
(+)-cis,trans-Abscisic acid (ABA)	Phytohormones	V	Pbr008208.1	-0.858277	0.00591948		-	-	WD40 repeat
(+)-cis,trans-Abscisic acid (ABA)	Phytohormones	V	Pbr021266.1	-0.858338	0.00511116		-	-	Aspartate/glutamate/uridylate kinase
(+)-cis,trans-Abscisic acid (ABA)	Phytohormones	V	Pbr010521.1	-0.858356	0.00220429		-	-	Leucine-rich repeat
(+)-cis,trans-Abscisic acid (ABA)	Phytohormones	V	Pbr036264.1	-0.85837	0.0022978		-	-	Ankyrin repeat
(+)-cis,trans-Abscisic acid (ABA)	Phytohormones	V	Pbr013246.1	-0.858387	0.00784228		-	-	Helix-loop-helix DNA-binding domain
(+)-cis,trans-Abscisic acid (ABA)	Phytohormones	V	Pbr022786.1	-0.858474	0.00219644		-	-	Zinc finger, B-box
(+)-cis,trans-Abscisic acid (ABA)	Phytohormones	V	Pbr038093.1	-0.858507	0.00527593		-	-	Nodulin-like
(+)-cis,trans-Abscisic acid (ABA)	Phytohormones	V	Pbr004509.1	-0.858545	0.00387973		-	-	Bet v I allergen
(+)-cis,trans-Abscisic acid (ABA)	Phytohormones	V	Pbr001568.2	-0.858548	0.00474904		-	-	Helix-loop-helix DNA-binding domain
(+)-cis,trans-Abscisic acid (ABA)	Phytohormones	V	Pbr038349.1	-0.858611	0.00506911		-	-	Xklp2 targeting protein
(+)-cis,trans-Abscisic acid (ABA)	Phytohormones	V	Pbr003175.1	-0.858753	0.00707126		-	-	Protein of unknown function DUF3119
(+)-cis,trans-Abscisic acid (ABA)	Phytohormones	V	Pbr029757.1	-0.858807	0.00342828		-	-	NA
(+)-cis,trans-Abscisic acid (ABA)	Phytohormones	V	Pbr037870.1	-0.858822	0.00453307		-	-	NA
(+)-cis,trans-Abscisic acid (ABA)	Phytohormones	V	Pbr010359.1	-0.858919	0.010206		-	-	Clp, N-terminal
(+)-cis,trans-Abscisic acid (ABA)	Phytohormones	V	Pbr000008.1	-0.858956	0.00359119		-	-	Glycoside hydrolase, family 17
(+)-cis,trans-Abscisic acid (ABA)	Phytohormones	V	Pbr035960.1	-0.858957	0.00300967		-	-	Oligopeptide transporter
(+)-cis,trans-Abscisic acid (ABA)	Phytohormones	V	Pbr011477.1	-0.858981	0.00295127		-	-	Isochorismate synthase
(+)-cis,trans-Abscisic acid (ABA)	Phytohormones	V	Pbr037183.1	-0.859009	0.00981646		-	-	NA
(+)-cis,trans-Abscisic acid (ABA)	Phytohormones	V	Pbr028633.1	-0.859031	0.00419757		-	-	AMP-dependent synthetase/ligase
(+)-cis,trans-Abscisic acid (ABA)	Phytohormones	V	Pbr029099.1	-0.859042	0.00768797		-	-	Protein phosphatase 2C, manganese/magnesium aspartate binding site
(+)-cis,trans-Abscisic acid (ABA)	Phytohormones	V	Pbr022651.1	-0.859059	0.00379562		-	-	Kinesin, motor domain
(+)-cis,trans-Abscisic acid (ABA)	Phytohormones	V	Pbr020546.1	-0.859086	0.00216407		-	-	Transcription factor, TCP
(+)-cis,trans-Abscisic acid (ABA)	Phytohormones	V	Pbr013869.1	-0.859097	0.00211191		-	-	Helix-loop-helix DNA-binding domain
(+)-cis,trans-Abscisic acid (ABA)	Phytohormones	V	Pbr032495.2	-0.859099	0.00669518		-	-	Beta-lactamase-like
(+)-cis,trans-Abscisic acid (ABA)	Phytohormones	V	Pbr024266.1	-0.859103	0.00257886		-	-	Protein kinase, catalytic domain
(+)-cis,trans-Abscisic acid (ABA)	Phytohormones	V	Pbr026041.1	-0.859145	0.00442554		-	-	Lipase, GDSL
(+)-cis,trans-Abscisic acid (ABA)	Phytohormones	V	Pbr023393.2	-0.859168	0.00207946		-	-	RNA polymerase Rbp10
(+)-cis,trans-Abscisic acid (ABA)	Phytohormones	V	Pbr000861.1	-0.859176	0.00350175		-	-	NA
(+)-cis,trans-Abscisic acid (ABA)	Phytohormones	V	Pbr003280.1	-0.859194	0.00581012		-	-	Leucine-rich repeat
(+)-cis,trans-Abscisic acid (ABA)	Phytohormones	V	Pbr042048.1	-0.859224	0.00295721		-	-	FAD linked oxidase, N-terminal
(+)-cis,trans-Abscisic acid (ABA)	Phytohormones	V	Pbr012165.1	-0.859264	0.0054782		-	-	NA
(+)-cis,trans-Abscisic acid (ABA)	Phytohormones	V	Pbr034244.1	-0.859274	0.00281965		-	-	Drug/metabolite transporter
(+)-cis,trans-Abscisic acid (ABA)	Phytohormones	V	Pbr028514.1	-0.859297	0.0027678		-	-	NA
(+)-cis,trans-Abscisic acid (ABA)	Phytohormones	V	Pbr003538.1	-0.859368	0.00288974		-	-	Armadillo-type fold
(+)-cis,trans-Abscisic acid (ABA)	Phytohormones	V	Pbr027640.1	-0.859378	0.00649075		-	-	Magnesium chelatase, ChlI subunit
(+)-cis,trans-Abscisic acid (ABA)	Phytohormones	V	Pbr013318.1	-0.859419	0.00294834		-	-	Protein of unknown function DUF1645
(+)-cis,trans-Abscisic acid (ABA)	Phytohormones	V	Pbr028560.1	-0.859508	0.00293167		-	-	NA
(+)-cis,trans-Abscisic acid (ABA)	Phytohormones	V	Pbr004083.1	-0.859573	0.00244209		-	-	Zinc finger, RING-type
(+)-cis,trans-Abscisic acid (ABA)	Phytohormones	V	Pbr036356.1	-0.859639	0.00207728		-	-	NA
(+)-cis,trans-Abscisic acid (ABA)	Phytohormones	V	Pbr031993.1	-0.859667	0.0138578		-	-	NA
(+)-cis,trans-Abscisic acid (ABA)	Phytohormones	V	Pbr022957.1	-0.859705	0.00812872		-	-	Plant disease resistance response protein
(+)-cis,trans-Abscisic acid (ABA)	Phytohormones	V	Pbr001868.1	-0.85977	0.00203484		-	-	Drought induced 19/ RING finger protein 114
(+)-cis,trans-Abscisic acid (ABA)	Phytohormones	V	Pbr019872.1	-0.859831	0.00410551		-	-	Peptidyl-prolyl cis-trans isomerase, cyclophilin-type
(+)-cis,trans-Abscisic acid (ABA)	Phytohormones	V	Pbr012861.1	-0.859859	0.00272073		-	-	Ubiquitin-associated/translation elongation factor EF1B, N-terminal
(+)-cis,trans-Abscisic acid (ABA)	Phytohormones	V	Pbr033957.1	-0.859952	0.00403375		-	-	Pentatricopeptide repeat
(+)-cis,trans-Abscisic acid (ABA)	Phytohormones	V	Pbr034866.1	-0.859955	0.00486576		-	-	RNA recognition motif domain
(+)-cis,trans-Abscisic acid (ABA)	Phytohormones	V	Pbr041127.1	-0.860006	0.00261595		-	-	AIG2-like
(+)-cis,trans-Abscisic acid (ABA)	Phytohormones	V	Pbr026663.1	-0.860164	0.00271948		-	-	NA
(+)-cis,trans-Abscisic acid (ABA)	Phytohormones	V	Pbr039719.1	-0.860211	0.0164614		-	-	NADH:ubiquinone oxidoreductase, 17
(+)-cis,trans-Abscisic acid (ABA)	Phytohormones	V	Pbr009389.1	-0.860319	0.00244464		-	-	Actin-like
(+)-cis,trans-Abscisic acid (ABA)	Phytohormones	V	Pbr016456.1	-0.860346	0.00360579		-	-	Photosystem II PsbP, oxygen evolving complex
(+)-cis,trans-Abscisic acid (ABA)	Phytohormones	V	Pbr021117.1	-0.860358	0.00282451		-	-	Cyclin, C-terminal
(+)-cis,trans-Abscisic acid (ABA)	Phytohormones	V	Pbr035932.1	-0.86037	0.0035194		-	-	Fructose-1,6-bisphosphatase class 1/Sedoheputulose-1,7-bisphosphatase
(+)-cis,trans-Abscisic acid (ABA)	Phytohormones	V	Pbr012805.1	-0.860416	0.00212846		-	-	Protein of unknown function DUF247, plant
(+)-cis,trans-Abscisic acid (ABA)	Phytohormones	V	Pbr033449.1	-0.860448	0.00635024		-	-	PDZ/DHR/GLGF
(+)-cis,trans-Abscisic acid (ABA)	Phytohormones	V	Pbr025384.1	-0.860572	0.0114157		-	-	NA
(+)-cis,trans-Abscisic acid (ABA)	Phytohormones	V	Pbr041371.1	-0.860577	0.00626546		-	-	SANT domain, DNA binding
(+)-cis,trans-Abscisic acid (ABA)	Phytohormones	V	Pbr019527.1	-0.860581	0.0119439		-	-	Pescadillo, N-terminal
(+)-cis,trans-Abscisic acid (ABA)	Phytohormones	V	Pbr034661.4	-0.860663	0.0021974		-	-	NA
(+)-cis,trans-Abscisic acid (ABA)	Phytohormones	V	Pbr042753.1	-0.860673	0.00249883		-	-	NAD-dependent epimerase/dehydratase
(+)-cis,trans-Abscisic acid (ABA)	Phytohormones	V	Pbr009270.1	-0.860689	0.00599423		-	-	Toll-Interleukin receptor
(+)-cis,trans-Abscisic acid (ABA)	Phytohormones	V	Pbr013153.1	-0.860773	0.0173123		-	-	Disease resistance protein
(+)-cis,trans-Abscisic acid (ABA)	Phytohormones	V	Pbr011267.1	-0.860796	0.00228031		-	-	NA
(+)-cis,trans-Abscisic acid (ABA)	Phytohormones	V	Pbr026530.3	-0.86084	0.00517028		-	-	UDP-glucose:Glycoprotein Glucosyltransferase
(+)-cis,trans-Abscisic acid (ABA)	Phytohormones	V	Pbr022695.1	-0.86085	0.00789467		-	-	SET domain
(+)-cis,trans-Abscisic acid (ABA)	Phytohormones	V	Pbr042275.1	-0.860869	0.00851583		-	-	Sodium/calcium exchanger membrane region
(+)-cis,trans-Abscisic acid (ABA)	Phytohormones	V	Pbr028017.1	-0.860933	0.00199642		-	-	Protein of unknown function DUF674
(+)-cis,trans-Abscisic acid (ABA)	Phytohormones	V	Pbr019659.1	-0.860942	0.00306583		-	-	Protein kinase, catalytic domain
(+)-cis,trans-Abscisic acid (ABA)	Phytohormones	V	Pbr016304.1	-0.860956	0.00316231		-	-	Phospholipid/glycerol acyltransferase
(+)-cis,trans-Abscisic acid (ABA)	Phytohormones	V	Pbr028749.1	-0.860975	0.00564567		-	-	NA
(+)-cis,trans-Abscisic acid (ABA)	Phytohormones	V	Pbr011141.1	-0.860998	0.0130774		-	-	NA
(+)-cis,trans-Abscisic acid (ABA)	Phytohormones	V	Pbr008768.1	-0.86103	0.00328849		-	-	AUX/IAA protein
(+)-cis,trans-Abscisic acid (ABA)	Phytohormones	V	Pbr025820.1	-0.861038	0.00395341		-	-	ERG2/sigma1 receptor-like
(+)-cis,trans-Abscisic acid (ABA)	Phytohormones	V	Pbr025364.1	-0.861038	0.0024916		-	-	NA
(+)-cis,trans-Abscisic acid (ABA)	Phytohormones	V	Pbr010907.1	-0.861039	0.0018531		-	-	Protein kinase, catalytic domain
(+)-cis,trans-Abscisic acid (ABA)	Phytohormones	V	Pbr010847.1	-0.861056	0.00423342		-	-	FMN-binding split barrel-related
(+)-cis,trans-Abscisic acid (ABA)	Phytohormones	V	Pbr001037.1	-0.861056	0.00637582		-	-	ATPase, AAA+ type, core
(+)-cis,trans-Abscisic acid (ABA)	Phytohormones	V	Pbr029724.1	-0.861114	0.00279066		-	-	Protein of unknown function DUF81
(+)-cis,trans-Abscisic acid (ABA)	Phytohormones	V	Pbr024943.2	-0.861135	0.00276272		-	-	NA
(+)-cis,trans-Abscisic acid (ABA)	Phytohormones	V	Pbr010414.1	-0.861179	0.00898495		-	-	Peptidase M20
(+)-cis,trans-Abscisic acid (ABA)	Phytohormones	V	Pbr042502.1	-0.861196	0.00245884		-	-	Phosphoribosyltransferase
(+)-cis,trans-Abscisic acid (ABA)	Phytohormones	V	Pbr009682.1	-0.861203	0.00209217		-	-	Disease resistance protein
(+)-cis,trans-Abscisic acid (ABA)	Phytohormones	V	Pbr013712.2	-0.861244	0.00363733		-	-	NA
(+)-cis,trans-Abscisic acid (ABA)	Phytohormones	V	Pbr006790.1	-0.861261	0.0065436		-	-	Zinc finger, RING-type
(+)-cis,trans-Abscisic acid (ABA)	Phytohormones	V	Pbr010709.1	-0.861429	0.00356165		-	-	FAD-dependent glycerol-3-phosphate dehydrogenase
(+)-cis,trans-Abscisic acid (ABA)	Phytohormones	V	Pbr017871.1	-0.861487	0.00317836		-	-	Cold acclimation WCOR413
(+)-cis,trans-Abscisic acid (ABA)	Phytohormones	V	Pbr041266.3	-0.861529	0.00335586		-	-	Prenyltransferase/squalene oxidase
(+)-cis,trans-Abscisic acid (ABA)	Phytohormones	V	Pbr029482.1	-0.86158	0.00399416		-	-	Domain of unknown function DUF632
(+)-cis,trans-Abscisic acid (ABA)	Phytohormones	V	Pbr024913.1	-0.861589	0.0063114		-	-	Cyclin, C-terminal
(+)-cis,trans-Abscisic acid (ABA)	Phytohormones	V	Pbr034842.1	-0.861671	0.00325775		-	-	NA
(+)-cis,trans-Abscisic acid (ABA)	Phytohormones	V	Pbr035740.1	-0.861693	0.00453983		-	-	Protein phosphatase 2C-like
(+)-cis,trans-Abscisic acid (ABA)	Phytohormones	V	Pbr040280.1	-0.8617	0.00330004		-	-	Cyclin, C-terminal
(+)-cis,trans-Abscisic acid (ABA)	Phytohormones	V	Pbr039720.1	-0.861711	0.0143143		-	-	Protein of unknown function DUF584
(+)-cis,trans-Abscisic acid (ABA)	Phytohormones	V	Pbr015536.1	-0.861742	0.00933105		-	-	Pectinesterase, catalytic
(+)-cis,trans-Abscisic acid (ABA)	Phytohormones	V	Pbr038893.1	-0.861763	0.00308425		-	-	Oxoglutarate/iron-dependent oxygenase
(+)-cis,trans-Abscisic acid (ABA)	Phytohormones	V	Pbr010322.1	-0.861805	0.00952619		-	-	CCAAT-binding transcription factor, subunit B
(+)-cis,trans-Abscisic acid (ABA)	Phytohormones	V	Pbr024592.1	-0.861828	0.0018547		-	-	GDP-fucose protein O-fucosyltransferase
(+)-cis,trans-Abscisic acid (ABA)	Phytohormones	V	Pbr016219.1	-0.861832	0.00256005		-	-	Drought induced 19/ RING finger protein 114
(+)-cis,trans-Abscisic acid (ABA)	Phytohormones	V	Pbr036606.1	-0.86186	0.00240874		-	-	Methyltransferase type 11
(+)-cis,trans-Abscisic acid (ABA)	Phytohormones	V	Pbr010957.1	-0.861884	0.00458472		-	-	Protein kinase, catalytic domain
(+)-cis,trans-Abscisic acid (ABA)	Phytohormones	V	Pbr033096.1	-0.861897	0.00434769		-	-	Aspartyl/glutamyl-tRNA amidotransferase subunit B-related
(+)-cis,trans-Abscisic acid (ABA)	Phytohormones	V	Pbr017655.1	-0.861941	0.00436847		-	-	Kinesin, motor domain
(+)-cis,trans-Abscisic acid (ABA)	Phytohormones	V	Pbr033249.1	-0.861945	0.00238252		-	-	Pyridine nucleotide-disulphide oxidoreductase, NAD-binding region
(+)-cis,trans-Abscisic acid (ABA)	Phytohormones	V	Pbr009269.1	-0.861967	0.00830839		-	-	Protein kinase, catalytic domain
(+)-cis,trans-Abscisic acid (ABA)	Phytohormones	V	Pbr042485.2	-0.861988	0.00719746		-	-	Pentatricopeptide repeat
(+)-cis,trans-Abscisic acid (ABA)	Phytohormones	V	Pbr037339.1	-0.861996	0.00214801		-	-	Protein synthesis factor, GTP-binding
(+)-cis,trans-Abscisic acid (ABA)	Phytohormones	V	Pbr039805.1	-0.862011	0.00758578		-	-	Ribosomal protein S8
(+)-cis,trans-Abscisic acid (ABA)	Phytohormones	V	Pbr000123.1	-0.862036	0.0202244		-	-	Peptidase A1
(+)-cis,trans-Abscisic acid (ABA)	Phytohormones	V	Pbr004402.1	-0.862113	0.00249375		-	-	Rubredoxin-type Fe(Cys)4 protein
(+)-cis,trans-Abscisic acid (ABA)	Phytohormones	V	Pbr036643.1	-0.862185	0.00246676		-	-	NA
(+)-cis,trans-Abscisic acid (ABA)	Phytohormones	V	Pbr038415.1	-0.862192	0.00621904		-	-	Protein kinase, catalytic domain
(+)-cis,trans-Abscisic acid (ABA)	Phytohormones	V	Pbr038672.1	-0.86225	0.002011		-	-	Protein kinase, catalytic domain
(+)-cis,trans-Abscisic acid (ABA)	Phytohormones	V	Pbr026381.1	-0.862251	0.00438149		-	-	IQ motif, EF-hand binding site
(+)-cis,trans-Abscisic acid (ABA)	Phytohormones	V	Pbr004704.1	-0.862294	0.0122364		-	-	NA
(+)-cis,trans-Abscisic acid (ABA)	Phytohormones	V	Pbr021289.1	-0.862319	0.0173229		-	-	Protein phosphatase 2A, regulatory B subunit, B56
(+)-cis,trans-Abscisic acid (ABA)	Phytohormones	V	Pbr003366.1	-0.862334	0.00335073		-	-	Rieske [2Fe-2S] iron-sulphur domain
(+)-cis,trans-Abscisic acid (ABA)	Phytohormones	V	Pbr030218.1	-0.862339	0.00229655		-	-	Protein kinase, catalytic domain
(+)-cis,trans-Abscisic acid (ABA)	Phytohormones	V	Pbr041453.1	-0.862341	0.00401064		-	-	Zinc finger, GATA-type
(+)-cis,trans-Abscisic acid (ABA)	Phytohormones	V	Pbr018500.1	-0.86237	0.00233193		-	-	Serine/threonine dehydratase, pyridoxal-phosphate-binding site
(+)-cis,trans-Abscisic acid (ABA)	Phytohormones	V	Pbr020093.1	-0.862392	0.00584297		-	-	NA
(+)-cis,trans-Abscisic acid (ABA)	Phytohormones	V	Pbr000849.1	-0.862419	0.00922978		-	-	Oligopeptide transporter
(+)-cis,trans-Abscisic acid (ABA)	Phytohormones	V	Pbr040942.1	-0.862504	0.00732634		-	-	NA
(+)-cis,trans-Abscisic acid (ABA)	Phytohormones	V	Pbr022055.2	-0.862537	0.00226417		-	-	DNA-binding SAP
(+)-cis,trans-Abscisic acid (ABA)	Phytohormones	V	Pbr018094.1	-0.862539	0.00821505		-	-	Ionotropic glutamate receptor
(+)-cis,trans-Abscisic acid (ABA)	Phytohormones	V	Pbr020143.1	-0.862554	0.0094189		-	-	Heat shock protein DnaJ, N-terminal
(+)-cis,trans-Abscisic acid (ABA)	Phytohormones	V	Pbr030463.1	-0.862607	0.00454031		-	-	Zinc finger, RING-type
(+)-cis,trans-Abscisic acid (ABA)	Phytohormones	V	Pbr034794.1	-0.862636	0.0025418		-	-	Protein phosphatase 2C, manganese/magnesium aspartate binding site
(+)-cis,trans-Abscisic acid (ABA)	Phytohormones	V	Pbr035199.1	-0.862716	0.00246873		-	-	Alpha/beta hydrolase fold-1
(+)-cis,trans-Abscisic acid (ABA)	Phytohormones	V	Pbr040994.1	-0.862717	0.00651724		-	-	Cytochrome P450
(+)-cis,trans-Abscisic acid (ABA)	Phytohormones	V	Pbr040831.1	-0.862726	0.00622515		-	-	Conserved oligomeric complex COG6
(+)-cis,trans-Abscisic acid (ABA)	Phytohormones	V	Pbr022553.1	-0.862757	0.0020077		-	-	Domain of unknown function DUF632
(+)-cis,trans-Abscisic acid (ABA)	Phytohormones	V	Pbr034873.1	-0.862764	0.00212892		-	-	Aldehyde dehydrogenase domain
(+)-cis,trans-Abscisic acid (ABA)	Phytohormones	V	Pbr027203.1	-0.862822	0.00276426		-	-	Nucleoside diphosphate kinase
(+)-cis,trans-Abscisic acid (ABA)	Phytohormones	V	Pbr028582.1	-0.862871	0.00187973		-	-	UDP-glucuronosyl/UDP-glucosyltransferase
(+)-cis,trans-Abscisic acid (ABA)	Phytohormones	V	Pbr011225.1	-0.862993	0.0166645		-	-	Zinc finger, CCCH-type
(+)-cis,trans-Abscisic acid (ABA)	Phytohormones	V	Pbr006914.1	-0.863043	0.00224655		-	-	RNA recognition motif domain
(+)-cis,trans-Abscisic acid (ABA)	Phytohormones	V	Pbr020718.1	-0.863058	0.00180803		-	-	Protein kinase, catalytic domain
(+)-cis,trans-Abscisic acid (ABA)	Phytohormones	V	Pbr013049.1	-0.863112	0.00631316		-	-	Protein kinase, catalytic domain
(+)-cis,trans-Abscisic acid (ABA)	Phytohormones	V	Pbr042538.1	-0.863242	0.0131292		-	-	NA
(+)-cis,trans-Abscisic acid (ABA)	Phytohormones	V	Pbr014223.1	-0.863318	0.0020013		-	-	Protein kinase, catalytic domain
(+)-cis,trans-Abscisic acid (ABA)	Phytohormones	V	Pbr024319.1	-0.86336	0.00459693		-	-	Transcription factor GRAS
(+)-cis,trans-Abscisic acid (ABA)	Phytohormones	V	Pbr029873.1	-0.863383	0.0125792		-	-	Aminotransferases, class-I, pyridoxal-phosphate-binding site
(+)-cis,trans-Abscisic acid (ABA)	Phytohormones	V	Pbr022935.1	-0.863383	0.00540419		-	-	RNA recognition motif domain
(+)-cis,trans-Abscisic acid (ABA)	Phytohormones	V	Pbr004313.1	-0.863418	0.00561854		-	-	Metallo-dependent phosphatase
(+)-cis,trans-Abscisic acid (ABA)	Phytohormones	V	Pbr011683.2	-0.863423	0.00339834		-	-	Kinesin, motor domain
(+)-cis,trans-Abscisic acid (ABA)	Phytohormones	V	Pbr029466.1	-0.86345	0.00309028		-	-	Calcium-binding EF-hand
(+)-cis,trans-Abscisic acid (ABA)	Phytohormones	V	Pbr011525.1	-0.863501	0.00470712		-	-	Helix-loop-helix DNA-binding domain
(+)-cis,trans-Abscisic acid (ABA)	Phytohormones	V	Pbr009095.1	-0.863533	0.0021771		-	-	NA
(+)-cis,trans-Abscisic acid (ABA)	Phytohormones	V	Pbr004136.1	-0.863541	0.00180425		-	-	NA
(+)-cis,trans-Abscisic acid (ABA)	Phytohormones	V	Pbr039625.1	-0.863576	0.00460721		-	-	NA
(+)-cis,trans-Abscisic acid (ABA)	Phytohormones	V	Pbr022018.1	-0.86364	0.00536068		-	-	NA
(+)-cis,trans-Abscisic acid (ABA)	Phytohormones	V	Pbr040679.1	-0.863654	0.00236997		-	-	Protein kinase, catalytic domain
(+)-cis,trans-Abscisic acid (ABA)	Phytohormones	V	Pbr001819.1	-0.863713	0.00245739		-	-	NUDIX hydrolase domain
(+)-cis,trans-Abscisic acid (ABA)	Phytohormones	V	Pbr018861.1	-0.863757	0.00642299		-	-	Sulphate adenylyltransferase
(+)-cis,trans-Abscisic acid (ABA)	Phytohormones	V	Pbr031068.1	-0.863778	0.00175619		-	-	Dienelactone hydrolase
(+)-cis,trans-Abscisic acid (ABA)	Phytohormones	V	Pbr012927.1	-0.863789	0.0132912		-	-	Putative harbinger transposase-derived nuclease
(+)-cis,trans-Abscisic acid (ABA)	Phytohormones	V	Pbr000573.1	-0.863795	0.00604584		-	-	ABC transporter, transmembrane domain
(+)-cis,trans-Abscisic acid (ABA)	Phytohormones	V	Pbr024544.4	-0.863798	0.00425061		-	-	Protein of unknown function DUF652
(+)-cis,trans-Abscisic acid (ABA)	Phytohormones	V	Pbr019966.1	-0.863817	0.00287856		-	-	Metallo-dependent phosphatase
(+)-cis,trans-Abscisic acid (ABA)	Phytohormones	V	Pbr039647.1	-0.863977	0.00370557		-	-	NA
(+)-cis,trans-Abscisic acid (ABA)	Phytohormones	V	Pbr037788.1	-0.864011	0.0208815		-	-	Peptidase A1
(+)-cis,trans-Abscisic acid (ABA)	Phytohormones	V	Pbr038578.1	-0.86402	0.0112557		-	-	Glycoside hydrolase, family 9
(+)-cis,trans-Abscisic acid (ABA)	Phytohormones	V	Pbr011053.1	-0.864117	0.00324474		-	-	Lecithin:cholesterol acyltransferase
(+)-cis,trans-Abscisic acid (ABA)	Phytohormones	V	Pbr031363.1	-0.864151	0.0194446		-	-	Pseudouridine synthase/archaeosine transglycosylase
(+)-cis,trans-Abscisic acid (ABA)	Phytohormones	V	Pbr012106.1	-0.864151	0.00175832		-	-	Gnk2-homologous domain
(+)-cis,trans-Abscisic acid (ABA)	Phytohormones	V	Pbr042631.1	-0.864163	0.00625404		-	-	Protein of unknown function DUF594
(+)-cis,trans-Abscisic acid (ABA)	Phytohormones	V	Pbr009249.1	-0.864181	0.00763292		-	-	Protein kinase, catalytic domain
(+)-cis,trans-Abscisic acid (ABA)	Phytohormones	V	Pbr015218.1	-0.8642	0.00501531		-	-	Cytochrome P450
(+)-cis,trans-Abscisic acid (ABA)	Phytohormones	V	Pbr038917.1	-0.864229	0.00211208		-	-	NA
(+)-cis,trans-Abscisic acid (ABA)	Phytohormones	V	Pbr038940.1	-0.864239	0.00187604		-	-	NA
(+)-cis,trans-Abscisic acid (ABA)	Phytohormones	V	Pbr011676.1	-0.864293	0.001913		-	-	NA
(+)-cis,trans-Abscisic acid (ABA)	Phytohormones	V	Pbr037252.1	-0.864352	0.00281387		-	-	Glutathione S-transferase, N-terminal
(+)-cis,trans-Abscisic acid (ABA)	Phytohormones	V	Pbr030815.1	-0.864382	0.00234757		-	-	Armadillo-type fold
(+)-cis,trans-Abscisic acid (ABA)	Phytohormones	V	Pbr016627.1	-0.864386	0.00264387		-	-	Protein kinase, catalytic domain
(+)-cis,trans-Abscisic acid (ABA)	Phytohormones	V	Pbr019018.1	-0.864406	0.00193376		-	-	BTB/POZ-like
(+)-cis,trans-Abscisic acid (ABA)	Phytohormones	V	Pbr023119.1	-0.864414	0.00435504		-	-	DNA-binding WRKY
(+)-cis,trans-Abscisic acid (ABA)	Phytohormones	V	Pbr030939.1	-0.864416	0.00332466		-	-	Calcium-binding EF-hand
(+)-cis,trans-Abscisic acid (ABA)	Phytohormones	V	Pbr031101.1	-0.864464	0.00605395		-	-	Protein kinase, catalytic domain
(+)-cis,trans-Abscisic acid (ABA)	Phytohormones	V	Pbr022099.1	-0.864478	0.00359674		-	-	Ribosomal protein S8e, conserved site
(+)-cis,trans-Abscisic acid (ABA)	Phytohormones	V	Pbr023841.1	-0.864483	0.00313185		-	-	Actin-like
(+)-cis,trans-Abscisic acid (ABA)	Phytohormones	V	Pbr030855.1	-0.86453	0.0060412		-	-	Glycosyl transferase, family 8
(+)-cis,trans-Abscisic acid (ABA)	Phytohormones	V	Pbr023376.1	-0.864531	0.00265807		-	-	NA
(+)-cis,trans-Abscisic acid (ABA)	Phytohormones	V	Pbr025917.1	-0.864539	0.00632719		-	-	SWIB/MDM2 domain
(+)-cis,trans-Abscisic acid (ABA)	Phytohormones	V	Pbr031040.1	-0.864539	0.00237269		-	-	GTP-binding protein, HSR1-related
(+)-cis,trans-Abscisic acid (ABA)	Phytohormones	V	Pbr019806.1	-0.864575	0.00174628		-	-	Glycoside hydrolase, family 10
(+)-cis,trans-Abscisic acid (ABA)	Phytohormones	V	Pbr003457.1	-0.864582	0.00176916		-	-	Endosulphine
(+)-cis,trans-Abscisic acid (ABA)	Phytohormones	V	Pbr002282.1	-0.86463	0.0048177		-	-	NA
(+)-cis,trans-Abscisic acid (ABA)	Phytohormones	V	Pbr024475.1	-0.864637	0.00490573		-	-	NA
(+)-cis,trans-Abscisic acid (ABA)	Phytohormones	V	Pbr025851.1	-0.86479	0.00337987		-	-	NA
(+)-cis,trans-Abscisic acid (ABA)	Phytohormones	V	Pbr016095.1	-0.8648	0.00198019		-	-	Domain of unknown function DUF641, plant
(+)-cis,trans-Abscisic acid (ABA)	Phytohormones	V	Pbr011964.1	-0.864894	0.00729892		-	-	Bromodomain
(+)-cis,trans-Abscisic acid (ABA)	Phytohormones	V	Pbr001331.1	-0.864923	0.00256033		-	-	NA
(+)-cis,trans-Abscisic acid (ABA)	Phytohormones	V	Pbr000214.1	-0.864927	0.00240264		-	-	Protein of unknown function DUF573
(+)-cis,trans-Abscisic acid (ABA)	Phytohormones	V	Pbr035577.1	-0.864958	0.00403427		-	-	RNA-binding, CRM domain
(+)-cis,trans-Abscisic acid (ABA)	Phytohormones	V	Pbr022740.1	-0.864967	0.00409607		-	-	Zinc finger, C2H2-type matrin
(+)-cis,trans-Abscisic acid (ABA)	Phytohormones	V	Pbr004595.1	-0.864973	0.00200074		-	-	NB-ARC
(+)-cis,trans-Abscisic acid (ABA)	Phytohormones	V	Pbr020410.1	-0.864977	0.00283576		-	-	Homeodomain-like
(+)-cis,trans-Abscisic acid (ABA)	Phytohormones	V	Pbr003652.1	-0.865008	0.00510807		-	-	KIP1-like
(+)-cis,trans-Abscisic acid (ABA)	Phytohormones	V	Pbr040891.1	-0.865056	0.00181533		-	-	Tubby, C-terminal
(+)-cis,trans-Abscisic acid (ABA)	Phytohormones	V	Pbr033612.1	-0.865227	0.00240732		-	-	Protein kinase, catalytic domain
(+)-cis,trans-Abscisic acid (ABA)	Phytohormones	V	Pbr039172.1	-0.86523	0.00313399		-	-	NA
(+)-cis,trans-Abscisic acid (ABA)	Phytohormones	V	Pbr035862.1	-0.865235	0.00412569		-	-	NA
(+)-cis,trans-Abscisic acid (ABA)	Phytohormones	V	Pbr019922.1	-0.865242	0.00180462		-	-	G-protein-coupled receptor, GCR1 putative
(+)-cis,trans-Abscisic acid (ABA)	Phytohormones	V	Pbr027210.1	-0.865286	0.00192224		-	-	NA
(+)-cis,trans-Abscisic acid (ABA)	Phytohormones	V	Pbr020900.1	-0.865304	0.00377015		-	-	K Homology
(+)-cis,trans-Abscisic acid (ABA)	Phytohormones	V	Pbr000259.1	-0.865333	0.0039259		-	-	S-locus glycoprotein
(+)-cis,trans-Abscisic acid (ABA)	Phytohormones	V	Pbr002859.1	-0.865341	0.0026433		-	-	DNA helicase, UvrD/REP type
(+)-cis,trans-Abscisic acid (ABA)	Phytohormones	V	Pbr016885.1	-0.865395	0.00208549		-	-	NA
(+)-cis,trans-Abscisic acid (ABA)	Phytohormones	V	Pbr005166.1	-0.865398	0.00275484		-	-	Xanthine/uracil/vitamin C permease
(+)-cis,trans-Abscisic acid (ABA)	Phytohormones	V	Pbr023941.1	-0.865424	0.00287062		-	-	Ribosomal protein S12/S23
(+)-cis,trans-Abscisic acid (ABA)	Phytohormones	V	Pbr030539.1	-0.8655	0.00250225		-	-	Plectin/S10, N-terminal
(+)-cis,trans-Abscisic acid (ABA)	Phytohormones	V	Pbr011223.1	-0.865512	0.00199716		-	-	GTP-binding protein, HSR1-related
(+)-cis,trans-Abscisic acid (ABA)	Phytohormones	V	Pbr024316.1	-0.86553	0.00186584		-	-	Adenylylsulphate kinase, C-terminal
(+)-cis,trans-Abscisic acid (ABA)	Phytohormones	V	Pbr020079.1	-0.86566	0.00674785		-	-	No apical meristem (NAM) protein
(+)-cis,trans-Abscisic acid (ABA)	Phytohormones	V	Pbr039450.1	-0.865698	0.00232823		-	-	Ribosomal protein L29
(+)-cis,trans-Abscisic acid (ABA)	Phytohormones	V	Pbr024819.1	-0.865718	0.00230578		-	-	Domain of unknown function DUF632
(+)-cis,trans-Abscisic acid (ABA)	Phytohormones	V	Pbr024761.1	-0.865781	0.00464405		-	-	MATH
(+)-cis,trans-Abscisic acid (ABA)	Phytohormones	V	Pbr020690.1	-0.865805	0.00229936		-	-	Kinesin, motor domain
(+)-cis,trans-Abscisic acid (ABA)	Phytohormones	V	Pbr023143.2	-0.86584	0.00254941		-	-	Proteinase inhibitor I25, cystatin, conserved region
(+)-cis,trans-Abscisic acid (ABA)	Phytohormones	V	Pbr040447.1	-0.865848	0.00395337		-	-	Histidine biosynthesis
(+)-cis,trans-Abscisic acid (ABA)	Phytohormones	V	Pbr011484.1	-0.86592	0.00353187		-	-	Protein of unknown function DUF1118
(+)-cis,trans-Abscisic acid (ABA)	Phytohormones	V	Pbr027213.1	-0.865998	0.0271583		-	-	Short-chain dehydrogenase/reductase SDR
(+)-cis,trans-Abscisic acid (ABA)	Phytohormones	V	Pbr025259.1	-0.866092	0.00421483		-	-	Zinc finger, RING-type
(+)-cis,trans-Abscisic acid (ABA)	Phytohormones	V	Pbr010167.1	-0.866101	0.00357237		-	-	Major intrinsic protein
(+)-cis,trans-Abscisic acid (ABA)	Phytohormones	V	Pbr027660.1	-0.866144	0.00434682		-	-	NA
(+)-cis,trans-Abscisic acid (ABA)	Phytohormones	V	Pbr034596.1	-0.866178	0.0114635		-	-	NA
(+)-cis,trans-Abscisic acid (ABA)	Phytohormones	V	Pbr029604.1	-0.866186	0.00532455		-	-	Pentatricopeptide repeat
(+)-cis,trans-Abscisic acid (ABA)	Phytohormones	V	Pbr026916.1	-0.866191	0.0063589		-	-	Zinc finger, RING-type
(+)-cis,trans-Abscisic acid (ABA)	Phytohormones	V	Pbr002447.1	-0.86624	0.00740273		-	-	AUX/IAA protein
(+)-cis,trans-Abscisic acid (ABA)	Phytohormones	V	Pbr002519.1	-0.866243	0.00449412		-	-	Protein kinase, catalytic domain
(+)-cis,trans-Abscisic acid (ABA)	Phytohormones	V	Pbr011623.1	-0.866266	0.00167655		-	-	NA
(+)-cis,trans-Abscisic acid (ABA)	Phytohormones	V	Pbr000542.1	-0.866266	0.00493098		-	-	NLI interacting factor
(+)-cis,trans-Abscisic acid (ABA)	Phytohormones	V	Pbr027513.1	-0.866347	0.00185798		-	-	Tetratricopeptide repeat-containing
(+)-cis,trans-Abscisic acid (ABA)	Phytohormones	V	Pbr030429.1	-0.866425	0.00570116		-	-	Calponin homology domain
(+)-cis,trans-Abscisic acid (ABA)	Phytohormones	V	Pbr021670.1	-0.866512	0.00215084		-	-	NA
(+)-cis,trans-Abscisic acid (ABA)	Phytohormones	V	Pbr037200.1	-0.866599	0.0021208		-	-	ABC transporter-like
(+)-cis,trans-Abscisic acid (ABA)	Phytohormones	V	Pbr001587.1	-0.866641	0.00303008		-	-	Heavy metal transport/detoxification protein
(+)-cis,trans-Abscisic acid (ABA)	Phytohormones	V	Pbr035021.1	-0.866663	0.00551755		-	-	NA
(+)-cis,trans-Abscisic acid (ABA)	Phytohormones	V	Pbr032600.1	-0.866666	0.00642992		-	-	Mannose-6-phosphate isomerase, type I
(+)-cis,trans-Abscisic acid (ABA)	Phytohormones	V	Pbr004667.1	-0.866687	0.00174718		-	-	Serine hydroxymethyltransferase
(+)-cis,trans-Abscisic acid (ABA)	Phytohormones	V	Pbr006981.1	-0.866694	0.00229396		-	-	NA
(+)-cis,trans-Abscisic acid (ABA)	Phytohormones	V	Pbr005854.1	-0.86673	0.00160465		-	-	AUX/IAA protein
(+)-cis,trans-Abscisic acid (ABA)	Phytohormones	V	Pbr042856.1	-0.866768	0.00173042		-	-	Photosystem I PsaE, reaction centre subunit IV
(+)-cis,trans-Abscisic acid (ABA)	Phytohormones	V	Pbr023709.1	-0.866824	0.0051788		-	-	Protease-associated domain, PA
(+)-cis,trans-Abscisic acid (ABA)	Phytohormones	V	Pbr019101.1	-0.866887	0.00586752		-	-	Methyltransferase TRM13
(+)-cis,trans-Abscisic acid (ABA)	Phytohormones	V	Pbr008220.1	-0.867027	0.00394157		-	-	Kinesin, motor domain
(+)-cis,trans-Abscisic acid (ABA)	Phytohormones	V	Pbr012563.1	-0.867049	0.00204343		-	-	Armadillo
(+)-cis,trans-Abscisic acid (ABA)	Phytohormones	V	Pbr021545.1	-0.867077	0.00185599		-	-	ABC transporter-like
(+)-cis,trans-Abscisic acid (ABA)	Phytohormones	V	Pbr038560.1	-0.867085	0.00298691		-	-	Histidine phosphatase superfamily, clade-1
(+)-cis,trans-Abscisic acid (ABA)	Phytohormones	V	Pbr016360.1	-0.867123	0.00399886		-	-	Cyclin, C-terminal
(+)-cis,trans-Abscisic acid (ABA)	Phytohormones	V	Pbr035527.1	-0.867125	0.00228611		-	-	Expansin
(+)-cis,trans-Abscisic acid (ABA)	Phytohormones	V	Pbr026408.1	-0.867161	0.00860802		-	-	NA
(+)-cis,trans-Abscisic acid (ABA)	Phytohormones	V	Pbr020322.1	-0.867178	0.00400308		-	-	Kinesin, motor domain
(+)-cis,trans-Abscisic acid (ABA)	Phytohormones	V	Pbr038905.1	-0.867191	0.00376102		-	-	Kinesin, motor domain
(+)-cis,trans-Abscisic acid (ABA)	Phytohormones	V	Pbr017907.1	-0.867199	0.00203355		-	-	NA
(+)-cis,trans-Abscisic acid (ABA)	Phytohormones	V	Pbr016990.1	-0.867199	0.00443682		-	-	WD40 repeat
(+)-cis,trans-Abscisic acid (ABA)	Phytohormones	V	Pbr030724.2	-0.867246	0.0020649		-	-	Protein of unknown function DUF3550/UPF0682
(+)-cis,trans-Abscisic acid (ABA)	Phytohormones	V	Pbr020757.1	-0.867261	0.00865953		-	-	Glycoside hydrolase, family 16
(+)-cis,trans-Abscisic acid (ABA)	Phytohormones	V	Pbr016796.1	-0.867356	0.00527802		-	-	MYB-like
(+)-cis,trans-Abscisic acid (ABA)	Phytohormones	V	Pbr026358.1	-0.86736	0.00971039		-	-	NA
(+)-cis,trans-Abscisic acid (ABA)	Phytohormones	V	Pbr018987.1	-0.867454	0.0022071		-	-	Chaperonin Cpn60
(+)-cis,trans-Abscisic acid (ABA)	Phytohormones	V	Pbr037815.1	-0.867469	0.00403072		-	-	Cytochrome b245, heavy chain
(+)-cis,trans-Abscisic acid (ABA)	Phytohormones	V	Pbr031847.2	-0.867476	0.0214251		-	-	Protein kinase, catalytic domain
(+)-cis,trans-Abscisic acid (ABA)	Phytohormones	V	Pbr011534.1	-0.867522	0.00167791		-	-	NA
(+)-cis,trans-Abscisic acid (ABA)	Phytohormones	V	Pbr020846.2	-0.867571	0.001869		-	-	NA
(+)-cis,trans-Abscisic acid (ABA)	Phytohormones	V	Pbr018115.1	-0.867607	0.00218929		-	-	Multicopper oxidase, type 1
(+)-cis,trans-Abscisic acid (ABA)	Phytohormones	V	Pbr037804.1	-0.867611	0.00233891		-	-	Ribosomal protein L18/L5
(+)-cis,trans-Abscisic acid (ABA)	Phytohormones	V	Pbr039031.3	-0.867709	0.00536122		-	-	Phospholipase/carboxylesterase
(+)-cis,trans-Abscisic acid (ABA)	Phytohormones	V	Pbr036271.3	-0.867824	0.00288098		-	-	Protein kinase, catalytic domain
(+)-cis,trans-Abscisic acid (ABA)	Phytohormones	V	Pbr032606.2	-0.867873	0.0030608		-	-	Alpha/beta hydrolase fold-1
(+)-cis,trans-Abscisic acid (ABA)	Phytohormones	V	Pbr035843.1	-0.867929	0.00245683		-	-	RNA recognition motif domain
(+)-cis,trans-Abscisic acid (ABA)	Phytohormones	V	Pbr009873.1	-0.86802	0.00628405		-	-	Protein of unknown function DUF3506
(+)-cis,trans-Abscisic acid (ABA)	Phytohormones	V	Pbr038609.1	-0.86804	0.00436755		-	-	NA
(+)-cis,trans-Abscisic acid (ABA)	Phytohormones	V	Pbr026575.1	-0.868136	0.00258701		-	-	Ribosomal protein L3
(+)-cis,trans-Abscisic acid (ABA)	Phytohormones	V	Pbr010755.1	-0.868155	0.00381546		-	-	Shugoshin, C-terminal
(+)-cis,trans-Abscisic acid (ABA)	Phytohormones	V	Pbr012280.1	-0.868206	0.00240819		-	-	WD40 repeat
(+)-cis,trans-Abscisic acid (ABA)	Phytohormones	V	Pbr022522.1	-0.868239	0.00227748		-	-	Helix-loop-helix DNA-binding domain
(+)-cis,trans-Abscisic acid (ABA)	Phytohormones	V	Pbr000371.1	-0.868269	0.0036239		-	-	Protein kinase, catalytic domain
(+)-cis,trans-Abscisic acid (ABA)	Phytohormones	V	Pbr021323.1	-0.868276	0.0126173		-	-	Mg2+ transporter protein, CorA-like
(+)-cis,trans-Abscisic acid (ABA)	Phytohormones	V	Pbr012536.1	-0.868341	0.00169157		-	-	Lipase, GDSL
(+)-cis,trans-Abscisic acid (ABA)	Phytohormones	V	Pbr031191.2	-0.868437	0.00332878		-	-	Reticulon
(+)-cis,trans-Abscisic acid (ABA)	Phytohormones	V	Pbr014425.1	-0.868478	0.00483415		-	-	ATPase, AAA+ type, core
(+)-cis,trans-Abscisic acid (ABA)	Phytohormones	V	Pbr000845.2	-0.868487	0.00367785		-	-	Peptidase S16, lon N-terminal
(+)-cis,trans-Abscisic acid (ABA)	Phytohormones	V	Pbr040543.1	-0.86851	0.00229251		-	-	Forkhead-associated (FHA) domain
(+)-cis,trans-Abscisic acid (ABA)	Phytohormones	V	Pbr020963.1	-0.868512	0.00466564		-	-	Kinesin, motor domain
(+)-cis,trans-Abscisic acid (ABA)	Phytohormones	V	Pbr011515.1	-0.868518	0.00570179		-	-	Transcription factor TFIIB-related
(+)-cis,trans-Abscisic acid (ABA)	Phytohormones	V	Pbr039624.1	-0.868551	0.00338432		-	-	AUX/IAA protein
(+)-cis,trans-Abscisic acid (ABA)	Phytohormones	V	Pbr003341.1	-0.868681	0.00422778		-	-	Plant disease resistance response protein
(+)-cis,trans-Abscisic acid (ABA)	Phytohormones	V	Pbr035626.1	-0.868683	0.00287051		-	-	Peptidase S10, serine carboxypeptidase
(+)-cis,trans-Abscisic acid (ABA)	Phytohormones	V	Pbr022885.1	-0.868735	0.00205413		-	-	Leucine-rich repeat
(+)-cis,trans-Abscisic acid (ABA)	Phytohormones	V	Pbr029657.1	-0.868833	0.0017662		-	-	Protein kinase, catalytic domain
(+)-cis,trans-Abscisic acid (ABA)	Phytohormones	V	Pbr030556.1	-0.868886	0.00306099		-	-	NA
(+)-cis,trans-Abscisic acid (ABA)	Phytohormones	V	Pbr014828.1	-0.868925	0.00397471		-	-	Zinc finger, RING-type
(+)-cis,trans-Abscisic acid (ABA)	Phytohormones	V	Pbr007888.1	-0.869016	0.00433936		-	-	Powdery mildew resistance protein, RPW8 domain
(+)-cis,trans-Abscisic acid (ABA)	Phytohormones	V	Pbr033117.1	-0.869069	0.00151044		-	-	Gnk2-homologous domain
(+)-cis,trans-Abscisic acid (ABA)	Phytohormones	V	Pbr000028.1	-0.86911	0.00438795		-	-	Heavy metal transport/detoxification protein
(+)-cis,trans-Abscisic acid (ABA)	Phytohormones	V	Pbr004345.1	-0.869111	0.00168581		-	-	DNA-binding WRKY
(+)-cis,trans-Abscisic acid (ABA)	Phytohormones	V	Pbr041079.1	-0.86918	0.00209858		-	-	Lateral organ boundaries, LOB
(+)-cis,trans-Abscisic acid (ABA)	Phytohormones	V	Pbr006378.2	-0.86921	0.0099822		-	-	Ketopantoate hydroxymethyltransferase
(+)-cis,trans-Abscisic acid (ABA)	Phytohormones	V	Pbr025085.1	-0.869221	0.00243019		-	-	NA
(+)-cis,trans-Abscisic acid (ABA)	Phytohormones	V	Pbr040694.2	-0.86924	0.00292692		-	-	Heat shock protein DnaJ, N-terminal
(+)-cis,trans-Abscisic acid (ABA)	Phytohormones	V	Pbr009007.2	-0.869352	0.0025964		-	-	Aldose 1-epimerase
(+)-cis,trans-Abscisic acid (ABA)	Phytohormones	V	Pbr004033.1	-0.869373	0.00184794		-	-	Pirin, N-terminal
(+)-cis,trans-Abscisic acid (ABA)	Phytohormones	V	Pbr036699.1	-0.869395	0.00192485		-	-	Domain of unknown function DUF231, plant
(+)-cis,trans-Abscisic acid (ABA)	Phytohormones	V	Pbr035344.1	-0.869424	0.00214076		-	-	Signal recognition particle, SRP54 subunit, GTPase
(+)-cis,trans-Abscisic acid (ABA)	Phytohormones	V	Pbr009756.1	-0.869433	0.00986305		-	-	Helix-loop-helix DNA-binding domain
(+)-cis,trans-Abscisic acid (ABA)	Phytohormones	V	Pbr015227.1	-0.869473	0.00254553		-	-	Pathogenesis-related transcriptional factor/ERF, DNA-binding
(+)-cis,trans-Abscisic acid (ABA)	Phytohormones	V	Pbr003844.1	-0.869496	0.00224136		-	-	NmrA-like
(+)-cis,trans-Abscisic acid (ABA)	Phytohormones	V	Pbr018560.2	-0.869515	0.00228524		-	-	HAD-superfamily hydrolase, subfamily IG, 5'-nucleotidase
(+)-cis,trans-Abscisic acid (ABA)	Phytohormones	V	Pbr026029.1	-0.869533	0.00278217		-	-	Photosystem II PsbP, oxygen evolving complex
(+)-cis,trans-Abscisic acid (ABA)	Phytohormones	V	Pbr034621.1	-0.869551	0.00364464		-	-	Cell division cycle-associated protein
(+)-cis,trans-Abscisic acid (ABA)	Phytohormones	V	Pbr009897.1	-0.869601	0.00275123		-	-	Phosphoglycerate/bisphosphoglycerate mutase, active site
(+)-cis,trans-Abscisic acid (ABA)	Phytohormones	V	Pbr040869.1	-0.869611	0.00451053		-	-	Ran binding protein 1
(+)-cis,trans-Abscisic acid (ABA)	Phytohormones	V	Pbr031868.1	-0.869633	0.00500805		-	-	Pseudouridine synthase, RsuA and RluB/C/D/E/F
(+)-cis,trans-Abscisic acid (ABA)	Phytohormones	V	Pbr039106.1	-0.869651	0.0017325		-	-	TB2/DP1/HVA22-related protein
(+)-cis,trans-Abscisic acid (ABA)	Phytohormones	V	Pbr040742.1	-0.869672	0.00187422		-	-	Mechanosensitive ion channel MscS
(+)-cis,trans-Abscisic acid (ABA)	Phytohormones	V	Pbr013012.1	-0.869703	0.00234211		-	-	Disease resistance protein
(+)-cis,trans-Abscisic acid (ABA)	Phytohormones	V	Pbr017406.1	-0.869737	0.00481267		-	-	NA
(+)-cis,trans-Abscisic acid (ABA)	Phytohormones	V	Pbr023758.1	-0.86975	0.0032535		-	-	NA
(+)-cis,trans-Abscisic acid (ABA)	Phytohormones	V	Pbr041226.1	-0.869756	0.0135615		-	-	NA
(+)-cis,trans-Abscisic acid (ABA)	Phytohormones	V	Pbr018645.1	-0.869765	0.0231813		-	-	Multi antimicrobial extrusion protein
(+)-cis,trans-Abscisic acid (ABA)	Phytohormones	V	Pbr002407.1	-0.869769	0.00270296		-	-	Phosphoribosyltransferase
(+)-cis,trans-Abscisic acid (ABA)	Phytohormones	V	Pbr008085.1	-0.869805	0.00386834		-	-	Plastocyanin-like
(+)-cis,trans-Abscisic acid (ABA)	Phytohormones	V	Pbr012054.1	-0.869825	0.00314		-	-	Pathogenesis-related transcriptional factor/ERF, DNA-binding
(+)-cis,trans-Abscisic acid (ABA)	Phytohormones	V	Pbr042390.1	-0.869854	0.00156614		-	-	Alpha/beta hydrolase fold-1
(+)-cis,trans-Abscisic acid (ABA)	Phytohormones	V	Pbr033139.1	-0.869896	0.00201266		-	-	Glycoside hydrolase, family 28
(+)-cis,trans-Abscisic acid (ABA)	Phytohormones	V	Pbr008931.1	-0.869899	0.0229605		-	-	NA
(+)-cis,trans-Abscisic acid (ABA)	Phytohormones	V	Pbr013352.1	-0.869944	0.00400776		-	-	Protein kinase, catalytic domain
(+)-cis,trans-Abscisic acid (ABA)	Phytohormones	V	Pbr041247.1	-0.869945	0.00565363		-	-	F-box domain, cyclin-like
(+)-cis,trans-Abscisic acid (ABA)	Phytohormones	V	Pbr008323.1	-0.870074	0.00270847		-	-	NA
(+)-cis,trans-Abscisic acid (ABA)	Phytohormones	V	Pbr002127.1	-0.870122	0.00307981		-	-	Protein kinase, catalytic domain
(+)-cis,trans-Abscisic acid (ABA)	Phytohormones	V	Pbr035616.2	-0.870125	0.00307946		-	-	Ras GTPase
(+)-cis,trans-Abscisic acid (ABA)	Phytohormones	V	Pbr028783.1	-0.870208	0.00471306		-	-	Protein kinase, catalytic domain
(+)-cis,trans-Abscisic acid (ABA)	Phytohormones	V	Pbr000089.1	-0.870255	0.00500096		-	-	NA
(+)-cis,trans-Abscisic acid (ABA)	Phytohormones	V	Pbr023030.1	-0.870389	0.00224275		-	-	Amine oxidase
(+)-cis,trans-Abscisic acid (ABA)	Phytohormones	V	Pbr004467.1	-0.870417	0.00298673		-	-	UbiA prenyltransferase family
(+)-cis,trans-Abscisic acid (ABA)	Phytohormones	V	Pbr024410.1	-0.870435	0.00207034		-	-	Dual specificity phosphatase, catalytic domain
(+)-cis,trans-Abscisic acid (ABA)	Phytohormones	V	Pbr031732.1	-0.870464	0.00158872		-	-	F-box domain, Skp2-like
(+)-cis,trans-Abscisic acid (ABA)	Phytohormones	V	Pbr017307.1	-0.870464	0.00337292		-	-	K Homology
(+)-cis,trans-Abscisic acid (ABA)	Phytohormones	V	Pbr029679.1	-0.870476	0.0134998		-	-	NAD-dependent epimerase/dehydratase
(+)-cis,trans-Abscisic acid (ABA)	Phytohormones	V	Pbr010607.1	-0.870575	0.00428296		-	-	F-box domain, cyclin-like
(+)-cis,trans-Abscisic acid (ABA)	Phytohormones	V	Pbr016393.1	-0.870577	0.00245416		-	-	NA
(+)-cis,trans-Abscisic acid (ABA)	Phytohormones	V	Pbr034021.1	-0.870625	0.00200735		-	-	NA
(+)-cis,trans-Abscisic acid (ABA)	Phytohormones	V	Pbr004906.1	-0.870656	0.00380502		-	-	Carotenoid oxygenase
(+)-cis,trans-Abscisic acid (ABA)	Phytohormones	V	Pbr003446.1	-0.870709	0.00203234		-	-	NA
(+)-cis,trans-Abscisic acid (ABA)	Phytohormones	V	Pbr013190.2	-0.870725	0.00246983		-	-	Pentatricopeptide repeat
(+)-cis,trans-Abscisic acid (ABA)	Phytohormones	V	Pbr007750.1	-0.870778	0.00396893		-	-	Exoribonuclease, phosphorolytic domain 1
(+)-cis,trans-Abscisic acid (ABA)	Phytohormones	V	Pbr038704.1	-0.870782	0.00775926		-	-	Protein kinase, catalytic domain
(+)-cis,trans-Abscisic acid (ABA)	Phytohormones	V	Pbr015586.2	-0.870794	0.00289132		-	-	Trimeric LpxA-like
(+)-cis,trans-Abscisic acid (ABA)	Phytohormones	V	Pbr007244.1	-0.870804	0.00284986		-	-	SNF2-related
(+)-cis,trans-Abscisic acid (ABA)	Phytohormones	V	Pbr028507.1	-0.870861	0.00290618		-	-	Protein kinase, catalytic domain
(+)-cis,trans-Abscisic acid (ABA)	Phytohormones	V	Pbr039205.1	-0.870908	0.00371077		-	-	NA
(+)-cis,trans-Abscisic acid (ABA)	Phytohormones	V	Pbr039297.1	-0.87091	0.0018306		-	-	Domain of unknown function DUF632
(+)-cis,trans-Abscisic acid (ABA)	Phytohormones	V	Pbr033043.1	-0.870939	0.00762676		-	-	Zinc finger, RING-type
(+)-cis,trans-Abscisic acid (ABA)	Phytohormones	V	Pbr027892.1	-0.870956	0.00162163		-	-	SET domain
(+)-cis,trans-Abscisic acid (ABA)	Phytohormones	V	Pbr041461.1	-0.871045	0.00172031		-	-	Protein of unknown function DUF761, plant
(+)-cis,trans-Abscisic acid (ABA)	Phytohormones	V	Pbr029688.1	-0.871051	0.00231176		-	-	NA
(+)-cis,trans-Abscisic acid (ABA)	Phytohormones	V	Pbr020572.1	-0.871052	0.00286652		-	-	ABC transporter, transmembrane domain
(+)-cis,trans-Abscisic acid (ABA)	Phytohormones	V	Pbr010111.1	-0.871095	0.00306682		-	-	Ankyrin repeat-containing domain
(+)-cis,trans-Abscisic acid (ABA)	Phytohormones	V	Pbr038297.1	-0.871231	0.00505814		-	-	Transcriptional factor B3
(+)-cis,trans-Abscisic acid (ABA)	Phytohormones	V	Pbr040604.1	-0.871246	0.00239997		-	-	MAGE protein
(+)-cis,trans-Abscisic acid (ABA)	Phytohormones	V	Pbr021027.1	-0.87125	0.0029179		-	-	Protein of unknown function DUF2358
(+)-cis,trans-Abscisic acid (ABA)	Phytohormones	V	Pbr029928.1	-0.871267	0.00792966		-	-	Aspartate/glutamate/uridylate kinase
(+)-cis,trans-Abscisic acid (ABA)	Phytohormones	V	Pbr012193.2	-0.871278	0.00349783		-	-	Zinc finger, C2H2-type
(+)-cis,trans-Abscisic acid (ABA)	Phytohormones	V	Pbr024532.1	-0.871362	0.00360635		-	-	Gibberellin regulated protein
(+)-cis,trans-Abscisic acid (ABA)	Phytohormones	V	Pbr027224.1	-0.871401	0.00219063		-	-	Cytochrome P450
(+)-cis,trans-Abscisic acid (ABA)	Phytohormones	V	Pbr008976.1	-0.871488	0.00821526		-	-	NA
(+)-cis,trans-Abscisic acid (ABA)	Phytohormones	V	Pbr018350.1	-0.871491	0.0165396		-	-	NA
(+)-cis,trans-Abscisic acid (ABA)	Phytohormones	V	Pbr006206.1	-0.871515	0.00251245		-	-	Protein kinase, catalytic domain
(+)-cis,trans-Abscisic acid (ABA)	Phytohormones	V	Pbr000807.1	-0.871544	0.00176234		-	-	Lycopene cyclase-type, FAD-binding
(+)-cis,trans-Abscisic acid (ABA)	Phytohormones	V	Pbr029342.2	-0.871563	0.00245745		-	-	Integral membrane protein TerC
(+)-cis,trans-Abscisic acid (ABA)	Phytohormones	V	Pbr030271.1	-0.871621	0.00239981		-	-	Transcriptional factor B3
(+)-cis,trans-Abscisic acid (ABA)	Phytohormones	V	Pbr012542.1	-0.871653	0.00430009		-	-	NA
(+)-cis,trans-Abscisic acid (ABA)	Phytohormones	V	Pbr033047.1	-0.87168	0.00139277		-	-	NA
(+)-cis,trans-Abscisic acid (ABA)	Phytohormones	V	Pbr005385.1	-0.87169	0.00453849		-	-	Mpv17/PMP22
(+)-cis,trans-Abscisic acid (ABA)	Phytohormones	V	Pbr012020.2	-0.871691	0.00539407		-	-	Protein phosphatase 2C-like
(+)-cis,trans-Abscisic acid (ABA)	Phytohormones	V	Pbr011522.1	-0.871709	0.00300855		-	-	NA
(+)-cis,trans-Abscisic acid (ABA)	Phytohormones	V	Pbr000288.1	-0.871717	0.00434375		-	-	RNA-processing protein, HAT helix
(+)-cis,trans-Abscisic acid (ABA)	Phytohormones	V	Pbr041123.1	-0.871763	0.00381693		-	-	Protease-associated domain, PA
(+)-cis,trans-Abscisic acid (ABA)	Phytohormones	V	Pbr002050.1	-0.871817	0.00731283		-	-	ATPase, P-type, H+ transporting proton pump
(+)-cis,trans-Abscisic acid (ABA)	Phytohormones	V	Pbr003770.2	-0.871829	0.0017169		-	-	Disease resistance protein
(+)-cis,trans-Abscisic acid (ABA)	Phytohormones	V	Pbr014999.1	-0.871888	0.00241106		-	-	Ribosomal protein S6
(+)-cis,trans-Abscisic acid (ABA)	Phytohormones	V	Pbr007954.1	-0.871889	0.00396999		-	-	Ketopantoate hydroxymethyltransferase
(+)-cis,trans-Abscisic acid (ABA)	Phytohormones	V	Pbr028798.1	-0.872022	0.0045394		-	-	Protein kinase, catalytic domain
(+)-cis,trans-Abscisic acid (ABA)	Phytohormones	V	Pbr042117.1	-0.872023	0.0226319		-	-	Domain of unknown function DUF632
(+)-cis,trans-Abscisic acid (ABA)	Phytohormones	V	Pbr041506.1	-0.872079	0.00548158		-	-	Zinc finger, PHD-type
(+)-cis,trans-Abscisic acid (ABA)	Phytohormones	V	Pbr031839.1	-0.872097	0.00453911		-	-	Protein kinase, catalytic domain
(+)-cis,trans-Abscisic acid (ABA)	Phytohormones	V	Pbr027732.1	-0.872181	0.00222577		-	-	Chlorophyll A-B binding protein, plant
(+)-cis,trans-Abscisic acid (ABA)	Phytohormones	V	Pbr018038.3	-0.872182	0.0122671		-	-	Protein kinase, catalytic domain
(+)-cis,trans-Abscisic acid (ABA)	Phytohormones	V	Pbr007152.1	-0.872185	0.00767401		-	-	Centromere protein Mis12
(+)-cis,trans-Abscisic acid (ABA)	Phytohormones	V	Pbr012244.1	-0.872229	0.00399709		-	-	Manganese/iron superoxide dismutase
(+)-cis,trans-Abscisic acid (ABA)	Phytohormones	V	Pbr017492.1	-0.872301	0.00303175		-	-	F-box domain, Skp2-like
(+)-cis,trans-Abscisic acid (ABA)	Phytohormones	V	Pbr041741.1	-0.872305	0.00182172		-	-	SNF2-related
(+)-cis,trans-Abscisic acid (ABA)	Phytohormones	V	Pbr029923.1	-0.872359	0.00309		-	-	Argonaute/Dicer protein, PAZ
(+)-cis,trans-Abscisic acid (ABA)	Phytohormones	V	Pbr027816.1	-0.872437	0.00446118		-	-	Homeobox
(+)-cis,trans-Abscisic acid (ABA)	Phytohormones	V	Pbr021777.1	-0.872498	0.00358642		-	-	Ran binding protein 1
(+)-cis,trans-Abscisic acid (ABA)	Phytohormones	V	Pbr023735.1	-0.872628	0.00137795		-	-	Oxysterol-binding protein
(+)-cis,trans-Abscisic acid (ABA)	Phytohormones	V	Pbr005669.1	-0.872636	0.00141558		-	-	Tubby, C-terminal
(+)-cis,trans-Abscisic acid (ABA)	Phytohormones	V	Pbr030843.1	-0.872653	0.00424431		-	-	Glycoside hydrolase, family 3, N-terminal
(+)-cis,trans-Abscisic acid (ABA)	Phytohormones	V	Pbr021373.1	-0.872668	0.00247078		-	-	Peptidase S8/S53, subtilisin/kexin/sedolisin
(+)-cis,trans-Abscisic acid (ABA)	Phytohormones	V	Pbr032125.2	-0.87275	0.00476445		-	-	Peptidase, cysteine peptidase active site
(+)-cis,trans-Abscisic acid (ABA)	Phytohormones	V	Pbr037921.1	-0.872778	0.00151392		-	-	NA
(+)-cis,trans-Abscisic acid (ABA)	Phytohormones	V	Pbr015829.1	-0.87284	0.00259458		-	-	Peptidase, cysteine peptidase active site
(+)-cis,trans-Abscisic acid (ABA)	Phytohormones	V	Pbr016453.1	-0.872885	0.0018047		-	-	Agenet
(+)-cis,trans-Abscisic acid (ABA)	Phytohormones	V	Pbr023435.1	-0.87289	0.00208343		-	-	PAS
(+)-cis,trans-Abscisic acid (ABA)	Phytohormones	V	Pbr018516.1	-0.872917	0.00427206		-	-	Protein of unknown function DUF247, plant
(+)-cis,trans-Abscisic acid (ABA)	Phytohormones	V	Pbr039646.1	-0.872958	0.00155102		-	-	NA
(+)-cis,trans-Abscisic acid (ABA)	Phytohormones	V	Pbr025684.1	-0.872965	0.00221516		-	-	Ribosomal protein S1, RNA-binding domain
(+)-cis,trans-Abscisic acid (ABA)	Phytohormones	V	Pbr024953.1	-0.872976	0.00157426		-	-	Carbohydrate kinase, FGGY
(+)-cis,trans-Abscisic acid (ABA)	Phytohormones	V	Pbr035857.1	-0.872983	0.00629555		-	-	Rhodanese-like
(+)-cis,trans-Abscisic acid (ABA)	Phytohormones	V	Pbr018397.1	-0.873103	0.0014753		-	-	NA
(+)-cis,trans-Abscisic acid (ABA)	Phytohormones	V	Pbr009795.1	-0.873177	0.00476509		-	-	NA
(+)-cis,trans-Abscisic acid (ABA)	Phytohormones	V	Pbr007733.1	-0.87321	0.0351318		-	-	Fumarate lyase
(+)-cis,trans-Abscisic acid (ABA)	Phytohormones	V	Pbr001669.1	-0.873247	0.00322037		-	-	SecA protein
(+)-cis,trans-Abscisic acid (ABA)	Phytohormones	V	Pbr003395.1	-0.873252	0.00712943		-	-	Sucrose synthase
(+)-cis,trans-Abscisic acid (ABA)	Phytohormones	V	Pbr027532.1	-0.873253	0.00307109		-	-	Zinc finger, CCCH-type
(+)-cis,trans-Abscisic acid (ABA)	Phytohormones	V	Pbr039189.1	-0.873344	0.00159398		-	-	NA
(+)-cis,trans-Abscisic acid (ABA)	Phytohormones	V	Pbr002773.1	-0.873365	0.00337055		-	-	UbiA prenyltransferase family
(+)-cis,trans-Abscisic acid (ABA)	Phytohormones	V	Pbr041002.1	-0.873385	0.00599764		-	-	Peptidase M18
(+)-cis,trans-Abscisic acid (ABA)	Phytohormones	V	Pbr029105.1	-0.873389	0.00620931		-	-	Helicase, C-terminal
(+)-cis,trans-Abscisic acid (ABA)	Phytohormones	V	Pbr017766.1	-0.873417	0.00395813		-	-	NA
(+)-cis,trans-Abscisic acid (ABA)	Phytohormones	V	Pbr022410.1	-0.87355	0.0019001		-	-	Glycosyl transferase, family 9
(+)-cis,trans-Abscisic acid (ABA)	Phytohormones	V	Pbr003307.1	-0.873581	0.00246756		-	-	Plastid lipid-associated protein/fibrillin conserved domain
(+)-cis,trans-Abscisic acid (ABA)	Phytohormones	V	Pbr042406.1	-0.873637	0.00304492		-	-	Zinc finger, RING-type
(+)-cis,trans-Abscisic acid (ABA)	Phytohormones	V	Pbr040406.1	-0.873647	0.00406056		-	-	Pentatricopeptide repeat
(+)-cis,trans-Abscisic acid (ABA)	Phytohormones	V	Pbr003539.1	-0.873662	0.00182275		-	-	NA
(+)-cis,trans-Abscisic acid (ABA)	Phytohormones	V	Pbr029292.1	-0.873701	0.00143504		-	-	Protein kinase, catalytic domain
(+)-cis,trans-Abscisic acid (ABA)	Phytohormones	V	Pbr006246.1	-0.873734	0.00160964		-	-	Protein kinase, catalytic domain
(+)-cis,trans-Abscisic acid (ABA)	Phytohormones	V	Pbr010448.1	-0.873757	0.00516366		-	-	Ethylene insensitive 3
(+)-cis,trans-Abscisic acid (ABA)	Phytohormones	V	Pbr004254.1	-0.873887	0.00184296		-	-	NA
(+)-cis,trans-Abscisic acid (ABA)	Phytohormones	V	Pbr030340.1	-0.87394	0.00299993		-	-	ABC transporter-like
(+)-cis,trans-Abscisic acid (ABA)	Phytohormones	V	Pbr033231.1	-0.873972	0.00721438		-	-	Oligopeptide transporter
(+)-cis,trans-Abscisic acid (ABA)	Phytohormones	V	Pbr008337.2	-0.873977	0.0170287		-	-	Protein kinase, catalytic domain
(+)-cis,trans-Abscisic acid (ABA)	Phytohormones	V	Pbr039926.1	-0.874098	0.00179584		-	-	Transcription factor, TCP
(+)-cis,trans-Abscisic acid (ABA)	Phytohormones	V	Pbr040771.1	-0.874103	0.00653801		-	-	Glycosyl transferase, group 1
(+)-cis,trans-Abscisic acid (ABA)	Phytohormones	V	Pbr018505.1	-0.874144	0.00253679		-	-	Peptidase A1
(+)-cis,trans-Abscisic acid (ABA)	Phytohormones	V	Pbr010750.1	-0.874186	0.00302135		-	-	Protein of unknown function DUF455
(+)-cis,trans-Abscisic acid (ABA)	Phytohormones	V	Pbr038278.1	-0.874228	0.00195033		-	-	Ribosomal protein S20
(+)-cis,trans-Abscisic acid (ABA)	Phytohormones	V	Pbr028611.1	-0.874249	0.00198915		-	-	ATPase, AAA+ type, core
(+)-cis,trans-Abscisic acid (ABA)	Phytohormones	V	Pbr001575.1	-0.874252	0.0057041		-	-	GDP-fucose protein O-fucosyltransferase
(+)-cis,trans-Abscisic acid (ABA)	Phytohormones	V	Pbr016084.1	-0.874436	0.00174285		-	-	Major intrinsic protein
(+)-cis,trans-Abscisic acid (ABA)	Phytohormones	V	Pbr025924.1	-0.87449	0.0222399		-	-	Zinc finger, PHD-type
(+)-cis,trans-Abscisic acid (ABA)	Phytohormones	V	Pbr019367.1	-0.874556	0.0034231		-	-	NA
(+)-cis,trans-Abscisic acid (ABA)	Phytohormones	V	Pbr009195.1	-0.874568	0.0119279		-	-	UDP-glucuronosyl/UDP-glucosyltransferase
(+)-cis,trans-Abscisic acid (ABA)	Phytohormones	V	Pbr040706.1	-0.874592	0.00178213		-	-	Peptidase C19, ubiquitin carboxyl-terminal hydrolase 2
(+)-cis,trans-Abscisic acid (ABA)	Phytohormones	V	Pbr010386.1	-0.874612	0.00375308		-	-	Peptidase M20
(+)-cis,trans-Abscisic acid (ABA)	Phytohormones	V	Pbr028919.1	-0.874624	0.00322848		-	-	Signal transduction response regulator, receiver domain
(+)-cis,trans-Abscisic acid (ABA)	Phytohormones	V	Pbr020813.1	-0.874693	0.00204329		-	-	Plant metallothionein, family 15
(+)-cis,trans-Abscisic acid (ABA)	Phytohormones	V	Pbr020534.1	-0.874708	0.00147231		-	-	Ribosomal protein S10
(+)-cis,trans-Abscisic acid (ABA)	Phytohormones	V	Pbr034104.1	-0.874708	0.00514719		-	-	RNA polymerase II, large subunit, CTD
(+)-cis,trans-Abscisic acid (ABA)	Phytohormones	V	Pbr010502.1	-0.874749	0.00823021		-	-	NA
(+)-cis,trans-Abscisic acid (ABA)	Phytohormones	V	Pbr010644.1	-0.874759	0.00281223		-	-	NA
(+)-cis,trans-Abscisic acid (ABA)	Phytohormones	V	Pbr027699.1	-0.874773	0.00217818		-	-	Domain of unknown function DUF292, eukaryotic
(+)-cis,trans-Abscisic acid (ABA)	Phytohormones	V	Pbr014872.1	-0.874816	0.0126149		-	-	WD40 repeat
(+)-cis,trans-Abscisic acid (ABA)	Phytohormones	V	Pbr036054.1	-0.874823	0.00151344		-	-	Engulfment/cell motility, ELMO
(+)-cis,trans-Abscisic acid (ABA)	Phytohormones	V	Pbr015896.1	-0.874837	0.00148888		-	-	Protein kinase, catalytic domain
(+)-cis,trans-Abscisic acid (ABA)	Phytohormones	V	Pbr008101.1	-0.874894	0.00139789		-	-	Photosystem I PsaD
(+)-cis,trans-Abscisic acid (ABA)	Phytohormones	V	Pbr000913.1	-0.874909	0.00449087		-	-	Sodium/calcium exchanger membrane region
(+)-cis,trans-Abscisic acid (ABA)	Phytohormones	V	Pbr016890.1	-0.874953	0.0017121		-	-	Heat shock protein Hsp20
(+)-cis,trans-Abscisic acid (ABA)	Phytohormones	V	Pbr016359.3	-0.874958	0.00509689		-	-	Protein of unknown function DUF300
(+)-cis,trans-Abscisic acid (ABA)	Phytohormones	V	Pbr009838.5	-0.874969	0.00174286		-	-	Toll-Interleukin receptor
(+)-cis,trans-Abscisic acid (ABA)	Phytohormones	V	Pbr011981.1	-0.875008	0.00626578		-	-	NA
(+)-cis,trans-Abscisic acid (ABA)	Phytohormones	V	Pbr017297.1	-0.87501	0.00289168		-	-	Pathogenesis-related transcriptional factor/ERF, DNA-binding
(+)-cis,trans-Abscisic acid (ABA)	Phytohormones	V	Pbr012986.1	-0.87503	0.00605911		-	-	NA
(+)-cis,trans-Abscisic acid (ABA)	Phytohormones	V	Pbr034565.1	-0.875105	0.00149876		-	-	NA
(+)-cis,trans-Abscisic acid (ABA)	Phytohormones	V	Pbr027014.1	-0.87516	0.00181651		-	-	Glycosyl transferase, family 14
(+)-cis,trans-Abscisic acid (ABA)	Phytohormones	V	Pbr018756.1	-0.875165	0.00603102		-	-	NA
(+)-cis,trans-Abscisic acid (ABA)	Phytohormones	V	Pbr025168.1	-0.87517	0.00230775		-	-	Phospholipase C, phosphatidylinositol-specific , X domain
(+)-cis,trans-Abscisic acid (ABA)	Phytohormones	V	Pbr027673.1	-0.87518	0.00331674		-	-	Glutaredoxin
(+)-cis,trans-Abscisic acid (ABA)	Phytohormones	V	Pbr010067.1	-0.875221	0.00236203		-	-	Gnk2-homologous domain
(+)-cis,trans-Abscisic acid (ABA)	Phytohormones	V	Pbr030430.1	-0.875234	0.00219428		-	-	Protein of unknown function DUF617, plant
(+)-cis,trans-Abscisic acid (ABA)	Phytohormones	V	Pbr000762.1	-0.87535	0.00387015		-	-	Domain of unknown function DUF239, plant
(+)-cis,trans-Abscisic acid (ABA)	Phytohormones	V	Pbr037781.1	-0.875418	0.00289581		-	-	NA
(+)-cis,trans-Abscisic acid (ABA)	Phytohormones	V	Pbr005053.1	-0.875438	0.00207781		-	-	Cyclic nucleotide-binding domain
(+)-cis,trans-Abscisic acid (ABA)	Phytohormones	V	Pbr026191.1	-0.875522	0.00588194		-	-	Thiolase
(+)-cis,trans-Abscisic acid (ABA)	Phytohormones	V	Pbr031825.2	-0.875549	0.0032979		-	-	ATPase, P-type, K/Mg/Cd/Cu/Zn/Na/Ca/Na/H-transporter
(+)-cis,trans-Abscisic acid (ABA)	Phytohormones	V	Pbr013394.1	-0.875566	0.00138636		-	-	Maf1 regulator
(+)-cis,trans-Abscisic acid (ABA)	Phytohormones	V	Pbr009072.1	-0.875598	0.00150967		-	-	Helix-loop-helix DNA-binding domain
(+)-cis,trans-Abscisic acid (ABA)	Phytohormones	V	Pbr036396.1	-0.875643	0.011475		-	-	6,7-dimethyl-8-ribityllumazine synthase
(+)-cis,trans-Abscisic acid (ABA)	Phytohormones	V	Pbr040709.2	-0.875668	0.00632521		-	-	NA
(+)-cis,trans-Abscisic acid (ABA)	Phytohormones	V	Pbr034196.1	-0.875755	0.00127745		-	-	Actin-binding FH2/DRF autoregulatory
(+)-cis,trans-Abscisic acid (ABA)	Phytohormones	V	Pbr029325.1	-0.875839	0.00589172		-	-	Zinc finger, RING-type
(+)-cis,trans-Abscisic acid (ABA)	Phytohormones	V	Pbr034724.1	-0.875874	0.00240033		-	-	Signal transduction response regulator, receiver domain
(+)-cis,trans-Abscisic acid (ABA)	Phytohormones	V	Pbr009492.1	-0.87592	0.00493795		-	-	EXTL2, alpha-1,4-N-acetylhexosaminyltransferase
(+)-cis,trans-Abscisic acid (ABA)	Phytohormones	V	Pbr014032.3	-0.875935	0.00162831		-	-	SANT domain, DNA binding
(+)-cis,trans-Abscisic acid (ABA)	Phytohormones	V	Pbr037749.2	-0.875981	0.00463047		-	-	Methyltransferase type 11
(+)-cis,trans-Abscisic acid (ABA)	Phytohormones	V	Pbr022517.1	-0.876003	0.00271057		-	-	NA
(+)-cis,trans-Abscisic acid (ABA)	Phytohormones	V	Pbr031531.1	-0.876008	0.00206333		-	-	IQ motif, EF-hand binding site
(+)-cis,trans-Abscisic acid (ABA)	Phytohormones	V	Pbr025410.1	-0.876041	0.0202829		-	-	Armadillo
(+)-cis,trans-Abscisic acid (ABA)	Phytohormones	V	Pbr042780.1	-0.876061	0.00266528		-	-	Mitochodrial transcription termination factor-related
(+)-cis,trans-Abscisic acid (ABA)	Phytohormones	V	Pbr028200.1	-0.876089	0.00679722		-	-	Drug/metabolite transporter
(+)-cis,trans-Abscisic acid (ABA)	Phytohormones	V	Pbr013762.1	-0.876142	0.00133874		-	-	Ribosomal protein L19
(+)-cis,trans-Abscisic acid (ABA)	Phytohormones	V	Pbr016422.1	-0.876154	0.00170428		-	-	Pyrophosphate-energised proton pump
(+)-cis,trans-Abscisic acid (ABA)	Phytohormones	V	Pbr009232.2	-0.876172	0.0014216		-	-	Peptidase A22, presenilin signal peptide
(+)-cis,trans-Abscisic acid (ABA)	Phytohormones	V	Pbr042102.1	-0.876183	0.00240631		-	-	CCAAT-binding transcription factor, subunit B
(+)-cis,trans-Abscisic acid (ABA)	Phytohormones	V	Pbr031570.1	-0.876219	0.00227429		-	-	KIP1-like
(+)-cis,trans-Abscisic acid (ABA)	Phytohormones	V	Pbr002997.1	-0.876233	0.0013247		-	-	RNA recognition motif domain
(+)-cis,trans-Abscisic acid (ABA)	Phytohormones	V	Pbr037820.1	-0.876241	0.0257297		-	-	DNA-dependent ATPase MCM
(+)-cis,trans-Abscisic acid (ABA)	Phytohormones	V	Pbr013828.1	-0.876279	0.00485749		-	-	Protein kinase, catalytic domain
(+)-cis,trans-Abscisic acid (ABA)	Phytohormones	V	Pbr028684.2	-0.876315	0.0012988		-	-	Protein kinase, catalytic domain
(+)-cis,trans-Abscisic acid (ABA)	Phytohormones	V	Pbr013449.1	-0.876373	0.00222397		-	-	Pentatricopeptide repeat
(+)-cis,trans-Abscisic acid (ABA)	Phytohormones	V	Pbr010047.1	-0.876377	0.00192744		-	-	NA
(+)-cis,trans-Abscisic acid (ABA)	Phytohormones	V	Pbr020427.1	-0.87651	0.00225385		-	-	Kinesin, motor domain
(+)-cis,trans-Abscisic acid (ABA)	Phytohormones	V	Pbr004544.1	-0.876525	0.00187714		-	-	Glycoside hydrolase, family 1
(+)-cis,trans-Abscisic acid (ABA)	Phytohormones	V	Pbr034967.1	-0.876547	0.00456898		-	-	Protein kinase, catalytic domain
(+)-cis,trans-Abscisic acid (ABA)	Phytohormones	V	Pbr017394.1	-0.87656	0.00195729		-	-	NA
(+)-cis,trans-Abscisic acid (ABA)	Phytohormones	V	Pbr022528.1	-0.876675	0.00170575		-	-	NA
(+)-cis,trans-Abscisic acid (ABA)	Phytohormones	V	Pbr005586.1	-0.876684	0.00434667		-	-	NA
(+)-cis,trans-Abscisic acid (ABA)	Phytohormones	V	Pbr017551.1	-0.876709	0.00194709		-	-	Domain of unknown function DUF296
(+)-cis,trans-Abscisic acid (ABA)	Phytohormones	V	Pbr009580.1	-0.876711	0.00575384		-	-	Exostosin-like
(+)-cis,trans-Abscisic acid (ABA)	Phytohormones	V	Pbr029694.1	-0.876744	0.00247185		-	-	NA
(+)-cis,trans-Abscisic acid (ABA)	Phytohormones	V	Pbr023410.1	-0.876778	0.00403353		-	-	NA
(+)-cis,trans-Abscisic acid (ABA)	Phytohormones	V	Pbr019893.1	-0.876856	0.0026048		-	-	NA
(+)-cis,trans-Abscisic acid (ABA)	Phytohormones	V	Pbr015108.2	-0.876858	0.00212366		-	-	NAD-dependent epimerase/dehydratase
(+)-cis,trans-Abscisic acid (ABA)	Phytohormones	V	Pbr006762.1	-0.876923	0.00241781		-	-	Sterol-sensing domain
(+)-cis,trans-Abscisic acid (ABA)	Phytohormones	V	Pbr028294.1	-0.876969	0.00234109		-	-	KIP1-like
(+)-cis,trans-Abscisic acid (ABA)	Phytohormones	V	Pbr016335.1	-0.876971	0.00151349		-	-	Domain of unknown function DUF221
(+)-cis,trans-Abscisic acid (ABA)	Phytohormones	V	Pbr007138.1	-0.87704	0.00296856		-	-	Kinesin, motor domain
(+)-cis,trans-Abscisic acid (ABA)	Phytohormones	V	Pbr042464.1	-0.877109	0.0021307		-	-	Transcription factor GRAS
(+)-cis,trans-Abscisic acid (ABA)	Phytohormones	V	Pbr004373.1	-0.877111	0.00286163		-	-	Aldo/keto reductase
(+)-cis,trans-Abscisic acid (ABA)	Phytohormones	V	Pbr008957.1	-0.877153	0.00144053		-	-	NA
(+)-cis,trans-Abscisic acid (ABA)	Phytohormones	V	Pbr030867.1	-0.877172	0.0018971		-	-	ATPase, F1 complex, OSCP/delta subunit
(+)-cis,trans-Abscisic acid (ABA)	Phytohormones	V	Pbr029538.1	-0.877211	0.00172373		-	-	Cation/H+ exchanger
(+)-cis,trans-Abscisic acid (ABA)	Phytohormones	V	Pbr006336.2	-0.877294	0.0017534		-	-	Protein of unknown function DUF3550/UPF0682
(+)-cis,trans-Abscisic acid (ABA)	Phytohormones	V	Pbr009019.1	-0.877349	0.00376634		-	-	Lipase, class 3
(+)-cis,trans-Abscisic acid (ABA)	Phytohormones	V	Pbr018014.2	-0.87735	0.00129288		-	-	Major sperm protein
(+)-cis,trans-Abscisic acid (ABA)	Phytohormones	V	Pbr039572.1	-0.877388	0.00139528		-	-	Cytochrome b561, eukaryote
(+)-cis,trans-Abscisic acid (ABA)	Phytohormones	V	Pbr011457.1	-0.87739	0.00138401		-	-	TB2/DP1/HVA22-related protein
(+)-cis,trans-Abscisic acid (ABA)	Phytohormones	V	Pbr000027.1	-0.877513	0.00197995		-	-	Heavy metal transport/detoxification protein
(+)-cis,trans-Abscisic acid (ABA)	Phytohormones	V	Pbr020249.1	-0.877568	0.00419324		-	-	Protein of unknown function DUF1630
(+)-cis,trans-Abscisic acid (ABA)	Phytohormones	V	Pbr005051.1	-0.87771	0.00305466		-	-	Zinc finger, GATA-type
(+)-cis,trans-Abscisic acid (ABA)	Phytohormones	V	Pbr010927.1	-0.877721	0.00141316		-	-	NA
(+)-cis,trans-Abscisic acid (ABA)	Phytohormones	V	Pbr025074.1	-0.877756	0.00139988		-	-	Multicopper oxidase, type 1
(+)-cis,trans-Abscisic acid (ABA)	Phytohormones	V	Pbr002021.1	-0.877759	0.00237352		-	-	ABC transporter-like
(+)-cis,trans-Abscisic acid (ABA)	Phytohormones	V	Pbr041421.1	-0.877767	0.00362884		-	-	NA
(+)-cis,trans-Abscisic acid (ABA)	Phytohormones	V	Pbr019788.1	-0.877775	0.00151033		-	-	Pathogenesis-related transcriptional factor/ERF, DNA-binding
(+)-cis,trans-Abscisic acid (ABA)	Phytohormones	V	Pbr020199.2	-0.877846	0.00193453		-	-	NA
(+)-cis,trans-Abscisic acid (ABA)	Phytohormones	V	Pbr033301.2	-0.877847	0.00635259		-	-	Peptidase, cysteine peptidase active site
(+)-cis,trans-Abscisic acid (ABA)	Phytohormones	V	Pbr013945.1	-0.877914	0.00629008		-	-	IQ motif, EF-hand binding site
(+)-cis,trans-Abscisic acid (ABA)	Phytohormones	V	Pbr030330.2	-0.877924	0.00155754		-	-	NA
(+)-cis,trans-Abscisic acid (ABA)	Phytohormones	V	Pbr017626.1	-0.877935	0.0188564		-	-	Protein kinase, catalytic domain
(+)-cis,trans-Abscisic acid (ABA)	Phytohormones	V	Pbr042720.1	-0.878002	0.00142273		-	-	NA
(+)-cis,trans-Abscisic acid (ABA)	Phytohormones	V	Pbr042282.1	-0.878004	0.00457543		-	-	Phosphoesterase
(+)-cis,trans-Abscisic acid (ABA)	Phytohormones	V	Pbr027995.1	-0.878037	0.00130072		-	-	Uncharacterised protein family UPF0503
(+)-cis,trans-Abscisic acid (ABA)	Phytohormones	V	Pbr033839.1	-0.878082	0.00263793		-	-	Protein kinase, catalytic domain
(+)-cis,trans-Abscisic acid (ABA)	Phytohormones	V	Pbr025514.1	-0.878183	0.0057864		-	-	NA
(+)-cis,trans-Abscisic acid (ABA)	Phytohormones	V	Pbr035510.1	-0.878205	0.00250887		-	-	C2 calcium-dependent membrane targeting
(+)-cis,trans-Abscisic acid (ABA)	Phytohormones	V	Pbr042201.1	-0.878274	0.00310525		-	-	Vitamin B6 biosynthesis protein
(+)-cis,trans-Abscisic acid (ABA)	Phytohormones	V	Pbr024682.1	-0.878278	0.00124191		-	-	NA
(+)-cis,trans-Abscisic acid (ABA)	Phytohormones	V	Pbr024074.1	-0.878294	0.00268104		-	-	FMN-binding split barrel-related
(+)-cis,trans-Abscisic acid (ABA)	Phytohormones	V	Pbr035078.1	-0.878326	0.00278949		-	-	NA
(+)-cis,trans-Abscisic acid (ABA)	Phytohormones	V	Pbr032873.1	-0.878356	0.00163917		-	-	NA
(+)-cis,trans-Abscisic acid (ABA)	Phytohormones	V	Pbr036516.1	-0.878413	0.00141402		-	-	Plastocyanin-like
(+)-cis,trans-Abscisic acid (ABA)	Phytohormones	V	Pbr042333.1	-0.878433	0.0013339		-	-	Domain of unknown function DUF641, plant
(+)-cis,trans-Abscisic acid (ABA)	Phytohormones	V	Pbr005307.1	-0.878443	0.0369412		-	-	Mitochodrial transcription termination factor-related
(+)-cis,trans-Abscisic acid (ABA)	Phytohormones	V	Pbr039690.1	-0.878445	0.00490498		-	-	Type I phosphodiesterase/nucleotide pyrophosphatase/phosphate transferase
(+)-cis,trans-Abscisic acid (ABA)	Phytohormones	V	Pbr027611.1	-0.878489	0.00143455		-	-	Cytochrome P450
(+)-cis,trans-Abscisic acid (ABA)	Phytohormones	V	Pbr037219.1	-0.878514	0.00630756		-	-	Semialdehyde dehydrogenase, NAD-binding
(+)-cis,trans-Abscisic acid (ABA)	Phytohormones	V	Pbr004808.1	-0.878514	0.00339297		-	-	Phytosulfokine
(+)-cis,trans-Abscisic acid (ABA)	Phytohormones	V	Pbr024501.1	-0.878518	0.00472898		-	-	ATPase, P-type, K/Mg/Cd/Cu/Zn/Na/Ca/Na/H-transporter
(+)-cis,trans-Abscisic acid (ABA)	Phytohormones	V	Pbr024248.1	-0.878549	0.0061501		-	-	NA
(+)-cis,trans-Abscisic acid (ABA)	Phytohormones	V	Pbr011601.1	-0.878571	0.00328326		-	-	Protein kinase, catalytic domain
(+)-cis,trans-Abscisic acid (ABA)	Phytohormones	V	Pbr006307.1	-0.878609	0.00294234		-	-	NA
(+)-cis,trans-Abscisic acid (ABA)	Phytohormones	V	Pbr019198.1	-0.878624	0.00210996		-	-	Transcriptional factor B3
(+)-cis,trans-Abscisic acid (ABA)	Phytohormones	V	Pbr020039.1	-0.878663	0.00137817		-	-	Zinc finger, Dof-type
(+)-cis,trans-Abscisic acid (ABA)	Phytohormones	V	Pbr042150.2	-0.878697	0.00917678		-	-	NA
(+)-cis,trans-Abscisic acid (ABA)	Phytohormones	V	Pbr041378.1	-0.878722	0.00148676		-	-	Uncharacterised protein family UPF0503
(+)-cis,trans-Abscisic acid (ABA)	Phytohormones	V	Pbr029863.1	-0.878728	0.00186116		-	-	BRCT
(+)-cis,trans-Abscisic acid (ABA)	Phytohormones	V	Pbr006466.3	-0.878747	0.00246556		-	-	Lipoxygenase
(+)-cis,trans-Abscisic acid (ABA)	Phytohormones	V	Pbr015556.1	-0.878761	0.00225754		-	-	Zinc finger, CCCH-type
(+)-cis,trans-Abscisic acid (ABA)	Phytohormones	V	Pbr032272.1	-0.87881	0.00848774		-	-	Nitrilase/cyanide hydratase and apolipoprotein N-acyltransferase
(+)-cis,trans-Abscisic acid (ABA)	Phytohormones	V	Pbr037367.1	-0.878826	0.00222767		-	-	Protein kinase, catalytic domain
(+)-cis,trans-Abscisic acid (ABA)	Phytohormones	V	Pbr000052.1	-0.878843	0.00455366		-	-	Inositol monophosphatase
(+)-cis,trans-Abscisic acid (ABA)	Phytohormones	V	Pbr003495.1	-0.878861	0.00165874		-	-	Tetrahydrofolate dehydrogenase/cyclohydrolase
(+)-cis,trans-Abscisic acid (ABA)	Phytohormones	V	Pbr015983.1	-0.878879	0.00227935		-	-	Transcription factor, SBP-box
(+)-cis,trans-Abscisic acid (ABA)	Phytohormones	V	Pbr005474.1	-0.878909	0.00341538		-	-	Engulfment/cell motility, ELMO
(+)-cis,trans-Abscisic acid (ABA)	Phytohormones	V	Pbr001676.1	-0.878965	0.00119422		-	-	ABC transporter, transmembrane domain
(+)-cis,trans-Abscisic acid (ABA)	Phytohormones	V	Pbr010973.1	-0.879091	0.00290849		-	-	Plant peroxidase
(+)-cis,trans-Abscisic acid (ABA)	Phytohormones	V	Pbr013474.1	-0.879099	0.0033983		-	-	Agenet
(+)-cis,trans-Abscisic acid (ABA)	Phytohormones	V	Pbr008861.1	-0.879101	0.00232594		-	-	Protein kinase, catalytic domain
(+)-cis,trans-Abscisic acid (ABA)	Phytohormones	V	Pbr001938.1	-0.879129	0.0042839		-	-	Domain of unknown function DUF89
(+)-cis,trans-Abscisic acid (ABA)	Phytohormones	V	Pbr005128.2	-0.879221	0.00988456		-	-	Glycoside hydrolase, family 28
(+)-cis,trans-Abscisic acid (ABA)	Phytohormones	V	Pbr029586.1	-0.879332	0.00314397		-	-	RecF/RecN/SMC
(+)-cis,trans-Abscisic acid (ABA)	Phytohormones	V	Pbr007807.1	-0.87939	0.00146491		-	-	NA
(+)-cis,trans-Abscisic acid (ABA)	Phytohormones	V	Pbr002590.1	-0.87941	0.011502		-	-	Glycosyl transferase, family 8
(+)-cis,trans-Abscisic acid (ABA)	Phytohormones	V	Pbr038732.1	-0.87943	0.0139453		-	-	Semialdehyde dehydrogenase, dimerisation domain
(+)-cis,trans-Abscisic acid (ABA)	Phytohormones	V	Pbr015765.2	-0.879454	0.0141476		-	-	Peptidase M3A/M3B, thimet/oligopeptidase F
(+)-cis,trans-Abscisic acid (ABA)	Phytohormones	V	Pbr009402.1	-0.879479	0.0014556		-	-	Protein kinase, catalytic domain
(+)-cis,trans-Abscisic acid (ABA)	Phytohormones	V	Pbr012505.1	-0.879486	0.00150084		-	-	Xklp2 targeting protein
(+)-cis,trans-Abscisic acid (ABA)	Phytohormones	V	Pbr009658.2	-0.879578	0.00333454		-	-	Disease resistance protein
(+)-cis,trans-Abscisic acid (ABA)	Phytohormones	V	Pbr002268.1	-0.879671	0.00312799		-	-	Protein of unknown function DUF581
(+)-cis,trans-Abscisic acid (ABA)	Phytohormones	V	Pbr015588.2	-0.879711	0.00114602		-	-	Cation/H+ exchanger
(+)-cis,trans-Abscisic acid (ABA)	Phytohormones	V	Pbr042085.1	-0.879715	0.00157699		-	-	Tetratricopeptide TPR-1
(+)-cis,trans-Abscisic acid (ABA)	Phytohormones	V	Pbr016626.1	-0.879723	0.00361882		-	-	Ras small GTPase, Ras type
(+)-cis,trans-Abscisic acid (ABA)	Phytohormones	V	Pbr025349.1	-0.879737	0.00182929		-	-	Zinc finger, RING-type
(+)-cis,trans-Abscisic acid (ABA)	Phytohormones	V	Pbr001403.1	-0.879763	0.00118658		-	-	C2 calcium/lipid-binding domain, CaLB
(+)-cis,trans-Abscisic acid (ABA)	Phytohormones	V	Pbr016869.2	-0.879859	0.00172231		-	-	EMSY N-terminal
(+)-cis,trans-Abscisic acid (ABA)	Phytohormones	V	Pbr016658.1	-0.880002	0.00285783		-	-	Oxidoreductase, N-terminal
(+)-cis,trans-Abscisic acid (ABA)	Phytohormones	V	Pbr008299.1	-0.880034	0.00154371		-	-	Alpha/beta hydrolase fold-1
(+)-cis,trans-Abscisic acid (ABA)	Phytohormones	V	Pbr015147.1	-0.880051	0.00337261		-	-	NA
(+)-cis,trans-Abscisic acid (ABA)	Phytohormones	V	Pbr027472.3	-0.880053	0.00127927		-	-	Mediator complex subunit Med25, von Willebrand factor type A
(+)-cis,trans-Abscisic acid (ABA)	Phytohormones	V	Pbr001529.1	-0.88018	0.00192596		-	-	Cell cycle regulated microtubule associated protein
(+)-cis,trans-Abscisic acid (ABA)	Phytohormones	V	Pbr035449.1	-0.880204	0.00469498		-	-	WD40 repeat
(+)-cis,trans-Abscisic acid (ABA)	Phytohormones	V	Pbr023806.2	-0.880237	0.00283171		-	-	Like-Sm ribonucleoprotein (LSM) domain
(+)-cis,trans-Abscisic acid (ABA)	Phytohormones	V	Pbr027515.1	-0.880285	0.00487618		-	-	Spt20 family
(+)-cis,trans-Abscisic acid (ABA)	Phytohormones	V	Pbr019268.1	-0.880339	0.00984424		-	-	Amino acid transporter, transmembrane
(+)-cis,trans-Abscisic acid (ABA)	Phytohormones	V	Pbr001443.1	-0.880429	0.00124183		-	-	AIG2-like
(+)-cis,trans-Abscisic acid (ABA)	Phytohormones	V	Pbr021624.1	-0.880436	0.00123168		-	-	Protein kinase, catalytic domain
(+)-cis,trans-Abscisic acid (ABA)	Phytohormones	V	Pbr027981.2	-0.880492	0.0022776		-	-	MORN motif
(+)-cis,trans-Abscisic acid (ABA)	Phytohormones	V	Pbr012582.1	-0.880499	0.00194675		-	-	Oleosin
(+)-cis,trans-Abscisic acid (ABA)	Phytohormones	V	Pbr004710.1	-0.880615	0.00192735		-	-	NA
(+)-cis,trans-Abscisic acid (ABA)	Phytohormones	V	Pbr041336.1	-0.880656	0.00187473		-	-	Helix-loop-helix DNA-binding domain
(+)-cis,trans-Abscisic acid (ABA)	Phytohormones	V	Pbr041652.1	-0.880686	0.00156931		-	-	NUDIX hydrolase domain
(+)-cis,trans-Abscisic acid (ABA)	Phytohormones	V	Pbr032739.1	-0.880788	0.00157966		-	-	BTB/POZ-like
(+)-cis,trans-Abscisic acid (ABA)	Phytohormones	V	Pbr019145.1	-0.880805	0.00294491		-	-	Pathogenesis-related transcriptional factor/ERF, DNA-binding
(+)-cis,trans-Abscisic acid (ABA)	Phytohormones	V	Pbr001966.1	-0.880806	0.0177304		-	-	Cyclin, C-terminal
(+)-cis,trans-Abscisic acid (ABA)	Phytohormones	V	Pbr003789.1	-0.880811	0.00260974		-	-	Zinc finger, C2H2-type
(+)-cis,trans-Abscisic acid (ABA)	Phytohormones	V	Pbr038605.1	-0.880843	0.00116736		-	-	Ribosomal protein L11
(+)-cis,trans-Abscisic acid (ABA)	Phytohormones	V	Pbr029143.1	-0.880886	0.00128307		-	-	Ribosomal protein S17
(+)-cis,trans-Abscisic acid (ABA)	Phytohormones	V	Pbr039750.1	-0.880946	0.00258218		-	-	Ribonuclease III
(+)-cis,trans-Abscisic acid (ABA)	Phytohormones	V	Pbr010084.1	-0.88095	0.00594318		-	-	Protein phosphatase 2A, regulatory subunit PR55
(+)-cis,trans-Abscisic acid (ABA)	Phytohormones	V	Pbr027933.1	-0.880991	0.00353721		-	-	Domain of unknown function DUF231, plant
(+)-cis,trans-Abscisic acid (ABA)	Phytohormones	V	Pbr008248.1	-0.88104	0.00291986		-	-	RasGAP protein, C-terminal
(+)-cis,trans-Abscisic acid (ABA)	Phytohormones	V	Pbr002490.1	-0.881091	0.00541114		-	-	Leucine-rich repeat
(+)-cis,trans-Abscisic acid (ABA)	Phytohormones	V	Pbr010210.1	-0.881136	0.0126085		-	-	SANT domain, DNA binding
(+)-cis,trans-Abscisic acid (ABA)	Phytohormones	V	Pbr002976.1	-0.881185	0.00238787		-	-	K+ potassium transporter
(+)-cis,trans-Abscisic acid (ABA)	Phytohormones	V	Pbr002620.1	-0.881191	0.00339031		-	-	Homeobox
(+)-cis,trans-Abscisic acid (ABA)	Phytohormones	V	Pbr010428.1	-0.881223	0.00288945		-	-	Mitochodrial transcription termination factor-related
(+)-cis,trans-Abscisic acid (ABA)	Phytohormones	V	Pbr031870.1	-0.881232	0.00152735		-	-	Adenosine/AMP deaminase
(+)-cis,trans-Abscisic acid (ABA)	Phytohormones	V	Pbr041415.2	-0.881298	0.00417824		-	-	TIP41-like protein
(+)-cis,trans-Abscisic acid (ABA)	Phytohormones	V	Pbr001048.1	-0.881365	0.0026324		-	-	Transcription factor GRAS
(+)-cis,trans-Abscisic acid (ABA)	Phytohormones	V	Pbr040112.2	-0.881444	0.00255706		-	-	Protein kinase, catalytic domain
(+)-cis,trans-Abscisic acid (ABA)	Phytohormones	V	Pbr014857.1	-0.881452	0.00590815		-	-	Heat shock factor binding 1
(+)-cis,trans-Abscisic acid (ABA)	Phytohormones	V	Pbr032954.4	-0.881492	0.00113148		-	-	Protein of unknown function DUF3741
(+)-cis,trans-Abscisic acid (ABA)	Phytohormones	V	Pbr022034.2	-0.881508	0.00746328		-	-	NA
(+)-cis,trans-Abscisic acid (ABA)	Phytohormones	V	Pbr023619.1	-0.881533	0.0018187		-	-	F-box domain, cyclin-like
(+)-cis,trans-Abscisic acid (ABA)	Phytohormones	V	Pbr039366.2	-0.881562	0.00122858		-	-	Transcription factor GRAS
(+)-cis,trans-Abscisic acid (ABA)	Phytohormones	V	Pbr004188.1	-0.881566	0.00451372		-	-	Forkhead-associated (FHA) domain
(+)-cis,trans-Abscisic acid (ABA)	Phytohormones	V	Pbr002617.1	-0.881723	0.00235249		-	-	Protein of unknown function DUF247, plant
(+)-cis,trans-Abscisic acid (ABA)	Phytohormones	V	Pbr005826.1	-0.881776	0.00180934		-	-	Ribosome-associated, YjgA
(+)-cis,trans-Abscisic acid (ABA)	Phytohormones	V	Pbr012748.1	-0.881787	0.00143449		-	-	Pectinesterase inhibitor
(+)-cis,trans-Abscisic acid (ABA)	Phytohormones	V	Pbr019452.1	-0.881798	0.00129555		-	-	UbiA prenyltransferase family
(+)-cis,trans-Abscisic acid (ABA)	Phytohormones	V	Pbr004615.1	-0.881799	0.00857676		-	-	Ankyrin repeat
(+)-cis,trans-Abscisic acid (ABA)	Phytohormones	V	Pbr000233.1	-0.881802	0.00103995		-	-	Protein kinase, catalytic domain
(+)-cis,trans-Abscisic acid (ABA)	Phytohormones	V	Pbr038043.1	-0.881844	0.001614		-	-	Protein phosphatase 2C, manganese/magnesium aspartate binding site
(+)-cis,trans-Abscisic acid (ABA)	Phytohormones	V	Pbr036130.1	-0.881865	0.00156232		-	-	ATPase, AAA+ type, core
(+)-cis,trans-Abscisic acid (ABA)	Phytohormones	V	Pbr014610.1	-0.881868	0.00112231		-	-	Protein of unknown function DUF827, plant
(+)-cis,trans-Abscisic acid (ABA)	Phytohormones	V	Pbr002272.5	-0.881885	0.00327164		-	-	Thioredoxin
(+)-cis,trans-Abscisic acid (ABA)	Phytohormones	V	Pbr006220.1	-0.881923	0.00304594		-	-	Cytochrome P450
(+)-cis,trans-Abscisic acid (ABA)	Phytohormones	V	Pbr002119.1	-0.881935	0.00168915		-	-	WASH complex, F-actin capping protein, beta subunit
(+)-cis,trans-Abscisic acid (ABA)	Phytohormones	V	Pbr031446.1	-0.882014	0.00165117		-	-	Protein of unknown function DUF2358
(+)-cis,trans-Abscisic acid (ABA)	Phytohormones	V	Pbr024520.1	-0.882108	0.00133972		-	-	Protein kinase, catalytic domain
(+)-cis,trans-Abscisic acid (ABA)	Phytohormones	V	Pbr022508.1	-0.882124	0.00243232		-	-	Homeodomain-like
(+)-cis,trans-Abscisic acid (ABA)	Phytohormones	V	Pbr030236.1	-0.882217	0.00354739		-	-	Aminotransferase, class I/classII
(+)-cis,trans-Abscisic acid (ABA)	Phytohormones	V	Pbr007604.1	-0.882252	0.00286101		-	-	NA
(+)-cis,trans-Abscisic acid (ABA)	Phytohormones	V	Pbr038635.1	-0.882303	0.0169679		-	-	Protein of unknown function DUF604
(+)-cis,trans-Abscisic acid (ABA)	Phytohormones	V	Pbr014963.1	-0.882355	0.00106615		-	-	NA
(+)-cis,trans-Abscisic acid (ABA)	Phytohormones	V	Pbr005478.1	-0.882397	0.00716503		-	-	Protein kinase, catalytic domain
(+)-cis,trans-Abscisic acid (ABA)	Phytohormones	V	Pbr010134.1	-0.882424	0.00262439		-	-	RNA recognition motif domain
(+)-cis,trans-Abscisic acid (ABA)	Phytohormones	V	Pbr030574.1	-0.882427	0.00209172		-	-	Deoxynucleoside kinase
(+)-cis,trans-Abscisic acid (ABA)	Phytohormones	V	Pbr016746.1	-0.882476	0.0028768		-	-	CG-1
(+)-cis,trans-Abscisic acid (ABA)	Phytohormones	V	Pbr021544.1	-0.88267	0.00224569		-	-	ABC transporter-like
(+)-cis,trans-Abscisic acid (ABA)	Phytohormones	V	Pbr004383.1	-0.882747	0.00105522		-	-	Protein kinase, catalytic domain
(+)-cis,trans-Abscisic acid (ABA)	Phytohormones	V	Pbr006145.1	-0.882758	0.00195313		-	-	FAE1/Type III polyketide synthase-like protein
(+)-cis,trans-Abscisic acid (ABA)	Phytohormones	V	Pbr011728.1	-0.882779	0.00133146		-	-	NA
(+)-cis,trans-Abscisic acid (ABA)	Phytohormones	V	Pbr021529.2	-0.882859	0.020763		-	-	FMN-binding split barrel-related
(+)-cis,trans-Abscisic acid (ABA)	Phytohormones	V	Pbr014863.1	-0.882862	0.00109254		-	-	Armadillo-type fold
(+)-cis,trans-Abscisic acid (ABA)	Phytohormones	V	Pbr025490.1	-0.882924	0.00136849		-	-	Ribosomal protein L13, eukaryotic/archaeal
(+)-cis,trans-Abscisic acid (ABA)	Phytohormones	V	Pbr006952.1	-0.882932	0.00152015		-	-	NA
(+)-cis,trans-Abscisic acid (ABA)	Phytohormones	V	Pbr012850.1	-0.882999	0.00282628		-	-	NA
(+)-cis,trans-Abscisic acid (ABA)	Phytohormones	V	Pbr032117.1	-0.883014	0.001054		-	-	Protein kinase, catalytic domain
(+)-cis,trans-Abscisic acid (ABA)	Phytohormones	V	Pbr031970.1	-0.88304	0.00185656		-	-	NA
(+)-cis,trans-Abscisic acid (ABA)	Phytohormones	V	Pbr013083.1	-0.883044	0.00361747		-	-	Transcription factor Iwr1
(+)-cis,trans-Abscisic acid (ABA)	Phytohormones	V	Pbr028856.1	-0.883072	0.00484925		-	-	UbiA prenyltransferase family
(+)-cis,trans-Abscisic acid (ABA)	Phytohormones	V	Pbr014481.1	-0.883138	0.00137835		-	-	Xklp2 targeting protein
(+)-cis,trans-Abscisic acid (ABA)	Phytohormones	V	Pbr034426.1	-0.883141	0.00143442		-	-	Alpha/beta hydrolase fold-1
(+)-cis,trans-Abscisic acid (ABA)	Phytohormones	V	Pbr001924.1	-0.883181	0.00605397		-	-	NA
(+)-cis,trans-Abscisic acid (ABA)	Phytohormones	V	Pbr031711.1	-0.883219	0.00312893		-	-	Zinc finger, U1-type
(+)-cis,trans-Abscisic acid (ABA)	Phytohormones	V	Pbr004428.1	-0.883282	0.00136541		-	-	Glyoxalase/bleomycin resistance protein/dioxygenase
(+)-cis,trans-Abscisic acid (ABA)	Phytohormones	V	Pbr009753.1	-0.883284	0.00195039		-	-	NA
(+)-cis,trans-Abscisic acid (ABA)	Phytohormones	V	Pbr027974.1	-0.883296	0.00499176		-	-	Glycosyl transferase, family 2
(+)-cis,trans-Abscisic acid (ABA)	Phytohormones	V	Pbr041427.1	-0.883333	0.00357886		-	-	Transferase
(+)-cis,trans-Abscisic acid (ABA)	Phytohormones	V	Pbr020796.1	-0.883347	0.00124556		-	-	Protein kinase, catalytic domain
(+)-cis,trans-Abscisic acid (ABA)	Phytohormones	V	Pbr028109.1	-0.883358	0.00123407		-	-	Toll-Interleukin receptor
(+)-cis,trans-Abscisic acid (ABA)	Phytohormones	V	Pbr020275.1	-0.88339	0.0016196		-	-	NA
(+)-cis,trans-Abscisic acid (ABA)	Phytohormones	V	Pbr021888.1	-0.883393	0.00317031		-	-	Helix-loop-helix DNA-binding domain
(+)-cis,trans-Abscisic acid (ABA)	Phytohormones	V	Pbr010054.1	-0.883407	0.00110063		-	-	NA
(+)-cis,trans-Abscisic acid (ABA)	Phytohormones	V	Pbr032601.3	-0.883469	0.00247993		-	-	NA
(+)-cis,trans-Abscisic acid (ABA)	Phytohormones	V	Pbr006959.1	-0.883533	0.0014946		-	-	NA
(+)-cis,trans-Abscisic acid (ABA)	Phytohormones	V	Pbr020563.2	-0.883543	0.00144711		-	-	NA
(+)-cis,trans-Abscisic acid (ABA)	Phytohormones	V	Pbr020758.1	-0.883569	0.00114349		-	-	Protein kinase, catalytic domain
(+)-cis,trans-Abscisic acid (ABA)	Phytohormones	V	Pbr014177.1	-0.883676	0.00483412		-	-	Oligopeptide transporter
(+)-cis,trans-Abscisic acid (ABA)	Phytohormones	V	Pbr013921.1	-0.883796	0.00192446		-	-	ABC transporter, transmembrane domain
(+)-cis,trans-Abscisic acid (ABA)	Phytohormones	V	Pbr001433.1	-0.883849	0.00201365		-	-	NA
(+)-cis,trans-Abscisic acid (ABA)	Phytohormones	V	Pbr039957.1	-0.883884	0.00132767		-	-	AIG2-like
(+)-cis,trans-Abscisic acid (ABA)	Phytohormones	V	Pbr037148.1	-0.883893	0.00173768		-	-	Helix-loop-helix DNA-binding domain
(+)-cis,trans-Abscisic acid (ABA)	Phytohormones	V	Pbr012404.1	-0.88393	0.00216687		-	-	Legume lectin, beta chain
(+)-cis,trans-Abscisic acid (ABA)	Phytohormones	V	Pbr017640.1	-0.883982	0.00257076		-	-	Protein of unknown function DUF3741
(+)-cis,trans-Abscisic acid (ABA)	Phytohormones	V	Pbr041045.1	-0.884048	0.00176513		-	-	Transferase
(+)-cis,trans-Abscisic acid (ABA)	Phytohormones	V	Pbr027859.1	-0.884059	0.00503183		-	-	Plant lipid transfer protein/seed storage/trypsin-alpha amylase inhibitor
(+)-cis,trans-Abscisic acid (ABA)	Phytohormones	V	Pbr017762.1	-0.884088	0.00240075		-	-	Glutaredoxin
(+)-cis,trans-Abscisic acid (ABA)	Phytohormones	V	Pbr028097.1	-0.884167	0.0011665		-	-	Protein kinase, catalytic domain
(+)-cis,trans-Abscisic acid (ABA)	Phytohormones	V	Pbr025524.1	-0.884371	0.00356697		-	-	Protein kinase, catalytic domain
(+)-cis,trans-Abscisic acid (ABA)	Phytohormones	V	Pbr040461.1	-0.884401	0.00123639		-	-	Copine
(+)-cis,trans-Abscisic acid (ABA)	Phytohormones	V	Pbr009229.1	-0.884402	0.00148199		-	-	SANT domain, DNA binding
(+)-cis,trans-Abscisic acid (ABA)	Phytohormones	V	Pbr005024.1	-0.88441	0.00126501		-	-	Protein kinase, catalytic domain
(+)-cis,trans-Abscisic acid (ABA)	Phytohormones	V	Pbr012307.1	-0.884436	0.00136692		-	-	NA
(+)-cis,trans-Abscisic acid (ABA)	Phytohormones	V	Pbr009537.3	-0.884523	0.00416878		-	-	WD40 repeat
(+)-cis,trans-Abscisic acid (ABA)	Phytohormones	V	Pbr032358.1	-0.884577	0.00309893		-	-	NA
(+)-cis,trans-Abscisic acid (ABA)	Phytohormones	V	Pbr033310.1	-0.884597	0.00164383		-	-	Alanyl-tRNA synthetase, class IIc
(+)-cis,trans-Abscisic acid (ABA)	Phytohormones	V	Pbr031894.1	-0.884709	0.00297983		-	-	Plant peroxidase
(+)-cis,trans-Abscisic acid (ABA)	Phytohormones	V	Pbr029362.1	-0.884738	0.0019478		-	-	Nodulin-like
(+)-cis,trans-Abscisic acid (ABA)	Phytohormones	V	Pbr025229.1	-0.884741	0.00218023		-	-	Kinesin, motor domain
(+)-cis,trans-Abscisic acid (ABA)	Phytohormones	V	Pbr034001.1	-0.884747	0.00484736		-	-	Histone H2B
(+)-cis,trans-Abscisic acid (ABA)	Phytohormones	V	Pbr038808.1	-0.884807	0.00120114		-	-	Dak kinase
(+)-cis,trans-Abscisic acid (ABA)	Phytohormones	V	Pbr031119.1	-0.884809	0.0064528		-	-	Plant lipid transfer protein/seed storage/trypsin-alpha amylase inhibitor
(+)-cis,trans-Abscisic acid (ABA)	Phytohormones	V	Pbr033591.1	-0.884949	0.00116286		-	-	Domain of unknown function DUF2431
(+)-cis,trans-Abscisic acid (ABA)	Phytohormones	V	Pbr004874.1	-0.88498	0.00195899		-	-	Nucleotide-sugar transporter
(+)-cis,trans-Abscisic acid (ABA)	Phytohormones	V	Pbr007074.1	-0.885014	0.00262161		-	-	NA
(+)-cis,trans-Abscisic acid (ABA)	Phytohormones	V	Pbr010733.1	-0.88502	0.00139417		-	-	Protein of unknown function DUF455
(+)-cis,trans-Abscisic acid (ABA)	Phytohormones	V	Pbr033708.1	-0.885036	0.00201498		-	-	Ankyrin repeat-containing domain
(+)-cis,trans-Abscisic acid (ABA)	Phytohormones	V	Pbr006149.1	-0.885052	0.0052887		-	-	HAD-superfamily hydrolase, subfamily IG, 5'-nucleotidase
(+)-cis,trans-Abscisic acid (ABA)	Phytohormones	V	Pbr014550.1	-0.885082	0.00891298		-	-	NA
(+)-cis,trans-Abscisic acid (ABA)	Phytohormones	V	Pbr017914.1	-0.885156	0.00111441		-	-	No apical meristem (NAM) protein
(+)-cis,trans-Abscisic acid (ABA)	Phytohormones	V	Pbr031333.1	-0.885182	0.00105044		-	-	NA
(+)-cis,trans-Abscisic acid (ABA)	Phytohormones	V	Pbr005046.1	-0.885182	0.000994304		-	-	Major intrinsic protein
(+)-cis,trans-Abscisic acid (ABA)	Phytohormones	V	Pbr012742.1	-0.885205	0.00412411		-	-	Protein of unknown function DUF1352
(+)-cis,trans-Abscisic acid (ABA)	Phytohormones	V	Pbr003937.3	-0.885206	0.00929553		-	-	Phosphoglycerate/bisphosphoglycerate mutase, active site
(+)-cis,trans-Abscisic acid (ABA)	Phytohormones	V	Pbr022026.1	-0.885211	0.00406598		-	-	NA
(+)-cis,trans-Abscisic acid (ABA)	Phytohormones	V	Pbr006840.1	-0.885262	0.00259726		-	-	MIF4G-like, type 1
(+)-cis,trans-Abscisic acid (ABA)	Phytohormones	V	Pbr009127.1	-0.885288	0.00129737		-	-	Multi antimicrobial extrusion protein
(+)-cis,trans-Abscisic acid (ABA)	Phytohormones	V	Pbr026296.1	-0.885421	0.000985386		-	-	Protein kinase, catalytic domain
(+)-cis,trans-Abscisic acid (ABA)	Phytohormones	V	Pbr019165.1	-0.885462	0.00144804		-	-	NA
(+)-cis,trans-Abscisic acid (ABA)	Phytohormones	V	Pbr026430.1	-0.885488	0.00160948		-	-	Shugoshin, C-terminal
(+)-cis,trans-Abscisic acid (ABA)	Phytohormones	V	Pbr016784.1	-0.88552	0.00490519		-	-	NA
(+)-cis,trans-Abscisic acid (ABA)	Phytohormones	V	Pbr010164.1	-0.885549	0.00298753		-	-	Germin
(+)-cis,trans-Abscisic acid (ABA)	Phytohormones	V	Pbr012710.1	-0.885563	0.00114639		-	-	Leucine-rich repeat
(+)-cis,trans-Abscisic acid (ABA)	Phytohormones	V	Pbr026623.1	-0.885567	0.00103527		-	-	ZF-HD homeobox protein, Cys/His-rich dimerisation domain
(+)-cis,trans-Abscisic acid (ABA)	Phytohormones	V	Pbr015524.1	-0.885585	0.00282146		-	-	Senescence/spartin-associated
(+)-cis,trans-Abscisic acid (ABA)	Phytohormones	V	Pbr029643.1	-0.885625	0.0021349		-	-	NA
(+)-cis,trans-Abscisic acid (ABA)	Phytohormones	V	Pbr025232.1	-0.885632	0.00655774		-	-	Protein kinase, catalytic domain
(+)-cis,trans-Abscisic acid (ABA)	Phytohormones	V	Pbr005167.1	-0.885662	0.00119548		-	-	NA
(+)-cis,trans-Abscisic acid (ABA)	Phytohormones	V	Pbr021387.1	-0.885677	0.00105656		-	-	Citron-like
(+)-cis,trans-Abscisic acid (ABA)	Phytohormones	V	Pbr028161.1	-0.885682	0.0019077		-	-	NLI interacting factor
(+)-cis,trans-Abscisic acid (ABA)	Phytohormones	V	Pbr020894.2	-0.885715	0.00102126		-	-	Protein kinase, catalytic domain
(+)-cis,trans-Abscisic acid (ABA)	Phytohormones	V	Pbr001381.1	-0.885779	0.00439142		-	-	Zinc finger, LSD1-type
(+)-cis,trans-Abscisic acid (ABA)	Phytohormones	V	Pbr006233.1	-0.885827	0.00382236		-	-	Protease inhibitor I4, serpin
(+)-cis,trans-Abscisic acid (ABA)	Phytohormones	V	Pbr007318.1	-0.885832	0.00295567		-	-	Protein kinase, catalytic domain
(+)-cis,trans-Abscisic acid (ABA)	Phytohormones	V	Pbr026734.1	-0.885849	0.00192442		-	-	Peptidase C45, acyl-coenzyme A:6-aminopenicillanic acid acyl-transferase
(+)-cis,trans-Abscisic acid (ABA)	Phytohormones	V	Pbr025444.1	-0.885876	0.00295069		-	-	Protein kinase, catalytic domain
(+)-cis,trans-Abscisic acid (ABA)	Phytohormones	V	Pbr014478.1	-0.88588	0.00259631		-	-	Zinc finger, RING-type
(+)-cis,trans-Abscisic acid (ABA)	Phytohormones	V	Pbr009246.1	-0.885891	0.00248962		-	-	Domain of unknown function DUF632
(+)-cis,trans-Abscisic acid (ABA)	Phytohormones	V	Pbr040717.1	-0.885894	0.00288174		-	-	NA
(+)-cis,trans-Abscisic acid (ABA)	Phytohormones	V	Pbr029799.1	-0.885908	0.00331779		-	-	Tetrahydrofolate dehydrogenase/cyclohydrolase
(+)-cis,trans-Abscisic acid (ABA)	Phytohormones	V	Pbr013265.1	-0.885944	0.00214503		-	-	Peptidase A1
(+)-cis,trans-Abscisic acid (ABA)	Phytohormones	V	Pbr011265.1	-0.886037	0.00182764		-	-	Rieske iron-sulphur protein, C-terminal
(+)-cis,trans-Abscisic acid (ABA)	Phytohormones	V	Pbr029905.1	-0.886081	0.00179854		-	-	WRC
(+)-cis,trans-Abscisic acid (ABA)	Phytohormones	V	Pbr036823.1	-0.886095	0.0017199		-	-	Ribosomal protein L19
(+)-cis,trans-Abscisic acid (ABA)	Phytohormones	V	Pbr036296.1	-0.886119	0.00169884		-	-	RNA recognition motif domain
(+)-cis,trans-Abscisic acid (ABA)	Phytohormones	V	Pbr027230.1	-0.886133	0.0029917		-	-	Peptidase M18
(+)-cis,trans-Abscisic acid (ABA)	Phytohormones	V	Pbr021374.1	-0.886144	0.00141121		-	-	Ribose 5-phosphate isomerase, type A
(+)-cis,trans-Abscisic acid (ABA)	Phytohormones	V	Pbr025055.1	-0.886164	0.0100422		-	-	Alpha/beta hydrolase fold-1
(+)-cis,trans-Abscisic acid (ABA)	Phytohormones	V	Pbr033520.1	-0.886195	0.00169394		-	-	Protein of unknown function DUF1005
(+)-cis,trans-Abscisic acid (ABA)	Phytohormones	V	Pbr019995.1	-0.886218	0.00373495		-	-	DNA-directed RNA polymerase, subunit 2, domain 6
(+)-cis,trans-Abscisic acid (ABA)	Phytohormones	V	Pbr016091.1	-0.886234	0.00131753		-	-	Domain of unknown function DUF623
(+)-cis,trans-Abscisic acid (ABA)	Phytohormones	V	Pbr011851.1	-0.886246	0.00266197		-	-	ERG2/sigma1 receptor-like
(+)-cis,trans-Abscisic acid (ABA)	Phytohormones	V	Pbr040571.1	-0.886247	0.00236045		-	-	Ribosomal protein L24
(+)-cis,trans-Abscisic acid (ABA)	Phytohormones	V	Pbr031791.1	-0.886252	0.0010991		-	-	IMP dehydrogenase/GMP reductase
(+)-cis,trans-Abscisic acid (ABA)	Phytohormones	V	Pbr037779.1	-0.886304	0.00181972		-	-	ABC transporter, transmembrane domain
(+)-cis,trans-Abscisic acid (ABA)	Phytohormones	V	Pbr036255.1	-0.886325	0.00347458		-	-	Peptidase M3A/M3B, thimet/oligopeptidase F
(+)-cis,trans-Abscisic acid (ABA)	Phytohormones	V	Pbr008962.1	-0.886338	0.00112318		-	-	Ribosome recycling factor
(+)-cis,trans-Abscisic acid (ABA)	Phytohormones	V	Pbr034988.1	-0.886361	0.00104676		-	-	Toll-Interleukin receptor
(+)-cis,trans-Abscisic acid (ABA)	Phytohormones	V	Pbr013554.1	-0.886391	0.00108193		-	-	Pentapeptide repeat
(+)-cis,trans-Abscisic acid (ABA)	Phytohormones	V	Pbr024541.3	-0.886403	0.00221624		-	-	Aminoacyl-tRNA synthetase, class I, conserved site
(+)-cis,trans-Abscisic acid (ABA)	Phytohormones	V	Pbr001272.1	-0.886504	0.00163007		-	-	Zinc finger, DHHC-type, palmitoyltransferase
(+)-cis,trans-Abscisic acid (ABA)	Phytohormones	V	Pbr011613.1	-0.886588	0.00274422		-	-	Aminotransferase, class I/classII
(+)-cis,trans-Abscisic acid (ABA)	Phytohormones	V	Pbr001382.2	-0.8866	0.00125952		-	-	Protein of unknown function DUF724
(+)-cis,trans-Abscisic acid (ABA)	Phytohormones	V	Pbr003832.1	-0.886628	0.00373639		-	-	Plant peroxidase
(+)-cis,trans-Abscisic acid (ABA)	Phytohormones	V	Pbr012714.1	-0.886635	0.00097062		-	-	F-box domain, Skp2-like
(+)-cis,trans-Abscisic acid (ABA)	Phytohormones	V	Pbr006518.4	-0.886647	0.00616068		-	-	NA
(+)-cis,trans-Abscisic acid (ABA)	Phytohormones	V	Pbr017574.1	-0.886685	0.00413852		-	-	Domain of unknown function DUF2431
(+)-cis,trans-Abscisic acid (ABA)	Phytohormones	V	Pbr026374.1	-0.886691	0.00223641		-	-	Golgin, RAB6-interacting
(+)-cis,trans-Abscisic acid (ABA)	Phytohormones	V	Pbr019702.1	-0.886699	0.00181396		-	-	WD40 repeat
(+)-cis,trans-Abscisic acid (ABA)	Phytohormones	V	Pbr000204.1	-0.886725	0.00307116		-	-	NA
(+)-cis,trans-Abscisic acid (ABA)	Phytohormones	V	Pbr021733.1	-0.88675	0.00370626		-	-	NA
(+)-cis,trans-Abscisic acid (ABA)	Phytohormones	V	Pbr022213.1	-0.886756	0.0019785		-	-	NA
(+)-cis,trans-Abscisic acid (ABA)	Phytohormones	V	Pbr021652.2	-0.886837	0.00160945		-	-	Protein of unknown function DUF647
(+)-cis,trans-Abscisic acid (ABA)	Phytohormones	V	Pbr033064.1	-0.886842	0.00305741		-	-	Acyl-ACP thioesterase
(+)-cis,trans-Abscisic acid (ABA)	Phytohormones	V	Pbr022183.1	-0.886869	0.00111049		-	-	Transcription factor, MADS-box
(+)-cis,trans-Abscisic acid (ABA)	Phytohormones	V	Pbr013688.1	-0.886882	0.00228624		-	-	Protein kinase, catalytic domain
(+)-cis,trans-Abscisic acid (ABA)	Phytohormones	V	Pbr013207.1	-0.886894	0.00171903		-	-	Alpha/beta hydrolase fold-1
(+)-cis,trans-Abscisic acid (ABA)	Phytohormones	V	Pbr042908.1	-0.886896	0.00122968		-	-	Heat shock protein DnaJ, N-terminal
(+)-cis,trans-Abscisic acid (ABA)	Phytohormones	V	Pbr036906.1	-0.886916	0.00140173		-	-	Forkhead-associated (FHA) domain
(+)-cis,trans-Abscisic acid (ABA)	Phytohormones	V	Pbr012467.1	-0.886972	0.00234014		-	-	FAE1/Type III polyketide synthase-like protein
(+)-cis,trans-Abscisic acid (ABA)	Phytohormones	V	Pbr020488.1	-0.886975	0.00270392		-	-	Ribosomal protein L13
(+)-cis,trans-Abscisic acid (ABA)	Phytohormones	V	Pbr024738.1	-0.887051	0.0053491		-	-	SET domain
(+)-cis,trans-Abscisic acid (ABA)	Phytohormones	V	Pbr030761.1	-0.887181	0.00095054		-	-	Argonaute/Dicer protein, PAZ
(+)-cis,trans-Abscisic acid (ABA)	Phytohormones	V	Pbr042822.1	-0.88731	0.00101798		-	-	NA
(+)-cis,trans-Abscisic acid (ABA)	Phytohormones	V	Pbr021338.1	-0.887344	0.00122411		-	-	FAD linked oxidase, N-terminal
(+)-cis,trans-Abscisic acid (ABA)	Phytohormones	V	Pbr030779.1	-0.887418	0.0033228		-	-	Helicase, C-terminal
(+)-cis,trans-Abscisic acid (ABA)	Phytohormones	V	Pbr014342.1	-0.887482	0.00114741		-	-	Heat shock protein DnaJ, N-terminal
(+)-cis,trans-Abscisic acid (ABA)	Phytohormones	V	Pbr035597.1	-0.88749	0.00888086		-	-	NA
(+)-cis,trans-Abscisic acid (ABA)	Phytohormones	V	Pbr017093.1	-0.88751	0.00123989		-	-	Heat shock protein DnaJ, N-terminal
(+)-cis,trans-Abscisic acid (ABA)	Phytohormones	V	Pbr000805.1	-0.887588	0.00103341		-	-	NA
(+)-cis,trans-Abscisic acid (ABA)	Phytohormones	V	Pbr029096.1	-0.88762	0.00239662		-	-	Leucine-rich repeat, ribonuclease inhibitor subtype
(+)-cis,trans-Abscisic acid (ABA)	Phytohormones	V	Pbr006162.1	-0.887634	0.0022159		-	-	Reticulon
(+)-cis,trans-Abscisic acid (ABA)	Phytohormones	V	Pbr006221.1	-0.887637	0.00257862		-	-	Cytochrome P450
(+)-cis,trans-Abscisic acid (ABA)	Phytohormones	V	Pbr015508.1	-0.88764	0.00228432		-	-	Tetratricopeptide TPR-1
(+)-cis,trans-Abscisic acid (ABA)	Phytohormones	V	Pbr040546.1	-0.887654	0.00185217		-	-	Zinc finger, GATA-type
[truncated: 792,192+ more rows]

## Sheet: Table S8
Table S8 KEGG enrichments of the genes correlated with the corresponding compound
Compound	KEGG ID	Map	Metabolism pathway	KEGG enrichment online	Genes correlated to the compound	Correlation
10-Formyl-THF	C00234	map01240	Biosynthesis of cofactors	https://www.kegg.jp/pathway/map01240/C00234+K00861+K00288+K00002+K00600+K11161+K00103+K13998+K01598+K02552+K01930+K01599+K01955+K00940+K00128+K01719+K00789+K02551+K01937+K13248+K00231+K13939+K09458+K02492+K00868+K00606+K01113+K13950	Pbr036967.1;Pbr003495.1;Pbr029799.1;Pbr013646.1;Pbr042887.1;Pbr004667.1;Pbr013991.1;Pbr040110.1;Pbr028293.1;Pbr031571.1;Pbr009220.1;Pbr040377.1;Pbr012435.2;Pbr036954.1;Pbr011477.1;Pbr042689.1;Pbr018467.1;Pbr024218.1;Pbr041079.1;Pbr027004.1;Pbr012580.1;Pbr033822.1;Pbr036940.1;Pbr027203.1;Pbr027959.1;Pbr034873.1;Pbr008740.1;Pbr012323.1;Pbr008602.1;Pbr013207.1;Pbr010243.1;Pbr002524.1;Pbr015581.1;Pbr…	Positive
10-Formyl-THF	C00234	map01200	Carbon metabolism	https://www.kegg.jp/pathway/map01200/C00234+K01807+K00036+K00600+K03841+K01783+K01602+K02437+K01689+K01623+K01100+K11517+K01895+K05298+K00232+K01754+K01834+K00855+K01638+K00844+K00025+K00640+K00948+K00863+K00261+K00850+K01738	Pbr004380.1;Pbr021374.1;Pbr012494.1;Pbr006726.1;Pbr004667.1;Pbr013991.1;Pbr040110.1;Pbr012392.1;Pbr035932.1;Pbr012401.1;Pbr007280.1;Pbr030133.1;Pbr013299.1;Pbr034762.1;Pbr028828.1;Pbr016278.1;Pbr020924.1;Pbr023079.1;Pbr017545.1;Pbr022360.1;Pbr033622.1;Pbr041091.1;Pbr011353.1;Pbr037260.1;Pbr001483.1;Pbr000738.2;Pbr000736.1;Pbr007428.1;Pbr015084.1;Pbr021914.1;Pbr038761.1;Pbr042821.1;Pbr027224.1;Pbr…
10-Formyl-THF	C00234	map00670	One carbon pool by folate	https://www.kegg.jp/pathway/map00670/C00234+K00288+K00600+K13998+K00602	Pbr003495.1;Pbr029799.1;Pbr013646.1;Pbr004667.1;Pbr013991.1;Pbr040110.1;Pbr012435.2;Pbr004655.1;Pbr004654.1;
2'-Deoxyadenosine-5'-monophosphate	C00360	map01232	Nucleotide metabolism	https://www.kegg.jp/pathway/map01232/C00360+K01513+K00939+K00876+K00856+K01529	Pbr041443.1;Pbr036920.3;Pbr013215.1;Pbr010680.1;Pbr016170.1;
2'-Deoxyadenosine-5'-monophosphate	C00360	map00230	Purine metabolism	https://www.kegg.jp/pathway/map00230/C00360+K01513+K00939+K00856+K01529+K01427	Pbr041443.1;Pbr036920.3;Pbr010680.1;Pbr016170.1;Pbr036278.3;
2-Isopropylmalate	C02504	map01230	Biosynthesis of amino acids	https://www.kegg.jp/pathway/map01230/C02504+K01953+K01783+K01623+K00600+K01834+K01807+K01754+K01814+K01738+K01653+K00640+K01626+K14682+K00215+K00789+K00948+K00264	Pbr011676.1;Pbr036356.1;Pbr007280.1;Pbr030133.1;Pbr022360.1;Pbr013991.1;Pbr004667.1;Pbr040110.1;Pbr025112.1;Pbr021374.1;Pbr018500.1;Pbr018501.1;Pbr017768.1;Pbr040447.1;Pbr025740.1;Pbr000528.2;Pbr037940.1;Pbr012988.1;Pbr037530.1;Pbr001058.1;Pbr001059.1;Pbr007420.1;Pbr008602.1;Pbr002407.1;Pbr022741.1;
5-Hydroxyindole-3-acetic acid	C05635	map00380	Tryptophan metabolism	https://www.kegg.jp/pathway/map00380/C05635+K01501+K00128+K00816	Pbr020546.1;Pbr034873.1;Pbr034871.1;Pbr005739.1;Pbr023028.1;Pbr022147.1;Pbr032201.1;
Adenine	C00147	map01232	Nucleotide metabolism	https://www.kegg.jp/pathway/map01232/C00147+K00088+K00759+K06928+K00857+K01081+K00856+K00943+K06287+K01488+K01529+K06966+K01951+K01490+K00940+K10808	Pbr004479.1;Pbr004478.1;Pbr031791.1;Pbr002563.1;Pbr009587.1;Pbr027857.1;Pbr042502.1;Pbr037320.1;Pbr005248.1;Pbr018560.2;Pbr037776.3;Pbr005935.1;Pbr020141.1;Pbr004533.1;Pbr042608.1;Pbr031870.1;Pbr038831.1;Pbr041741.1;Pbr028358.1;Pbr038428.1;Pbr001096.1;Pbr004030.1;Pbr008395.1;Pbr016465.1;Pbr025908.1;Pbr009882.1;Pbr019453.1;Pbr036940.1;Pbr027203.1;Pbr035060.1;Pbr038081.1;Pbr006359.1;Pbr006360.1;Pbr…
Adenine	C00147	map00230	Purine metabolism	https://www.kegg.jp/pathway/map00230/C00147+K00088+K00759+K06928+K01768+K00948+K01081+K00860+K00856+K01488+K01529+K06966+K01951+K01490+K00940+K01518+K10808	Pbr004479.1;Pbr004478.1;Pbr031791.1;Pbr002563.1;Pbr009587.1;Pbr027857.1;Pbr042502.1;Pbr037320.1;Pbr010089.1;Pbr023982.1;Pbr020990.1;Pbr014052.1;Pbr002407.1;Pbr018560.2;Pbr037776.3;Pbr024316.1;Pbr005935.1;Pbr020141.1;Pbr031870.1;Pbr038831.1;Pbr041741.1;Pbr028358.1;Pbr038428.1;Pbr001096.1;Pbr004030.1;Pbr008395.1;Pbr016465.1;Pbr025908.1;Pbr009882.1;Pbr019453.1;Pbr036940.1;Pbr027203.1;Pbr035060.1;Pbr…
Adenine	C00147	map00908	Zeatin biosynthesis	https://www.kegg.jp/pathway/map00908/C00147+K13493+K10717+K00279	Pbr011375.1;Pbr017313.1;Pbr019909.1;
Adenosine	C00212	map01232	Nucleotide metabolism	https://www.kegg.jp/pathway/map01232/C00212+K01488+K00940+K00939+K01513+K06966+K00856+K00759+K10808+K00088+K00876+K00943+K01529+K01951+K01081+K01509+K01490	Pbr031870.1;Pbr035060.1;Pbr027203.1;Pbr036920.3;Pbr041003.2;Pbr027231.2;Pbr041443.1;Pbr000747.1;Pbr010680.1;Pbr005935.1;Pbr032442.2;Pbr042502.1;Pbr009587.1;Pbr014417.1;Pbr031791.1;Pbr013215.1;Pbr004533.1;Pbr041741.1;Pbr038428.1;Pbr016170.1;Pbr041652.1;Pbr001096.1;Pbr009882.1;Pbr006149.1;Pbr037776.3;Pbr014425.1;Pbr039148.1;Pbr002774.1;
Adenosine	C00212	map00230	Purine metabolism	https://www.kegg.jp/pathway/map00230/C00212+K01488+K00940+K00939+K01513+K06966+K00856+K00759+K10808+K01427+K00088+K00860+K01529+K01951+K01081+K01509+K00602+K01768+K01490	Pbr031870.1;Pbr035060.1;Pbr027203.1;Pbr036920.3;Pbr041003.2;Pbr027231.2;Pbr041443.1;Pbr000747.1;Pbr010680.1;Pbr005935.1;Pbr032442.2;Pbr042502.1;Pbr009587.1;Pbr014417.1;Pbr036278.3;Pbr031791.1;Pbr024316.1;Pbr041741.1;Pbr038428.1;Pbr016170.1;Pbr041652.1;Pbr001096.1;Pbr009882.1;Pbr006149.1;Pbr037776.3;Pbr014425.1;Pbr004655.1;Pbr004654.1;Pbr023982.1;Pbr039148.1;Pbr002774.1;
Adipic acid	C06104	map00930	Caprolactam degradation	https://www.kegg.jp/pathway/map00930/C06104+K00002	Pbr042887.1;
Adipic acid	C06104	map01220	Degradation of aromatic compounds	https://www.kegg.jp/pathway/map01220/C06104+K00487+K00001+K00002	Pbr017290.1;Pbr032983.1;Pbr039380.2;Pbr042887.1;
Argininosuccinate	C03406	map01230	Biosynthesis of amino acids	https://www.kegg.jp/pathway/map01230/C03406+K00818+K00873+K00817+K01814+K01738+K01755+K01689+K01626+K00145	Pbr033626.1;Pbr010820.1;Pbr005540.1;Pbr040447.1;Pbr017768.1;Pbr025740.1;Pbr007733.1;Pbr007150.1;Pbr037530.1;Pbr012988.1;Pbr038732.1;
Betaine	C00719	map00260	Glycine, serine and threonine metabolism	https://www.kegg.jp/pathway/map00260/C00719+K00600+K00281+K00928+K00827+K00276+K01754+K01834+K00309+K00049+K00605+K00831+K00058+K02437+K00003+K01695	Pbr004667.1;Pbr016484.1;Pbr040110.1;Pbr013991.1;Pbr019837.1;Pbr037861.1;Pbr014600.1;Pbr008105.1;Pbr008104.4;Pbr037077.1;Pbr018501.1;Pbr018500.1;Pbr025112.1;Pbr016054.1;Pbr007870.2;Pbr042065.1;Pbr021338.1;Pbr042066.1;Pbr042063.1;Pbr021337.1;Pbr018807.1;Pbr019171.1;Pbr031914.1;Pbr037943.1;Pbr004246.1;Pbr016278.1;Pbr020924.1;Pbr040526.1;Pbr025284.1;
Choline	C00114	map05231	Choline metabolism in cancer	https://www.kegg.jp/pathway/map05231/C00114+K04371+K04392+K06515+K04368	Pbr005915.1;Pbr005814.1;Pbr027469.2;Pbr015540.1;
Choline	C00114	map00564	Glycerophospholipid metabolism	https://www.kegg.jp/pathway/map00564/C00114+K01047+K13519+K01114+K13508+K13510	Pbr030293.2;Pbr003724.1;Pbr030742.1;Pbr017718.1;Pbr029743.1;Pbr035974.1;Pbr006158.1;
Chrysoeriol	C04293	map00944	Flavone and flavonol biosynthesis	https://www.kegg.jp/pathway/map00944/C04293+K05279+K10757+K05280	Pbr013510.1;Pbr036055.1;Pbr030676.1;Pbr013511.1;Pbr039674.1;Pbr007219.1;
Citric acid	C00158	map01210	2-Oxocarboxylic acid metabolism	https://www.kegg.jp/pathway/map01210/C00158+K01647+K00814	Pbr030501.1;Pbr004985.1;Pbr039983.1;
Citric acid	C00158	map01230	Biosynthesis of amino acids	https://www.kegg.jp/pathway/map01230/C00158+K01647+K00814+K00873	Pbr030501.1;Pbr004985.1;Pbr039983.1;Pbr025650.1;
Citric acid	C00158	map01200	Carbon metabolism	https://www.kegg.jp/pathway/map01200/C00158+K01647+K00025+K00844+K00814+K00873	Pbr030501.1;Pbr004985.1;Pbr002553.1;Pbr005841.1;Pbr039983.1;Pbr025650.1;
Citric acid	C00158	map00020	Citrate cycle (TCA cycle)	https://www.kegg.jp/pathway/map00020/C00158+K01647+K00025	Pbr030501.1;Pbr004985.1;Pbr002553.1;
Citric acid	C00158	map00630	Glyoxylate and dicarboxylate metabolism	https://www.kegg.jp/pathway/map00630/C00158+K01647+K00025	Pbr030501.1;Pbr004985.1;Pbr002553.1;
Coniferin	C00761	map00940	Phenylpropanoid biosynthesis	https://www.kegg.jp/pathway/map00940/C00761+K00083+K00430+K09753+K13065+K12356+K09756	Pbr026287.1;Pbr002672.1;Pbr002950.1;Pbr035186.1;Pbr003832.1;Pbr022405.1;Pbr026638.1;Pbr042728.1;Pbr015108.2;Pbr011592.1;Pbr041045.1;Pbr006452.1;Pbr031103.1;Pbr038375.1;Pbr019768.1;
Cyclic AMP	C00575	map04960	Aldosterone-regulated sodium reabsorption	https://www.kegg.jp/pathway/map04960/C00575+K02677+K04371	Pbr028378.1;Pbr038851.1;Pbr005915.1;Pbr002242.1;Pbr035493.1;Pbr016568.1;
D-Arabitol	C01904	map00040	Pentose and glucuronate interconversions	https://www.kegg.jp/pathway/map00040/C01904+K01783+K01051+K01728+K00002+K01184+K00008	Pbr007280.1;Pbr030133.1;Pbr016713.1;Pbr040746.1;Pbr037407.3;Pbr024016.1;Pbr010204.1;Pbr020977.1;Pbr040935.2;Pbr041194.3;Pbr028973.1;Pbr032772.1;
Deoxyadenosine	C00559	map01232	Nucleotide metabolism	https://www.kegg.jp/pathway/map01232/C00387+K01513+K06966+K01529+K00943+K00856+K00940+K01951+K01488+K00759+K00088+K06287+K10808+K06928+K00939+K01509+K00876	Pbr041443.1;Pbr000747.1;Pbr001096.1;Pbr041741.1;Pbr004533.1;Pbr005935.1;Pbr035060.1;Pbr009882.1;Pbr031870.1;Pbr032442.2;Pbr009587.1;Pbr042502.1;Pbr027857.1;Pbr031791.1;Pbr004479.1;Pbr032066.1;Pbr014417.1;Pbr037320.1;Pbr041003.2;Pbr014425.1;Pbr013215.1;
Deoxyadenosine	C00559	map00230	Purine metabolism	https://www.kegg.jp/pathway/map00230/C00387+K01513+K06966+K01529+K00856+K00940+K01951+K01768+K01488+K00759+K01427+K00860+K00088+K10808+K06928+K00939+K01509	Pbr041443.1;Pbr000747.1;Pbr001096.1;Pbr041741.1;Pbr005935.1;Pbr035060.1;Pbr009882.1;Pbr023982.1;Pbr014052.1;Pbr010089.1;Pbr031870.1;Pbr032442.2;Pbr009587.1;Pbr042502.1;Pbr027857.1;Pbr036278.3;Pbr024316.1;Pbr031791.1;Pbr004479.1;Pbr014417.1;Pbr037320.1;Pbr041003.2;Pbr014425.1;
D-Fructose 6-phosphate	C00085	map00710	Carbon fixation in photosynthetic organisms	https://www.kegg.jp/pathway/map00710/C00085+K01623	Pbr005502.1;Pbr005501.1;
D-Fructose 6-phosphate	C00085	map01200	Carbon metabolism	https://www.kegg.jp/pathway/map01200/C00085+K00162+K01079+K01623+K01754+K00600	Pbr026951.2;Pbr007213.1;Pbr005502.1;Pbr005501.1;Pbr027962.1;Pbr007489.3;
Fumaric acid	C00122	map00250	Alanine, aspartate and glutamate metabolism	https://www.kegg.jp/pathway/map00250/C00122+K01955+K01940+K01953	Pbr027004.1;Pbr012580.1;Pbr041011.1;Pbr036356.1;
Fumaric acid	C00122	map00220	Arginine biosynthesis	https://www.kegg.jp/pathway/map00220/C00122+K14682+K01940	Pbr001059.1;Pbr041011.1;
Fumaric acid	C00122	map01200	Carbon metabolism	https://www.kegg.jp/pathway/map01200/C00122+K01807+K00028+K01638+K01754+K01895+K00850+K00281+K01595+K00855+K00605+K01602	Pbr004380.1;Pbr036572.1;Pbr020609.1;Pbr027217.2;Pbr018501.1;Pbr018500.1;Pbr000736.1;Pbr000738.2;Pbr028609.1;Pbr019837.1;Pbr038213.1;Pbr042764.1;Pbr031914.1;Pbr013299.1;
Fumaric acid	C00122	map00620	Pyruvate metabolism	https://www.kegg.jp/pathway/map00620/C00122+K00028+K01638+K01895+K01595	Pbr036572.1;Pbr020609.1;Pbr027217.2;Pbr000736.1;Pbr000738.2;Pbr038213.1;
Glucosamine	C00329	map00520	Amino sugar and nucleotide sugar metabolism	https://www.kegg.jp/pathway/map00520/C00329+K01183+K12451+K00963	Pbr018708.1;Pbr018709.1;Pbr041118.1;Pbr041125.1;Pbr008471.1;
Guanine	C00242	map01232	Nucleotide metabolism	https://www.kegg.jp/pathway/map01232/C00242+K01937+K00943+K01493+K00106+K01509+K01529	Pbr022667.1;Pbr022801.1;Pbr036890.1;Pbr017107.1;Pbr018412.1;Pbr002908.1;
Guanosine	C00387	map01232	Nucleotide metabolism	https://www.kegg.jp/pathway/map01232/C00387+K01513+K06966+K01529+K00943+K00856+K00940+K01951+K01488+K00759+K00088+K06287+K10808+K06928+K00939+K01509+K00876	Pbr041443.1;Pbr000747.1;Pbr001096.1;Pbr041741.1;Pbr004533.1;Pbr005935.1;Pbr035060.1;Pbr009882.1;Pbr031870.1;Pbr032442.2;Pbr009587.1;Pbr042502.1;Pbr027857.1;Pbr031791.1;Pbr004479.1;Pbr032066.1;Pbr014417.1;Pbr037320.1;Pbr041003.2;Pbr014425.1;Pbr013215.1;
Guanosine	C00387	map00230	Purine metabolism	https://www.kegg.jp/pathway/map00230/C00387+K01513+K06966+K01529+K00856+K00940+K01951+K01768+K01488+K00759+K01427+K00860+K00088+K10808+K06928+K00939+K01509	Pbr041443.1;Pbr000747.1;Pbr001096.1;Pbr041741.1;Pbr005935.1;Pbr035060.1;Pbr009882.1;Pbr023982.1;Pbr014052.1;Pbr010089.1;Pbr031870.1;Pbr032442.2;Pbr009587.1;Pbr042502.1;Pbr027857.1;Pbr036278.3;Pbr024316.1;Pbr031791.1;Pbr004479.1;Pbr014417.1;Pbr037320.1;Pbr041003.2;Pbr014425.1;
Indole-3-carboxaldehyde	C00294	map01232	Nucleotide metabolism	https://www.kegg.jp/pathway/map01232/C00294+K01488+K00088+K00940+K06287+K06966+K01529+K01937+K01081+K00759	Pbr031870.1;Pbr002563.1;Pbr026889.1;Pbr036940.1;Pbr042608.1;Pbr016465.1;Pbr004063.1;Pbr041652.1;Pbr010243.1;Pbr018560.2;Pbr006149.1;Pbr042502.1;
Indole-3-carboxaldehyde	C00294	map00230	Purine metabolism	https://www.kegg.jp/pathway/map00230/C00294+K01488+K00088+K00940+K01518+K06966+K01529+K00602+K01081+K00948+K00759+K00860	Pbr031870.1;Pbr002563.1;Pbr026889.1;Pbr036940.1;Pbr014925.1;Pbr016465.1;Pbr004063.1;Pbr041652.1;Pbr004654.1;Pbr018560.2;Pbr006149.1;Pbr002407.1;Pbr042502.1;Pbr024316.1;
Inosine	C00294	map01232	Nucleotide metabolism	https://www.kegg.jp/pathway/map01232/C00294+K13998+K01937+K00940+K06287+K00088+K01490+K01529+K00942+K00857+K01509+K01081	Pbr012435.2;Pbr002524.1;Pbr010243.1;Pbr033822.1;Pbr027203.1;Pbr006146.1;Pbr026889.1;Pbr026888.1;Pbr039148.1;Pbr002774.1;Pbr041652.1;Pbr035153.1;Pbr017022.1;Pbr030574.1;Pbr030585.1;Pbr014425.1;Pbr006149.1;
Inosine	C00294	map00230	Purine metabolism	https://www.kegg.jp/pathway/map00230/C00294+K11808+K00602+K00940+K13811+K00088+K01490+K01529+K00942+K01509+K01081	Pbr004332.1;Pbr004655.1;Pbr004654.1;Pbr033822.1;Pbr027203.1;Pbr018861.1;Pbr004737.1;Pbr026889.1;Pbr026888.1;Pbr039148.1;Pbr002774.1;Pbr041652.1;Pbr035153.1;Pbr017022.1;Pbr014425.1;Pbr006149.1;
Kynurenic acid	C01717	map00380	Tryptophan metabolism	https://www.kegg.jp/pathway/map00380/C01717+K01692+K00128+K00816	Pbr015468.2;Pbr022147.1;Pbr034873.1;Pbr034871.1;Pbr032201.1;
L-ascorbate	C01041	map00053	Ascorbate and aldarate metabolism	https://www.kegg.jp/pathway/map00053/C01041+K00423+K00002	Pbr041806.1;Pbr025074.1;Pbr018115.1;Pbr042887.1;
L-Aspartic acid	C00049	map00250	Alanine, aspartate and glutamate metabolism	https://www.kegg.jp/pathway/map00250/C00049+K01953+K01915+K00814	Pbr016272.1;Pbr038829.1;Pbr039983.1;
L-Aspartic acid	C00049	map01200	Carbon metabolism	https://www.kegg.jp/pathway/map01200/C00049+K00030+K01455+K00873+K00028+K00025+K01679+K00844+K01647+K00814+K00058+K00232	Pbr016356.1;Pbr008367.2;Pbr023529.2;Pbr025650.1;Pbr040797.1;Pbr027783.1;Pbr031060.1;Pbr002553.1;Pbr022705.1;Pbr005841.1;Pbr030501.1;Pbr039983.1;Pbr025779.1;Pbr022552.1;
L-Leucine	C00123	map04974	Protein digestion and absorption	https://www.kegg.jp/pathway/map04974/C00123+K14209	Pbr011756.1;
L-Methionine	C00073	map00270	Cysteine and methionine metabolism	https://www.kegg.jp/pathway/map00270/C00073+K00547+K00826+K01505+K01244	Pbr025793.1;Pbr019803.1;Pbr028314.1;Pbr011000.1;
L-Methionine	C00073	map04974	Protein digestion and absorption	https://www.kegg.jp/pathway/map04974/C00073+K14209+K14207+K06236	Pbr032139.1;Pbr016573.1;Pbr016574.1;Pbr038227.1;
L-Phenylalanine	C00079	map00360	Phenylalanine metabolism	https://www.kegg.jp/pathway/map00360/C00079+K00815+K01692	Pbr038270.1;Pbr027573.1;
L-Phenylalanine	C00079	map00400	Phenylalanine, tyrosine and tryptophan biosynthesis	https://www.kegg.jp/pathway/map00400/C00079+K00815	Pbr038270.1;
L-Serine	C00065	map01230	Biosynthesis of amino acids	https://www.kegg.jp/pathway/map01230/C00065+K01689+K01953+K00030+K00873+K00058+K01915+K00826+K00814+K00600+K01647	Pbr005487.1;Pbr016272.1;Pbr008367.2;Pbr016356.1;Pbr040797.1;Pbr025650.1;Pbr025779.1;Pbr038829.1;Pbr019803.1;Pbr039983.1;Pbr032120.2;Pbr005571.1;
L-Serine	C00065	map01200	Carbon metabolism	https://www.kegg.jp/pathway/map01200/C00065+K01689+K01595+K00028+K01679+K00030+K00232+K01625+K00873+K00058+K00814+K00600+K01647+K00029	Pbr005487.1;Pbr013232.1;Pbr027783.1;Pbr031060.1;Pbr041193.1;Pbr008367.2;Pbr016356.1;Pbr022552.1;Pbr007471.1;Pbr039298.1;Pbr024786.1;Pbr040797.1;Pbr025650.1;Pbr025779.1;Pbr039983.1;Pbr032120.2;Pbr005571.1;Pbr016381.1;Pbr041800.1;
L-Serine	C00065	map00460	Cyanoamino acid metabolism	https://www.kegg.jp/pathway/map00460/C00065+K08248+K01501+K00600	Pbr030490.1;Pbr013906.1;Pbr032120.2;
L-Serine	C00065	map00630	Glyoxylate and dicarboxylate metabolism	https://www.kegg.jp/pathway/map00630/C00065+K00042+K01625+K01915+K00600+K01647	Pbr041964.1;Pbr041963.1;Pbr024786.1;Pbr038829.1;Pbr032120.2;Pbr005571.1;
Methylmalonic acid	C02170	map00280	Valine, leucine and isoleucine degradation	https://www.kegg.jp/pathway/map00280/C02170+K00249+K07513+K01692+K00128	Pbr001748.1;Pbr026194.1;Pbr015468.2;Pbr034873.1;
Nicotinic acid	C00253	map00760	Nicotinate and nicotinamide metabolism	https://www.kegg.jp/pathway/map00760/C00253+K01513+K01081+K11416	Pbr041443.1;Pbr037776.3;Pbr017845.1;
Orotic acid	C00295	map01240	Biosynthesis of cofactors	https://www.kegg.jp/pathway/map01240/C00295+K00861+K00288+K00103+K00940+K13998+K00002+K01937+K00128+K01930+K02551+K01599+K13950+K01598+K00789+K09458+K01719+K00600+K02552+K00868+K13248+K10047+K01955+K00231+K00606+K01809+K13939+K01012+K02548+K12502+K00225+K00287+K00652	Pbr036967.1;Pbr003495.1;Pbr029799.1;Pbr013646.1;Pbr009220.1;Pbr036940.1;Pbr033822.1;Pbr027203.1;Pbr012435.2;Pbr042887.1;Pbr010243.1;Pbr002524.1;Pbr027959.1;Pbr034873.1;Pbr042689.1;Pbr018467.1;Pbr013207.1;Pbr024218.1;Pbr022040.5;Pbr036954.1;Pbr008602.1;Pbr027722.1;Pbr039419.1;Pbr008740.1;Pbr013991.1;Pbr004667.1;Pbr040110.1;Pbr011477.1;Pbr030426.2;Pbr015581.1;Pbr000052.1;Pbr041079.1;Pbr012580.1;Pbr…
p-Coumaric acid	C00811	map00130	Ubiquinone and other terpenoid-quinone biosynthesis	https://www.kegg.jp/pathway/map00130/C00811+K01904+K02552+K02548+K00815+K12502	Pbr024635.1;Pbr012851.1;Pbr001283.1;Pbr022458.1;Pbr013445.1;Pbr011477.1;Pbr004467.1;Pbr022513.1;Pbr036606.1;
p-Coumaryl alcohol	C02646	map00940	Phenylpropanoid biosynthesis	https://www.kegg.jp/pathway/map00940/C02646+K00430+K01904+K09753+K00487+K13065+K00083+K00588+K09754+K09755+K12356+K13068+K09756+K12355	Pbr002672.1;Pbr013075.1;Pbr035186.1;Pbr002950.1;Pbr000438.1;Pbr010973.1;Pbr013445.1;Pbr012851.1;Pbr024635.1;Pbr001283.1;Pbr022458.1;Pbr028835.1;Pbr022405.1;Pbr022402.1;Pbr015108.2;Pbr013435.1;Pbr042728.1;Pbr017290.1;Pbr022425.1;Pbr030947.1;Pbr016740.1;Pbr006452.1;Pbr004377.1;Pbr041046.1;Pbr010925.1;Pbr006453.1;Pbr036246.1;Pbr006639.1;Pbr013743.1;Pbr041045.1;Pbr041550.1;Pbr041049.1;Pbr009808.1;Pbr…
Protocatechuic acid	C00230	map00400	Phenylalanine, tyrosine and tryptophan biosynthesis	https://www.kegg.jp/pathway/map00400/C00230+K01626+K13832+K00800+K00766+K00817+K01657+K00815+K01736	Pbr037530.1;Pbr040620.1;Pbr012988.1;Pbr024118.1;Pbr040661.1;Pbr001923.1;Pbr005540.1;Pbr042291.1;Pbr022513.1;Pbr042772.1;
S-(5'-Adenosyl)-L-methionine	C00019	map01230	Biosynthesis of amino acids	https://www.kegg.jp/pathway/map01230/C00019+K00789+K00600+K00831+K00611+K01953+K00264+K00948+K01807+K00850+K01653+K00930+K01754+K14682+K01783+K01689+K00215+K00620	Pbr006002.1;Pbr026061.1;Pbr004667.1;Pbr040110.1;Pbr013991.1;Pbr007839.1;Pbr006125.1;Pbr011676.1;Pbr036356.1;Pbr022741.1;Pbr002407.1;Pbr004380.1;Pbr021374.1;Pbr028609.1;Pbr016098.1;Pbr021266.1;Pbr018501.1;Pbr018500.1;Pbr001058.1;Pbr030133.1;Pbr017545.1;Pbr013936.1;Pbr005694.1;
S-(5'-Adenosyl)-L-methionine	C00019	map01240	Biosynthesis of cofactors	https://www.kegg.jp/pathway/map01240/C00019+K00789+K11161+K00103+K00600+K00831+K01955+K01598+K00128+K01500+K00861+K01495+K01719+K02492+K01113+K00231+K13248+K00940+K01599+K08681+K06215+K00288+K13939	Pbr006002.1;Pbr026061.1;Pbr028293.1;Pbr031571.1;Pbr009220.1;Pbr040377.1;Pbr004667.1;Pbr040110.1;Pbr013991.1;Pbr007839.1;Pbr021389.1;Pbr007875.1;Pbr025102.1;Pbr041079.1;Pbr023995.1;Pbr036954.1;Pbr022147.1;Pbr034871.1;Pbr034873.1;Pbr023028.1;Pbr013225.1;Pbr036967.1;Pbr002182.1;Pbr012323.1;Pbr014112.1;Pbr007498.1;Pbr024885.1;Pbr024892.1;Pbr003101.1;Pbr023030.1;Pbr001666.3;Pbr015581.1;Pbr036940.1;Pbr…
S-(5'-Adenosyl)-L-methionine	C00019	map00999	Biosynthesis of various plant secondary metabolites	https://www.kegg.jp/pathway/map00999/C00019+K00789+K01188+K13230+K06892+K13229	Pbr006002.1;Pbr026061.1;Pbr029588.1;Pbr023783.1;Pbr004565.1;Pbr000419.1;Pbr020453.1;Pbr033679.1;Pbr025340.1;Pbr012110.1;Pbr001103.1;
S-(5'-Adenosyl)-L-methionine	C00019	map00270	Cysteine and methionine metabolism	https://www.kegg.jp/pathway/map00270/C00019+K00789+K00831+K00558+K08963+K01762+K01761+K00815+K00025+K00797	Pbr006002.1;Pbr026061.1;Pbr007839.1;Pbr021925.1;Pbr000708.2;Pbr035670.1;Pbr021918.1;Pbr017970.1;Pbr027741.1;Pbr029245.1;Pbr037119.1;Pbr022513.1;Pbr040325.2;Pbr022746.1;
Sinapyl alcohol	C02325	map00940	Phenylpropanoid biosynthesis	https://www.kegg.jp/pathway/map00940/C02325+K00083+K01904+K09753+K00430+K09754+K13065+K09756+K13068	Pbr026287.1;Pbr006899.1;Pbr024635.1;Pbr001283.1;Pbr022405.1;Pbr015108.2;Pbr042728.1;Pbr026638.1;Pbr011592.1;Pbr007903.1;Pbr002950.1;Pbr027164.1;Pbr010973.1;Pbr003832.1;Pbr031894.1;Pbr035186.1;Pbr026583.1;Pbr041427.1;Pbr041045.1;Pbr035626.1;Pbr003272.1;
Succinic acid	C00042	map01200	Carbon metabolism	https://www.kegg.jp/pathway/map01200/C00042+K01602+K02437+K00831+K00600+K01754+K05298+K01807+K01100+K00232+K00948+K00844+K00850+K01895+K11517+K01638+K01834+K01689+K00025+K01783+K00036+K03841+K01500+K00863	Pbr034762.1;Pbr013299.1;Pbr028828.1;Pbr016278.1;Pbr020924.1;Pbr023079.1;Pbr007839.1;Pbr004667.1;Pbr040110.1;Pbr013991.1;Pbr018500.1;Pbr018501.1;Pbr015084.1;Pbr021914.1;Pbr007428.1;Pbr038761.1;Pbr004380.1;Pbr021374.1;Pbr033622.1;Pbr027222.4;Pbr027224.1;Pbr042821.1;Pbr009983.1;Pbr002407.1;Pbr036641.1;Pbr028609.1;Pbr000738.2;Pbr000736.1;Pbr037260.1;Pbr001483.1;Pbr027217.2;Pbr025112.1;Pbr017545.1;Pbr…
Succinic acid	C00042	map00020	Citrate cycle (TCA cycle)	https://www.kegg.jp/pathway/map00020/C00042+K01774+K00025	Pbr037935.1;Pbr027705.1;Pbr040325.2;
Succinic acid	C00042	map00620	Pyruvate metabolism	https://www.kegg.jp/pathway/map00620/C00042+K01774+K01759+K00128+K01895+K01638+K00025+K00001	Pbr037935.1;Pbr027705.1;Pbr009212.1;Pbr034873.1;Pbr034871.1;Pbr022147.1;Pbr023028.1;Pbr027959.1;Pbr000738.2;Pbr000736.1;Pbr027217.2;Pbr040325.2;Pbr032983.1;
Thiamine	C00378	map01240	Biosynthesis of cofactors	https://www.kegg.jp/pathway/map01240/C00378+K00288+K14153+K00763+K00939+K00059+K00002+K03146+K00600+K10047+K03635+K05928	Pbr003312.1;Pbr003185.1;Pbr035445.2;Pbr022097.1;Pbr013893.1;Pbr038102.1;Pbr035889.1;Pbr035888.1;Pbr033682.1;Pbr032120.2;Pbr005413.1;Pbr038502.1;Pbr033388.1;Pbr016813.1;
Thiamine	C00378	map00730	Thiamine metabolism	https://www.kegg.jp/pathway/map00730/C00378+K01078+K14153+K00939+K03146	Pbr012159.1;Pbr003185.1;Pbr022097.1;Pbr033682.1;
Uracil	C00106	map01232	Nucleotide metabolism	https://www.kegg.jp/pathway/map01232/C00106+K06966+K00856+K01513+K01529+K00939+K00876+K00759+K00940+K10808	Pbr000747.1;Pbr010680.1;Pbr041443.1;Pbr016170.1;Pbr036920.3;Pbr041003.2;Pbr027231.2;Pbr013215.1;Pbr032442.2;Pbr035060.1;Pbr014417.1;
Uridine	C00299	map01232	Nucleotide metabolism	https://www.kegg.jp/pathway/map01232/C00299+K06966+K00856+K01513+K00759+K00876+K00939+K01529+K00940+K10808+K00943+K00088+K01488+K01509+K01951+K01081	Pbr000747.1;Pbr010680.1;Pbr005935.1;Pbr041443.1;Pbr032442.2;Pbr013215.1;Pbr036920.3;Pbr041003.2;Pbr027231.2;Pbr016170.1;Pbr041741.1;Pbr001096.1;Pbr035060.1;Pbr014417.1;Pbr004533.1;Pbr031791.1;Pbr031870.1;Pbr014425.1;Pbr009882.1;Pbr006149.1;
Uridine	C00299	map00240	Pyrimidine metabolism	https://www.kegg.jp/pathway/map00240/C00299+K06966+K01513+K00876+K01955+K00940+K10808+K00943+K01081	Pbr000747.1;Pbr041443.1;Pbr013215.1;Pbr027004.1;Pbr012580.1;Pbr001899.1;Pbr010928.1;Pbr025102.1;Pbr013074.1;Pbr035060.1;Pbr014417.1;Pbr004533.1;Pbr006149.1;
Vitamin D3	C05443	map00100	Steroid biosynthesis	https://www.kegg.jp/pathway/map00100/C05443+K01853+K09828	Pbr041266.3;Pbr011937.2;Pbr038791.1;Pbr012231.1;
Xanthine	C00385	map01232	Nucleotide metabolism	https://www.kegg.jp/pathway/map01232/C00385+K01513+K00856+K01529+K00939+K00876	Pbr041443.1;Pbr010680.1;Pbr016170.1;Pbr036920.3;Pbr041003.2;Pbr013215.1;
Xanthosine	C01762	map01232	Nucleotide metabolism	https://www.kegg.jp/pathway/map01232/C01762+K01513+K06966+K01529+K00943+K00940+K00759+K00856+K01488+K01951+K00088+K06287+K10808+K01509+K00876+K00939+K01081	Pbr041443.1;Pbr000747.1;Pbr001096.1;Pbr041741.1;Pbr016170.1;Pbr004533.1;Pbr035060.1;Pbr032442.2;Pbr009587.1;Pbr042502.1;Pbr005935.1;Pbr031870.1;Pbr009882.1;Pbr031791.1;Pbr032066.1;Pbr014417.1;Pbr014425.1;Pbr013215.1;Pbr041003.2;Pbr006149.1;
Xanthosine	C01762	map00230	Purine metabolism	https://www.kegg.jp/pathway/map00230/C01762+K01513+K06966+K01529+K00940+K01427+K00759+K00856+K01488+K01768+K01951+K00860+K00088+K10808+K01509+K00939+K01081	Pbr041443.1;Pbr000747.1;Pbr001096.1;Pbr041741.1;Pbr016170.1;Pbr035060.1;Pbr036278.3;Pbr032442.2;Pbr009587.1;Pbr042502.1;Pbr005935.1;Pbr031870.1;Pbr023982.1;Pbr014052.1;Pbr009882.1;Pbr024316.1;Pbr031791.1;Pbr014417.1;Pbr014425.1;Pbr041003.2;Pbr006149.1;
Flavin adenine dinucleotide (FAD)	C00016	map00740	Riboflavin metabolism	https://www.kegg.jp/pathway/map00740/C00016+K01513+K01078+K00861	Pbr041443.1;Pbr033046.1;Pbr041274.3;Pbr036967.1;
Flavin adenine dinucleotide (FAD)	C00016	map01240	Biosynthesis of cofactors	https://www.kegg.jp/pathway/map01240/C00016+K00940+K00939+K00831+K00103+K00600+K11161+K01845+K00789+K01495+K01719+K13248+K13939+K00128+K12502+K01012+K00287+K01955+K02492+K03146+K00861+K01598+K00002+K01930+K00858+K09680+K09458+K01500+K00591+K02548+K00288+K01937+K01809+K02552	Pbr036940.1;Pbr035060.1;Pbr027203.1;Pbr036920.3;Pbr041003.2;Pbr027231.2;Pbr007839.1;Pbr037943.1;Pbr009220.1;Pbr040377.1;Pbr004667.1;Pbr016484.1;Pbr040110.1;Pbr013991.1;Pbr028293.1;Pbr017676.1;Pbr035349.1;Pbr031571.1;Pbr027125.3;Pbr001686.1;Pbr037756.1;Pbr006002.1;Pbr008602.1;Pbr026061.1;Pbr002182.1;Pbr008740.1;Pbr012323.1;Pbr015581.1;Pbr005825.1;Pbr031618.1;Pbr005001.1;Pbr034873.1;Pbr034871.1;Pbr…
Quercetin 3-O-rutinoside (Rutin)	C05625	map00944	Flavone and flavonol biosynthesis	https://www.kegg.jp/pathway/map00944/C05625+K05279+K10757+K05280	Pbr036055.1;Pbr030676.1;Pbr013510.1;Pbr035408.1;Pbr039674.1;Pbr027753.1;
Genistein 7-O-Glucoside (Genistin)	C09126	map00946	Degradation of flavonoids	https://www.kegg.jp/pathway/map00946/C09126+K05350	Pbr000177.1;Pbr020361.1;
L-(-)-Tyrosine	C00082	map01230	Biosynthesis of amino acids	https://www.kegg.jp/pathway/map01230/C00082+K01850+K01783+K00215+K00948+K00640+K01807+K00264+K01834+K01738	Pbr019996.1;Pbr030133.1;Pbr013936.1;Pbr002407.1;Pbr035679.1;Pbr021374.1;Pbr022741.1;Pbr039291.1;Pbr025740.1;
(+)-Jasmonic acid (JA)	C08491	map00592	alpha-Linolenic acid metabolism	https://www.kegg.jp/pathway/map00592/C08491+K00224+K07513+K01047+K10526+K08241+K00232+K05894	Pbr020138.1;Pbr005939.1;Pbr012415.1;Pbr012414.1;Pbr025812.1;Pbr032991.1;Pbr026184.1;Pbr042806.1;Pbr008982.1;Pbr008729.1;Pbr008963.1;Pbr008987.1;Pbr000173.1;Pbr036272.1;Pbr028634.1;Pbr036273.1;Pbr012427.1;Pbr032039.1;Pbr039781.1;Pbr018366.1;Pbr000811.1;
Quercetin 3-O-glucoside (Isotrifoliin)	C05623	map00944	Flavone and flavonol biosynthesis	https://www.kegg.jp/pathway/map00944/C05623+K05279+K10757+K05280	Pbr036055.1;Pbr030676.1;Pbr013510.1;Pbr035408.1;Pbr039674.1;Pbr027753.1;
Coniferylaldehyde	C02666	map00940	Phenylpropanoid biosynthesis	https://www.kegg.jp/pathway/map00940/C02666+K13065+K09753+K00430+K09755+K00588+K00083+K01904+K09754+K00487+K12356+K09756	Pbr022425.1;Pbr006639.1;Pbr018314.1;Pbr013743.1;Pbr030947.1;Pbr041045.1;Pbr006452.1;Pbr041550.1;Pbr041427.1;Pbr016740.1;Pbr015411.1;Pbr041046.1;Pbr016836.1;Pbr028835.1;Pbr022405.1;Pbr022402.1;Pbr015108.2;Pbr042728.1;Pbr013435.1;Pbr002672.1;Pbr002950.1;Pbr013075.1;Pbr000438.1;Pbr035186.1;Pbr010973.1;Pbr022142.1;Pbr029428.1;Pbr015437.1;Pbr040547.1;Pbr034039.1;Pbr038709.1;Pbr019305.1;Pbr038712.1;Pbr…
L-Gulonic-γ-lactone	C01040	map00053	Ascorbate and aldarate metabolism	https://www.kegg.jp/pathway/map00053/C01040+K00469+K00002	Pbr012208.1;Pbr035888.1;Pbr035889.1;
L-Gulonic-γ-lactone	C01040	map01240	Biosynthesis of cofactors	https://www.kegg.jp/pathway/map01240/C01040+K00963+K00789+K13800+K01937+K00002+K03146+K02318+K00939	Pbr008471.1;Pbr020754.1;Pbr027785.1;Pbr031063.1;Pbr017431.1;Pbr035888.1;Pbr035889.1;Pbr033682.1;Pbr032050.2;Pbr022097.1;
Uridine 5’-diphosphate	C00015	map00240	Pyrimidine metabolism	https://www.kegg.jp/pathway/map00240/C00015+K00761+K00876+K00943+K00207+K03787+K13800	Pbr039255.1;Pbr020218.3;Pbr022801.1;Pbr038824.1;Pbr037083.2;Pbr027785.1;
Uridine 5’-diphosphate	C00015	map01232	Nucleotide metabolism	https://www.kegg.jp/pathway/map01232/C00015+K00761+K00939+K00876+K00943+K01529+K00106+K03787+K13800	Pbr039255.1;Pbr022097.1;Pbr020218.3;Pbr022801.1;Pbr024433.1;Pbr029964.1;Pbr017106.1;Pbr017107.1;Pbr037083.2;Pbr027785.1;
Uridine 5’-diphosphate	C00015	map01240	Biosynthesis of cofactors	https://www.kegg.jp/pathway/map01240/C00015+K00861+K14153+K03809+K00963+K00939+K00763+K00059+K00288+K03146+K10047+K00002+K00600+K05928+K01113+K13800+K00833	Pbr002359.1;Pbr029609.1;Pbr003185.1;Pbr018454.1;Pbr008471.1;Pbr022097.1;Pbr035445.2;Pbr038102.1;Pbr013893.1;Pbr003312.1;Pbr033682.1;Pbr038502.1;Pbr017623.1;Pbr035888.1;Pbr035889.1;Pbr032120.2;Pbr005413.1;Pbr016813.1;Pbr034357.1;Pbr027785.1;Pbr001269.1;
Cytidine 5'-monophosphate (Cytidylic acid)	C00055	map00240	Pyrimidine metabolism	https://www.kegg.jp/pathway/map00240/C00055+K00761+K00876+K13800	Pbr039255.1;Pbr008691.1;Pbr027785.1;
Cytidine 5'-monophosphate (Cytidylic acid)	C00055	map01232	Nucleotide metabolism	https://www.kegg.jp/pathway/map01232/C00055+K00761+K00876+K00939+K13800	Pbr039255.1;Pbr008691.1;Pbr022097.1;Pbr027785.1;
S-(5'-Adenosy)-L-homocysteine	C00021	map00270	Cysteine and methionine metabolism	https://www.kegg.jp/pathway/map00270/C00021+K00928+K01251+K00789+K00827+K00815+K00016+K00549+K00558+K00831+K00003+K00547+K01611+K00797+K00058	Pbr037861.1;Pbr005412.1;Pbr016485.1;Pbr001686.1;Pbr037756.1;Pbr006002.1;Pbr026061.1;Pbr008602.1;Pbr014600.1;Pbr022512.1;Pbr022513.1;Pbr012055.1;Pbr007723.1;Pbr016887.1;Pbr016337.1;Pbr021918.1;Pbr035670.1;Pbr017970.1;Pbr027030.1;Pbr037943.1;Pbr007839.1;Pbr040526.1;Pbr012930.1;Pbr014761.1;Pbr031083.1;Pbr022746.1;Pbr034870.2;Pbr004246.1;
S-(5'-Adenosy)-L-homocysteine	C00021	map01230	Biosynthesis of amino acids	https://www.kegg.jp/pathway/map01230/C00021+K00600+K00928+K00789+K01953+K01626+K00264+K00891+K01940+K00134+K00549+K01915+K00831+K01736+K00800+K01689+K01850+K01653+K00003+K00873+K01834+K00766+K01623+K01657+K01803+K01696+K01079+K01754+K01649+K13832+K01783+K00850+K00058+K01807+K10206+K01663+K00948+K01687	Pbr007489.3;Pbr016484.1;Pbr037861.1;Pbr001686.1;Pbr037756.1;Pbr006002.1;Pbr026061.1;Pbr008602.1;Pbr013021.1;Pbr036356.1;Pbr040620.1;Pbr005433.1;Pbr010075.1;Pbr041011.1;Pbr036263.1;Pbr007723.1;Pbr016887.1;Pbr014749.1;Pbr037943.1;Pbr007839.1;Pbr042772.1;Pbr006608.1;Pbr042387.1;Pbr040661.1;Pbr019349.1;Pbr014849.1;Pbr020223.1;Pbr029932.1;Pbr016098.1;Pbr040526.1;Pbr041157.1;Pbr016054.1;Pbr007870.2;Pbr…
S-(5'-Adenosy)-L-homocysteine	C00021	map01240	Biosynthesis of cofactors	https://www.kegg.jp/pathway/map01240/C00021+K00600+K00789+K00012+K00002+K00128+K03146+K00939+K09458+K11161+K00831+K00287+K01955+K11153+K13939+K01012+K01845+K06125+K01495+K00861+K00940+K00591+K12502+K01719+K01598+K02492	Pbr007489.3;Pbr016484.1;Pbr001686.1;Pbr037756.1;Pbr006002.1;Pbr026061.1;Pbr008602.1;Pbr029953.1;Pbr007232.1;Pbr030107.1;Pbr012172.1;Pbr023012.1;Pbr023028.1;Pbr034871.1;Pbr022147.1;Pbr034873.1;Pbr004200.1;Pbr036920.3;Pbr041003.2;Pbr027231.2;Pbr033806.1;Pbr017676.1;Pbr037943.1;Pbr007839.1;Pbr016827.1;Pbr001899.1;Pbr027004.1;Pbr012580.1;Pbr025102.1;Pbr010928.1;Pbr029542.1;Pbr005001.1;Pbr005825.1;Pbr…
S-(5'-Adenosy)-L-homocysteine	C00021	map05208	Chemical carcinogenesis - reactive oxygen species	https://www.kegg.jp/pathway/map05208/C00021+K00002+K02135+K00799+K05863+K03945+K04371+K02266+K08008+K04392+K01115+K08726+K04565	Pbr012172.1;Pbr024095.2;Pbr039159.1;Pbr038887.1;Pbr020191.1;Pbr025395.1;Pbr037911.1;Pbr013680.1;Pbr013209.1;Pbr030038.1;Pbr018833.1;Pbr040155.1;Pbr040162.1;Pbr010859.2;Pbr027418.1;Pbr015474.1;Pbr034783.1;Pbr013882.2;Pbr000336.2;Pbr014336.1;Pbr007978.1;Pbr030368.1;
Caffeic aldehyde	C10945	map00940	Phenylpropanoid biosynthesis	https://www.kegg.jp/pathway/map00940/C10945+K09755+K00588+K09754+K01904+K00430+K13065+K00487+K09753+K00083+K12356+K13068+K12355	Pbr022142.1;Pbr015437.1;Pbr007098.1;Pbr007101.1;Pbr040547.1;Pbr029428.1;Pbr038709.1;Pbr019305.1;Pbr034039.1;Pbr038712.1;Pbr028166.1;Pbr015180.1;Pbr020889.1;Pbr020890.1;Pbr024635.1;Pbr013445.1;Pbr022458.1;Pbr012851.1;Pbr001283.1;Pbr034800.1;Pbr000438.1;Pbr008699.1;Pbr040489.1;Pbr014793.1;Pbr022326.1;Pbr014605.1;Pbr013075.1;Pbr022425.1;Pbr041550.1;Pbr009808.1;Pbr016836.1;Pbr006408.1;Pbr041049.1;Pbr…
α-Linolenic acid	C06427	map00592	alpha-Linolenic acid metabolism	https://www.kegg.jp/pathway/map00592/C06427+K00224+K05894+K10526+K07513+K08241+K01047+K10525+K00232+K00454	Pbr020138.1;Pbr025812.1;Pbr022394.1;Pbr012415.1;Pbr012414.1;Pbr005939.1;Pbr000808.1;Pbr036272.1;Pbr028634.1;Pbr036925.1;Pbr028637.1;Pbr026184.1;Pbr026194.1;Pbr026191.1;Pbr032991.1;Pbr042806.1;Pbr026185.1;Pbr032039.1;Pbr039781.1;Pbr000173.1;Pbr008963.1;Pbr008982.1;Pbr008987.1;Pbr030293.2;Pbr027476.1;Pbr018366.1;Pbr027224.1;Pbr035580.1;Pbr004008.1;Pbr004969.1;
α-Linolenic acid	C06427	map01040	Biosynthesis of unsaturated fatty acids	https://www.kegg.jp/pathway/map01040/C06427+K10251+K07513+K03921+K10256+K01068+K00507+K00232	Pbr036229.1;Pbr026184.1;Pbr026194.1;Pbr026191.1;Pbr032991.1;Pbr042806.1;Pbr026185.1;Pbr001251.1;Pbr039381.1;Pbr019246.1;Pbr031775.1;Pbr029387.1;Pbr001965.1;Pbr018366.1;Pbr027224.1;
α-Linolenic acid	C06427	map01110	Biosynthesis of secondary metabolites	https://www.kegg.jp/pathway/map01110/C06427+K05277+K00224+K06892+K00016+K13065+K00940+K05349+K01696+K01904+K00600+K01513+K00281+K05894+K00218+K13832+K05279+K00928+K10526+K00083+K01188+K09755+K05280+K09841+K09753+K00588+K01613+K00487+K10960+K01736+K09754+K01626+K00827+K00789+K05350+K10251+K04123+K00001+K12502+K01638+K00276+K01689+K13035+K00815+K13519+K01114+K01754+K00766+K07513+K01196+K00128+K0824…	Pbr020454.1;Pbr020138.1;Pbr025812.1;Pbr022394.1;Pbr012415.1;Pbr012414.1;Pbr005939.1;Pbr029293.1;Pbr030567.1;Pbr025349.1;Pbr020453.1;Pbr025351.1;Pbr018970.1;Pbr009178.1;Pbr029318.2;Pbr012055.1;Pbr022425.1;Pbr006709.1;Pbr030947.1;Pbr006639.1;Pbr016836.1;Pbr041550.1;Pbr041046.1;Pbr018314.1;Pbr009808.1;Pbr016740.1;Pbr041049.1;Pbr006408.1;Pbr004377.1;Pbr006711.1;Pbr015411.1;Pbr041427.1;Pbr010925.1;Pbr…
γ-aminobutyric acid	C00334	map00250	Alanine, aspartate and glutamate metabolism	https://www.kegg.jp/pathway/map00250/C00334+K00814	Pbr039983.1;
γ-aminobutyric acid	C00334	map00330	Arginine and proline metabolism	https://www.kegg.jp/pathway/map00330/C00334+K00472+K12657	Pbr026261.1;Pbr014783.2;Pbr035890.1;
γ-aminobutyric acid	C00334	map01120	Microbial metabolism in diverse environments	https://www.kegg.jp/pathway/map01120/C00334+K01647+K00814+K00873+K00001+K00844	Pbr030501.1;Pbr039983.1;Pbr025650.1;Pbr039379.1;Pbr005841.1;
γ-aminobutyric acid	C00334	map04915	Estrogen signaling pathway	https://www.kegg.jp/pathway/map04915/C00334+K04079	Pbr021565.1;
β-Nicotinamide mononucleotide	C00455	map00760	Nicotinate and nicotinamide metabolism	https://www.kegg.jp/pathway/map00760/C00455+K01513	Pbr041443.1;
L-Aspartic acid	C00049	map00250	Alanine, aspartate and glutamate metabolism	https://www.kegg.jp/pathway/map00250/C00049+K01915+K01755	Pbr016632.1;Pbr007733.1;	Negative
L-Aspartic acid	C00049	map00220	Arginine biosynthesis	https://www.kegg.jp/pathway/map00220/C00049+K01915+K01755+K00145	Pbr016632.1;Pbr007733.1;Pbr038732.1;
L-Serine	C00065	map00970	Aminoacyl-tRNA biosynthesis	https://www.kegg.jp/pathway/map00970/C00065+K01867+K01875+K01870+K01873+K04567+K01872+K01893+K02435+K01892	Pbr008770.1;Pbr040630.2;Pbr014861.1;Pbr024541.3;Pbr030172.2;Pbr033310.1;Pbr002790.1;Pbr040224.1;Pbr020568.1;
N,N-Dimethylglycine	C01026	map00260	Glycine, serine and threonine metabolism	https://www.kegg.jp/pathway/map00260/C01026+K00309+K00306+K00827	Pbr042057.1;Pbr018157.1;Pbr026912.1;
Putrescine	C00134	map00330	Arginine and proline metabolism	https://www.kegg.jp/pathway/map00330/C00134+K00797+K01611+K00128+K00933	Pbr037074.1;Pbr019897.1;Pbr024982.1;Pbr031083.1;Pbr027959.1;Pbr016027.1;
Putrescine	C00134	map00960	Tropane, piperidine and pyridine alkaloid biosynthesis	https://www.kegg.jp/pathway/map00960/C00134+K00276	Pbr037077.1;
Riboflavin	C00255	map01240	Biosynthesis of cofactors	https://www.kegg.jp/pathway/map01240/C00255+K00861+K14153+K00600+K00002+K00288+K01937+K00059+K01113+K00963+K03635+K03146+K00939+K00763+K10047	Pbr002359.1;Pbr003185.1;Pbr005413.1;Pbr032120.2;Pbr035888.1;Pbr003312.1;Pbr022667.1;Pbr013893.1;Pbr038102.1;Pbr034357.1;Pbr008471.1;Pbr033388.1;Pbr033682.1;Pbr022097.1;Pbr035445.2;Pbr017623.1;Pbr038502.1;
Riboflavin	C00255	map00740	Riboflavin metabolism	https://www.kegg.jp/pathway/map00740/C00255+K00861+K01078	Pbr002359.1;Pbr012159.1;
Cytidine 5'-monophosphate (Cytidylic acid)	C00055	map00240	Pyrimidine metabolism	https://www.kegg.jp/pathway/map00240/C00055+K10807	Pbr016194.1;
α-Linolenic acid	C06427	map00592	alpha-Linolenic acid metabolism	https://www.kegg.jp/pathway/map00592/C06427+K07513+K08241+K00232+K00454	Pbr019537.1;Pbr010272.2;Pbr039298.1;Pbr036367.1;Pbr017445.1;Pbr007471.1;Pbr020412.1;Pbr020435.1;
α-Linolenic acid	C06427	map01040	Biosynthesis of unsaturated fatty acids	https://www.kegg.jp/pathway/map01040/C06427+K07513+K00232	Pbr019537.1;Pbr039298.1;Pbr036367.1;Pbr017445.1;Pbr007471.1;
α-Linolenic acid	C06427	map01110	Biosynthesis of secondary metabolites	https://www.kegg.jp/pathway/map01110/C06427+K14677+K13071+K01945+K05277+K06892+K01904+K01613+K07513+K08241+K00514+K13229+K13606+K01509+K00002+K00058+K08248+K00861+K00232+K00454+K00948+K01057+K02291+K00938+K13082+K12338+K05278+K00106+K01647+K03527+K00873	Pbr035525.1;Pbr032123.1;Pbr030373.1;Pbr030374.1;Pbr026587.1;Pbr003086.1;Pbr015517.1;Pbr009861.1;Pbr004573.1;Pbr012881.1;Pbr019537.1;Pbr010272.2;Pbr029061.1;Pbr023056.1;Pbr012109.1;Pbr016957.1;Pbr018412.1;Pbr035889.1;Pbr025779.1;Pbr030490.1;Pbr020606.1;Pbr039298.1;Pbr036367.1;Pbr017445.1;Pbr007471.1;Pbr020412.1;Pbr020435.1;Pbr027262.1;Pbr042709.1;Pbr000731.1;Pbr034045.1;Pbr026810.1;Pbr027349.1;Pbr…
γ-aminobutyric acid	C00334	map00250	Alanine, aspartate and glutamate metabolism	https://www.kegg.jp/pathway/map00250/C00334+K13051	Pbr020198.1;
γ-aminobutyric acid	C00334	map01120	Microbial metabolism in diverse environments	https://www.kegg.jp/pathway/map01120/C00334+K01774+K01582+K01792	Pbr037934.1;Pbr023243.1;Pbr014526.1;
γ-aminobutyric acid	C00334	map02024	Quorum sensing	https://www.kegg.jp/pathway/map02024/C00334+K01114	Pbr036881.1;
γ-aminobutyric acid	C00334	map04721	Synaptic vesicle cycle	https://www.kegg.jp/pathway/map04721/C00334+K01528	Pbr001160.1;

## Sheet: Table S9
Table S9 The DNA methylation-sequenced reads and their mapping results in pear flesh
Stage	Raw reads (Million)	Clean reads (Million)	Unique reads (Million) mapped to reference genome	Clean base (Gb)	GC content (%)	Number of mC sites (Million)	BS conversion rate (%)	Ratio of DNA methylation sites (%)					Average level of DNA methylation (%)
								mC	mCG	mCHG	mCHH		mC	mCG	mCHG	mCHH
S1	71.26	69.4	32.25	18.83	22.2	407.43	99.595	11.26	31.75	21.83	6.35		14.91	50.34	30.21	6.49
S2	73.01	71.72	32.87	19.55	22.35	406.74	99.587	11.91	31.89	22.05	7.14		15.28	49.37	29.79	7.13
S3	81.18	79.83	36.08	21.77	22.54	408.65	99.673	14.12	33.5	23.47	9.58		16.84	49.94	30.57	9.11
S4	78.07	76.62	34.46	20.91	22.7	407.52	99.699	14.19	32.37	22.81	9.95		17.46	49.75	31.08	9.82
S5	74.68	73.16	32.21	19.9	23.05	407.33	99.734	13.85	30.11	21.27	10.11		18.25	48.72	30.97	11
S6	77.41	75.56	33.47	20.48	22.98	408.59	99.73	14.97	31.1	22.05	11.3		18.26	46.82	29.75	11.54
S7	75.38	73.52	31.52	19.96	23.3	406.12	99.756	14.07	28.13	20	10.91		18.71	44.72	29.12	12.49
S8	92.17	89.91	40.28	24.38	23.15	410.11	99.751	18.49	34.54	25.1	14.92		19.44	45.94	29.84	13.27
S9	81.01	79.08	35.72	21.47	23.29	409.3	99.757	17.26	32.09	23.26	13.98		19.75	45.65	29.79	13.74
S10	71.25	69.54	32.67	18.89	23.67	406.4	99.737	14.88	27.51	19.93	12.1		20.51	45.2	30.32	14.7
S11	91.33	89.38	39.65	24.34	23.67	406.02	99.659	17.07	31.57	23.04	13.84		19.5	43.6	29.14	13.68

## Sheet: Table S10
Table S10 Identification of the genes modified by DNA methylation in pear flesh
Gene	DEG-modified mC
	Pearsonr	FDR
Pbr023368.1	0.964991	1.56431e-06
Pbr024553.1	0.962483	2.12795e-06
Pbr001899.1	0.958793	3.22836e-06
Pbr041522.1	0.951959	6.37568e-06
Pbr016979.1	0.95089	7.02856e-06
Pbr023000.1	0.950387	7.35256e-06
Pbr026725.1	0.949208	8.15855e-06
Pbr029061.1	0.94815	8.93749e-06
Pbr024011.1	0.943476	1.30904e-05
Pbr019530.1	0.942378	1.42503e-05
Pbr011252.1	0.942316	1.4319e-05
Pbr005533.1	0.939548	1.76098e-05
Pbr019668.1	0.939533	1.76279e-05
Pbr019422.1	0.939473	1.77059e-05
Pbr034380.1	0.938341	1.9214e-05
Pbr014147.1	0.938152	1.9475e-05
Pbr000656.1	0.937437	2.04863e-05
Pbr013452.1	0.936065	2.25418e-05
Pbr006404.1	0.935413	2.35733e-05
Pbr002269.1	0.934805	2.45656e-05
Pbr011272.2	0.934653	2.48199e-05
Pbr017412.1	0.929819	3.39772e-05
Pbr012211.1	0.929496	3.46687e-05
Pbr009054.1	0.928769	3.62694e-05
Pbr024791.1	0.928516	3.68393e-05
Pbr006870.1	0.927564	3.90438e-05
Pbr036396.1	0.925242	4.48459e-05
Pbr013085.1	0.922917	5.12981e-05
Pbr015221.1	0.921809	5.46106e-05
Pbr009522.1	0.920303	5.93736e-05
Pbr032308.1	0.920039	6.02409e-05
Pbr030313.1	0.919988	6.04093e-05
Pbr030618.1	0.919925	6.06164e-05
Pbr008494.1	0.919551	6.18672e-05
Pbr010120.1	0.918676	6.48719e-05
Pbr004948.1	0.918392	6.58666e-05
Pbr018823.1	0.918264	6.63224e-05
Pbr033070.2	0.917675	6.84386e-05
Pbr032123.1	0.917282	6.98812e-05
Pbr039773.1	0.916594	7.24632e-05
Pbr027384.1	0.916139	7.42078e-05
Pbr024026.1	0.914148	8.22321e-05
Pbr014715.1	0.914079	8.25179e-05
Pbr025595.1	0.91055	9.83888e-05
Pbr013817.1	0.910405	9.9087e-05
Pbr019690.1	0.909862	0.00010174
Pbr012025.1	0.909286	0.000104606
Pbr030150.1	0.908724	0.000107467
Pbr029964.1	0.908656	0.000107818
Pbr029084.1	0.908167	0.000110357
Pbr033246.1	0.907587	0.000113433
Pbr030934.3	0.90722	0.000115412
Pbr023260.1	0.90587	0.000122917
Pbr029058.1	0.905783	0.000123409
Pbr033126.1	0.905664	0.000124094
Pbr033015.1	0.905238	0.000126554
Pbr007471.1	0.905121	0.000127237
Pbr010765.1	0.904308	0.000132055
Pbr025186.1	0.903983	0.000134022
Pbr015102.1	0.903531	0.000136793
Pbr003668.1	0.902936	0.000140505
Pbr025650.1	0.902853	0.000141033
Pbr025272.1	0.902714	0.000141916
Pbr027171.1	0.902108	0.0001458
Pbr014806.1	0.90087	0.000154002
Pbr017734.2	0.898009	0.000174296
Pbr022420.1	0.897683	0.000176732
Pbr010789.1	0.897517	0.000177976
Pbr022207.1	0.896887	0.000182785
Pbr015231.1	0.896303	0.000187327
Pbr036694.1	0.896123	0.000188742
Pbr031164.1	0.895632	0.000192648
Pbr008670.1	0.895179	0.000196313
Pbr037652.1	0.895131	0.000196702
Pbr023726.1	0.893707	0.000208568
Pbr036340.1	0.892959	0.000215012
Pbr020575.1	0.892857	0.000215906
Pbr034598.1	0.89254	0.000218689
Pbr032464.1	0.892328	0.000220569
Pbr019537.1	0.891034	0.000232299
Pbr035475.1	0.890182	0.000240278
Pbr000363.1	0.889112	0.000250593
Pbr012296.1	0.889084	0.000250875
Pbr000990.1	0.889009	0.000251611
Pbr038104.1	0.888657	0.000255084
Pbr033218.1	0.888638	0.000255272
Pbr008325.1	0.888358	0.000258067
Pbr004605.1	0.887944	0.000262235
Pbr024163.1	0.887375	0.000268056
Pbr006834.1	0.885903	0.000283561
Pbr017107.1	0.885855	0.000284074
Pbr014997.1	0.885284	0.000290277
Pbr031183.1	0.885064	0.000292703
Pbr006690.2	0.884372	0.0003004
Pbr036916.1	0.883415	0.000311304
Pbr025826.1	0.883334	0.000312238
Pbr000429.1	0.883141	0.000314489
Pbr018555.1	0.882827	0.000318156
Pbr017167.1	0.882794	0.000318538
Pbr011210.1	0.88203	0.000327618
Pbr028072.1	0.881634	0.000332403
Pbr038264.1	0.88145	0.000334643
Pbr004235.1	0.881094	0.000339002
Pbr042111.1	0.88049	0.000346511
Pbr000381.1	0.878222	0.000375824
Pbr029062.1	0.878095	0.000377509
Pbr019846.1	0.878072	0.000377822
Pbr038829.1	0.877828	0.000381089
Pbr020660.1	0.876239	0.000402955
Pbr005112.1	0.875385	0.000415077
Pbr031622.1	0.875058	0.000419806
Pbr003555.1	0.874905	0.000422021
Pbr003312.1	0.874889	0.000422261
Pbr020504.1	0.874768	0.000424019
Pbr004237.1	0.874702	0.000424977
Pbr038227.1	0.874552	0.00042718
Pbr013076.1	0.874213	0.000432174
Pbr039396.1	0.873788	0.000438508
Pbr038824.1	0.872723	0.000454681
Pbr014720.1	0.872375	0.000460061
Pbr011724.1	0.872246	0.000462074
Pbr018412.1	0.871228	0.000478141
Pbr038906.1	0.870549	0.000489089
Pbr020386.1	0.870502	0.000489856
Pbr029027.1	0.87033	0.000492655
Pbr010371.1	0.869573	0.000505153
Pbr015576.1	0.867891	0.000533782
Pbr005304.1	0.86691	0.000551052
Pbr039768.1	0.866516	0.000558096
Pbr011736.1	0.865114	0.000583721
Pbr036644.3	0.864708	0.000591313
Pbr035607.1	0.864646	0.000592474
Pbr006174.1	0.863576	0.000612863
Pbr008630.1	0.863568	0.000613017
Pbr036229.1	0.862334	0.000637173
Pbr037589.1	0.861983	0.000644179
Pbr027675.1	0.86179	0.000648059
Pbr017477.1	0.86168	0.000650275
Pbr011304.1	0.861368	0.000656588
Pbr014975.1	0.861049	0.000663095
Pbr003365.1	0.860591	0.00067252
Pbr010318.1	0.86046	0.000675223
Pbr016573.1	0.859191	0.000701953
Pbr031891.1	0.859106	0.000703779
Pbr037830.1	0.859037	0.000705264
Pbr011447.1	0.858687	0.000712791
Pbr021423.1	0.858487	0.000717131
Pbr023922.1	0.857282	0.000743656
Pbr039280.1	0.85682	0.000754029
Pbr038192.1	0.856369	0.000764265
Pbr014682.1	0.856111	0.000770159
Pbr026955.1	0.856003	0.000772626
Pbr036941.1	0.855877	0.000775538
Pbr030682.1	0.855748	0.000778511
Pbr039155.1	0.855443	0.000785592
Pbr013102.1	0.855411	0.000786334
Pbr016264.1	0.855107	0.000793424
Pbr033294.1	0.855107	0.000793426
Pbr004226.2	0.85497	0.00079664
Pbr036432.1	0.8548	0.000800658
Pbr017849.2	0.854505	0.000807631
Pbr001901.1	0.854373	0.000810785
Pbr020503.1	0.854301	0.000812498
Pbr032331.1	0.854011	0.00081943
Pbr042318.1	0.853922	0.000821572
Pbr029834.1	0.853835	0.000823666
Pbr022369.1	0.853422	0.000833676
Pbr037654.1	0.853398	0.000834254
Pbr024091.1	0.853365	0.000835054
Pbr018306.1	0.85324	0.000838103
Pbr035924.1	0.853129	0.000840815
Pbr014646.1	0.852331	0.000860534
Pbr002537.1	0.85214	0.000865297
Pbr008367.2	0.852118	0.000865866
Pbr007354.1	0.852059	0.00086733
Pbr014739.1	0.851851	0.000872561
Pbr000251.1	0.851191	0.000889296
Pbr030003.1	0.850978	0.000894768
Pbr040910.1	0.850782	0.000899796
Pbr035967.1	0.850097	0.000917581
Pbr020643.1	0.849892	0.000922953
Pbr018723.1	0.849763	0.000926345
Pbr019183.1	0.849726	0.000927312
Pbr014336.1	0.848104	0.000970841
Pbr028237.1	0.84717	0.000996563
Pbr013893.1	0.846866	0.00100507
Pbr037996.1	0.846799	0.00100694
Pbr029808.1	0.846494	0.00101553
Pbr012342.1	0.845851	0.0010338
Pbr031196.1	0.84528	0.00105021
Pbr000966.1	0.845174	0.0010533
Pbr025599.1	0.844925	0.00106055
Pbr008424.1	0.844745	0.0010658
Pbr012765.1	0.844411	0.00107562
Pbr038422.1	0.8439	0.00109075
Pbr025759.1	0.843734	0.0010957
Pbr032129.1	0.843725	0.00109597
Pbr027824.1	0.843703	0.00109665
Pbr035560.1	0.842988	0.00111816
Pbr010372.1	0.842924	0.00112013
Pbr007334.1	0.841933	0.00115053
Pbr035702.1	0.841545	0.00116262
Pbr016381.1	0.841323	0.00116955
Pbr000270.1	0.841153	0.0011749
Pbr013603.1	0.841021	0.00117906
Pbr007856.1	0.840971	0.00118066
Pbr015994.2	0.840899	0.00118292
Pbr009861.1	0.840648	0.00119089
Pbr017336.1	0.839422	0.00123038
Pbr006806.1	0.839371	0.00123204
Pbr017424.1	0.839101	0.00124089
Pbr009578.1	0.838929	0.00124653
Pbr001937.2	0.838624	0.0012566
Pbr021249.1	0.838443	0.00126263
Pbr041012.1	0.838303	0.00126728
Pbr002515.1	0.838107	0.00127383
Pbr040950.1	0.83764	0.00128954
Pbr023201.1	0.83753	0.00129325
Pbr019252.1	0.837245	0.00130294
Pbr038076.1	0.836837	0.00131688
Pbr000127.1	0.836665	0.00132279
Pbr000752.1	0.836516	0.00132791
Pbr012880.1	0.836048	0.00134416
Pbr029702.1	0.835555	0.00136141
Pbr009655.1	0.83547	0.00136441
Pbr041896.1	0.835047	0.00137938
Pbr025760.1	0.834842	0.00138665
Pbr023514.1	0.834762	0.00138951
Pbr042248.1	0.834525	0.001398
Pbr016872.1	0.834486	0.00139941
Pbr020576.1	0.834097	0.00141342
Pbr004846.1	0.834004	0.0014168
Pbr030257.1	0.833978	0.00141774
Pbr003086.1	0.833834	0.00142298
Pbr035095.1	0.832989	0.00145393
Pbr013385.1	0.832886	0.00145774
Pbr008746.1	0.832865	0.00145853
Pbr001819.1	0.832695	0.00146483
Pbr042398.1	0.832665	0.00146596
Pbr020710.1	0.832396	0.001476
Pbr016113.1	0.832347	0.00147783
Pbr020824.1	0.832223	0.00148247
Pbr022180.1	0.832198	0.00148341
Pbr004796.3	0.832145	0.00148538
Pbr041193.1	0.832067	0.00148832
Pbr035913.1	0.831911	0.00149419
Pbr028077.1	0.831534	0.00150847
Pbr033470.1	0.831202	0.00152111
Pbr028604.1	0.83112	0.00152427
Pbr001482.1	0.830754	0.00153832
Pbr024433.1	0.830681	0.00154114
Pbr028298.1	0.830603	0.00154417
Pbr022430.1	0.830432	0.00155078
Pbr029668.1	0.829384	0.00159181
Pbr019279.1	0.829144	0.00160134
Pbr001343.1	0.828906	0.00161079
Pbr012617.2	0.828629	0.00162187
Pbr040740.1	0.828582	0.00162379
Pbr021600.1	0.828578	0.00162395
Pbr005762.1	0.828577	0.00162398
Pbr022663.1	0.828568	0.00162433
Pbr013137.1	0.828309	0.00163477
Pbr003547.1	0.828287	0.00163567
Pbr037733.1	0.828136	0.00164174
Pbr019971.1	0.827533	0.00166632
Pbr018328.1	0.827394	0.00167198
Pbr038150.1	0.827325	0.00167484
Pbr001066.1	0.826965	0.00168966
Pbr011354.1	0.826598	0.0017049
Pbr016068.1	0.826581	0.00170561
Pbr005657.1	0.826487	0.00170951
Pbr017436.2	0.82643	0.0017119
Pbr002014.1	0.826408	0.00171281
Pbr007900.1	0.826117	0.001725
Pbr022333.1	0.825894	0.00173441
Pbr033295.1	0.825871	0.00173536
Pbr015797.1	0.825741	0.00174087
Pbr028784.1	0.825549	0.00174899
Pbr026038.1	0.825373	0.00175649
Pbr003851.1	0.82525	0.0017617
Pbr025450.1	0.825196	0.00176402
Pbr016466.1	0.824993	0.00177269
Pbr029703.1	0.82488	0.00177757
Pbr035401.1	0.824556	0.0017915
Pbr033807.1	0.824521	0.00179303
Pbr015517.1	0.824364	0.00179984
Pbr032254.1	0.824353	0.0018003
Pbr026114.1	0.823465	0.00183913
Pbr015229.3	0.823104	0.00185507
Pbr008157.1	0.823043	0.00185779
Pbr023471.1	0.822967	0.00186116
Pbr021333.1	0.822897	0.00186425
Pbr029773.1	0.822511	0.00188153
Pbr026043.1	0.822214	0.00189485
Pbr038470.1	0.822036	0.00190291
Pbr013841.1	0.821922	0.00190804
Pbr023774.1	0.821916	0.00190833
Pbr028986.1	0.821823	0.00191252
Pbr038256.1	0.821647	0.00192054
Pbr008536.1	0.820735	0.00196237
Pbr009584.1	0.820718	0.00196316
Pbr022116.1	0.820217	0.00198646
Pbr039983.1	0.81987	0.00200269
Pbr041719.1	0.81987	0.00200271
Pbr010123.1	0.819744	0.00200861
Pbr018578.1	0.819641	0.00201346
Pbr004931.1	0.81923	0.00203292
Pbr012003.1	0.818741	0.00205625
Pbr006987.1	0.81872	0.00205722
Pbr012592.1	0.818202	0.00208216
Pbr031277.1	0.817718	0.00210566
Pbr035641.3	0.817712	0.00210595
Pbr041443.1	0.817672	0.00210791
Pbr024421.1	0.817638	0.00210958
Pbr037059.1	0.817552	0.00211377
Pbr042678.1	0.817229	0.00212959
Pbr024369.1	0.817042	0.00213881
Pbr028963.1	0.816498	0.00216578
Pbr016904.1	0.816392	0.00217107
Pbr019015.1	0.816173	0.00218198
Pbr003862.1	0.815573	0.00221216
Pbr022941.1	0.815455	0.00221816
Pbr015091.1	0.815008	0.00224088
Pbr028562.2	0.814726	0.00225535
Pbr015532.1	0.814239	0.0022804
Pbr042523.1	0.814192	0.00228287
Pbr021011.1	0.814123	0.00228643
Pbr000277.1	0.814111	0.00228705
Pbr016305.2	0.813568	0.00231536
Pbr016397.1	0.81346	0.00232101
Pbr028353.1	0.81307	0.00234148
Pbr035511.2	0.813013	0.00234449
Pbr021059.1	0.812899	0.00235055
Pbr032457.1	0.812288	0.00238306
Pbr030129.1	0.812247	0.00238521
Pbr022187.1	0.811969	0.00240014
Pbr010519.1	0.811649	0.00241736
Pbr001102.1	0.811627	0.00241858
Pbr023839.4	0.811608	0.00241958
Pbr008143.1	0.811539	0.00242335
Pbr036773.1	0.811325	0.00243495
Pbr005800.1	0.81116	0.00244393
Pbr028588.1	0.81113	0.00244556
Pbr026482.1	0.811011	0.00245204
Pbr027340.2	0.810652	0.00247172
Pbr029740.1	0.810303	0.00249093
Pbr037282.1	0.810244	0.00249419
Pbr039740.1	0.810127	0.00250065
Pbr016934.1	0.810011	0.00250708
Pbr020420.1	0.809929	0.00251168
Pbr026327.1	0.809883	0.00251424
Pbr009939.1	0.809869	0.00251498
Pbr020016.1	0.809563	0.00253208
Pbr016166.1	0.809347	0.00254416
Pbr020754.1	0.809313	0.00254609
Pbr008276.1	0.809229	0.00255079
Pbr012233.2	0.808822	0.00257378
Pbr006807.1	0.808544	0.00258957
Pbr014868.1	0.808185	0.00261002
Pbr023262.1	0.808163	0.0026113
Pbr041792.3	0.808116	0.00261398
Pbr026037.1	0.808067	0.00261679
Pbr012702.1	0.807641	0.00264129
Pbr023902.1	0.807639	0.00264141
Pbr020555.1	0.807505	0.00264916
Pbr001743.1	0.807166	0.00266882
Pbr010577.1	0.806615	0.00270101
Pbr016269.1	0.80653	0.002706
Pbr023444.1	0.806486	0.00270857
Pbr018852.1	0.806471	0.00270947
Pbr011875.1	0.80629	0.00272009
Pbr022705.1	0.805985	0.00273816
Pbr029277.1	0.805891	0.00274371
Pbr031663.1	0.805831	0.00274727
Pbr041900.2	0.805686	0.0027559
Pbr012938.1	0.805644	0.00275843
Pbr026245.1	0.80557	0.00276286
Pbr031549.1	0.805107	0.00279058
Pbr010171.1	0.804778	0.00281044
Pbr038078.1	0.804653	0.00281797
Pbr038907.1	0.804511	0.00282661
Pbr032057.1	0.80376	0.00287242
Pbr005523.1	0.80353	0.00288662
Pbr007378.1	0.80323	0.00290516
Pbr022010.1	0.80319	0.00290761
Pbr017054.1	0.802951	0.0029225
Pbr006523.1	0.802898	0.00292578
Pbr013496.1	0.802867	0.00292768
Pbr023445.1	0.802859	0.00292821
Pbr042833.1	0.80281	0.00293126
Pbr025645.1	0.80237	0.00295881
Pbr009665.2	0.801877	0.0029899
Pbr024786.1	0.801093	0.00303979
Pbr005690.1	0.800579	0.00307284
Pbr019583.1	0.800338	0.00308844
Pbr033250.1	0.800188	0.00309819
Pbr010248.1	0.800018	0.00310923
Pbr003571.1	0.799893	0.00311741
Pbr019847.2	0.799652	0.0031332
Pbr010853.1	0.799365	0.00315203
Pbr012117.1	0.798751	0.00319261
Pbr009519.1	0.798337	0.00322021
Pbr033385.2	0.798298	0.00322282
Pbr011253.1	0.798155	0.00323241
Pbr002161.1	0.797969	0.0032449
Pbr006152.1	0.797747	0.00325984
Pbr021355.1	0.797246	0.00329383
Pbr014349.1	0.797232	0.00329472
Pbr004337.1	0.797154	0.00330007
Pbr000485.1	0.796926	0.00331564
Pbr015246.1	0.796568	0.00334016
Pbr040062.2	0.795606	0.00340676
Pbr000922.1	0.795402	0.003421
Pbr025362.1	0.79524	0.00343229
Pbr040911.1	0.795223	0.00343351
Pbr030864.1	0.79521	0.00343446
Pbr004339.1	0.794939	0.00345349
Pbr033660.1	0.794593	0.00347789
Pbr023393.2	0.79438	0.003493
Pbr012207.1	0.794251	0.00350221
Pbr009634.1	0.79413	0.0035108
Pbr011149.1	0.79401	0.00351939
Pbr029551.1	0.793372	0.00356518
Pbr037507.1	0.79328	0.00357177
Pbr000246.9	0.793166	0.00358006
Pbr027593.1	0.793154	0.00358089
Pbr030616.1	0.79282	0.00360513
Pbr020685.1	0.792686	0.00361486
Pbr019963.1	0.792457	0.00363162
Pbr000868.1	0.792329	0.00364096
Pbr012362.1	0.792273	0.00364504
Pbr026969.1	0.792244	0.00364722
Pbr015146.1	0.792067	0.00366017
Pbr001147.1	0.791957	0.00366829
Pbr001044.1	0.791928	0.00367046
Pbr004636.1	0.791681	0.00368867
Pbr027364.1	0.790968	0.00374166
Pbr041043.1	0.790938	0.00374393
Pbr033028.1	0.790731	0.0037594
Pbr025780.1	0.790688	0.00376263
Pbr024202.1	0.790258	0.00379503
Pbr028262.1	0.790238	0.00379653
Pbr010572.3	0.790208	0.00379878
Pbr032120.2	0.789497	0.0038528
Pbr039386.2	0.78944	0.0038572
Pbr022261.1	0.789313	0.00386693
Pbr017611.1	0.788838	0.00390342
Pbr005244.1	0.788743	0.00391076
Pbr009577.1	0.788459	0.00393269
Pbr008286.1	0.788433	0.00393471
Pbr006403.1	0.788294	0.00394555
Pbr034488.2	0.788261	0.0039481
Pbr040257.1	0.787853	0.00397991
Pbr001100.1	0.787504	0.00400728
Pbr032139.1	0.787427	0.00401332
Pbr002270.2	0.787204	0.00403096
Pbr004490.1	0.787098	0.00403932
Pbr028314.1	0.787083	0.00404048
Pbr014937.1	0.786356	0.00409834
Pbr038786.1	0.786156	0.0041143
Pbr012109.1	0.785967	0.00412953
Pbr033008.1	0.785327	0.0041812
Pbr004525.2	0.785275	0.00418538
Pbr029047.1	0.785155	0.0041952
Pbr028265.1	0.784877	0.00421785
Pbr041070.1	0.784502	0.00424853
Pbr002557.1	0.784484	0.00425005
Pbr007010.1	0.784357	0.00426049
Pbr029589.1	0.784276	0.0042671
Pbr015414.1	0.784224	0.00427139
Pbr018745.1	0.783574	0.00432529
Pbr017106.1	0.783399	0.00433984
Pbr033469.1	0.783012	0.00437219
Pbr033147.1	0.782993	0.00437379
Pbr027369.2	0.782921	0.00437981
Pbr042590.1	0.78281	0.00438912
Pbr032611.1	0.782771	0.00439242
Pbr028219.1	0.78276	0.00439335
Pbr033630.1	0.782617	0.00440541
Pbr027783.1	0.782482	0.0044168
Pbr038679.1	0.782458	0.00441885
Pbr001388.1	0.781825	0.00447261
Pbr003107.1	0.781647	0.00448779
Pbr022931.1	0.781111	0.0045338
Pbr039951.1	0.780904	0.00455168
Pbr038725.1	0.780798	0.00456079
Pbr012376.1	0.780527	0.0045843
Pbr036428.1	0.779828	0.00464531
Pbr003067.1	0.779622	0.0046634
Pbr029789.1	0.779218	0.00469901
Pbr018685.1	0.778905	0.00472678
Pbr006072.1	0.778877	0.00472925
Pbr019570.1	0.778365	0.00477495
Pbr004163.4	0.777926	0.00481432
Pbr009267.1	0.777896	0.00481706
Pbr023088.1	0.777796	0.00482609
Pbr020330.1	0.777728	0.00483216
Pbr029832.1	0.777527	0.00485037
Pbr031639.1	0.777503	0.00485255
Pbr006340.1	0.777386	0.00486318
Pbr034150.1	0.777138	0.00488569
Pbr039025.1	0.776806	0.00491594
Pbr037416.1	0.776796	0.00491691
Pbr028895.1	0.776372	0.00495575
Pbr037743.1	0.776308	0.00496169
Pbr006371.1	0.775747	0.00501355
Pbr038157.1	0.775311	0.0050541
Pbr027237.1	0.775185	0.00506582
Pbr002397.1	0.775026	0.00508076
Pbr031013.1	0.774967	0.00508628
Pbr020456.1	0.774892	0.00509334
Pbr026957.1	0.774879	0.00509453
Pbr015911.1	0.774433	0.00513655
Pbr036102.2	0.774294	0.0051497
Pbr022774.1	0.774272	0.00515176
Pbr035525.1	0.774129	0.00516531
Pbr042057.1	0.773961	0.00518128
Pbr016570.1	0.773605	0.00521516
Pbr040531.1	0.773589	0.00521673
Pbr009482.1	0.773549	0.00522048
Pbr017754.1	0.773485	0.00522663
Pbr042267.1	0.773445	0.00523044
Pbr034287.1	0.773401	0.00523465
Pbr030227.1	0.773039	0.00526942
Pbr026864.1	0.772926	0.00528029
Pbr026678.1	0.772861	0.00528662
Pbr000731.1	0.772768	0.00529559
Pbr012094.1	0.772549	0.00531677
Pbr035888.1	0.772301	0.00534084
Pbr031464.1	0.772292	0.0053417
Pbr018135.1	0.772173	0.00535323
Pbr003672.1	0.772052	0.00536508
Pbr027489.1	0.771653	0.00540408
Pbr035660.1	0.771639	0.00540547
Pbr035000.2	0.771488	0.00542027
Pbr005413.1	0.771344	0.00543444
Pbr031812.1	0.77086	0.00548221
Pbr025006.1	0.770821	0.00548605
Pbr001072.1	0.770803	0.00548787
Pbr005708.1	0.770781	0.00549011
Pbr024703.1	0.770734	0.00549468
Pbr010533.1	0.77069	0.00549907
Pbr040558.1	0.770582	0.00550979
Pbr027559.1	0.770353	0.00553259
Pbr001985.1	0.770188	0.00554909
Pbr003766.1	0.770188	0.00554914
Pbr021265.1	0.769594	0.00560874
Pbr000328.1	0.769566	0.00561158
Pbr030954.1	0.769521	0.0056161
Pbr041703.1	0.769445	0.00562374
Pbr039776.1	0.769425	0.0056258
Pbr037004.1	0.76933	0.00563543
Pbr023151.2	0.76895	0.00567386
Pbr007637.1	0.768946	0.00567426
Pbr018195.1	0.768392	0.0057308
Pbr018917.1	0.76835	0.00573511
Pbr035443.1	0.767984	0.00577272
Pbr001139.1	0.767802	0.00579142
Pbr013193.1	0.767684	0.00580359
Pbr041612.1	0.767368	0.00583638
Pbr014072.1	0.767212	0.00585255
Pbr029925.1	0.767198	0.00585399
Pbr029467.1	0.767078	0.00586652
Pbr038417.1	0.766923	0.00588268
Pbr010972.1	0.766867	0.0058885
Pbr003254.1	0.766632	0.00591308
Pbr004241.1	0.766629	0.00591338
Pbr014887.1	0.766387	0.00593881
Pbr016866.1	0.766379	0.0059396
Pbr042526.1	0.765754	0.00600559
Pbr020483.1	0.765506	0.00603193
Pbr033125.1	0.765456	0.00603718
Pbr041864.1	0.765379	0.00604542
Pbr020571.1	0.76523	0.00606126
Pbr006395.1	0.765013	0.00608449
Pbr005113.1	0.764395	0.0061508
Pbr039953.1	0.764334	0.00615741
Pbr032050.2	0.764225	0.00616919
Pbr012782.1	0.76404	0.00618919
Pbr033370.1	0.763407	0.00625811
Pbr004798.1	0.763298	0.00626994
Pbr028154.2	0.763097	0.00629202
Pbr033005.2	0.762939	0.00630938
Pbr028195.1	0.762819	0.00632257
Pbr020751.1	0.762742	0.00633096
Pbr001322.2	0.762638	0.00634245
Pbr015343.1	0.762622	0.00634427
Pbr008861.1	0.762432	0.0063652
Pbr012914.1	0.762256	0.00638466
Pbr039731.1	0.762107	0.0064012
Pbr019722.1	0.761032	0.00652138
Pbr001185.1	0.760904	0.00653583
Pbr006156.1	0.760434	0.00658897
Pbr026512.1	0.760044	0.00663329
Pbr005659.1	0.759855	0.00665487
Pbr027882.1	0.759762	0.00666549
Pbr025621.1	0.759601	0.00668393
Pbr014535.1	0.759352	0.00671253
Pbr025763.2	0.759137	0.00673729
Pbr021798.1	0.75905	0.00674727
Pbr026282.1	0.758742	0.00678293
Pbr015709.1	0.758465	0.00681514
Pbr041482.1	0.758322	0.00683171
Pbr036351.1	0.758172	0.00684922
Pbr011871.1	0.757987	0.00687083
Pbr018914.1	0.75798	0.00687169
Pbr036775.1	0.757077	0.00697787
Pbr036205.2	0.75689	0.00700001
Pbr026520.1	0.756771	0.00701412
Pbr022782.1	0.756707	0.00702171
Pbr002245.1	0.756571	0.00703792
Pbr041476.1	0.756546	0.00704093
Pbr022899.1	0.756415	0.0070565
Pbr029495.1	0.756108	0.00709315
Pbr023463.1	0.755932	0.00711426
Pbr020812.1	0.755903	0.00711771
Pbr004069.1	0.755901	0.00711799
Pbr035550.1	0.755781	0.00713237
Pbr016430.1	0.755441	0.00717334
Pbr003459.1	0.755439	0.00717361
Pbr030373.1	0.755313	0.00718881
Pbr015037.4	0.755115	0.00721272
Pbr003604.1	0.754862	0.00724345
Pbr015155.1	0.754752	0.00725687
Pbr017570.1	0.754588	0.00727687
Pbr028215.1	0.754301	0.00731188
Pbr008140.1	0.754243	0.00731905
Pbr003673.1	0.754135	0.00733226
Pbr029921.1	0.753947	0.0073553
Pbr011343.1	0.753724	0.00738284
Pbr002178.1	0.753525	0.00740741
Pbr013728.1	0.753158	0.0074528
Pbr008674.1	0.753063	0.00746458
Pbr011955.1	0.752639	0.00751747
Pbr027537.1	0.752549	0.00752869
Pbr012480.1	0.752451	0.00754096
Pbr013635.1	0.752023	0.0075947
Pbr021977.1	0.751944	0.00760467
Pbr029110.1	0.751879	0.00761286
Pbr038436.1	0.751616	0.00764598
Pbr041332.1	0.751473	0.00766416
Pbr024393.1	0.751392	0.00767442
Pbr006633.1	0.751017	0.00772201
Pbr009149.1	0.750809	0.00774861
Pbr041072.1	0.750761	0.00775477
Pbr019565.1	0.750727	0.007759
Pbr037083.2	0.750584	0.00777741
Pbr027745.1	0.750527	0.00778459
Pbr015939.1	0.75038	0.00780346
Pbr010339.1	0.750355	0.00780677
Pbr029349.1	0.750036	0.00784771
Pbr038378.1	0.749931	0.00786126
Pbr028095.1	0.749493	0.00791796
Pbr022087.1	0.749364	0.00793472
Pbr010257.2	0.749356	0.00793579
Pbr015109.1	0.749271	0.00794686
Pbr024972.1	0.749026	0.00797869
Pbr008681.1	0.74888	0.00799779
Pbr023523.1	0.748391	0.00806195
Pbr010424.1	0.747431	0.00818889
Pbr030114.1	0.747209	0.00821842
Pbr001448.1	0.747152	0.008226
Pbr018221.1	0.747131	0.00822883
Pbr015937.1	0.746817	0.0082708
Pbr027881.1	0.746713	0.00828466
Pbr011533.1	0.746546	0.00830708
Pbr036890.1	0.74626	0.0083456
Pbr030859.1	0.746215	0.00835167
Pbr022401.1	0.746107	0.00836628
Pbr031070.1	0.745978	0.00838363
Pbr011438.4	0.745947	0.00838792
Pbr019974.2	0.745787	0.00840955
Pbr034882.2	0.745673	0.00842505
Pbr035175.1	0.745091	0.0085043
Pbr029657.1	0.744938	0.00852529
Pbr039483.2	0.744602	0.00857139
Pbr014483.1	0.743893	0.00866919
Pbr030208.1	0.743521	0.00872095
Pbr020669.1	0.7435	0.00872387
Pbr016300.1	0.743457	0.00872975
Pbr000669.1	0.743369	0.00874206
Pbr031821.1	0.74316	0.00877129
Pbr033079.1	0.743152	0.00877245
Pbr035284.1	0.742788	0.00882343
Pbr019803.1	0.742698	0.00883608
Pbr009971.1	0.742598	0.00885011
Pbr037929.1	0.742548	0.0088572
Pbr025885.1	0.742314	0.00889017
Pbr034591.1	0.742109	0.00891907
Pbr000250.1	0.742006	0.00893365
Pbr011349.1	0.741855	0.00895504
Pbr021256.1	0.741829	0.00895873
Pbr005992.1	0.741707	0.00897612
Pbr042321.2	0.741643	0.00898518
Pbr008252.1	0.741504	0.00900506
Pbr018101.1	0.741376	0.00902334
Pbr014656.1	0.741277	0.00903744
Pbr007130.1	0.741116	0.00906039
Pbr032001.1	0.741114	0.00906072
Pbr037292.1	0.741096	0.00906328
Pbr035653.1	0.741023	0.00907379
Pbr022138.1	0.740565	0.00913958
Pbr000605.1	0.740411	0.00916171
Pbr016957.1	0.74033	0.00917344
Pbr038979.2	0.740254	0.00918449
Pbr018168.1	0.740162	0.00919772
Pbr007592.1	0.74007	0.00921107
Pbr034693.1	0.740066	0.00921171
Pbr036792.1	0.739438	0.00930291
Pbr030741.1	0.739417	0.00930599
Pbr037195.1	0.739218	0.00933506
Pbr023834.1	0.739208	0.00933651
Pbr015519.2	0.738993	0.00936813
Pbr002331.1	0.738933	0.00937693
Pbr000729.1	0.73885	0.00938906
Pbr010431.1	0.738695	0.00941181
Pbr005584.1	0.738645	0.00941915
Pbr039255.1	0.73858	0.00942873
Pbr016429.1	0.738234	0.00947986
Pbr034183.1	0.738209	0.00948358
Pbr028747.1	0.738175	0.00948854
Pbr000291.1	0.738063	0.00950524
Pbr026735.1	0.738057	0.00950603
Pbr000126.1	0.73797	0.00951894
Pbr016966.1	0.737878	0.00953259
Pbr018575.1	0.737687	0.009561
Pbr003620.2	0.737527	0.00958493
Pbr012768.1	0.73737	0.00960829
Pbr028108.1	0.737065	0.00965391
Pbr020494.1	0.736857	0.00968518
Pbr019229.1	0.73679	0.00969519
Pbr027853.1	0.736737	0.00970328
Pbr021885.1	0.736476	0.00974262
Pbr036441.1	0.736429	0.00974968
Pbr029952.1	0.735671	0.00986461
Pbr000976.1	0.735575	0.0098793
Pbr028909.1	0.735533	0.00988564
Pbr020544.1	0.735441	0.00989974
Pbr029000.1	0.735412	0.00990418
Pbr032334.1	0.735384	0.00990832
Pbr027256.1	0.735169	0.0099413
Pbr004292.2	0.73504	0.00996107
Pbr014146.1	0.734905	0.0099818
Pbr021406.1	0.734872	0.00998687
Pbr000211.1	0.734801	0.0099977
Pbr012377.1	0.734797	0.00999832
Pbr025672.1	0.734688	0.0100152
Pbr009924.1	0.734672	0.0100175
Pbr004565.1	0.734178	0.0100939
Pbr018454.1	0.734133	0.0101008
Pbr000248.1	0.733967	0.0101266
Pbr013377.2	0.733836	0.010147
Pbr034453.1	0.733642	0.0101772
Pbr014095.1	0.733502	0.0101989
Pbr010501.1	0.733416	0.0102123
Pbr020529.1	0.733275	0.0102343
Pbr025340.1	0.733076	0.0102655
Pbr000816.1	0.73298	0.0102806
Pbr007403.1	0.732801	0.0103088
Pbr028663.1	0.732633	0.0103352
Pbr005387.1	0.732061	0.0104257
Pbr009140.1	0.732013	0.0104332
Pbr014085.3	0.731934	0.0104457
Pbr001325.1	0.731934	0.0104458
Pbr038447.1	0.731898	0.0104514
Pbr011084.1	0.73178	0.0104703
Pbr015115.1	0.731672	0.0104874
Pbr042888.1	0.731669	0.0104879
Pbr006176.1	0.73138	0.010534
Pbr012981.1	0.731271	0.0105514
Pbr011014.1	0.731211	0.010561
Pbr024201.1	0.731173	0.010567
Pbr013521.1	0.73117	0.0105676
Pbr031491.1	0.731161	0.010569
Pbr009043.1	0.731108	0.0105775
Pbr001333.1	0.73106	0.0105851
Pbr038001.3	0.730899	0.0106111
Pbr026933.1	0.730786	0.0106291
Pbr019148.1	0.730535	0.0106696
Pbr023197.1	0.730496	0.0106758
Pbr011461.1	0.730364	0.0106972
Pbr028404.1	0.730131	0.0107349
Pbr004197.1	0.729667	0.0108101
Pbr006396.1	0.729627	0.0108167
Pbr009142.1	0.729396	0.0108544
Pbr015917.1	0.729333	0.0108646
Pbr021473.1	0.72921	0.0108847
Pbr013850.1	0.729184	0.010889
Pbr009959.1	0.729115	0.0109003
Pbr038270.1	0.728972	0.0109237
Pbr005152.1	0.728922	0.0109318
Pbr016434.1	0.728833	0.0109466
Pbr034758.1	0.728669	0.0109734
Pbr021685.1	0.728659	0.0109752
Pbr022122.1	0.728656	0.0109757
Pbr020670.2	0.728418	0.0110148
Pbr006038.1	0.728347	0.0110265
Pbr028282.1	0.728335	0.0110285
Pbr010227.1	0.728328	0.0110297
Pbr033755.1	0.728268	0.0110396
Pbr040637.1	0.727902	0.0111002
Pbr010823.1	0.727886	0.0111029
Pbr017785.1	0.727863	0.0111066
Pbr036578.1	0.727775	0.0111213
Pbr006782.1	0.72777	0.0111221
Pbr002266.1	0.727644	0.0111431
Pbr017431.1	0.727607	0.0111492
Pbr032863.1	0.727457	0.0111742
Pbr006151.1	0.72727	0.0112055
Pbr026463.1	0.727261	0.0112069
Pbr038268.1	0.727081	0.0112371
Pbr038943.1	0.727051	0.011242
Pbr038013.1	0.727026	0.0112462
Pbr021994.1	0.727008	0.0112493
Pbr041270.1	0.726705	0.0113002
Pbr023258.2	0.726546	0.0113268
Pbr019782.1	0.726516	0.0113319
Pbr028922.1	0.72645	0.0113431
Pbr003348.1	0.726142	0.011395
Pbr026076.1	0.725972	0.0114238
Pbr025415.1	0.725822	0.0114493
Pbr024144.1	0.725804	0.0114522
Pbr002552.1	0.725708	0.0114686
Pbr041175.1	0.725598	0.0114872
Pbr005389.1	0.72556	0.0114937
Pbr040532.1	0.725433	0.0115153
Pbr033052.1	0.725298	0.0115384
Pbr028210.1	0.725166	0.011561
Pbr011566.1	0.72483	0.0116184
Pbr022596.1	0.724694	0.0116417
Pbr006577.1	0.724639	0.0116512
Pbr000122.1	0.724417	0.0116893
Pbr015494.1	0.724357	0.0116997
Pbr011204.1	0.724323	0.0117056
Pbr041629.2	0.72377	0.0118012
Pbr030627.1	0.723736	0.0118071
Pbr020042.1	0.723597	0.0118313
Pbr024219.1	0.723186	0.0119029
Pbr042272.1	0.723175	0.0119048
Pbr001753.1	0.723124	0.0119136
Pbr012773.1	0.72249	0.0120248
Pbr000022.1	0.722469	0.0120284
Pbr031954.1	0.722435	0.0120345
Pbr029246.1	0.7224	0.0120406
Pbr018570.1	0.722093	0.0120947
Pbr037385.1	0.72203	0.0121058
Pbr039708.1	0.721563	0.0121886
Pbr010663.1	0.721554	0.0121902
Pbr010535.1	0.721478	0.0122036
Pbr022440.1	0.721229	0.0122479
Pbr023641.1	0.721205	0.0122523
Pbr009529.1	0.721202	0.0122528
Pbr012208.1	0.721043	0.012281
Pbr037266.1	0.721022	0.0122849
Pbr026657.1	0.72092	0.0123031
Pbr030378.2	0.720845	0.0123164
Pbr007236.1	0.720839	0.0123176
Pbr037323.1	0.720713	0.0123401
Pbr042643.1	0.72062	0.0123568
Pbr021832.2	0.720351	0.0124051
Pbr029437.1	0.720221	0.0124286
Pbr016932.1	0.720148	0.0124417
Pbr021778.1	0.720122	0.0124464
Pbr020905.1	0.720047	0.0124599
Pbr031580.1	0.71981	0.0125026
Pbr029977.1	0.719638	0.0125337
Pbr025146.1	0.719468	0.0125647
Pbr036332.1	0.719344	0.0125872
Pbr019186.1	0.719248	0.0126046
Pbr017547.1	0.719051	0.0126405
Pbr022377.1	0.718632	0.0127171
Pbr004976.1	0.718465	0.0127475
Pbr007577.1	0.718351	0.0127686
Pbr035890.1	0.718269	0.0127835
Pbr028941.1	0.718261	0.012785
Pbr001695.1	0.718242	0.0127885
Pbr017391.1	0.718024	0.0128286
Pbr024790.1	0.717929	0.0128462
Pbr040429.1	0.717621	0.0129031
Pbr039415.1	0.717325	0.012958
Pbr000670.1	0.716953	0.013027
Pbr019896.1	0.716761	0.0130629
Pbr019476.1	0.716611	0.0130908
Pbr007887.1	0.716487	0.013114
Pbr020750.1	0.715802	0.0132427
Pbr005899.1	0.715736	0.0132552
Pbr029862.1	0.715721	0.013258
Pbr024787.3	0.715675	0.0132666
Pbr012361.1	0.715629	0.0132755
Pbr013139.1	0.715532	0.0132937
Pbr026636.1	0.715529	0.0132943
Pbr020259.1	0.715505	0.0132988
Pbr022975.1	0.715347	0.0133287
Pbr036787.1	0.715327	0.0133326
Pbr041868.1	0.715243	0.0133484
Pbr002831.1	0.714804	0.0134319
Pbr006572.1	0.714763	0.0134396
Pbr031291.1	0.714153	0.0135563
Pbr020210.1	0.713925	0.0136
Pbr024776.1	0.713667	0.0136496
Pbr031254.1	0.713662	0.0136507
Pbr021417.1	0.713585	0.0136654
Pbr026081.1	0.713337	0.0137134
Pbr009671.1	0.713296	0.0137213
Pbr011927.1	0.713201	0.0137396
Pbr020462.1	0.713058	0.0137674
Pbr021248.1	0.712837	0.0138103
Pbr039389.1	0.712686	0.0138396
Pbr006824.4	0.7124	0.0138953
Pbr032927.1	0.712232	0.0139281
Pbr000884.1	0.712207	0.013933
Pbr020501.1	0.712045	0.0139648
Pbr005527.1	0.712012	0.0139711
Pbr026361.1	0.711527	0.0140664
Pbr035938.1	0.711519	0.0140682
Pbr010595.1	0.711447	0.0140823
Pbr019138.1	0.711198	0.0141314
Pbr011993.1	0.710852	0.0141998
Pbr024299.1	0.710749	0.0142203
Pbr012840.2	0.710525	0.0142648
Pbr006622.1	0.710411	0.0142874
Pbr035497.1	0.709879	0.0143937
Pbr019743.1	0.709852	0.014399
Pbr042708.1	0.709842	0.0144011
Pbr023914.1	0.709837	0.0144021
Pbr029817.1	0.709633	0.014443
Pbr012648.1	0.709579	0.0144538
Pbr004697.2	0.709032	0.0145639
Pbr017772.1	0.708774	0.0146162
Pbr015965.1	0.708736	0.0146237
Pbr020227.1	0.708696	0.0146319
Pbr003186.1	0.708605	0.0146503
Pbr029120.1	0.708318	0.0147086
Pbr016311.1	0.708183	0.014736
Pbr041015.1	0.70812	0.0147488
Pbr019016.1	0.708092	0.0147545
Pbr017660.1	0.708025	0.0147683
Pbr014270.1	0.707714	0.0148317
Pbr021775.1	0.707683	0.0148382
Pbr001051.1	0.707561	0.0148631
Pbr031265.2	0.707463	0.0148831
Pbr002520.1	0.706966	0.0149854
Pbr042517.1	0.706852	0.0150088
Pbr008049.2	0.706778	0.0150242
Pbr001341.1	0.706332	0.0151164
Pbr018815.2	0.706182	0.0151475
Pbr004181.1	0.706076	0.0151695
Pbr011299.1	0.706011	0.0151831
Pbr017422.1	0.705904	0.0152054
Pbr023799.1	0.705787	0.0152298
Pbr023497.1	0.70577	0.0152332
Pbr041356.1	0.705707	0.0152464
Pbr008676.1	0.704916	0.0154121
Pbr023200.2	0.704608	0.015477
Pbr000814.1	0.704544	0.0154904
Pbr028814.1	0.704509	0.0154979
Pbr003777.1	0.704139	0.0155761
Pbr002747.1	0.704113	0.0155816
Pbr035739.1	0.703762	0.015656
Pbr009518.1	0.703709	0.0156674
Pbr004522.1	0.703666	0.0156766
Pbr037667.1	0.703644	0.0156813
Pbr024499.1	0.703641	0.015682
Pbr039758.1	0.703626	0.0156851
Pbr012493.1	0.703525	0.0157066
Pbr012195.1	0.703086	0.0158003
Pbr033635.1	0.703015	0.0158156
Pbr028443.1	0.702914	0.0158371
Pbr027268.1	0.702878	0.0158449
Pbr007404.1	0.702846	0.0158519
Pbr027166.1	0.70276	0.0158703
Pbr003695.1	0.702598	0.0159051
Pbr025182.1	0.702597	0.0159052
Pbr011599.1	0.702593	0.0159062
Pbr017096.1	0.702482	0.0159301
Pbr040773.1	0.70241	0.0159456
Pbr022539.1	0.702068	0.0160194
Pbr029887.1	0.701998	0.0160346
Pbr036224.1	0.701781	0.0160816
Pbr004369.1	0.701679	0.0161037
Pbr034694.1	0.701677	0.0161041
Pbr041341.1	0.701451	0.0161533
Pbr039569.1	0.701243	0.0161985
Pbr003099.1	0.701231	0.0162011
Pbr029872.1	0.701142	0.0162204
Pbr024434.1	0.701013	0.0162487
Pbr024770.1	0.70074	0.0163083
Pbr015578.1	0.700692	0.016319
Pbr028866.1	0.700586	0.0163421
Pbr039113.1	0.700307	0.0164033
Pbr014580.1	0.699997	0.0164717
Pbr028953.2	0.69974	0.0165284
Pbr042883.1	0.699723	0.0165322
Pbr027415.1	0.699594	0.0165606
Pbr033637.2	0.699476	0.0165867
Pbr020134.1	0.699461	0.0165901
Pbr015191.1	0.699189	0.0166505
Pbr022923.1	0.698579	0.0167865
Pbr018104.1	0.69857	0.0167886
Pbr017207.1	0.698092	0.0168957
Pbr034775.1	0.698049	0.0169054
Pbr042663.1	0.697915	0.0169354
Pbr041963.1	0.697624	0.0170011
Pbr012129.1	0.697615	0.0170031
Pbr022691.1	0.697275	0.0170799
Pbr004705.1	0.697008	0.0171405
Pbr038607.1	0.696889	0.0171675
Pbr021912.1	0.696832	0.0171805
Pbr026243.1	0.696806	0.0171863
Pbr006413.1	0.696648	0.0172224
Pbr001039.1	0.696439	0.0172699
Pbr001902.1	0.696347	0.0172908
Pbr022942.1	0.696286	0.0173047
Pbr025256.1	0.696262	0.0173104
Pbr029919.1	0.696241	0.0173152
Pbr018677.1	0.696217	0.0173206
Pbr005035.1	0.695953	0.017381
Pbr011334.1	0.69582	0.0174115
Pbr027154.1	0.695458	0.0174947
Pbr009366.1	0.695386	0.0175114
Pbr017103.1	0.695167	0.0175618
Pbr033245.1	0.695063	0.0175859
Pbr024185.1	0.69506	0.0175866
Pbr034066.1	0.695	0.0176005
Pbr006637.1	0.694591	0.0176953
Pbr042900.1	0.694428	0.017733
Pbr017204.1	0.694315	0.0177595
Pbr007673.1	0.69428	0.0177675
Pbr010310.1	0.694037	0.0178242
Pbr033960.1	0.693829	0.0178727
Pbr019091.1	0.693735	0.0178947
Pbr042358.1	0.693614	0.0179232
Pbr014718.1	0.693549	0.0179384
Pbr022429.1	0.693511	0.0179473
Pbr040913.1	0.693419	0.0179688
Pbr013816.1	0.693365	0.0179815
Pbr008609.1	0.69334	0.0179874
Pbr015818.1	0.693175	0.0180261
Pbr034863.1	0.693147	0.0180328
Pbr040390.1	0.69279	0.018117
Pbr002667.1	0.692729	0.0181313
Pbr025290.1	0.692717	0.0181343
Pbr040190.1	0.692655	0.0181488
Pbr017073.1	0.692265	0.0182413
Pbr037486.1	0.692257	0.0182431
Pbr031417.1	0.692111	0.0182778
Pbr005429.1	0.691942	0.0183179
Pbr033933.1	0.691062	0.0185283
Pbr042112.1	0.691054	0.0185302
Pbr000006.2	0.69105	0.0185311
Pbr035477.1	0.690933	0.0185592
Pbr023090.1	0.690923	0.0185617
Pbr042100.2	0.690716	0.0186114
Pbr025660.1	0.690686	0.0186187
Pbr041869.2	0.690655	0.0186262
Pbr034228.1	0.690607	0.0186376
Pbr019415.1	0.690553	0.0186508
Pbr037975.1	0.690437	0.0186788
Pbr019584.1	0.690405	0.0186864
Pbr018046.1	0.69036	0.0186974
Pbr042483.1	0.690337	0.0187028
Pbr028781.1	0.69026	0.0187214
Pbr018954.1	0.690125	0.0187541
Pbr015580.1	0.690112	0.0187572
Pbr003007.1	0.689829	0.0188258
Pbr023800.1	0.689789	0.0188355
Pbr040833.1	0.689629	0.0188744
Pbr013479.1	0.689532	0.0188981
Pbr017186.1	0.689438	0.0189209
Pbr026912.1	0.689347	0.0189432
Pbr029491.1	0.689233	0.018971
Pbr026257.1	0.689155	0.0189899
Pbr012980.1	0.688885	0.0190559
Pbr007769.1	0.688854	0.0190635
Pbr033373.1	0.68846	0.0191601
Pbr034023.1	0.688438	0.0191655
Pbr019877.1	0.688416	0.0191711
Pbr019251.1	0.68795	0.0192859
Pbr032948.3	0.687783	0.0193271
Pbr035833.1	0.68777	0.0193305
Pbr034209.1	0.687707	0.0193459
Pbr019917.1	0.687691	0.0193498
Pbr019870.1	0.687487	0.0194005
Pbr027785.1	0.687474	0.0194036
Pbr023775.1	0.687417	0.0194178
Pbr039101.1	0.68735	0.0194344
Pbr017417.1	0.687096	0.0194976
Pbr015397.1	0.687057	0.0195072
Pbr029980.1	0.687018	0.0195169
Pbr015127.1	0.686908	0.0195443
Pbr016622.1	0.686705	0.0195952
Pbr038461.1	0.686403	0.0196705
Pbr013500.1	0.686283	0.0197006
Pbr015316.1	0.686223	0.0197156
Pbr031623.1	0.686156	0.0197326
Pbr027445.1	0.68559	0.0198749
Pbr010662.1	0.685351	0.0199354
Pbr023817.1	0.685038	0.0200144
Pbr008794.1	0.68486	0.0200598
Pbr010325.1	0.68482	0.0200699
Pbr017770.1	0.684666	0.0201089
Pbr008604.1	0.684472	0.0201583
Pbr007288.2	0.684339	0.0201924
Pbr039344.1	0.684257	0.0202133
Pbr016240.1	0.684193	0.0202295
Pbr006519.1	0.684113	0.0202502
Pbr034697.1	0.683862	0.0203144
Pbr008623.1	0.683744	0.0203446
Pbr041988.1	0.683519	0.0204023
Pbr016854.1	0.683425	0.0204264
Pbr010254.1	0.68294	0.0205515
Pbr004430.1	0.682862	0.0205716
Pbr016398.1	0.682589	0.0206425
Pbr022676.1	0.682451	0.0206782
Pbr028556.1	0.68239	0.0206939
Pbr031388.1	0.682201	0.0207431
Pbr024958.1	0.682148	0.0207569
Pbr001362.1	0.682141	0.0207588
Pbr006055.2	0.681823	0.0208417
Pbr025311.1	0.68134	0.0209678
Pbr016643.1	0.68132	0.0209733
Pbr037182.1	0.681196	0.0210057
Pbr024438.1	0.681125	0.0210243
Pbr027422.1	0.681097	0.0210316
Pbr010587.1	0.681054	0.021043
Pbr002649.1	0.680991	0.0210596
Pbr032287.2	0.680944	0.0210719
Pbr029823.1	0.680413	0.0212118
Pbr017935.1	0.680323	0.0212357
Pbr014052.1	0.680314	0.021238
Pbr030761.1	0.680001	0.021321
Pbr022495.1	0.679994	0.0213229
Pbr038797.1	0.679902	0.0213473
Pbr013719.1	0.67963	0.0214195
Pbr041594.1	0.679507	0.0214522
Pbr031247.1	0.679335	0.021498
Pbr019817.1	0.679324	0.0215012
Pbr015897.1	0.679304	0.0215063
Pbr031539.1	0.679281	0.0215126
Pbr014432.3	0.67908	0.0215661
Pbr025085.1	0.678989	0.0215906
Pbr025459.1	0.678861	0.0216248
Pbr018179.1	0.678856	0.0216263
Pbr028782.1	0.678225	0.0217958
Pbr013250.1	0.678167	0.0218115
Pbr038498.1	0.67808	0.0218348
Pbr008685.1	0.678043	0.0218448
Pbr019815.1	0.67795	0.02187
Pbr002261.1	0.677898	0.021884
Pbr034111.1	0.677867	0.0218923
Pbr027157.1	0.677838	0.0219001
Pbr012159.1	0.67776	0.0219213
Pbr026260.1	0.67737	0.0220269
Pbr018032.1	0.677211	0.0220701
Pbr028543.1	0.677122	0.0220942
Pbr041611.1	0.677103	0.0220994
Pbr024058.1	0.677096	0.0221014
Pbr016244.1	0.676769	0.0221906
Pbr034016.1	0.676481	0.0222693
Pbr033955.1	0.676299	0.0223191
Pbr029424.1	0.676269	0.0223274
Pbr007913.1	0.676265	0.0223283
Pbr003942.1	0.676113	0.02237
Pbr019626.1	0.676097	0.0223745
Pbr023630.1	0.675832	0.0224473
Pbr016190.1	0.675418	0.0225613
Pbr035447.1	0.675369	0.0225749
Pbr021988.1	0.675331	0.0225854
Pbr021736.3	0.675002	0.0226763
Pbr016163.1	0.674798	0.0227331
Pbr023246.1	0.674679	0.022766
Pbr018840.1	0.674511	0.0228129
Pbr028666.1	0.674365	0.0228536
Pbr031508.1	0.674003	0.0229544
Pbr005044.1	0.673876	0.0229899
Pbr034699.1	0.67354	0.0230841
Pbr039747.1	0.673534	0.0230859
Pbr039611.1	0.6734	0.0231235
Pbr040737.1	0.673322	0.0231453
Pbr000412.1	0.673161	0.0231908
Pbr010341.1	0.673065	0.0232177
Pbr005674.1	0.672933	0.0232551
Pbr004317.1	0.672683	0.0233255
Pbr034858.1	0.672675	0.0233279
Pbr037393.1	0.672631	0.0233402
Pbr018601.1	0.672243	0.0234501
Pbr029767.1	0.671714	0.0236008
Pbr013683.1	0.671698	0.0236051
Pbr005888.1	0.671475	0.023669
Pbr002500.1	0.671366	0.0236999
Pbr036409.1	0.671109	0.0237737
Pbr042051.1	0.670927	0.0238258
Pbr025533.1	0.670652	0.0239049
Pbr023745.1	0.670235	0.0240248
Pbr034541.1	0.670167	0.0240446
Pbr027260.1	0.669967	0.0241024
Pbr039314.1	0.669835	0.0241407
Pbr028694.1	0.669818	0.0241454
Pbr024634.1	0.669809	0.0241481
Pbr040865.1	0.669792	0.024153
Pbr026035.1	0.669598	0.0242094
Pbr040617.1	0.669558	0.0242209
Pbr036430.1	0.669491	0.0242404
Pbr030575.1	0.669358	0.0242791
Pbr017558.4	0.669311	0.0242929
Pbr035548.1	0.669026	0.0243758
Pbr016467.1	0.668977	0.0243902
Pbr005319.1	0.668737	0.0244602
Pbr001733.1	0.668152	0.0246318
Pbr041904.1	0.66813	0.0246382
Pbr013517.1	0.667815	0.024731
Pbr024155.1	0.667628	0.024786
Pbr007164.1	0.667316	0.0248781
Pbr014017.1	0.667185	0.024917
Pbr012356.2	0.667107	0.0249403
Pbr017592.1	0.66694	0.0249896
Pbr012596.1	0.666775	0.0250387
Pbr003798.1	0.666574	0.0250984
Pbr040619.1	0.666541	0.0251084
Pbr004581.1	0.66654	0.0251085
Pbr011242.1	0.666501	0.0251203
Pbr001557.1	0.666132	0.0252304
Pbr035135.2	0.665962	0.0252811
Pbr042758.1	0.665472	0.0254283
Pbr017839.1	0.665445	0.0254362
Pbr035845.1	0.665431	0.0254406
Pbr006139.1	0.665333	0.0254701
Pbr040433.1	0.665163	0.0255211
Pbr031901.1	0.665088	0.0255436
Pbr032776.1	0.664903	0.0255996
Pbr019753.1	0.664889	0.0256037
Pbr042161.1	0.664855	0.0256141
Pbr037132.1	0.664833	0.0256207
Pbr000959.3	0.664708	0.0256584
Pbr025757.1	0.664555	0.025705
Pbr026169.1	0.664471	0.0257304
Pbr001404.1	0.664213	0.0258086
Pbr006401.1	0.664112	0.0258393
Pbr018310.1	0.663907	0.0259016
Pbr023613.1	0.663801	0.025934
Pbr002329.1	0.663607	0.0259931
Pbr025417.1	0.6636	0.0259951
Pbr017118.1	0.66356	0.0260074
Pbr034216.1	0.663522	0.0260191
Pbr017285.1	0.663473	0.026034
Pbr040456.1	0.662981	0.0261847
Pbr022395.1	0.662974	0.026187
Pbr028739.1	0.662707	0.0262688
Pbr025167.2	0.662552	0.0263165
Pbr006369.1	0.66253	0.0263235
Pbr036289.1	0.662523	0.0263254
Pbr042136.1	0.662287	0.0263983
Pbr033388.1	0.662138	0.0264442
Pbr041823.1	0.661964	0.0264981
Pbr037861.1	0.661621	0.0266044
Pbr023453.1	0.661566	0.0266215
Pbr029784.1	0.661413	0.0266688
Pbr041940.1	0.661299	0.0267043
Pbr030760.1	0.661265	0.0267149
Pbr026929.1	0.661261	0.0267161
Pbr038107.1	0.661159	0.026748
Pbr001349.1	0.660725	0.0268834
Pbr001474.1	0.660536	0.0269425
Pbr015915.1	0.660482	0.0269594
Pbr014848.1	0.660275	0.0270242
Pbr004638.1	0.660272	0.0270253
Pbr001958.1	0.660147	0.0270646
Pbr010438.1	0.659957	0.0271242
Pbr016751.1	0.659929	0.027133
Pbr036479.1	0.659892	0.0271446
Pbr001903.1	0.659837	0.027162
Pbr010355.1	0.659686	0.0272095
Pbr015874.1	0.659547	0.0272535
Pbr011101.1	0.659519	0.0272623
Pbr026366.1	0.659462	0.0272803
Pbr020478.1	0.659287	0.0273355
Pbr017369.1	0.659104	0.0273935
Pbr040563.1	0.659007	0.0274243
Pbr008275.1	0.659007	0.0274243
Pbr038673.1	0.658876	0.0274657
Pbr015533.1	0.658768	0.0275002
Pbr029737.1	0.658767	0.0275005
Pbr013540.2	0.6583	0.0276491
Pbr015142.1	0.658212	0.027677
Pbr014208.1	0.658107	0.0277107
Pbr018303.1	0.657978	0.027752
Pbr009530.2	0.657972	0.0277536
Pbr031975.1	0.657775	0.0278169
Pbr027490.1	0.657769	0.0278187
Pbr018930.1	0.657755	0.0278232
Pbr000732.1	0.657722	0.0278339
Pbr000007.1	0.657698	0.0278416
Pbr026319.1	0.657598	0.0278736
Pbr018699.1	0.657567	0.0278836
Pbr015852.1	0.657511	0.0279013
Pbr001323.1	0.657467	0.0279157
Pbr026285.1	0.656983	0.0280713
Pbr006658.3	0.656935	0.0280867
Pbr042613.1	0.656701	0.0281621
Pbr017686.1	0.656684	0.0281677
Pbr028177.1	0.656386	0.028264
Pbr005802.1	0.656346	0.0282771
Pbr027596.1	0.655981	0.0283956
Pbr027129.1	0.655749	0.028471
Pbr027749.1	0.655537	0.02854
Pbr002343.1	0.655507	0.0285499
Pbr004951.1	0.655437	0.0285726
Pbr026713.1	0.65501	0.0287123
Pbr007374.1	0.654863	0.0287604
Pbr000194.1	0.654705	0.028812
Pbr041964.1	0.654645	0.0288319
Pbr012183.1	0.654549	0.0288633
Pbr015431.1	0.654514	0.028875
Pbr029731.1	0.654469	0.0288898
Pbr022212.1	0.654427	0.0289037
Pbr025203.1	0.654391	0.0289154
Pbr042507.1	0.654349	0.0289292
Pbr008657.1	0.654323	0.0289377
Pbr031713.2	0.654315	0.0289403
Pbr022552.1	0.654076	0.0290193
Pbr032275.1	0.654058	0.0290251
Pbr016114.1	0.653753	0.0291259
Pbr033476.1	0.65354	0.0291963
Pbr034577.1	0.653377	0.0292504
Pbr000655.1	0.653077	0.0293501
Pbr004968.1	0.6526	0.0295092
Pbr031747.1	0.652588	0.0295129
Pbr005663.1	0.652338	0.0295964
Pbr000835.1	0.652321	0.0296022
Pbr028334.1	0.652256	0.0296241
Pbr034566.1	0.652101	0.029676
Pbr001478.2	0.651989	0.0297135
Pbr014902.1	0.651882	0.0297494
Pbr034234.1	0.65159	0.0298474
Pbr019865.1	0.651124	0.0300045
Pbr000352.3	0.6511	0.0300126
Pbr036339.1	0.651076	0.0300209
Pbr032783.1	0.651026	0.0300376
Pbr013359.1	0.650914	0.0300757
Pbr029863.1	0.650683	0.0301539
Pbr041683.1	0.650681	0.0301544
Pbr036379.1	0.650478	0.0302233
Pbr011516.1	0.650466	0.0302275
Pbr025694.1	0.650355	0.0302652
Pbr014019.1	0.650219	0.0303114
Pbr004805.1	0.650163	0.0303305
Pbr035656.1	0.650084	0.0303573
Pbr020855.1	0.650018	0.0303799
Pbr001035.1	0.649993	0.0303885
Pbr028521.1	0.649898	0.0304206
Pbr021500.1	0.649771	0.0304641
Pbr020777.1	0.649651	0.0305049
Pbr039621.1	0.649547	0.0305406
Pbr022312.1	0.649405	0.0305893
Pbr036341.1	0.649403	0.03059
Pbr035232.1	0.649337	0.0306125
Pbr007715.1	0.649188	0.0306636
Pbr033390.1	0.649058	0.0307082
Pbr014976.1	0.649056	0.0307088
Pbr014750.1	0.649	0.0307281
Pbr006691.1	0.648883	0.0307684
Pbr007946.1	0.648804	0.0307954
Pbr026972.1	0.648659	0.0308452
Pbr030945.1	0.648628	0.0308559
Pbr039304.1	0.64837	0.0309451
Pbr030767.1	0.648253	0.0309855
Pbr037434.1	0.647754	0.0311582
Pbr004243.1	0.647586	0.0312166
Pbr032965.1	0.647536	0.0312339
Pbr023456.1	0.647521	0.0312391
Pbr021340.1	0.647413	0.0312766
Pbr014235.1	0.647368	0.0312923
Pbr013468.1	0.647318	0.0313097
Pbr031060.1	0.647304	0.0313143
Pbr021424.1	0.646969	0.0314311
Pbr036597.1	0.646909	0.0314522
Pbr040401.2	0.646857	0.0314703
Pbr004915.1	0.646656	0.0315407
Pbr042289.1	0.646649	0.031543
Pbr021358.1	0.646553	0.0315765
Pbr007960.1	0.646474	0.0316044
Pbr028374.1	0.646342	0.0316505
Pbr035241.1	0.646096	0.0317367
Pbr010506.1	0.64589	0.0318094
Pbr024956.1	0.645841	0.0318266
Pbr023470.1	0.645675	0.0318849
Pbr027328.1	0.645514	0.0319419
Pbr041216.3	0.645489	0.0319505
Pbr010148.1	0.645341	0.0320029
Pbr005841.1	0.645144	0.0320727
Pbr036891.1	0.644979	0.0321309
Pbr020225.1	0.644415	0.0323314
Pbr042329.1	0.644234	0.0323959
Pbr000703.1	0.643976	0.0324877
Pbr014161.1	0.643941	0.0325003
Pbr021634.1	0.643893	0.0325177
Pbr038520.3	0.643809	0.0325475
Pbr039169.1	0.643776	0.0325594
Pbr013914.1	0.643658	0.0326016
Pbr037159.1	0.643464	0.032671
Pbr006007.1	0.643452	0.0326752
Pbr011056.1	0.643306	0.0327278
Pbr015380.1	0.643011	0.0328336
Pbr041919.1	0.642808	0.0329068
Pbr003527.1	0.642731	0.0329347
Pbr029781.1	0.642729	0.0329355
Pbr007376.1	0.642644	0.0329661
Pbr031125.1	0.642539	0.0330038
Pbr008892.1	0.642534	0.0330057
Pbr011243.1	0.642212	0.033122
Pbr033004.2	0.642209	0.0331231
Pbr017623.1	0.642167	0.0331382
Pbr030387.1	0.642006	0.0331968
Pbr009661.1	0.64184	0.033257
Pbr010597.1	0.64184	0.033257
Pbr016612.1	0.641753	0.0332886
Pbr029546.1	0.641625	0.0333351
Pbr014759.1	0.641602	0.0333436
Pbr012002.1	0.641599	0.0333445
Pbr020950.1	0.641346	0.0334367
Pbr029565.2	0.641304	0.0334519
Pbr009579.1	0.641259	0.0334683
Pbr021409.1	0.641078	0.0335345
Pbr028708.1	0.640872	0.0336098
Pbr006821.1	0.640607	0.0337067
Pbr034627.1	0.640554	0.033726
Pbr030193.1	0.640176	0.0338647
Pbr034429.1	0.640089	0.0338968
Pbr008613.1	0.64006	0.0339077
Pbr041713.1	0.640054	0.03391
Pbr030490.1	0.639667	0.0340525
Pbr028301.1	0.639305	0.0341863
Pbr015348.1	0.639122	0.0342539
Pbr031449.1	0.639061	0.0342767
Pbr009297.1	0.638941	0.034321
Pbr041986.2	0.638836	0.0343601
Pbr020135.1	0.638716	0.0344046
Pbr008057.1	0.638714	0.0344054
Pbr021275.1	0.638475	0.0344942
Pbr028974.2	0.63841	0.0345186
Pbr006911.1	0.638294	0.0345618
Pbr030440.2	0.637737	0.0347698
Pbr030333.1	0.637281	0.0349412
Pbr029615.1	0.637092	0.0350123
Pbr005169.1	0.636959	0.0350623
Pbr023710.1	0.636808	0.0351193
Pbr018743.1	0.63675	0.035141
Pbr037712.1	0.636538	0.0352209
Pbr035916.1	0.63647	0.0352466
Pbr031770.1	0.636447	0.0352556
Pbr034214.1	0.636336	0.0352974
Pbr042633.1	0.636156	0.0353655
Pbr010831.1	0.63589	0.0354664
Pbr041159.3	0.635762	0.035515
Pbr024590.1	0.63555	0.0355957
Pbr017332.1	0.635426	0.0356428
Pbr005988.1	0.635317	0.0356845
Pbr019650.1	0.635247	0.0357112
Pbr025214.1	0.635233	0.0357165
Pbr006391.1	0.635206	0.035727
Pbr036273.1	0.635161	0.0357441
Pbr009913.1	0.634765	0.0358955
Pbr042656.1	0.634731	0.0359087
Pbr016786.1	0.634697	0.0359215
Pbr039024.1	0.6343	0.0360738
Pbr040338.1	0.634037	0.036175
Pbr034792.1	0.633948	0.0362092
Pbr027389.1	0.633943	0.0362114
Pbr039334.1	0.633856	0.0362448
Pbr017108.1	0.633689	0.0363092
Pbr004944.1	0.633649	0.0363248
Pbr018994.1	0.633645	0.0363261
Pbr015110.1	0.633526	0.036372
Pbr022927.1	0.633349	0.0364408
Pbr027616.1	0.632673	0.036703
Pbr034798.1	0.632607	0.0367287
Pbr027844.4	0.632454	0.0367882
Pbr016571.1	0.632437	0.0367949
Pbr040236.1	0.63236	0.0368246
Pbr010664.1	0.632164	0.036901
Pbr028387.1	0.632012	0.0369604
Pbr030806.1	0.631166	0.0372922
Pbr039713.1	0.631162	0.0372938
Pbr004341.1	0.631038	0.0373424
Pbr028894.2	0.630714	0.0374701
Pbr010048.1	0.630697	0.037477
Pbr029314.1	0.630506	0.0375525
Pbr031447.1	0.630454	0.0375729
Pbr019520.1	0.630221	0.037665
Pbr016743.1	0.630045	0.0377348
Pbr002868.1	0.629982	0.03776
Pbr034221.1	0.629752	0.0378514
Pbr032264.1	0.62954	0.0379357
Pbr014229.1	0.629279	0.0380396
Pbr016285.1	0.629166	0.0380847
Pbr022820.1	0.62904	0.0381349
Pbr005929.1	0.62887	0.0382026
Pbr012784.1	0.628844	0.0382131
Pbr025513.1	0.628717	0.0382642
Pbr042707.1	0.628611	0.0383064
Pbr007462.1	0.628475	0.0383611
Pbr012006.1	0.628402	0.0383903
Pbr040930.1	0.628329	0.0384195
Pbr038795.2	0.628271	0.0384429
Pbr034370.1	0.628223	0.038462
Pbr041824.1	0.628057	0.0385287
Pbr032933.2	0.628046	0.0385331
Pbr036149.1	0.627779	0.0386408
Pbr005037.1	0.627767	0.0386456
Pbr019149.1	0.627745	0.0386544
Pbr009649.1	0.627406	0.0387915
Pbr008619.1	0.627241	0.0388581
Pbr013763.1	0.626792	0.0390401
Pbr005462.1	0.626745	0.0390591
Pbr008627.1	0.626596	0.0391199
Pbr013041.2	0.626437	0.0391843
Pbr023056.1	0.626274	0.0392507
Pbr030346.1	0.625835	0.0394298
Pbr024231.1	0.625545	0.0395486
Pbr004497.1	0.625515	0.0395609
Pbr001413.1	0.62551	0.0395628
Pbr005159.1	0.625428	0.0395964
Pbr004400.1	0.625424	0.0395981
Pbr004376.1	0.625249	0.03967
Pbr025300.1	0.625136	0.0397165
Pbr015242.1	0.625059	0.0397479
Pbr012666.1	0.624962	0.039788
Pbr003989.1	0.624739	0.0398797
Pbr040343.1	0.62445	0.0399988
Pbr036104.1	0.624356	0.0400379
Pbr031801.1	0.624237	0.0400869
Pbr024236.1	0.624223	0.0400926
Pbr012731.1	0.624217	0.0400952
Pbr034355.1	0.624077	0.0401532
Pbr019723.1	0.623903	0.0402253
Pbr019314.1	0.623619	0.040343
Pbr024917.1	0.62359	0.0403553
Pbr008314.1	0.623458	0.0404098
Pbr025813.1	0.623378	0.0404431
Pbr005820.1	0.623339	0.0404593
Pbr032245.1	0.623311	0.0404714
Pbr012439.1	0.623259	0.0404927
Pbr024306.1	0.623109	0.0405554
Pbr016808.1	0.623041	0.0405838
Pbr023139.1	0.623023	0.0405914
Pbr041881.1	0.622936	0.0406274
Pbr022431.1	0.6227	0.0407262
Pbr029937.1	0.622457	0.0408276
Pbr021955.1	0.622287	0.0408991
Pbr030651.1	0.622158	0.0409532
Pbr029372.1	0.622128	0.0409656
Pbr011737.1	0.622032	0.0410059
Pbr038446.1	0.62203	0.041007
Pbr039279.1	0.621938	0.0410454
Pbr010614.1	0.621626	0.0411767
Pbr034658.1	0.621443	0.0412541
Pbr031971.1	0.62136	0.0412892
Pbr032104.2	0.621258	0.0413319
Pbr001845.1	0.620908	0.0414799
Pbr005204.1	0.620849	0.0415049
Pbr039403.4	0.620847	0.0415061
Pbr029261.1	0.620423	0.0416858
Pbr007430.1	0.620353	0.0417157
Pbr027772.1	0.620295	0.0417401
Pbr008056.1	0.620111	0.0418187
Pbr003278.1	0.619938	0.0418923
Pbr016241.1	0.619907	0.0419055
Pbr009372.1	0.619884	0.0419153
Pbr000249.2	0.619737	0.0419778
Pbr028076.1	0.619684	0.0420005
Pbr028328.1	0.619451	0.0421004
Pbr023972.1	0.619141	0.0422328
Pbr035056.1	0.618899	0.0423367
Pbr016626.1	0.618702	0.0424214
Pbr012926.1	0.61868	0.0424307
Pbr026455.1	0.618487	0.0425141
Pbr014969.1	0.618328	0.0425824
Pbr012156.1	0.618126	0.0426696
Pbr005794.1	0.618062	0.0426972
Pbr035879.1	0.618024	0.0427139
Pbr031509.1	0.61778	0.0428192
Pbr023903.1	0.617717	0.0428465
Pbr025309.1	0.617622	0.0428876
Pbr025766.1	0.617217	0.0430634
Pbr027493.2	0.617082	0.0431222
Pbr012846.1	0.616929	0.0431887
Pbr014679.1	0.616918	0.0431935
Pbr002309.1	0.616646	0.0433119
Pbr041492.1	0.616267	0.0434777
Pbr019962.1	0.616083	0.0435582
Pbr017310.2	0.616042	0.0435763
Pbr041396.1	0.615825	0.0436711
Pbr025542.1	0.615772	0.0436945
Pbr035595.1	0.615727	0.0437144
Pbr016315.1	0.615613	0.0437644
Pbr020514.1	0.615596	0.043772
Pbr038729.1	0.615591	0.0437739
Pbr006379.1	0.615303	0.0439006
Pbr025574.1	0.615177	0.0439564
Pbr004295.1	0.615163	0.0439622
Pbr013221.1	0.615024	0.0440239
Pbr011837.1	0.61499	0.0440385
Pbr030882.2	0.614929	0.0440655
Pbr018952.1	0.614924	0.044068
Pbr029109.1	0.614892	0.0440819
Pbr017418.1	0.6147	0.0441669
Pbr038224.1	0.614675	0.0441781
Pbr041040.1	0.614642	0.0441927
Pbr036395.1	0.614624	0.0442004
Pbr034941.1	0.614594	0.0442136
Pbr040017.1	0.614519	0.0442467
Pbr019864.1	0.614244	0.0443689
Pbr004940.1	0.613689	0.0446155
Pbr004479.1	0.613649	0.0446332
Pbr006106.1	0.613531	0.0446858
Pbr028259.1	0.613354	0.0447648
Pbr034713.1	0.613301	0.0447885
Pbr038478.1	0.613296	0.0447908
Pbr019340.1	0.613117	0.0448708
Pbr042674.1	0.613058	0.0448972
Pbr040203.1	0.613008	0.0449193
Pbr006995.2	0.612742	0.0450385
Pbr037648.1	0.612442	0.0451731
Pbr035899.1	0.612395	0.0451944
Pbr012532.1	0.61231	0.0452324
Pbr023537.1	0.612116	0.0453198
Pbr021397.1	0.6121	0.0453269
Pbr006767.1	0.611931	0.045403
Pbr000585.1	0.611729	0.0454943
Pbr030950.2	0.611609	0.0455482
Pbr002839.1	0.611494	0.0456003
Pbr012495.1	0.611421	0.0456336
Pbr013219.1	0.611384	0.0456501
Pbr042056.1	0.611362	0.0456601
Pbr038719.1	0.611184	0.0457406
Pbr029846.1	0.610944	0.0458493
Pbr016327.1	0.610877	0.0458801
Pbr039108.1	0.610722	0.0459501
Pbr005630.1	0.610688	0.0459659
Pbr013887.2	0.610687	0.045966
Pbr022276.1	0.61065	0.0459829
Pbr012313.1	0.610566	0.0460214
Pbr025985.1	0.610551	0.0460282
Pbr041171.1	0.610507	0.0460482
Pbr020934.1	0.61048	0.0460606
Pbr038892.1	0.610436	0.0460806
Pbr012622.1	0.610431	0.0460827
Pbr042813.1	0.610251	0.0461647
Pbr004431.2	0.610174	0.0461997
Pbr010317.1	0.609682	0.0464247
Pbr020297.2	0.609498	0.0465089
Pbr039514.1	0.609491	0.046512
Pbr011748.1	0.609444	0.0465337
Pbr019649.1	0.609342	0.0465804
Pbr029959.2	0.60891	0.0467791
Pbr035314.1	0.60889	0.046788
Pbr036135.1	0.608735	0.0468596
Pbr016469.1	0.608542	0.0469482
Pbr031389.1	0.608489	0.0469727
Pbr002379.1	0.608481	0.0469765
Pbr035140.1	0.608217	0.0470983
Pbr021018.1	0.608195	0.0471087
Pbr002055.1	0.608075	0.047164
Pbr022228.1	0.608028	0.0471857
Pbr020226.1	0.607798	0.0472924
Pbr006037.2	0.607743	0.0473178
Pbr032452.1	0.607719	0.0473292
Pbr042653.1	0.607714	0.0473316
Pbr018767.1	0.607474	0.047443
Pbr016609.1	0.607267	0.0475389
Pbr039785.1	0.607232	0.0475552
Pbr021367.1	0.607223	0.0475597
Pbr027209.1	0.607137	0.0475994
Pbr029028.1	0.607008	0.0476598
Pbr016544.1	0.606848	0.0477344
Pbr013330.1	0.606344	0.0479696
Pbr009590.2	0.60627	0.0480044
Pbr005531.1	0.606227	0.0480247
Pbr000192.1	0.606049	0.0481082
Pbr028197.1	0.606034	0.0481151
Pbr029671.1	0.605842	0.0482054
Pbr007222.2	0.60554	0.0483472
Pbr026850.1	0.605528	0.0483527
Pbr033503.1	0.605472	0.0483793
Pbr040797.1	0.605464	0.0483829
Pbr036450.1	0.60529	0.0484648
Pbr036230.1	0.605256	0.0484808
Pbr008837.1	0.605164	0.0485244
Pbr012122.1	0.605034	0.0485857
Pbr039328.1	0.604987	0.0486081
Pbr028299.1	0.604928	0.048636
Pbr008618.1	0.604825	0.0486847
Pbr016499.1	0.604801	0.0486958
Pbr007550.1	0.604633	0.0487756
Pbr022864.1	0.604478	0.0488487
Pbr034706.1	0.604084	0.0490356
Pbr032536.1	0.604054	0.04905
Pbr018697.1	0.603783	0.049179
Pbr015065.1	0.603672	0.0492317
Pbr005707.1	0.603573	0.0492791
Pbr012322.1	0.603535	0.0492973
Pbr031113.1	0.603435	0.0493448
Pbr033299.1	0.603367	0.0493776
Pbr014219.1	0.603348	0.0493867
Pbr041534.1	0.603283	0.0494176
Pbr036679.1	0.603223	0.0494461
Pbr021396.1	0.603188	0.0494627
Pbr016829.1	0.602764	0.0496659
Pbr028812.1	0.602406	0.049838
Pbr024304.1	0.602402	0.0498399
Pbr040330.1	0.602286	0.0498956
Pbr005439.1	0.602257	0.0499095
Pbr022378.1	-0.602073	0.0499978
Pbr018443.1	-0.602143	0.0499642
Pbr002475.1	-0.602202	0.0499358
Pbr033449.1	-0.60226	0.0499082
Pbr018318.1	-0.602312	0.0498831
Pbr024968.1	-0.602341	0.0498691
Pbr001662.1	-0.602361	0.0498594
Pbr034806.1	-0.602388	0.0498463
Pbr031118.1	-0.602471	0.0498064
Pbr024715.1	-0.602496	0.0497947
Pbr010973.1	-0.602532	0.0497774
Pbr000757.1	-0.602611	0.0497393
Pbr003072.1	-0.602636	0.0497274
Pbr018366.1	-0.602663	0.0497144
Pbr031045.1	-0.602667	0.0497125
Pbr009516.1	-0.602692	0.0497006
Pbr024160.1	-0.602821	0.0496388
Pbr041295.1	-0.602926	0.0495882
Pbr032568.1	-0.602955	0.0495742
Pbr011639.1	-0.603035	0.0495362
Pbr033160.1	-0.603042	0.0495328
Pbr006998.1	-0.603092	0.0495087
Pbr014801.1	-0.603142	0.0494851
Pbr018232.1	-0.60317	0.0494715
Pbr015132.1	-0.603184	0.0494647
Pbr035499.1	-0.603289	0.0494146
Pbr004871.1	-0.603338	0.0493911
Pbr042760.1	-0.603365	0.0493783
Pbr008750.1	-0.603403	0.0493603
Pbr021141.1	-0.603431	0.0493469
Pbr018916.1	-0.603457	0.0493345
Pbr030421.1	-0.603484	0.0493214
Pbr033584.1	-0.603485	0.0493209
Pbr012231.1	-0.603539	0.0492954
Pbr012516.1	-0.603565	0.0492828
Pbr038811.1	-0.603577	0.0492772
Pbr035944.1	-0.603598	0.0492674
Pbr014164.1	-0.603718	0.04921
Pbr036469.1	-0.603734	0.0492026
Pbr001744.1	-0.603736	0.0492014
Pbr022143.1	-0.603765	0.0491878
Pbr019424.1	-0.603794	0.049174
Pbr035255.1	-0.604017	0.0490676
Pbr036264.1	-0.604039	0.0490572
Pbr013530.1	-0.604068	0.0490435
Pbr000409.1	-0.604074	0.0490407
Pbr039765.1	-0.604169	0.0489956
Pbr002282.1	-0.604188	0.0489862
Pbr022484.1	-0.6042	0.0489807
Pbr010709.1	-0.604351	0.048909
Pbr023081.1	-0.604353	0.048908
Pbr014253.1	-0.604357	0.0489062
Pbr042292.1	-0.604359	0.0489051
Pbr035344.1	-0.604455	0.0488595
Pbr033675.2	-0.604486	0.0488449
Pbr032789.1	-0.604582	0.0487997
Pbr013809.1	-0.604597	0.0487924
Pbr026515.1	-0.604664	0.0487608
Pbr034286.1	-0.604693	0.0487471
Pbr017950.1	-0.604768	0.0487116
Pbr014203.1	-0.604776	0.0487076
Pbr041856.1	-0.604783	0.0487042
Pbr040755.1	-0.604862	0.0486671
Pbr041469.2	-0.604876	0.0486603
Pbr014314.1	-0.604944	0.0486284
Pbr017405.1	-0.604991	0.048606
Pbr016538.1	-0.605071	0.0485681
Pbr029609.1	-0.60508	0.0485641
Pbr022836.1	-0.605092	0.0485584
Pbr036368.1	-0.605117	0.0485467
Pbr022100.1	-0.605259	0.0484795
Pbr030107.1	-0.605309	0.0484559
Pbr013335.1	-0.605336	0.0484433
Pbr024392.1	-0.6054	0.0484131
Pbr005255.1	-0.605408	0.0484092
Pbr017796.1	-0.605681	0.0482809
Pbr038600.1	-0.60574	0.0482531
Pbr031727.1	-0.605747	0.0482499
Pbr027123.1	-0.605758	0.0482449
Pbr020151.1	-0.605831	0.0482103
Pbr011752.1	-0.605847	0.0482028
Pbr036155.1	-0.605883	0.048186
Pbr028828.1	-0.605958	0.0481505
Pbr012625.1	-0.605965	0.0481473
Pbr008200.1	-0.605994	0.0481338
Pbr037820.1	-0.606009	0.0481266
Pbr033155.1	-0.606053	0.048106
Pbr013310.1	-0.606074	0.0480961
Pbr040085.1	-0.60609	0.0480888
Pbr016671.1	-0.606164	0.048054
Pbr008161.1	-0.606214	0.0480308
Pbr019265.1	-0.606226	0.0480252
Pbr037840.1	-0.606253	0.0480124
Pbr020668.1	-0.60628	0.0479997
Pbr019946.4	-0.606323	0.0479797
Pbr023633.1	-0.606331	0.047976
Pbr036821.1	-0.606386	0.0479503
Pbr018833.1	-0.606413	0.0479375
Pbr027375.1	-0.606429	0.04793
Pbr020947.1	-0.606449	0.0479206
Pbr032443.1	-0.606485	0.0479036
Pbr020408.2	-0.606489	0.0479017
Pbr000348.1	-0.60659	0.0478547
Pbr002711.1	-0.606609	0.0478457
Pbr009231.3	-0.60661	0.0478453
Pbr001308.2	-0.606789	0.0477617
Pbr018803.2	-0.607109	0.0476124
Pbr038972.1	-0.60717	0.0475841
Pbr017999.2	-0.607172	0.0475832
Pbr041056.1	-0.60726	0.0475422
Pbr018096.3	-0.607377	0.0474881
Pbr021945.1	-0.607421	0.0474675
Pbr014125.1	-0.607496	0.0474326
Pbr003857.1	-0.607711	0.047333
Pbr023401.1	-0.607771	0.047305
Pbr040786.1	-0.607775	0.0473029
Pbr034149.1	-0.607792	0.0472951
Pbr008489.1	-0.607855	0.0472659
Pbr023554.1	-0.608019	0.04719
Pbr023442.1	-0.608066	0.0471682
Pbr041339.1	-0.60807	0.0471666
Pbr006486.1	-0.608162	0.0471241
Pbr000823.1	-0.608173	0.0471189
Pbr036796.1	-0.608217	0.0470985
Pbr021130.1	-0.608238	0.0470888
Pbr041735.1	-0.60826	0.0470788
Pbr021101.1	-0.608327	0.0470477
Pbr010607.1	-0.608469	0.0469822
Pbr036186.1	-0.608479	0.0469774
Pbr014781.1	-0.608512	0.0469623
Pbr019774.1	-0.608514	0.0469611
Pbr029443.1	-0.608558	0.0469413
Pbr029387.1	-0.608583	0.0469293
Pbr019392.1	-0.608592	0.0469253
Pbr007267.1	-0.608649	0.0468992
Pbr038212.3	-0.608683	0.0468832
Pbr029932.1	-0.608687	0.0468817
Pbr020280.1	-0.608782	0.046838
Pbr012210.1	-0.608991	0.0467417
Pbr014618.1	-0.609006	0.0467347
Pbr012273.1	-0.609012	0.0467322
Pbr020127.1	-0.609103	0.0466903
Pbr008924.1	-0.609134	0.046676
Pbr025798.1	-0.609155	0.0466662
Pbr029594.2	-0.609201	0.046645
Pbr022550.1	-0.609202	0.0466445
Pbr029409.1	-0.609462	0.0465253
Pbr019033.1	-0.609539	0.0464901
Pbr005275.2	-0.60955	0.0464849
Pbr041880.2	-0.609576	0.0464729
Pbr009895.1	-0.60958	0.0464715
Pbr006779.1	-0.609707	0.0464133
Pbr017607.1	-0.609933	0.0463098
Pbr012567.1	-0.609934	0.0463092
Pbr025051.1	-0.609964	0.0462957
Pbr032991.1	-0.610017	0.0462715
Pbr032873.1	-0.610023	0.0462687
Pbr025306.1	-0.610099	0.046234
Pbr037169.1	-0.610176	0.0461989
Pbr031244.1	-0.610254	0.0461632
Pbr004943.1	-0.610258	0.0461613
Pbr041167.1	-0.61028	0.0461514
Pbr039217.1	-0.61034	0.0461242
Pbr040410.1	-0.610342	0.0461234
Pbr025285.1	-0.610357	0.0461162
Pbr036823.1	-0.610504	0.0460496
Pbr032563.1	-0.610649	0.0459836
Pbr037903.1	-0.610746	0.0459395
Pbr020890.1	-0.610781	0.0459236
Pbr000419.1	-0.610796	0.0459166
Pbr040694.2	-0.610826	0.0459029
Pbr016811.1	-0.610837	0.0458982
Pbr004609.1	-0.610878	0.0458794
Pbr021595.1	-0.610925	0.0458579
Pbr017180.1	-0.610933	0.0458543
Pbr010313.1	-0.610958	0.0458431
Pbr001283.1	-0.611063	0.0457956
Pbr006442.1	-0.611158	0.0457524
Pbr035650.1	-0.61117	0.045747
Pbr023848.1	-0.611223	0.045723
Pbr003852.1	-0.611239	0.0457155
Pbr007045.1	-0.611274	0.0456998
Pbr005278.1	-0.611414	0.0456365
Pbr000019.1	-0.61143	0.0456293
Pbr021446.1	-0.611481	0.045606
Pbr028017.1	-0.611593	0.0455555
Pbr001342.1	-0.611617	0.0455446
Pbr028906.1	-0.61164	0.0455342
Pbr019173.1	-0.611692	0.045511
Pbr020569.1	-0.6117	0.0455071
Pbr030169.1	-0.611935	0.0454014
Pbr028368.2	-0.612048	0.0453503
Pbr022628.1	-0.612073	0.0453392
Pbr027752.1	-0.612085	0.0453338
Pbr010204.1	-0.612165	0.0452978
Pbr027132.1	-0.612234	0.0452666
Pbr011228.1	-0.61228	0.0452459
Pbr005662.1	-0.612331	0.0452229
Pbr031670.1	-0.612396	0.0451938
Pbr041887.1	-0.612539	0.0451295
Pbr041550.1	-0.612547	0.045126
Pbr008279.1	-0.6126	0.045102
Pbr022119.1	-0.612713	0.0450516
Pbr031121.1	-0.612724	0.0450465
Pbr024534.1	-0.612729	0.0450444
Pbr022673.1	-0.61274	0.0450396
Pbr042789.1	-0.612748	0.0450359
Pbr006170.1	-0.612851	0.0449897
Pbr022796.1	-0.612862	0.0449847
Pbr013081.1	-0.613	0.0449231
Pbr033281.1	-0.613038	0.0449059
Pbr011904.1	-0.61307	0.0448917
Pbr032032.1	-0.613098	0.044879
Pbr018894.1	-0.613166	0.0448488
Pbr005779.1	-0.613248	0.044812
Pbr019697.1	-0.613254	0.0448095
Pbr008960.1	-0.61334	0.044771
Pbr012797.2	-0.613358	0.044763
Pbr027623.1	-0.61365	0.044633
Pbr018431.1	-0.613664	0.0446268
Pbr001699.9	-0.613702	0.0446096
Pbr013871.1	-0.613745	0.0445905
Pbr000879.2	-0.61386	0.0445393
Pbr005450.2	-0.613931	0.044508
Pbr019196.1	-0.613935	0.0445062
Pbr006314.1	-0.613972	0.0444897
Pbr041030.2	-0.614062	0.0444494
Pbr015586.2	-0.614152	0.0444094
Pbr014749.1	-0.61416	0.0444061
Pbr028264.1	-0.614169	0.0444021
Pbr012172.1	-0.614172	0.0444007
Pbr011076.1	-0.614198	0.0443891
Pbr034820.1	-0.61422	0.0443797
Pbr007289.1	-0.614224	0.0443779
Pbr036424.1	-0.614264	0.0443601
Pbr026418.1	-0.614342	0.0443253
Pbr012606.1	-0.614343	0.0443251
Pbr024059.1	-0.614481	0.0442637
Pbr016952.1	-0.614494	0.0442578
Pbr026833.2	-0.614612	0.044206
Pbr040391.1	-0.614643	0.0441922
Pbr017838.1	-0.614643	0.0441922
Pbr010930.1	-0.614803	0.0441212
Pbr034572.1	-0.614848	0.0441014
Pbr018705.1	-0.614897	0.0440797
Pbr019787.1	-0.614992	0.044038
Pbr040489.1	-0.615032	0.0440201
Pbr026812.1	-0.615079	0.0439995
Pbr034110.2	-0.61515	0.0439679
Pbr015199.1	-0.615177	0.0439562
Pbr040759.1	-0.615273	0.0439139
Pbr007088.1	-0.615278	0.0439115
Pbr009256.1	-0.615291	0.0439062
Pbr002702.1	-0.615402	0.043857
Pbr004279.1	-0.615442	0.0438396
Pbr014093.1	-0.615511	0.0438093
Pbr014123.1	-0.615522	0.0438042
Pbr017803.1	-0.6156	0.0437702
Pbr004460.1	-0.615628	0.0437579
Pbr010941.1	-0.61563	0.0437571
Pbr015274.1	-0.615639	0.0437531
Pbr029393.1	-0.615641	0.0437522
Pbr012315.1	-0.615682	0.043734
Pbr035640.1	-0.615683	0.0437336
Pbr011553.1	-0.61577	0.0436953
Pbr024118.1	-0.615881	0.0436465
Pbr028107.1	-0.615951	0.0436159
Pbr041836.1	-0.61598	0.0436031
Pbr004329.2	-0.616036	0.0435786
Pbr000963.1	-0.6161	0.0435505
Pbr008437.1	-0.616142	0.0435324
Pbr004722.1	-0.616165	0.0435225
Pbr010916.1	-0.616225	0.0434958
Pbr034742.1	-0.616251	0.0434846
Pbr041551.1	-0.616272	0.0434756
Pbr037440.1	-0.616331	0.0434494
Pbr028052.1	-0.616436	0.0434037
Pbr034251.1	-0.616519	0.0433676
Pbr012179.1	-0.616631	0.0433186
Pbr035485.1	-0.616719	0.0432804
Pbr037631.1	-0.616854	0.0432212
Pbr011170.1	-0.616861	0.0432185
Pbr000725.1	-0.617012	0.0431524
Pbr029096.1	-0.617029	0.043145
Pbr031814.1	-0.617094	0.0431169
[truncated: 4,212 more rows]
