# Supplementary material for: Multi-omics provide insights into the regulation of DNA methylation in pear fruit metabolism
Source: Genome Biol. 2024 Mar 14;25:70. doi: 10.1186/s13059-024-03200-2 (PMC10938805; doi:10.1186/s13059-024-03200-2)
Supplement: Supplementary file 4 — Additional file 4: Table S11: The DNA methylation-sequenced reads and their mapping results in flesh callus. Table S12: The transcriptome-sequenced reads of flesh calli and their mapping results in pear. Table S13: The differentially expressed genes observed between the 5'-Aza-treated and control calli. Table S14: Identification of the DEGs modified by DNA methylation. Table S15: Integrative analysis of DAMs, DEGs, and DMRs. Table S16: Expression levels of methyltransferase, RdDM pathway, and demethylase genes in pear flesh at 11 stages. Table S17: The small RNA sequenced reads and their mapping results in pear flesh. Table S18: Correlation analysis of DAMs and cytosine methylation in the promoters of DEGs. Table S19: Correlation analysis of DAMs and DNA methylation in whole genome. Table S20: Isolation of the DNA methylation-modified DEGs correlated with the DAMs between two adjacent stages. Table S21: The expression patterns of all identified proteins in pear flesh. Table S22: Primers used in this study. [file 13059_2024_3200_MOESM4_ESM.xlsx]

## Sheet: Table S11
Table S11 The DNA methylation-sequenced reads and their mapping results in flesh callus
Tissue	Treatment	Replicate	DNA methylation
			Raw reads (Million)	Clean reads (Million)	Unique reads (Million) mapped to reference genome	Clean base (Gb)	GC content (%)	Number of mC sites (Million)	mC (%)	mCG (%)	mCHG (%)	mCHH (%)
Fruit callus	Control	1	105.68	105.47	50.85	14.77	21.12	72.09	13.707	45.4786	27.3809	6.2206
		2	111.95	111.74	57.29	15.64	21	76.06	13.9287	45.5629	28.0141	6.5224
		3	102.11	101.93	50.55	14.27	21.2	73.25	13.9533	45.7542	28.9399	6.3656
	5'-Aza	1	113.07	112.7	56.02	15.78	21.55	79.13	12.8436	45.0563	26.4882	6.0861
		2	103.31	103.11	51.71	14.44	20.91	74.54	13.1683	44.124	26.5391	5.7749
		3	97.94	97.76	49.06	13.69	20.87	68.48	13.2727	44.8223	26.3249	5.9608
Flesh	Control	1	112.7	109.27	34.74	15.3	23.13	100.15	22.2752	50.7759	35.6664	15.7423
		2	106.22	105.96	33.93	14.83	22.43	91.84	25.9	52.9809	39.5125	19.671
		3	111.85	111.59	36.73	15.62	22.36	94.4	23.924	51.6262	37.2866	17.5903
	5'-Aza	1	130.4	129.87	61.8	18.18	22.2	230.16	19.4083	45.3774	30.4633	13.3589
		2	113.6	113.26	49.45	15.86	22.79	207.96	17.0947	42.5978	26.5067	11.511
		3	104.92	104.56	47.82	14.64	22.48	183.07	15.7437	40.0563	24.0829	10.4918
Pericarp	Control	1	105.19	104.96	50.82	14.69	21.7	115.73	13.9272	46.5937	26.123	6.50932
		2	119.56	119.34	56.26	16.71	21.88	142.21	14.7938	44.1268	25.4008	8.19513
		3	110.08	109.84	52.65	15.38	21.72	123.66	14.4257	47.6278	27.1273	6.86372
	5'-Aza	1	104.3	104.09	48.6	14.57	21.8	110.84	13.3791	43.8278	24.5516	6.37377
		2	118.1	117.83	55.52	16.5	21.92	128.67	13.5666	43.0514	23.3327	6.06628
		3	116.8	116.56	41.79	16.32	21.69	82.69	12.5616	43.3613	22.8173	5.93025

## Sheet: Table S12
Table S12 The transcriptome-sequenced reads of flesh calli and their mapping results in pear
Sample	Name	Raw reads (Million)	Clean reads (Million)	Unique reads (Million) mapped to reference genome	Clean base (Gb)	GC content (%)
Control	Replicate 1	43.49	40.65	38.29	6.1	46.27
	Replicate 2	44.38	40.37	38.89	6.05	46.6
	Replicate 3	44.76	40.61	39.7	6.09	44.06
5'-Aza treatment	Replicate 1	44.67	41.24	36.75	6.19	45.63
	Replicate 2	48.03	44.97	42	6.75	46.18
	Replicate 3	42.01	39.63	38.64	5.95	46.3

## Sheet: Table S13
Table S13 The differentially expressed genes observed between the 5'-Aza-treated and control calli
	Gene	Control				5'-Aza treatment			log2FoldChange	FDR	DNA methylation			Gene ID in the genome of cv. Dangshansuli	Is it included in the gene-metabolite database ?	DNA methylation
		Replicate 1	Replicate 2	Replicate 3		Replicate 1	Replicate 2	Replicate 3								CG	CHG	CHH
Up-regulated	Pycom04g16040	0	0	0		1.50248	0.484546	0.812234	8.68063	7.71e-08	CHG	CHH	CG	Pbr028512.1	Yes	-	-	CHH
	Pycom14g03420	0	0	0		3.45511	2.78523	0.913576	8.63556	1.65e-07	CHG	CHH	CG	Pbr010331.1	No	-	-	-
	Pycom15g11900	0	0	0		0.137107	0.19037	0.195183	8.39778	1.43e-07		CHH	CG	Pbr027908.1	No	-	-	-
	Pycom02g05280	0	0	0		0.889957	0.170324	2.22884	7.88629	7.01e-05		CHH	CG	Pbr015534.1	Yes	-	-	CHH
	Pycom03g22550	0	0	0		1.13846	3.10951	0.062147	7.84784	0.000355755		CHH	CG	Pbr003316.1	No	-	-	-
	Pycom06g06810	0	0	0		1.15237	1.06003	0.777079	7.83306	3.95e-06	CHG	CHH	CG	Pbr001543.2	No	-	-	-
	Pycom05g16840	0	0	0		2.08043	4.16761	0.209204	7.67495	0.000274463		CHH	CG	Pbr032955.1	No	-	-	-
	Pycom07g22790	0	0	0		1.44872	0.359956	1.18972	7.65742	3.61e-05		CHH	CG	Pbr015753.1	No	-	-	-
	Pycom12g02430	0	0	0		0.0545995	0.700769	0.0130397	7.62905	0.00160932	CHG	CHH	CG	Pbr040451.1	No	-	-	-
	Pycom10g05860	0	0.0230978	0		1.0463	2.42559	1.35651	7.43659	8.58e-06	CHG	CHH	CG	Pbr022385.1	Yes	-	-	CHH
	Pycom15g11930	0	0	0		0.429007	1.74679	0.27322	7.22517	0.000734395		CHH		Pbr027916.1	No	-	-	-
	Pycom11g05080	0.0532987	0	0		4.79957	2.9813	0.402196	7.13747	1.73e-05	CHG	CHH	CG	Pbr011560.1	No	-	-	-
	Pycom08g05670	0	0	0		2.18358	3.52047	0.446995	7.09157	0.00106876	CHG	CHH	CG	Pbr024995.1	No	-	-	-
	Pycom13g15300	0	0	0		0.245421	0.396691	0.183483	7.06736	0.000375373		CHH	CG	Pbr014774.1	No	-	-	-
	Pycom13g16230	0	0	0		2.52643	0.33883	0.0365682	6.98955	0.00883853		CHH	CG	Pbr003602.1	Yes	-	-	CHH
	Pycom03g10550	0	0	0		2.95872	3.42474	1.84807	6.96476	0.000520756	CHG	CHH		Pbr042563.1	Yes	-	-	CHH
	Pycom03g05510	0	0	0		0.296712	0.594386	0.208857	6.93464	0.000873059	CHG	CHH	CG	Pbr042196.1	No	-	-	-
	Pycom15g01140	0	0	0		0.353541	0.534602	0.140724	6.91659	0.00111463	CHG	CHH	CG	Pbr005844.1	Yes	-	-	CHH
	Pycom16g00640	0.024462	0.0477755	0		5.30736	1.61915	2.68273	6.9037	1.47e-08		CHH	CG	Pbr032502.1	No	-	-	-
	Pycom05g19380	0	0	0		2.0926	1.45937	0.605776	6.8112	0.00150157	CHG	CHH	CG	Pbr025264.1	No	-	-	-
	Pycom11g08810	0	0.0579169	0		2.12383	4.54774	0.104429	6.79573	0.0211895	CHG	CHH	CG	Pbr020793.1	No	-	-	-
	Pycom04g21630	0	0	0		0.416208	0.392968	0.0265069	6.69052	0.00786138		CHH	CG	Pbr038086.1	No	-	-	-
	Pycom11g08820	0	0	0		0.320266	0.677212	0.0339944	6.65158	0.00975371	CHG	CHH	CG	Pbr020793.1	No	-	-	-
	Pycom09g00070	0	0	0		0.920105	0.101804	0.604296	6.5897	0.00706862		CHH		Pbr016605.1	No	-	-	-
	Pycom04g10580	0	0	0		0.574439	0.490307	0.0391973	6.5258	0.0119905		CHH	CG	Pbr032510.1	No	-	-	-
	Pycom05g20240	0	0	0		0.469031	1.24549	0.172333	6.50794	0.00882839	CHG	CHH		Pbr036230.1	No	-	-	-
	Pycom05g24850	0	0	0		1.07154	0.0618569	0.089012	6.45758	0.0230846	CHG	CHH	CG	Pbr042031.1	No	-	-	-
	Pycom09g16210	0	0	0		0.223708	0.965327	0.213708	6.45491	0.00975371	CHG			Pbr015556.1	Yes	-	-	CHH
	Pycom16g09920	0	0	0		0.455647	0.322654	0	6.44981	0.0448168	CHG	CHH	CG	Pbr015206.1	No	-	-	-
	Pycom420g00710	0	0	0		0.0333377	0.126467	0.0773439	6.44396	0.00716947		CHH	CG	Pbr020913.1	No	-	-	-
	Pycom15g16070	0	0.161685	0		1.91822	1.69792	10.745	6.35148	0.000530422	CHG	CHH	CG	Pbr017010.1	Yes	CG	-	CHH
	Pycom06g18890	0	0	0		0.138772	0.175478	0.142039	6.31651	0.00717126	CHG	CHH	CG	Pbr020248.1	No	-	-	-
	Pycom04g15810	0.0542281	0	0		2.96994	1.08693	0.545612	6.27649	0.000303203		CHH	CG	Pbr013670.1	No	-	-	-
	Pycom16g07060	0	0	0		0.345567	0.285488	0.396144	6.26663	0.00867963			CG	Pbr039167.1	Yes	-	-	CHH
	Pycom05g21630	0	0.145516	0		6.19933	4.65383	1.34937	6.23684	0.000261854	CHG	CHH	CG	Pbr002541.1	No	-	-	-
	Pycom02g10390	0	0	0		0.53386	0.525053	1.47332	6.21249	0.0145507	CHG	CHH	CG	Pbr034841.2	Yes	-	-	CHH
	Pycom11g11780	0	0	0		0.492496	0.161457	0.139402	6.20815	0.0155474		CHH		Pbr030335.1	No	-	-	-
	Pycom16g09860	0.125486	0	0		5.15441	3.62655	1.13631	6.18353	0.000318244	CHG	CHH	CG	Pbr015211.1	No	-	-	-
	Pycom15g11910	0.0678623	0.176718	0		4.07402	12.4633	2.09389	6.16857	2.89e-10		CHH	CG	Pbr027910.1	No	-	-	-
	Pycom09g19100	0.0794743	0	0		1.33926	3.81568	0.719662	6.11544	0.000675179	CHG	CHH	CG	Pbr012658.1	No	-	-	-
	Pycom17g20840	0	0	0		0.429203	0.121571	0.147606	6.11171	0.020409		CHH	CG	Pbr003765.1	Yes	-	-	CHH
	Pycom09g08720	0	0.106719	0		0.690606	1.9867	5.14044	6.09152	1.5e-05
	Pycom12g14280	0	0	0		0.440396	0.50447	0.0494953	6.04521	0.0367593	CHG	CHH	CG	Pbr035875.1	No	-	-	-
	Pycom07g09800	0.00670481	0	0		0.367206	0.0562557	0.107936	6.03071	0.0074143		CHH	CG	Pbr037054.1	Yes	CG	-	CHH
	Pycom10g19920	0.205095	0.20028	0.158451		14.3917	23.2789	2.52784	6.02405	4.37e-14				Pbr021393.1	Yes	-	-	CHH
	Pycom06g04750	0	0.0321583	0		0.936468	0.184204	1.29221	5.9403	0.0093921	CHG	CHH	CG	Pbr040533.1	Yes	CG	-	CHH
	Pycom17g08820	0	0	0		0.151977	0.165566	0.0893435	5.90819	0.0289015		CHH	CG	Pbr007759.1	Yes	-	-	CHH
	Pycom05g20350	0	0	0		0.784725	1.78612	1.28511	5.90471	0.0309292				Pbr041065.1	Yes	-	-	CHH
	Pycom02g09080	0	0.0188218	0		0.243601	0.7457	0.223016	5.88525	0.00115428	CHG	CHH	CG	Pbr037957.1	Yes	-	-	CHH
	Pycom06g09800	0	0	0		0.445322	0.525571	0.283611	5.86769	0.0321206		CHH		Pbr004973.1	No	-	-	-
	Pycom03g15490	0	0	0		0.199295	0.388095	0.0761547	5.85191	0.0454645	CHG	CHH	CG	Pbr014220.1	No	-	-	-
	Pycom02g14000	0.0487905	0	0		2.05549	0.636797	0.589082	5.79979	0.0105383	CHG	CHH	CG	Pbr025157.1	Yes	CG	CHG	CHH
	Pycom10g05010	0	0	0		0.0783094	0.294592	0.243129	5.78215	0.0496842	CHG	CHH	CG	Pbr022351.1	No	-	-	-
	Pycom11g05020	0	0	0		0.22555	0.310561	0.239408	5.74479	0.0437089	CHG	CHH	CG	Pbr011555.1	Yes	-	-	CHH
	Pycom15g35590	0	0.0633827	0		1.81156	0.847137	1.07753	5.72763	0.00103588		CHH		Pbr031268.1	Yes	CG	-	CHH
	Pycom09g04570	0	0	0		0.670058	0.338916	0.457219	5.71533	0.0483756			CG	Pbr005250.1	No	-	-	-
	Pycom17g01680	0.0958806	0	0		4.99868	0.223464	0.241174	5.69872	0.018961		CHH	CG	Pbr012516.1	No	-	-	-
	Pycom01g11480	0.0324975	0.142806	0.0167378		1.47176	6.83178	1.92913	5.644	4.71e-09	CHG	CHH	CG	Pbr025887.1	No	-	-	-
	Pycom15g11920	0.046446	0.0453557	0		0.856064	2.92274	0.91126	5.57749	2.1e-05	CHG	CHH	CG	Pbr021494.1	No	-	-	-
	Pycom11g03310	0.105342	0	0		3.8277	1.22757	0.423954	5.57505	0.00730554	CHG	CHH	CG	Pbr030285.1	No	-	-	-
	Pycom17g10240	0.0310043	0	0		0.604106	0.867123	0.109181	5.57277	0.00643497	CHG	CHH	CG	Pbr005227.1	No	-	-	-
	Pycom15g06010	0	0.0436549	0		0.235418	1.29196	0.584725	5.48503	0.00686528		CHH	CG	Pbr019801.1	No	-	-	-
	Pycom09g06590	0	0.0702977	0		1.62252	0.859025	0.898129	5.44972	4.61e-06				Pbr029603.1	No	-	-	-
	Pycom01g22890	0	0.126612	0		2.86769	1.85339	1.17407	5.41037	3.31e-06				Pbr013591.1	Yes	-	-	-
	Pycom06g18810	0.195429	0.572523	0		23.6704	8.65406	2.65449	5.3857	6.29e-06	CHG	CHH	CG	Pbr020243.1	No	-	-	-
	Pycom15g31720	0	0.0136342	0.00719109		0.580847	0.175718	0.210715	5.36834	0.000399262		CHH	CG	Pbr033501.1	No	-	-	-
	Pycom10g17430	0.0148458	0.0362431	0		0.633253	1.14181	0.477982	5.35467	8.73e-08		CHH		Pbr041079.1	Yes	-	-	CHH
	Pycom17g13450	0.115273	0.0562835	0.0197905		5.63535	0.958226	1.47876	5.27802	1.27e-09	CHG	CHH	CG	Pbr002426.1	No	-	-	-
	Pycom04g04380	0.175311	0.0855978	0		6.13932	3.55473	1.10242	5.27311	9.37e-08		CHH		Pbr009798.1	Yes	CG	-	CHH
	Pycom07g16820	0.0625782	0.122218	0		4.58065	2.24606	0.692588	5.22121	2.64e-05		CHH		Pbr039068.1	No	-	-	-
	Pycom04g00310	0.136875	0.0381891	0		2.1418	3.3906	1.16075	5.17167	1.93e-07				Pbr019531.1	No	-	-	-
	Pycom10g01300	0.146452	0	0		3.23916	1.91144	0.206291	5.10128	0.0028673	CHG	CHH	CG	Pbr020182.1	No	-	-	-
	Pycom10g13630	0.0356032	0.0173837	0		0.899954	0.647235	0.429863	5.10013	0.000792209	CHG	CHH	CG	Pbr014955.1	Yes	-	-	CHH
	Pycom13g07370	1.32926	0.494498	0		39.0002	14.6936	11.7184	5.08787	1.2e-08	CHG	CHH	CG	Pbr001429.1	No	-	-	-
	Pycom14g17760	0.0339634	0.16583	0		4.61445	0.744075	1.89654	5.0684	5.47e-06	CHG	CHH	CG	Pbr007189.1	No	-	-	-
	Pycom06g04250	0.145973	0.237577	0.0250612		7.76398	5.96507	0.489566	5.01967	3.95e-06		CHH	CG	Pbr036833.1	Yes	-	-	CHH
	Pycom05g02900	0.0583655	0.0142488	0		1.30627	0.993017	0.183512	5.00885	2.09e-05	CHG	CHH	CG	Pbr030875.1	No	-	-	-
	Pycom09g01490	0.0277451	0.0812814	0		1.46109	2.04339	0.279155	5.00546	0.00147849		CHH		Pbr030677.1	No	-	-	-
	Pycom13g06130	0.0366993	0.0179189	0		0.850354	0.41056	0.636951	5.00448	3.66e-06	CHG	CHH	CG	Pbr029912.1	No	-	-	-
	Pycom14g03740	0	0.13007	0		1.40286	2.42141	0.670076	4.98613	0.0230088		CHH		Pbr001313.1	No	-	-	-
	Pycom10g09620	0.894562	0.947908	0.470548		17.8211	6.49429	53.9076	4.97784	4.36e-12		CHH	CG	Pbr025645.1	Yes	CG	CHG	CHH
	Pycom03g08880	0.037099	0.0362281	0		1.05498	1.14134	0.298615	4.96803	0.0180464		CHH	CG	Pbr033931.1	Yes	-	-	CHH
	Pycom05g25090	0.415251	0.304127	0		2.07742	16.4043	4.80471	4.96731	8.3e-06	CHG	CHH	CG	Pbr042058.1	No	-	-	-
	Pycom04g00350	0.0702967	0	0		0.666342	0.83557	0.760331	4.91941	0.000661783	CHG	CHH	CG	Pbr019531.1	No	-	-	-
	Pycom02g07170	0.340604	0	0		7.47357	2.54026	0.970972	4.91401	0.00175586	CHG	CHH	CG	Pbr027769.1	Yes	-	-	CHH
	Pycom05g08990	0.102769	0	0		1.29886	1.43711	0.413599	4.83875	0.0341213	CHG	CHH	CG	Pbr036099.1	Yes	-	-	CHH
	Pycom08g07900	0.0718142	0.0350641	0		0.98327	1.67374	0.614169	4.83379	0.00386376	CHG	CHH	CG	Pbr019664.1	No	-	-	-
	Pycom09g01480	0.143821	0.421334	0.0987667		6.76589	10.5028	2.12233	4.75327	3.48e-07				Pbr030676.1	Yes	-	-	-
	Pycom01g21190	0.0232306	0.0453704	0		1.76162	0.151599	0.0584331	4.71654	0.0109951	CHG	CHH	CG	Pbr035365.1	No	-	-	-
	Pycom14g16120	0.0485917	0.189804	0		2.73801	3.46546	0.29334	4.67891	0.000626489	CHG	CHH	CG	Pbr036104.1	Yes	-	-	CHH
	Pycom07g15690	0.0910881	0.111187	0		2.14656	1.75143	1.61529	4.67275	3.2e-10				Pbr007791.1	No	-	-	-
	Pycom02g15340	0.162193	0.395962	0		11.7015	1.09624	2.32544	4.64928	0.000294501	CHG	CHH	CG	Pbr001074.1	No	-	-	-
	Pycom17g19420	0.0228545	0.0297573	0		0.389145	0.802539	0.191624	4.64062	3.77e-06	CHG	CHH	CG	Pbr002804.1	Yes	-	-	CHH
	Pycom14g15220	0	0.0541876	0		0.219163	0.801837	0.390817	4.60688	0.0093921	CHG	CHH	CG	Pbr034872.1	Yes	-	-	CHH
	Pycom16g12200	0.250581	0.0951605	0		2.40458	5.02255	1.02249	4.56221	7.87e-06		CHH	CG	Pbr037759.1	Yes	-	-	CHH
	Pycom06g01420	0.187243	0	0.257173		5.25889	5.99321	0.439584	4.51565	0.000586534		CHH		Pbr006832.1	Yes	-	-	CHH
	Pycom01g23060	0.177633	0.057821	0		2.99339	2.64961	0.0595747	4.50711	0.0375248				Pbr013575.1	Yes	-	-	CHH
	Pycom04g09720	0	0.0623641	0		0.161429	1.22647	0.0771066	4.48278	0.0391298		CHH	CG	Pbr000146.1	Yes	-	-	CHH
	Pycom14g04990	0.00864896	0	0.0089093		0.200404	0.10482	0.121829	4.45186	0.0484072		CHH	CG	Pbr030604.1	No	-	-	-
	Pycom15g28280	0.122199	0.198883	0		2.70274	4.02521	0.573762	4.43247	8.66e-05		CHH	CG	Pbr037530.1	Yes	-	-	CHH
	Pycom12g10180	0.0589427	0.0287795	0		1.31919	0.4396	0.281697	4.42637	0.00191926	CHG	CHH	CG	Pbr032566.1	No	-	-	-
	Pycom09g17220	2.5181	5.91403	7.88021		37.3982	334.865	24.5339	4.42515	0.010674	CHG	CHH	CG	Pbr032572.1	No	-	-	-
	Pycom14g18660	0.277143	0.329471	0.0496496		6.72622	6.70637	1.00627	4.37589	2.59e-07				Pbr007100.1	No	-	-	-
	Pycom13g07380	0.103263	0.0840325	0		1.72202	0.850369	1.54114	4.35735	6.29e-06	CHG	CHH	CG	Pbr039184.1	Yes	-	-	CHH
	Pycom111g01830	0.315693	0	0		4.65492	1.21928	0.99827	4.35337	0.0100144	CHG	CHH	CG	Pbr014509.1	Yes	-	-	CHH
	Pycom15g03440	4.49965	4.93614	4.27392		186.241	82.1809	42.4212	4.34011	4.97e-16	CHG	CHH	CG	Pbr020019.1	Yes	CG	-	CHH
	Pycom15g02450	0.0526708	0.205737	0.0271281		2.69049	2.77432	0.768417	4.33217	6.27e-05		CHH	CG	Pbr005967.1	No	-	-	-
	Pycom08g20090	0.192105	0.125063	0		4.721	1.1641	0.837565	4.29907	0.000869923	CHG	CHH	CG	Pbr026505.1	No	-	-	-
	Pycom07g01960	0.675693	0.424177	0		12.8606	7.78404	2.03953	4.28915	6.09e-05		CHH	CG	Pbr009693.1	No	-	-	-
	Pycom13g10990	0.0955603	0.139976	0		2.99422	1.69266	0.168258	4.26805	0.00419864	CHG	CHH	CG	Pbr026956.1	Yes	-	-	CHH
	Pycom10g28120	0.516906	0.567868	0		14.359	4.81892	2.69792	4.2523	3.97e-05	CHG	CHH	CG	Pbr031990.1	No	-	-	-
	Pycom02g12570	0.0653015	0.106281	0.269069		3.18666	4.48468	1.81777	4.23526	1.61e-07	CHG	CHH	CG	Pbr025040.1	No	-	-	-
	Pycom06g02910	0.751333	0.635869	0		17.0925	7.09778	3.32617	4.22872	3.47e-05	CHG	CHH	CG	Pbr013874.1	Yes	-	-	CHH
	Pycom17g03190	0.0471606	0.0307023	0		0.860956	0.65949	0.0316335	4.22108	0.0333485		CHH	CG	Pbr024396.1	No	-	-	-
	Pycom01g09960	1.0944	0.814255	1.40918		18.5796	35.2114	15.4944	4.21677	6.75e-18	CHG	CHH	CG	Pbr032688.1	No	-	-	-
	Pycom12g12890	0	0.12308	0		1.82526	0.396566	0.221922	4.19216	0.0242824	CHG	CHH	CG	Pbr008242.1	No	-	-	-
	Pycom05g02560	0.141731	0.0461346	0		1.5425	1.18917	0.867492	4.18081	1.27e-05	CHG	CHH	CG	Pbr025686.1	No	-	-	-
	Pycom05g11150	0.247071	0.482541	0		11.1895	1.32442	1.67797	4.17014	0.0037313		CHH	CG	Pbr041182.1	Yes	CG	-	CHH
	Pycom10g10000	0.269522	0.0809829	0		1.83421	3.7883	0.87611	4.15842	0.00029698	CHG	CHH	CG	Pbr040914.1	Yes	-	-	CHH
	Pycom03g01150	0.388532	0.45168	0.457403		18.8626	4.63978	2.79227	4.15751	3.85e-08	CHG	CHH	CG	Pbr000691.1	Yes	-	-	CHH
	Pycom01g18000	2.3667	1.51741	1.42829		79.5636	11.9457	14.3115	4.15674	1.48e-08	CHG	CHH	CG	Pbr003748.1	No	-	-	-
	Pycom15g18450	0.989602	1.96944	0.593569		26.0435	0.770753	40.9867	4.15174	0.0264025			CG	Pbr015617.1	No	-	-	-
	Pycom03g01810	0.0152705	0	0.0314603		0.530745	0.213541	0.199735	4.14843	0.0381636		CHH	CG	Pbr000643.1	Yes	-	-	CHH
	Pycom12g00260	0	0.157581	0		1.1897	1.09068	0.588556	4.08589	0.0089423	CHG	CHH	CG	Pbr016922.1	Yes	-	-	CHH
	Pycom03g12270	0.443578	0.108291	0.114232		6.94938	4.54883	0.613665	4.0646	0.00150157	CHG	CHH	CG	Pbr037817.1	Yes	-	-	CHH
	Pycom12g15080	0	0.0248215	0.104733		0.990528	1.04264	0.460338	4.05599	0.0107876		CHH	CG	Pbr035944.1	Yes	-	-	CHH
	Pycom12g14270	1.15459	1.18386	0.0594673		20.0342	19.0788	2.49762	4.05595	6.09e-05	CHG	CHH	CG	Pbr035874.1	Yes	-	-	CHH
	Pycom07g20170	0.203367	0.156037	0		4.98756	1.01566	0.219231	4.0261	0.0054417				Pbr010914.1	Yes	CG	-	CHH
	Pycom10g01570	0	0.0704643	0		0.522491	0.479302	0.208729	4.00324	0.015128	CHG	CHH	CG	Pbr036339.1	Yes	-	-	CHH
	Pycom16g04960	1.14176	1.13211	0.0723772		25.8636	8.13871	5.26668	3.98867	1.01e-05			CG	Pbr030004.1	No	-	-	-
	Pycom15g07110	0.118766	0.173967	0.0917558		2.18902	2.79571	1.61319	3.9745	1.87e-10	CHG	CHH	CG	Pbr019690.1	Yes	-	CHG	CHH
	Pycom15g15590	1.83731	0.709326	0.9243		29.1614	9.40078	20.6785	3.95642	3.2e-11	CHG	CHH	CG	Pbr010617.1	No	-	-	-
	Pycom1094g00060	0.054894	0.134013	0		1.79228	0.946748	0.414234	3.94881	0.00844138	CHG	CHH	CG	Pbr023722.1	Yes	-	-	CHH
	Pycom15g15170	1.07524	1.1413	0.626039		14.1312	25.4088	7.90217	3.94823	5.27e-11	CHG	CHH	CG	Pbr010663.1	No	-	-	-
	Pycom12g13210	0.305671	0.92865	0.209914		7.2615	14.0266	2.05032	3.91693	1.33e-05	CHG	CHH	CG	Pbr017663.1	No	-	-	-
	Pycom12g02180	0.0773264	0.0755111	0.079654		0.254506	0.441542	3.0926	3.89747	0.000753677	CHG	CHH	CG	Pbr017785.1	Yes	-	-	CHH
	Pycom07g18090	0.224286	0.119466	0		3.75809	1.44465	0.225664	3.89714	0.0075278			CG	Pbr032330.1	Yes	CG	-	CHH
	Pycom05g27980	0.154455	0.0685589	0		2.12957	1.23048	0.141276	3.8958	0.00753285	CHG	CHH	CG	Pbr000480.1	No	-	-	-
	Pycom17g13460	0.935866	0.456948	0.964037		28.4085	5.54643	5.64968	3.87441	1.24e-06	CHG	CHH	CG	Pbr002426.1	No	-	-	-
	Pycom13g08100	0.132457	0.776086	0.341111		15.2062	0.432197	4.93102	3.8697	0.00642261	CHG	CHH	CG
	Pycom05g01220	1.59768	1.20013	0.253196		4.33621	28.8152	12.7981	3.85901	1.72e-05	CHG	CHH	CG	Pbr036330.1	Yes	-	-	CHH
	Pycom08g07400	0.562319	1.867	0.463396		37.9037	4.08898	3.05517	3.81374	0.00257175		CHH	CG	Pbr022019.1	No	-	-	-
	Pycom16g13870	0.0165725	0.113284	0		0.733089	0.509847	0.666971	3.77677	0.00875841		CHH		Pbr014902.1	No	-	-	-
	Pycom01g21620	0.0255636	0.0416058	0.00877769		0.565406	0.421031	0.137176	3.76541	0.0029115				Pbr021501.1	No	-	-	-
	Pycom10g09610	1.8902	3.02044	1.68158		28.7761	8.95098	58.4806	3.74265	2e-08	CHG	CHH	CG	Pbr025645.1	Yes	CG	CHG	CHH
	Pycom13g08210	0.0662532	0.0517583	0		0.614057	0.432357	0.613272	3.72138	0.00216993	CHG	CHH	CG	Pbr028973.1	Yes	CG	-	CHH
	Pycom04g02220	0.122338	0.079644	0		1.03079	1.40663	0.369268	3.70837	0.0434773		CHH	CG	Pbr013810.1	No	-	-	-
	Pycom12g23710	0.0279766	0.0182132	0.0192125		0.363409	0.478161	0.0938282	3.70456	0.01036	CHG	CHH	CG	Pbr041590.2	Yes	-	-	CHH
	Pycom04g04470	0.0219812	0.0429304	0.0452858		0.740835	0.18443	0.685603	3.70455	0.0277118	CHG	CHH	CG	Pbr022178.1	Yes	-	-	-
	Pycom07g00300	0.297533	0.174329	0		2.52783	3.47648	0.37919	3.7026	0.00500203	CHG	CHH	CG	Pbr028847.1	No	-	-	-
	Pycom07g17050	0.0788513	0.0427779	0.01805		0.627473	1.15166	0.123411	3.67625	0.00237984			CG	Pbr023914.1	Yes	-	-	CHH
	Pycom09g17950	0.0403423	0.0131317	0.0138522		0.516954	0.28834	0.1353	3.67394	0.00237801	CHG	CHH	CG	Pbr016655.1	No	-	-	-
	Pycom10g23560	0.0617981	0.189663	0.0363762		2.36173	0.526738	1.04814	3.65113	5.48e-05	CHG	CHH		Pbr016154.1	Yes	-	-	CHH
	Pycom14g19630	0.0146093	0.0142663	0.090294		0.369283	1.13043	0.220485	3.6422	0.0220864		CHH	CG	Pbr038862.1	Yes	-	-	CHH
	Pycom13g03480	0.776474	1.11507	0.282299		13.6139	13.4556	2.02204	3.64059	4.13e-05		CHH	CG	Pbr028818.1	No	-	-	-
	Pycom10g27380	0.0163565	0.135766	0		1.61072	0.10674	0.296225	3.6229	0.0401063	CHG	CHH		Pbr000134.1	Yes	-	CHG	CHH
	Pycom08g07280	0.0742905	0.0290186	0		0.625955	0.470956	0.254139	3.61855	0.0192175	CHG	CHH	CG	Pbr022005.1	No	-	-	-
	Pycom11g23450	0.0231479	0.135627	0		0.511976	0.302118	1.23437	3.60327	0.0475717	CHG	CHH	CG	Pbr024195.1	No	-	-	-
	Pycom04g01160	0.639903	0.416587	0		7.03913	3.84448	2.7184	3.5996	0.00159012		CHH	CG	Pbr020956.1	No	-	-	-
	Pycom06g00770	0.0400711	0.195652	0.0206386		1.24501	0.840527	1.23975	3.59717	7.16e-05		CHH		Pbr001171.1	No	-	-	-
	Pycom05g10820	1.14206	0.557626	0.130715		7.30616	13.3285	2.12792	3.57694	6.85e-05		CHH	CG	Pbr022523.1	Yes	-	-	-
	Pycom13g02900	0.139429	0.272311	0		2.64329	1.55981	0.981995	3.54659	0.0378796		CHH	CG	Pbr028766.1	Yes	-	-	CHH
	Pycom06g13480	0.245481	0	0		1.30889	1.17287	0.47854	3.54272	0.0454645	CHG	CHH	CG	Pbr041001.1	Yes	CG	-	CHH
	Pycom15g32970	0.0222964	0.043546	0		0.199606	0.311791	0.30285	3.53949	0.0314997		CHH	CG	Pbr037726.1	No	-	-	-
	Pycom07g06670	0.165956	0.21608	0.284919		3.87447	4.25464	0.584412	3.53375	0.0005265		CHH	CG	Pbr010331.1	No	-	-	-
	Pycom09g05680	0.226172	0.441725	0.728063		2.5012	14.5751	0.967135	3.50757	0.00271133		CHH		Pbr034828.1	No	-	-	-
	Pycom06g10100	0.294391	0.118957	0.10457		2.69431	3.31232	0.337054	3.50486	0.000261854		CHH	CG	Pbr035051.1	No	-	-	-
	Pycom15g15180	2.80341	2.83537	1.4439		43.572	36.5704	6.89038	3.50086	1.69e-07	CHG	CHH	CG	Pbr003147.1	No	-	-	-
	Pycom05g19210	5.35496	4.62228	1.8223		73.6719	32.2266	37.4263	3.49621	6.86e-12		CHH	CG	Pbr025288.1	Yes	-	-	CHH
	Pycom15g08500	4.98076	4.06648	1.59808		63.466	45.0635	18.5666	3.47337	1.15e-08	CHG	CHH	CG	Pbr008772.1	Yes	-	-	CHH
	Pycom17g14020	1.09383	1.67189	1.3717		35.4629	8.4239	7.60813	3.46072	2.96e-06				Pbr022258.1	No	-	-	-
	Pycom111g01840	0	0.427204	0.450642		7.48729	2.34508	1.32048	3.45558	0.0451715	CHG	CHH	CG	Pbr012536.1	Yes	-	-	CHH
	Pycom15g23120	0.0420747	0.123261	0.541764		0.79765	0.313797	8.14911	3.45487	0.0357819	CHG	CHH	CG	Pbr014289.1	No	-	-	-
	Pycom111g02420	0.0311122	0.0151909	0.160243		1.42541	0.667108	0.57911	3.44427	0.00758828		CHH	CG	Pbr027032.1	No	-	-	-
	Pycom13g07260	0.373265	0.296158	0.144188		1.62166	5.67643	2.04209	3.43008	2.84e-05	CHG	CHH	CG	Pbr039176.1	No	-	-	-
	Pycom07g24270	0.0652023	0.265298	0		2.16318	0.9827	0.623226	3.42982	0.00667859		CHH		Pbr013933.1	No	-	-	-
	Pycom09g13310	0.668476	0.244794	0		5.63242	2.10328	2.69032	3.42611	0.0154424	CHG	CHH	CG
	Pycom1094g00130	0.172631	0.224772	0		3.39395	0.45599	0.665818	3.40543	0.0327355	CHG	CHH	CG	Pbr023717.1	Yes	-	-	-
	Pycom05g17290	2.00444	1.44228	0.217345		4.44446	16.4246	19.3184	3.40103	0.000542513	CHG	CHH	CG	Pbr032914.1	No	-	-	-
	Pycom07g02690	0.0613343	0.144291	0.0344621		1.2215	0.998044	0.510518	3.40024	1.28e-07	CHG	CHH	CG	Pbr041735.1	Yes	CG	-	CHH
	Pycom09g02970	0.438063	0.393557	0.252699		7.51122	3.03025	2.02746	3.39675	1.34e-08		CHH	CG	Pbr018091.1	No	-	-	-
	Pycom15g08340	0.176012	0.04297	0.0453276		1.13545	0.994791	0.863329	3.39515	3.26e-05	CHG		CG	Pbr012295.1	No	-	-	-
	Pycom06g19070	0.33258	0.562939	0.0913576		6.88885	3.51392	0.669245	3.38397	0.0012904		CHH	CG	Pbr042759.1	No	-	-	-
	Pycom11g09100	0.0577412	0.0281928	0.0297396		0.744974	0.336437	0.246907	3.37931	0.000670718		CHH	CG	Pbr020820.1	No	-	-	-
	Pycom13g03430	0.212719	0.0519314	0.0821709		0.336061	1.88395	1.57844	3.35759	0.0113675	CHG	CHH	CG	Pbr028812.1	Yes	-	CHG	CHH
	Pycom13g01490	0.107398	0.786574	0.165946		8.45524	3.12884	0.324172	3.35637	0.0151523	CHG	CHH	CG	Pbr012148.1	No	-	-	-
	Pycom16g07330	2.02177	2.40118	0.365867		30.214	11.6655	10.0885	3.35253	3.78e-06	CHG		CG	Pbr001429.1	No	-	-	-
	Pycom15g14020	0.0422986	0.0413056	0.0871436		1.29194	0.552067	0.159594	3.34636	0.0068507	CHG	CHH	CG	Pbr034282.1	Yes	-	-	CHH
	Pycom15g20800	0.0752915	0.257334	0		1.22913	1.05287	1.28782	3.33241	0.0265617		CHH
	Pycom04g19860	91.2562	126.937	71.301		656.945	1970.62	499.315	3.32348	1.48e-08		CHH	CG	Pbr004357.1	No	-	-	-
	Pycom15g20810	0.124736	0.17401	0.073423		1.48265	0.963514	1.57773	3.31061	2.41e-05		CHH		Pbr037938.1	Yes	-	-	CHH
	Pycom16g20780	0.172022	0.10079	0.14176		2.0926	1.93246	0.545198	3.30959	7.6e-06	CHG	CHH	CG	Pbr037618.1	Yes	-	-	CHH
	Pycom16g03600	1.39157	1.17772	0.812295		14.6075	19.1137	2.24019	3.288	0.000104573	CHG	CHH	CG	Pbr013309.1	No	-	-	-
	Pycom03g09360	0.415854	0.473774	0		3.43089	2.26149	3.48673	3.28326	0.00784822	CHG		CG	Pbr003466.1	Yes	CG	-	CHH
	Pycom16g19450	0.137401	0.153343	0		0.909627	0.878355	1.18495	3.27833	0.00491564	CHG	CHH	CG	Pbr006043.1	Yes	-	-	CHH
	Pycom17g13310	1.47719	0.645333	0		14.7801	3.55153	3.12896	3.27071	0.0135894		CHH		Pbr002416.1	Yes	-	-	CHH
	Pycom06g02240	0.25791	0.419758	0.0295192		3.92363	2.88527	0.432489	3.26848	0.011488				Pbr016299.1	Yes	-	-	CHH
	Pycom07g21090	5.13031	5.83275	2.119		103.055	20.7023	13.69	3.26765	4.13e-05	CHG	CHH	CG	Pbr003748.1	No	-	-	-
	Pycom05g20280	0.284628	0.472508	0.058639		2.06845	5.01506	1.08823	3.25804	0.000474799	CHG	CHH	CG	Pbr041067.1	Yes	CG	-	CHH
	Pycom03g13480	10.5803	8.89689	2.44086		134.552	66.7674	20.2185	3.24415	1.38e-05	CHG	CHH	CG	Pbr017832.1	No	-	-	-
	Pycom05g29640	0.496715	0.485054	0		4.2506	4.16761	1.37435	3.24272	0.0136057	CHG	CHH	CG	Pbr000313.1	No	-	-	-
	Pycom06g16650	0.39445	0.299592	0		3.87747	0.898897	2.11665	3.2272	0.0190975	CHG	CHH	CG	Pbr011490.1	No	-	-	-
	Pycom13g02770	0.0211994	0.0828071	0		0.446554	0.276688	0.30928	3.21685	0.0383156	CHG	CHH	CG	Pbr028755.1	Yes	-	-	CHH
	Pycom05g19900	0.346797	0.126996	0		0.958792	1.25281	2.35526	3.21024	0.0358268	CHG	CHH	CG	Pbr014021.1	No	-	-	-
	Pycom08g21560	0.630446	0.783549	0		5.37235	7.2666	0.980309	3.20825	0.0240412	CHG	CHH	CG	Pbr026625.1	No	-	-	-
	Pycom15g24770	0.529829	0.258695	0.545777		6.41731	1.39949	5.95276	3.19972	0.0068507	CHG	CHH	CG	Pbr035438.1	Yes	CG	CHG	CHH
	Pycom06g19060	0.250972	0.571853	0.0861754		5.02224	2.61268	1.32569	3.19574	0.000388775		CHH		Pbr020264.1	No	-	-	-
	Pycom13g17520	0.0826328	0.129109	0		0.644026	0.816575	0.581982	3.19175	0.0134028	CHG	CHH	CG	Pbr018864.1	No	-	-	-
	Pycom02g12840	0.224082	0.30635	0.292381		2.187	5.61252	0.465947	3.18259	0.00147366		CHH		Pbr025060.1	No	-	-	-
	Pycom14g04810	3.19704	4.18028	2.84672		27.9648	63.4992	9.54097	3.17908	1e-05		CHH	CG	Pbr019237.1	Yes	-	-	CHH
	Pycom17g20690	0.137288	0.178753	0.2357		3.32567	2.15447	0.184175	3.17072	0.0142887	CHG	CHH	CG	Pbr002309.1	Yes	-	-	CHH
	Pycom16g07380	1.03859	2.64575	1.58151		15.7896	22.4377	13.9026	3.16939	1.38e-09	CHG	CHH		Pbr039191.1	No	-	-	-
	Pycom05g15780	0.365507	0.109824	0.0868867		2.36898	0.262114	2.80057	3.16783	0.0199439		CHH	CG	Pbr033074.1	Yes	-	-	CHH
	Pycom04g14940	1.43564	0.654239	2.03754		20.7991	16.2689	5.55315	3.16474	1.04e-05	CHG	CHH	CG	Pbr015943.1	No	-	-	-
	Pycom01g21160	0.785051	0.766622	0.0449268		7.62523	3.74069	3.77384	3.16463	0.000793806	CHG	CHH	CG	Pbr031325.1	No	-	-	-
	Pycom17g25380	0.898735	1.69475	0.989635		10.706	17.4505	6.73514	3.1537	2.29e-08	CHG	CHH	CG	Pbr037107.1	Yes	-	-	CHH
	Pycom03g04760	1.26962	1.7925	0.772095		17.8668	10.6811	8.52636	3.15212	1.09e-11	CHG	CHH	CG	Pbr013075.1	Yes	-	-	CHH
	Pycom16g08250	0.434625	0.666949	0.0639583		5.95083	4.10973	0.874589	3.14203	0.00499127	CHG	CHH	CG	Pbr022104.1	No	-	-	-
	Pycom04g12940	7.2449	12.3809	1.83182		16.9605	129.035	49.4022	3.14033	0.000420862	CHG	CHH	CG	Pbr041924.1	No	-	-	-
	Pycom13g18040	4.73884	5.20605	3.35602		46.6351	56.8797	24.3612	3.13986	2.68e-11	CHG	CHH	CG	Pbr011786.1	No	-	-	-
	Pycom15g10580	0.0960415	0.386871	0.32153		0.341391	1.64522	5.80996	3.12539	0.00878762	CHG	CHH	CG	Pbr025438.1	No	-	-	-
	Pycom05g19190	0.623057	1.06475	1.0269		8.26833	5.51809	12.2242	3.10114	4.2e-08		CHH	CG	Pbr025290.1	Yes	CG	-	CHH
	Pycom05g30310	0.489131	1.02195	0.351526		7.09248	6.60667	3.57084	3.09882	9.91e-09		CHH	CG	Pbr000246.9	No	-	-	-
	Pycom14g15880	0.345003	0.543393	0.378316		6.32957	3.71434	1.80839	3.07135	3.18e-08		CHH		Pbr036127.1	No	-	-	-
	Pycom01g10030	0.983284	0.932767	0.231516		10.9183	5.57864	2.79837	3.06732	6.88e-05		CHH	CG	Pbr032698.1	Yes	-	-	CHH
	Pycom17g10400	0.125193	0.326011	0.773768		5.06912	4.9927	2.02939	3.06225	0.000349795		CHH	CG	Pbr005249.1	Yes	CG	-	CHH
	Pycom11g11450	0.0693426	0.101572	0		0.812493	0.258582	0.427332	3.04791	0.0213413				Pbr005112.1	Yes	-	-	CHH
	Pycom17g23840	0.120619	0.0785248	0.124249		0.973959	0.149931	1.82039	3.02986	0.0330167	CHG	CHH	CG	Pbr022513.1	Yes	-	-	CHH
	Pycom111g04030	0.881034	1.27459	1.57982		19.2458	9.70415	5.74548	3.02454	1.99e-06	CHG	CHH	CG	Pbr041849.1	Yes	-	-	CHH
	Pycom08g20080	0.671764	1.1558	0.691985		16.7782	3.87685	2.15641	3.01368	0.00103461	CHG	CHH	CG	Pbr026504.1	No	-	-	-
	Pycom04g12930	1.56192	2.62434	0.236609		2.24985	22.3557	11.6246	2.99794	0.00525123		CHH		Pbr041924.1	No	-	-	-
	Pycom03g07320	0.153294	0.239512	0.284235		0.645809	3.41555	1.91252	2.99115	0.000988788	CHG	CHH	CG	Pbr003889.1	No	-	-	-
	Pycom05g18010	0.168696	0.164735	0		1.18449	1.07467	0.537483	2.98789	0.0454645		CHH	CG	Pbr026675.1	Yes	CG	-	CHH
	Pycom04g10910	0.384553	1.62728	0.528172		16.1333	4.4813	1.54766	2.97558	0.0145507		CHH	CG	Pbr020962.2	No	-	-	-
	Pycom12g19090	2.28429	2.30038	1.32359		27.9682	21.4287	1.43645	2.97507	0.00564345	CHG	CHH	CG	Pbr016452.1	Yes	-	-	CHH
	Pycom06g14890	0.102036	0.19928	0.0525535		1.02093	1.55369	0.359318	2.94663	0.00977344	CHG	CHH	CG	Pbr001883.1	Yes	CG	-	CHH
	Pycom11g09260	1414.36	1853.62	270.253		20851.9	6571.71	1562.96	2.94217	0.00305708	CHG	CHH	CG	Pbr020835.1	No	-	-	-
	Pycom15g01640	0.190738	0.430728	0.47892		4.94691	0.411204	4.32997	2.94087	0.00421362	CHG	CHH	CG	Pbr005890.1	Yes	-	-	CHH
	Pycom11g01760	0.321961	0.314403	0.159193		3.93352	1.42872	1.29575	2.93355	3.63e-05	CHG	CHH	CG	Pbr004530.1	Yes	-	-	CHH
	Pycom04g04230	1.70781	0.588605	1.65573		25.3934	5.33829	3.63874	2.92228	0.009967				Pbr009789.1	No	-	-	-
	Pycom15g28120	0.512738	0.125175	0.792257		4.65772	6.27382	1.41869	2.91569	0.0176006	CHG	CHH	CG	Pbr006333.1	Yes	CG	-	CHH
	Pycom03g03820	0.990373	1.39696	0.377846		8.57644	10.1561	3.46914	2.90831	4.76e-05	CHG	CHH	CG	Pbr013159.1	No	-	-	-
	Pycom14g00720	0.256599	0.0626437	0.132161		1.6722	0.0897064	1.96858	2.90639	0.0485745	CHG	CHH	CG	Pbr016865.1	No	-	-	-
	Pycom14g15950	0.44664	0.262744	0.0332591		2.05734	1.13879	2.5447	2.89466	0.000660826	CHG	CHH	CG	Pbr036118.1	Yes	-	-	CHH
	Pycom15g20630	0.239701	0.327704	0		2.19639	1.07263	1.18175	2.89462	0.0219601				Pbr037957.1	Yes	-	-	CHH
	Pycom01g11400	0.383056	0.391066	0.412522		1.81549	6.44417	1.43652	2.89444	0.000498452		CHH	CG	Pbr025883.1	No	-	-	-
	Pycom02g10230	0.634249	0.579401	0.126453		5.30094	2.46051	2.86136	2.89186	7.04e-05	CHG	CHH		Pbr023329.1	No	-	-	-
	Pycom13g16150	1.21921	1.22366	0.802386		19.7251	1.61021	5.41791	2.8886	0.00305984	CHG	CHH	CG	Pbr003596.1	No	-	-	-
	Pycom07g01900	0.0862549	0.042115	0.0333192		0.340671	0.824225	0.108481	2.8752	0.0494203	CHG	CHH	CG	Pbr009686.1	No	-	-	-
	Pycom10g20670	2.01408	0.531566	0.112146		14.9062	2.28362	3.39567	2.87006	0.031659	CHG	CHH	CG	Pbr042081.1	No	-	-	-
	Pycom15g21120	0.102916	0.804003	0.106014		5.0945	1.43918	1.50145	2.86518	0.0490904		CHH	CG	Pbr034786.1	Yes	-	-	CHH
	Pycom04g10770	0.146496	0.357644	0.188633		2.1601	1.6218	1.75033	2.85796	3.17e-05	CHG	CHH	CG	Pbr020976.1	No	-	-	-
	Pycom14g13410	0.0293439	0.0352677	0.00930067		0.178302	0.223058	0.170331	2.85301	0.000189203				Pbr036926.1	No	-	-	-
	Pycom05g28350	0.0753311	0.183907	0.0775987		0.456207	1.65037	0.511608	2.84867	0.023413		CHH	CG	Pbr000439.1	Yes	CG	-	CHH
	Pycom15g02880	0.363248	0.161237	0.2041		3.58235	0.584928	1.66127	2.84819	0.0157619	CHG	CHH	CG	Pbr020070.1	Yes	CG	-	CHH
	Pycom01g20730	1.34988	1.4972	0.772506		19.0791	6.18345	3.38704	2.8475	7.61e-05	CHG	CHH	CG	Pbr013930.1	No	-	-	-
	Pycom05g32600	1.69615	0.387652	0.371745		12.961	2.99429	3.15896	2.8471	0.00521611		CHH	CG	Pbr000038.1	Yes	CG	-	CHH
	Pycom01g19780	1.60169	1.7205	0.329981		14.3871	6.67671	6.79144	2.84328	2.84e-05	CHG	CHH	CG	Pbr017555.1	Yes	-	-	CHH
	Pycom13g05410	0.702346	0.356646	0.347274		6.58356	3.88933	0.607727	2.84063	0.00252132	CHG	CHH	CG	Pbr029975.1	No	-	-	-
	Pycom10g23710	0.405849	0.269499	0.200672		2.87246	3.31441	0.571679	2.82704	0.00161401		CHH	CG	Pbr016170.1	Yes	CG	-	CHH
	Pycom05g19460	1.93399	2.21834	0.505957		25.316	5.60928	4.50947	2.81939	0.00177061	CHG	CHH	CG	Pbr025256.1	No	-	-	-
	Pycom05g19200	1.78817	1.28054	0.859599		9.16559	8.00181	12.834	2.81668	9.97e-05		CHH	CG	Pbr025290.1	Yes	CG	-	CHH
	Pycom13g04620	0.927504	1.65163	2.61336		8.13098	25.864	7.27347	2.80115	0.000346876	CHG	CHH	CG	Pbr030054.1	Yes	-	-	-
	Pycom11g08790	0.382942	1.18689	0.737485		1.1749	14.4198	1.92647	2.80026	0.0159548	CHG	CHH	CG	Pbr020791.1	No	-	-	-
	Pycom05g21790	0.839227	1.02105	0.630652		2.65167	13.9802	1.94485	2.79324	0.00103778		CHH	CG	Pbr002524.1	Yes	-	-	CHH
	Pycom03g03830	0.187768	0.513407	0.36105		2.94004	3.01083	2.21667	2.79003	1.38e-06	CHG	CHH	CG	Pbr013159.1	No	-	-	-
	Pycom11g04920	0.944969	0.709835	0		7.29858	2.5977	2.04782	2.78874	0.0382651	CHG	CHH	CG	Pbr015937.1	No	-	-	-
	Pycom05g15730	0.399592	0.666611	1.71508		5.75173	15.4908	1.25639	2.78687	0.0126845	CHG	CHH	CG	Pbr002187.2	Yes	CG	-	CHH
	Pycom15g20410	0.290263	0.64149	0.299		2.86403	0.227875	6.10222	2.77655	0.0241521		CHH		Pbr037343.1	Yes	-	-	-
	Pycom04g04190	24.0871	25.8642	13.4903		261.322	169.466	41.9926	2.77261	2.64e-05				Pbr009765.1	Yes	-	-	-
	Pycom10g06600	2.92028	3.39863	1.40107		45.7563	7.90634	3.66271	2.75523	0.00705685	CHG		CG	Pbr016471.1	No	-	-	-
	Pycom111g01650	6.19323	4.45428	4.53664		70.8608	4.93057	38.6932	2.75452	0.00154088		CHH	CG	Pbr032243.1	Yes	-	-	CHH
	Pycom07g01410	2.14313	3.27003	1.2418		27.6505	17.9816	2.9649	2.74324	0.0097581	CHG	CHH	CG	Pbr022872.1	No	-	-	-
	Pycom04g20160	0.92412	5.32431	4.18852		21.4127	50.6575	5.29984	2.72233	0.014273		CHH	CG	Pbr015055.1	No	-	-	-
	Pycom02g15330	0.711262	0.860869	0.412773		7.03747	4.96845	2.24768	2.72158	1.57e-06		CHH	CG	Pbr001071.1	Yes	CG	-	CHH
	Pycom09g00930	0.105084	0.273645	0.16237		1.25433	1.30621	1.35686	2.71654	0.000518136		CHH	CG	Pbr013722.1	No	-	-	-
	Pycom12g16990	1.02786	0.826601	0.529399		9.6157	0.59185	6.90462	2.71111	0.0134388	CHG	CHH	CG	Pbr015934.2	Yes	-	-	CHH
	Pycom11g05770	0.954116	0.590088	0.26209		6.16336	3.62465	2.87193	2.71052	1.88e-06		CHH	CG	Pbr011625.1	No	-	-	-
	Pycom15g09840	1.29578	2.86815	0.711883		13.6474	11.5968	9.12615	2.70964	0.000114891	CHG	CHH	CG	Pbr009302.1	Yes	-	-	-
	Pycom11g03370	0.992408	1.39983	0.946556		7.20044	10.2456	6.39782	2.70558	9.16e-08	CHG	CHH	CG	Pbr030281.1	Yes	-	-	CHH
	Pycom15g19120	0.714697	0.530419	0.235587		7.31658	0.906147	2.30108	2.70394	0.0111352		CHH		Pbr031682.1	No	-	-	-
	Pycom08g13030	2.00075	2.44223	0		11.8532	10.725	7.38115	2.69985	0.0259282		CHH
	Pycom15g12260	0.132505	0.162786	0.13209		1.31453	1.24725	0.490268	2.6893	6.44e-06		CHH	CG	Pbr027948.1	No	-	-	-
	Pycom11g07550	0.283931	0.242607	0.182798		1.48275	2.44845	1.02367	2.68351	3.86e-05	CHG	CHH	CG	Pbr005702.1	Yes	-	-	CHH
	Pycom13g11020	0.627132	0.5131	0.104758		5.1591	1.42212	1.96116	2.68341	0.00292036	CHG	CHH	CG	Pbr026959.2	Yes	-	-	CHH
	Pycom05g29570	0.0647107	0.200107	0.0888781		0.908729	1.23671	0.336392	2.68023	0.00822489		CHH	CG	Pbr000320.1	Yes	CG	-	CHH
	Pycom07g25600	0.530902	0.408467	0.497166		6.35405	2.95464	1.05214	2.67936	0.000981672	CHG	CHH	CG	Pbr010828.1	No	-	-	-
	Pycom06g02300	0.708913	0.620657	0.478441		4.89179	7.36098	0.31974	2.66995	0.0256228		CHH		Pbr016291.1	Yes	-	-	CHH
	Pycom15g16660	1.31108	0.711281	0.150061		5.44673	3.25939	5.86283	2.66408	0.00905489				Pbr016947.1	No	-	-	-
	Pycom01g17400	0.419848	0.323024	0.327641		3.47055	2.64497	1.36969	2.65921	6.47e-06	CHG	CHH	CG	Pbr009559.2	Yes	-	-	CHH
	Pycom15g02460	6.30395	5.6401	3.22871		25.612	30.977	45.5502	2.64855	8.31e-11	CHG	CHH	CG	Pbr005969.1	Yes	-	-	-
	Pycom07g24280	0.78073	0.586463	0.711435		8.4442	4.675	1.4502	2.64289	0.00176608		CHH	CG	Pbr013933.1	No	-	-	-
	Pycom06g16350	2.05506	2.68445	1.2784		20.3232	18.7605	1.7723	2.6417	0.00313733		CHH	CG	Pbr011526.1	Yes	-	-	-
	Pycom15g07180	0.291352	0.711281	0.425173		4.67958	0.497963	4.71469	2.63856	0.0167603	CHG	CHH	CG	Pbr019683.1	Yes	-	-	CHH
	Pycom15g00250	0.148166	0.253203	0.0763127		1.89212	1.10503	0.242248	2.63829	0.0398625	CHG	CHH	CG	Pbr005761.1	Yes	-	-	CHH
	Pycom11g03360	0.757059	0.916715	0.904622		4.59274	9.20333	3.89995	2.63554	2.41e-05	CHG	CHH	CG	Pbr030281.1	Yes	-	-	CHH
	Pycom08g15300	0.224574	0.416674	0.393268		3.22858	3.24511	0.756944	2.63488	0.000980034				Pbr016056.1	No	-	-	-
	Pycom07g23870	0.270807	0.429731	0.0697397		0.980442	3.48714	0.476823	2.61675	0.0357819				Pbr037982.1	No	-	-	-
	Pycom12g12040	0.210833	0.175382	0.112611		1.44746	1.57241	0.29855	2.61227	0.00292389	CHG	CHH	CG	Pbr008324.1	No	-	-	-
	Pycom02g11590	0.40979	1.05499	1.26637		5.53231	10.2106	3.11104	2.60651	0.00196513		CHH	CG	Pbr042613.1	Yes	-	-	CHH
	Pycom03g09160	0.558011	0.693524	0.783829		4.48796	4.23264	5.07847	2.6046	3.77e-07		CHH		Pbr004818.1	No	-	-	-
	Pycom10g27100	0.151177	0.0393675	0.0415274		0.567895	0.136239	0.806159	2.60053	0.0208773	CHG	CHH	CG	Pbr031887.2	Yes	-	-	CHH
	Pycom05g10110	7.62954	6.67434	8.51413		77.1751	70.8309	7.35654	2.59625	0.00633331	CHG	CHH	CG
	Pycom11g18810	2.40579	3.69178	0.749711		14.2235	22.4848	6.79387	2.59194	0.000305739		CHH	CG	Pbr023691.1	No	-	-	-
	Pycom14g10630	0.42859	0.666546	0.523249		6.67069	3.35925	0.910358	2.58935	0.00273417		CHH		Pbr036692.1	No	-	-	-
	Pycom10g04020	6.27647	5.52228	6.33737		51.0515	36.2086	34.4825	2.58799	2.95e-13	CHG	CHH	CG	Pbr002586.1	No	-	-	-
	Pycom07g24500	0.794743	1.16413	1.77378		8.2309	13.5833	3.46504	2.58332	0.0172132		CHH	CG	Pbr013961.1	Yes	-	-	-
	Pycom09g00690	0.738	0.677434	0.273677		3.85529	1.78882	5.16802	2.57813	8.63e-05		CHH	CG	Pbr022239.1	No	-	-	-
	Pycom05g19620	9.49309	10.0149	7.01585		111.145	29.9333	33.84	2.57064	1.54e-05	CHG	CHH	CG	Pbr025236.1	No	-	-	-
	Pycom11g11020	0.265505	0.466689	0.0546993		3.07598	1.33661	0.587697	2.56599	0.0478603		CHH		Pbr025611.1	No	-	-	-
	Pycom11g15210	1.56785	1.44099	2.02673		13.491	8.30179	11.8363	2.56478	6.41e-10				Pbr029588.1	Yes	-	-	CHH
	Pycom09g12080	0.101858	0.0884149	0.0466329		0.411236	0.97596	0.108177	2.55829	0.0274142		CHH		Pbr019124.1	No	-	-	-
	Pycom12g04870	1.23322	1.34984	0.977188		10.5193	7.98463	4.5814	2.55764	2.07e-08		CHH	CG	Pbr035813.1	Yes	-	-	-
	Pycom05g31750	1.28125	0.870377	0.286916		11.3822	0.830926	3.25081	2.55352	0.0316793		CHH	CG	Pbr000121.1	Yes	CG	-	CHH
	Pycom04g12950	0.0696584	0.0860293	0.00422089		0.170467	0.592099	0.202013	2.55348	0.0310206				Pbr041924.1	No	-	-	-
	Pycom03g09580	0.427452	0.927593	0.68494		5.87762	4.47202	2.98664	2.55117	2.69e-05	CHG	CHH	CG	Pbr029801.2	Yes	-	-	-
	Pycom17g20620	0.549081	0.571937	0.188536		1.19516	1.0579	5.856	2.54794	0.0407051		CHH	CG	Pbr014497.1	Yes	CG	-	CHH
	Pycom16g03330	0.305671	1.2686	0.314872		4.66811	5.12937	2.07595	2.53656	0.0328893	CHG	CHH	CG	Pbr013339.1	Yes	-	-	CHH
	Pycom01g14510	0.0973597	0.126765	0.13372		0.957052	0.862264	0.489788	2.53283	0.0105325	CHG	CHH	CG	Pbr038144.1	No	-	-	-
	Pycom15g07120	0.37851	0.884858	0.307197		2.93555	5.2182	1.61566	2.53099	0.000473402		CHH	CG	Pbr019689.1	Yes	CG	-	-
	Pycom17g07410	0.107524	0.0821739	0.0818666		0.374206	0.557861	0.78081	2.53039	0.000114891		CHH	CG	Pbr013722.1	No	-	-	-
	Pycom11g00990	0.400337	0.473866	0.0374898		1.69935	2.228	1.56236	2.53017	0.00562548		CHH	CG	Pbr003317.1	No	-	-	-
	Pycom09g08520	5.99751	5.34273	3.76675		47.3972	24.444	23.6217	2.52622	5.73e-10				Pbr023153.1	Yes	-	-	-
	Pycom04g17310	1.82948	1.85569	0.851088		13.7863	11.2677	3.15891	2.52445	0.000116234		CHH	CG	Pbr028935.1	No	-	-	-
	Pycom13g17750	2.34138	3.99002	1.22958		27.9963	8.94512	10.1621	2.51979	0.000396743		CHH		Pbr014718.1	Yes	CG	-	CHH
	Pycom07g02680	1.82002	2.53265	2.01542		17.5395	15.0585	7.91994	2.51943	1.56e-06	CHG	CHH	CG	Pbr041738.1	Yes	-	-	CHH
	Pycom15g36840	0.971542	0.881501	0.567375		7.61393	0.627593	6.87335	2.51174	0.00697566		CHH	CG	Pbr001165.1	Yes	-	-	CHH
	Pycom17g18900	1.10196	1.95652	1.5479		15.4044	12.3277	1.61269	2.50808	0.0292586		CHH	CG	Pbr035259.1	No	-	-	-
	Pycom07g24810	2.00075	3.90757	2.13458		23.5559	20.0179	6.72212	2.50493	9.37e-05	CHG	CHH	CG	Pbr035369.1	Yes	-	-	CHH
	Pycom05g15120	1.52356	1.01796	1.48681		16.0886	5.34501	4.31636	2.49758	0.00100954	CHG	CHH	CG	Pbr035598.1	Yes	-	-	CHH
	Pycom12g16630	26.5933	32.0136	49.4742		333.569	220.029	143.24	2.48787	2.29e-06	CHG	CHH	CG	Pbr028242.1	Yes	-	-	CHH
	Pycom14g20140	1.28588	1.09873	0.634696		11.4552	5.09479	1.99457	2.48695	0.00215108		CHH	CG	Pbr038818.1	No	-	-	-
	Pycom16g13650	2.12597	1.47631	1.26531		18.51	4.052	7.60541	2.48475	0.00111421	CHG	CHH	CG	Pbr040345.1	Yes	-	-	CHH
	Pycom08g20070	0.397548	0.652202	0.343993		6.98402	1.28975	0.41599	2.47897	0.0454645		CHH	CG	Pbr026503.1	No	-	-	-
	Pycom04g21010	0.748134	1.22632	1.48626		4.57292	13.7748	3.33351	2.47885	0.00114535	CHG	CHH	CG	Pbr028566.1	Yes	-	-	CHH
	Pycom111g01680	0.313852	0.383105	0.22631		2.975	2.01889	0.647348	2.47354	0.0037313	CHG	CHH	CG	Pbr014496.1	Yes	-	-	CHH
	Pycom06g19030	2.04937	2.94302	0.910651		20.9072	12.9617	1.37464	2.46552	0.023963	CHG	CHH	CG	Pbr020263.1	No	-	-	-
	Pycom16g09830	1.45735	1.08159	0.990806		10.4988	1.61678	9.26704	2.4547	0.00160633	CHG	CHH	CG	Pbr015206.1	No	-	-	-
	Pycom17g13350	0.144596	0.109824	0.165499		0.812222	0.688985	1.05072	2.45011	0.00693418				Pbr002419.1	No	-	-	-
	Pycom14g20200	0.342416	0.185765	0.0914467		1.66963	1.73798	0.204159	2.44542	0.0442285		CHH	CG	Pbr038812.1	Yes	CG	-	CHH
	Pycom15g39120	0.458506	0.335807	0.472307		2.23345	3.04556	2.30661	2.43786	0.0133834	CHG	CHH	CG	Pbr026625.1	No	-	-	-
	Pycom08g03990	0.0841988	0.431667	0.1301		1.5519	1.41292	0.847159	2.43571	0.025616		CHH	CG	Pbr036449.1	No	-	-	-
	Pycom07g20870	0.126971	0.12399	0.17439		0.713218	0.572122	1.27751	2.43509	0.031617	CHG	CHH	CG	Pbr002958.1	No	-	-	-
	Pycom09g03100	8.20088	11.0844	8.97922		25.9978	23.7462	117.567	2.43249	0.00141788		CHH		Pbr018097.1	Yes	-	-	CHH
	Pycom09g10290	3.45844	5.09147	1.13354		28.8089	10.9671	15.9749	2.43018	0.000227133	CHG	CHH	CG	Pbr015244.1	Yes	CG	-	CHH
	Pycom11g08280	2.37423	1.68396	0.154465		10.4498	8.69053	4.27472	2.41699	0.0132369		CHH		Pbr018920.1	No	-	-	-
	Pycom02g01000	10.627	29.5285	31.2512		23.0142	249.21	153.222	2.41065	0.0135894		CHH		Pbr007327.1	No	-	-	-
	Pycom05g29150	1.62561	1.33003	0.603439		9.73291	8.50589	2.07765	2.4082	0.00113923	CHG	CHH	CG	Pbr016270.1	Yes	-	-	CHH
	Pycom15g02860	1.06934	1.74039	0.44877		11.4711	4.50453	2.74954	2.4078	0.00731019	CHG	CHH	CG	Pbr020072.1	No	-	-	-
	Pycom11g12760	0.0333381	0.118014	0.253269		0.535464	1.11887	0.855343	2.40705	0.0144393				Pbr027983.1	Yes	-	-	CHH
	Pycom08g13820	0.566116	0.523342	0.419873		1.24814	3.34253	4.04031	2.40017	8.63e-05		CHH	CG	Pbr027141.1	Yes	-	-	-
	Pycom11g00800	0.376062	0.257063	0.232429		2.21803	2.13859	0.643231	2.39615	0.0413369	CHG	CHH	CG	Pbr003342.1	No	-	-	-
	Pycom04g02740	0.275861	0.365594	0.0507438		2.15832	1.32261	0.36677	2.38653	0.0321206		CHH	CG	Pbr042683.1	Yes	-	-	CHH
	Pycom13g03350	0.38747	0.681073	0.878092		5.12154	4.09988	2.37808	2.38644	0.000373383	CHG	CHH	CG	Pbr028802.1	Yes	CG	-	CHH
	Pycom03g00650	0.472437	0.438279	0.291994		1.79129	2.59856	2.42422	2.38525	0.000264222		CHH	CG	Pbr000736.1	Yes	-	-	CHH
	Pycom05g04780	20.6535	23.9533	70.1425		274.415	261.925	171.87	2.38223	0.000520185	CHG	CHH	CG	Pbr022348.1	No	-	-	-
	Pycom13g12780	1.2811	1.38017	1.28561		7.87808	6.47246	8.37416	2.37881	1.26e-12		CHH	CG	Pbr014996.1	No	-	-	-
	Pycom05g29510	0.918582	1.33556	0.967259		5.39633	11.4181	1.54037	2.37661	0.00647738	CHG	CHH	CG	Pbr000322.1	Yes	-	-	CHH
	Pycom08g15290	0.0798737	0.243746	0.21598		1.67198	1.25657	0.251138	2.37532	0.034885		CHH		Pbr016057.1	Yes	-	-	CHH
	Pycom03g21980	0.231629	0.135715	0.453342		1.78088	0.84216	2.19068	2.35012	0.0264025	CHG	CHH		Pbr039355.1	No	-	-	-
	Pycom13g06300	13.4188	20.6422	3.01305		153.176	18.4696	30.4916	2.34726	0.0264025	CHG	CHH	CG	Pbr039073.1	No	-	-	-
	Pycom16g07030	1.47647	1.60201	0.675963		5.87464	2.24312	12.2695	2.33904	0.0145507		CHH	CG	Pbr039161.1	Yes	CG	-	CHH
	Pycom12419g00180	2.44739	1.3877	1.27408		13.4703	4.12161	10.5911	2.33195	0.000234225				Pbr038196.1	Yes	-	-	CHH
	Pycom09g09830	3.7885	3.60091	4.00661		47.4027	14.881	2.74447	2.32709	0.0305891	CHG	CHH	CG	Pbr005350.1	Yes	-	-	CHH
	Pycom04g06050	0.329479	0.292495	0.21598		0.977949	0.837711	2.74243	2.32493	0.040406		CHH		Pbr021784.1	Yes	CG	-	CHH
	Pycom11g11940	1.31645	1.4998	0.904048		6.35483	8.48863	5.4085	2.32278	0.00467895				Pbr030353.1	Yes	-	-	CHH
	Pycom06g10710	0.211277	0.262586	0.0593555		1.23398	0.787862	0.830974	2.32142	0.00339291	CHG	CHH	CG	Pbr035115.1	Yes	-	-	CHH
	Pycom10g22220	0.464735	1.60902	1.21857		7.36427	9.27558	1.78534	2.31692	0.011488		CHH	CG	Pbr039547.1	No	-	-	-
	Pycom12g00930	0.498846	0.861856	0.177875		2.50573	3.48792	2.14277	2.31644	0.00218048		CHH	CG	Pbr035508.1	No	-	-	-
	Pycom14g19670	4.87683	6.72776	0.637922		30.7368	4.73893	28.2205	2.31076	0.031617		CHH	CG	Pbr028384.1	Yes	-	-	CHH
	Pycom01g22510	1.20798	1.00089	0.245097		9.38779	1.48447	2.20981	2.31067	0.0289363		CHH		Pbr013631.1	Yes	-	-	CHH
	Pycom10g05120	0.526902	0.330771	0.0387687		1.93239	1.14031	1.57148	2.31031	0.0160847	CHG	CHH	CG	Pbr015822.2	Yes	CG	-	CHH
	Pycom15g07740	0.604331	0.505838	0.489125		2.61417	2.72643	3.36595	2.30979	7.59e-08		CHH	CG	Pbr019636.1	Yes	-	-	CHH
	Pycom09g00920	0.252116	0.32585	0.0763839		1.11681	1.08532	1.24594	2.30935	0.00056051		CHH	CG	Pbr013722.1	No	-	-	-
	Pycom13g10960	3.06022	4.05884	7.29271		10.6554	65.5747	5.07807	2.30893	0.045661		CHH	CG	Pbr026954.1	Yes	CG	-	CHH
	Pycom15g10990	0.237443	0.165621	0.0465886		0.988412	0.4638	0.921477	2.30743	0.0182348	CHG	CHH	CG	Pbr039035.2	Yes	-	-	CHH
	Pycom13g18130	1.78218	2.12059	0.617085		10.5208	6.78546	6.52457	2.3027	2.2e-05	CHG	CHH	CG	Pbr038537.1	Yes	CG	-	CHH
	Pycom14g02880	1.08067	1.517	0.41745		4.73058	9.25611	1.80085	2.30258	0.0155203	CHG	CHH	CG	Pbr010394.1	Yes	-	-	-
	Pycom09g12130	0.0537689	0.182023	0.206779		0.702218	1.53722	0.234429	2.29634	0.0299647				Pbr019124.1	No	-	-	-
	Pycom111g01360	1.2516	1.92408	2.97426		12.7644	14.7643	7.11932	2.2948	0.000104573	CHG	CHH	CG	Pbr012486.1	Yes	-	-	-
	Pycom09g06640	0.09987	0.214556	0.164602		0.557482	0.819324	1.21585	2.29443	0.00582393				Pbr029608.1	No	-	-	-
	Pycom16g05730	0.439972	0.721187	0.194235		2.64793	3.10557	1.35964	2.29381	0.00219389	CHG	CHH	CG	Pbr029932.1	Yes	-	-	CHH
	Pycom2247g00020	0.706018	1.02228	0.300939		1.69231	1.38448	7.44647	2.29234	0.0337423	CHG	CHH	CG	Pbr034062.1	No	-	-	-
	Pycom10g07620	0.224645	0.146247	0.0925627		1.53002	0.474703	0.467117	2.28225	0.0455757		CHH	CG	Pbr030439.1	Yes	CG	-	CHH
	Pycom12g20120	0.506618	0.861187	0.811794		7.15393	4.12825	0.736275	2.28131	0.0241857	CHG	CHH	CG	Pbr036806.1	No	-	-	-
	Pycom17g21010	22.228	14.9154	13.5592		103.061	153.391	12.6191	2.28105	0.0161668	CHG	CHH		Pbr028975.1	Yes	-	-	CHH
	Pycom06g19920	0.660926	0.980068	0.289979		3.41605	5.23733	1.31766	2.27627	0.0037717		CHH	CG	Pbr020351.1	No	-	-	-
	Pycom06g16130	2.56018	3.44146	1.85584		23.8851	11.1529	6.56695	2.26722	0.000148708	CHG	CHH	CG	Pbr041738.1	Yes	-	-	CHH
	Pycom12g07470	3.41112	2.29009	3.95302		39.6877	7.90045	5.79162	2.26342	0.02053	CHG	CHH	CG	Pbr040966.1	No	-	-	-
	Pycom05g15130	1.09854	2.0263	0.817269		7.07056	1.64998	11.7283	2.25795	0.036088	CHG		CG	Pbr035599.1	Yes	-	-	CHH
	Pycom111g04290	1.34421	0.868937	1.01412		3.86838	6.23046	6.72421	2.25143	8.26e-06		CHH	CG	Pbr019268.1	Yes	-	-	CHH
	Pycom14g04710	10.4522	10.3172	8.46796		102.111	35.3951	17.8494	2.24969	0.00139418	CHG	CHH	CG	Pbr019246.1	Yes	-	-	CHH
	Pycom16g17050	2.05719	1.62257	0.631659		11.0625	8.26146	2.58728	2.24564	0.00326004	CHG	CHH	CG	Pbr018864.1	No	-	-	-
	Pycom17g10250	0.546328	0.328309	0.173161		1.63769	1.21453	2.45243	2.23735	0.0470961	CHG	CHH	CG	Pbr005228.1	Yes	-	-	CHH
	Pycom15g14170	0.690885	0.611168	0.117218		2.39698	2.24293	2.37979	2.23632	0.00135961		CHH	CG	Pbr034291.1	No	-	-	-
	Pycom17g08910	0.717062	0.455148	0.0923308		3.15306	2.20601	0.937905	2.23609	0.0299647		CHH	CG	Pbr034490.1	No	-	-	-
	Pycom15g24450	0.102208	0.18147	0.382852		1.4092	0.822911	1.421	2.23563	0.0105524		CHH		Pbr030403.1	Yes	-	-	CHH
	Pycom04g02780	5.5528	5.71331	4.92003		33.4206	38.6465	11.923	2.23231	2.78e-05		CHH	CG	Pbr042683.1	Yes	-	-	CHH
	Pycom08g14520	0.360585	0.224076	0.438973		1.381	1.55856	2.40767	2.22709	0.022049		CHH		Pbr033513.1	No	-	-	-
	Pycom13g10950	0.615948	0.563895	0.674144		3.40583	0.843392	5.44201	2.22676	0.0159548		CHH	CG	Pbr026953.1	Yes	-	-	-
	Pycom16g07990	0.579289	0.461484	0.408286		3.09876	2.33074	2.02462	2.22567	1.69e-05		CHH	CG	Pbr027397.1	No	-	-	-
	Pycom07g25810	4.74826	5.68911	4.99525		41.4619	22.5098	16.6701	2.22545	4.58e-06	CHG	CHH	CG	Pbr031557.1	No	-	-	-
	Pycom11g11220	2.07488	1.65778	0.621772		14.9396	4.46655	2.61902	2.2236	0.022049				Pbr025627.1	No	-	-	-
	Pycom01g18060	1.49014	1.40666	0.869833		5.59771	6.01988	7.4465	2.22266	9.24e-05	CHG	CHH	CG	Pbr003754.1	No	-	-	-
	Pycom15g28250	1.24016	1.66928	0.82864		10.061	6.18697	2.83278	2.22073	0.00201919		CHH	CG	Pbr028447.1	Yes	-	-	CHH
	Pycom05g12960	0.545073	0.260707	0.160423		2.14402	1.54519	1.14161	2.2174	0.00174001		CHH	CG	Pbr039236.1	No	-	-	-
	Pycom17g04920	0.259783	0.502395	0.167908		2.37664	1.76178	0.543257	2.21506	0.00534618	CHG	CHH	CG	Pbr038432.1	Yes	CG	-	CHH
	Pycom10g06140	2.23807	2.05172	2.02314		21.5995	3.27873	8.0422	2.21245	0.0112269		CHH	CG	Pbr017156.1	Yes	-	-	CHH
	Pycom16g23630	4.49969	5.02904	0.910952		30.2704	12.7544	8.11255	2.20463	0.00825748	CHG	CHH	CG	Pbr040203.1	Yes	-	-	CHH
	Pycom10g03830	2.39351	3.34291	0.917416		16.4444	7.9136	8.40072	2.19725	0.000501003	CHG	CHH	CG	Pbr002586.1	No	-	-	-
	Pycom06g15180	0.62574	0.507642	0.654492		4.76538	3.50012	0.958904	2.1968	0.00387049	CHG	CHH	CG	Pbr001912.1	Yes	CG	-	CHH
	Pycom06g18140	10.04	12.0416	13.2922		102.657	58.374	22.5594	2.19443	0.000544657	CHG	CHH	CG	Pbr020176.1	No	-	-	-
	Pycom04g13020	0.316786	0.293068	0.0858741		1.49262	0.994787	0.922643	2.19145	0.0141952	CHG	CHH	CG	Pbr012402.1	No	-	-	-
	Pycom10g12490	0.0712487	0.149092	0.0279594		0.385923	0.420675	0.395981	2.18705	0.00662698		CHH		Pbr035545.1	Yes	-	-	CHH
	Pycom16g06140	65.7328	83.5888	40.9268		620.345	246.93	83.5106	2.18603	0.00487494				Pbr039073.1	No	-	-	-
	Pycom06g17600	1.53521	1.7036	1.00636		13.6336	3.41541	4.28287	2.18496	0.00607729	CHG	CHH	CG	Pbr030117.1	Yes	CG	-	CHH
	Pycom09g04710	0.476358	0.381682	0.51586		2.52141	4.01958	0.430126	2.18375	0.0341213		CHH	CG	Pbr005263.1	No	-	-	-
	Pycom09g02570	0.577866	0.627	1.3228		7.16819	2.87318	3.16548	2.1752	0.036952		CHH		Pbr033339.1	No	-	-	-
	Pycom03g07950	79.6723	68.8949	20.0588		549.721	58.2576	204.288	2.16547	0.0218838	CHG	CHH	CG	Pbr020835.1	No	-	-	-
	Pycom05g12980	1.40178	0.877485	0.351738		6.74785	3.54352	2.26024	2.15719	0.00213326	CHG	CHH	CG	Pbr016347.1	Yes	CG	-	CHH
	Pycom08g15890	2.09456	1.76251	2.43304		11.7577	9.24405	10.425	2.15595	2.18e-07				Pbr033545.1	Yes	CG	CHG	CHH
	Pycom17g15170	0.235048	0.176562	0.0558746		0.685544	1.13777	0.382025	2.15566	0.0303778		CHH	CG	Pbr039894.1	Yes	-	-	CHH
	Pycom05g21440	2.51827	2.41949	0.543918		12.3417	6.30467	7.13123	2.14884	0.00176608		CHH		Pbr002556.1	No	-	-	-
	Pycom10g16650	3.87797	3.36616	1.52883		24.3044	8.65881	9.2005	2.14717	0.00170251	CHG	CHH	CG	Pbr009070.1	Yes	-	-	CHH
	Pycom03g09350	0.104572	0.0453852	0.131657		0.458904	0.238304	0.713115	2.14517	0.0346352	CHG	CHH	CG	Pbr004838.1	Yes	-	-	CHH
	Pycom12g08900	3.02798	2.16359	1.36937		17.8708	8.34813	5.40582	2.14435	0.000540235		CHH	CG	Pbr008383.1	No	-	-	-
	Pycom02g04560	18.6214	30.5903	27.249		127.664	197.044	50.9542	2.13924	0.000849241		CHH	CG	Pbr027567.1	Yes	CG	-	CHH
	Pycom17g08540	0.828443	1.05581	1.0848		3.6676	5.40628	5.43914	2.13908	6.29e-06		CHH	CG	Pbr028411.1	No	-	-	-
	Pycom13g19020	0.387078	0.47094	0.209169		1.1161	3.33646	0.555452	2.13612	0.0196601	CHG	CHH	CG	Pbr020693.1	No	-	-	-
	Pycom14g01200	0.0609051	0.0832654	0.0501907		0.288659	0.403134	0.238989	2.13444	0.0221429			CG	Pbr016820.1	Yes	-	-	CHH
	Pycom12g11110	0.59913	0.607568	0.617164		3.37351	4.87654	0.625995	2.13305	0.0413633	CHG	CHH	CG	Pbr020751.1	Yes	-	-	CHH
	Pycom15g36020	0.167484	0.174456	0.0690102		0.352796	0.655784	0.909969	2.13002	0.0367323	CHG	CHH	CG	Pbr000812.1	Yes	-	CHG	CHH
	Pycom06g10020	19.9377	19.6721	12.0664		166.171	39.3326	43.875	2.12852	0.00208411	CHG	CHH	CG	Pbr035041.1	Yes	-	-	-
	Pycom13g09640	1.53491	0.649514	1.00137		8.99908	2.90958	3.60346	2.12644	0.0193137		CHH		Pbr013893.1	Yes	CG	CHG	CHH
	Pycom11g09770	0.451987	0.55172	0.484992		4.89926	1.21144	1.13691	2.11	0.0277368	CHG	CHH	CG	Pbr023465.1	Yes	-	-	CHH
	Pycom11g05100	13.0966	17.1683	13.2494		36.3143	118.494	49.8677	2.10688	0.000317431	CHG	CHH	CG	Pbr011562.1	No	-	-	-
	Pycom03g02940	0.301801	1.84198	1.55443		6.67513	6.68225	4.63074	2.10503	0.0465117		CHH		Pbr030289.1	No	-	-	-
	Pycom17g13200	1.13463	0.694341	0.389594		7.13821	1.49498	1.75045	2.10213	0.0248983	CHG	CHH	CG	Pbr002405.1	Yes	-	-	CHH
	Pycom17g11860	2.3683	2.65218	0.470012		13.3642	3.50424	8.04482	2.09667	0.0164576	CHG		CG	Pbr021706.1	No	-	-	-
	Pycom03g09190	3.29774	1.44359	1.75707		9.76104	14.0466	6.40716	2.0948	0.00194952		CHH		Pbr014989.1	Yes	-	-	CHH
	Pycom04g04240	8.86445	9.40259	4.88051		63.4219	35.6206	9.07266	2.0943	0.0203853	CHG	CHH	CG	Pbr009790.1	No	-	-	-
	Pycom02g12790	0.605867	0.845205	0.196147		3.59166	2.1302	1.77651	2.08745	0.00730554	CHG	CHH	CG	Pbr025059.1	No	-	-	-
	Pycom09g13290	1.55799	1.1096	2.09962		11.7824	3.82224	7.26026	2.06577	0.00123061	CHG	CHH	CG	Pbr029867.1	No	-	-	-
	Pycom09g15710	1.62128	3.53895	0.982399		13.7609	6.49036	7.58044	2.06289	0.0183623	CHG	CHH	CG	Pbr031226.1	No	-	-	-
	Pycom16g20820	0.531404	0.259464	0.19159		1.65107	1.65961	1.10943	2.06181	0.00410488	CHG	CHH	CG	Pbr037615.1	Yes	-	-	CHH
	Pycom13g17650	1.05187	0.654571	1.211		6.66881	4.90307	2.24116	2.0607	0.00142731	CHG	CHH	CG	Pbr014709.1	Yes	CG	CHG	CHH
	Pycom07g20830	11.2233	9.33692	6.00289		54.3293	27.1637	38.9147	2.05835	7.25e-07		CHH	CG	Pbr002956.1	No	-	-	-
	Pycom06g08540	3.86993	2.73657	1.13407		23.6472	8.36632	2.81957	2.05738	0.0413344	CHG	CHH	CG	Pbr002242.1	Yes	-	-	CHH
	Pycom11g14010	3.55052	3.34109	1.36321		23.9667	9.86987	3.345	2.05356	0.023963	CHG	CHH	CG	Pbr021741.1	Yes	-	-	CHH
	Pycom03g17540	2.67433	1.8148	2.24121		17.2341	7.05694	6.9321	2.05115	0.00157626	CHG	CHH	CG	Pbr017419.1	No	-	-	-
	Pycom05g16310	46.8779	44.377	35.9167		215.05	308.341	54.1099	2.05002	0.00406182		CHH	CG	Pbr033018.1	No	-	-	-
	Pycom15g15090	16.3097	16.9502	10.6944		69.8837	67.9031	60.0377	2.04928	1.94e-11	CHG	CHH	CG	Pbr012546.1	Yes	-	-	CHH
	Pycom14g06400	4.24812	5.01181	2.60675		22.4353	25.2686	5.38877	2.04432	0.00317111		CHH	CG	Pbr002038.1	Yes	CG	-	CHH
	Pycom16g20580	24.8916	22.184	4.01161		119.666	57.7263	44.734	2.04346	0.0093921	CHG	CHH	CG	Pbr037640.1	Yes	-	-	CHH
	Pycom06g15480	8.83654	7.23886	5.43623		45.3191	34.6681	17.0407	2.04218	2.93e-05	CHG	CHH	CG	Pbr001941.1	Yes	-	-	CHH
	Pycom05g24480	1.14936	1.15491	0.154429		2.47369	4.02203	4.02233	2.04194	0.0212561	CHG	CHH	CG	Pbr032754.3	No	-	-	-
	Pycom02g01450	11.2027	10.1321	7.15114		62.2677	36.0278	30.2087	2.04046	1.03e-06	CHG	CHH		Pbr003059.1	Yes	-	CHG	CHH
	Pycom02g10130	1.38259	1.69193	1.43322		6.25783	4.84573	9.35895	2.03974	3.66e-06	CHG	CHH	CG	Pbr023322.2	Yes	-	-	CHH
	Pycom06g00340	0.795849	0.514872	0.758319		3.54141	4.88752	1.03095	2.03513	0.0101387				Pbr015106.1	No	-	-	-
	Pycom10g11310	5.72144	4.77414	3.14755		30.6521	11.2623	19.0609	2.03236	3.25e-05		CHH	CG	Pbr005770.1	Yes	-	-	CHH
	Pycom05g24440	0.528424	0.476325	0.174465		2.4117	2.14104	0.599832	2.0289	0.0138772		CHH	CG	Pbr032754.3	No	-	-	-
	Pycom14g09060	1.88434	1.25635	0.281119		9.15665	3.68301	1.92206	2.02354	0.0401063		CHH	CG	Pbr035156.1	No	-	-	-
	Pycom17g03490	0.668764	0.864055	0.423935		2.49234	4.34506	1.73911	2.02328	0.00101626	CHG	CHH	CG	Pbr005323.1	No	-	-	-
	Pycom07g21380	6.33949	4.88849	8.19667		33.7528	36.194	19.0473	2.01683	5.7e-05		CHH	CG	Pbr002899.1	Yes	CG	-	CHH
	Pycom13g12100	1.36613	1.85816	0.737134		6.85163	1.62232	8.68896	2.00551	0.0167603	CHG	CHH	CG	Pbr018572.1	Yes	CG	-	CHH
	Pycom11g05050	19.9968	25.2139	13.7513		85.8641	75.2347	94.8495	2.00031	8.34e-09		CHH	CG	Pbr013078.1	No	-	-	-
	Pycom14g15610	2.48177	1.6639	0.763127		11.5478	3.43596	6.14936	1.99935	0.00555165	CHG	CHH	CG	Pbr041738.1	Yes	-	-	CHH
	Pycom13g15790	2.03201	1.82557	1.67454		9.4167	2.95522	12.0216	1.99711	0.0287694		CHH	CG	Pbr034186.1	Yes	-	-	CHH
	Pycom08g09960	0.48743	0.285593	0.143458		2.00948	1.10357	0.79869	1.98469	0.0255826		CHH	CG	Pbr029491.1	Yes	-	-	CHH
	Pycom17g12450	3.38063	4.34377	1.83283		10.1194	21.3979	8.95102	1.98102	0.0320576	CHG	CHH	CG	Pbr002343.1	Yes	CG	-	CHH
	Pycom08g04150	2.07247	0.985964	0.766359		7.49978	6.68799	2.13867	1.98034	0.0382145	CHG	CHH	CG	Pbr036464.1	Yes	-	-	CHH
	Pycom13g20360	0.576101	0.452268	0.349084		3.31934	1.54805	1.11382	1.97832	0.00490748		CHH	CG	Pbr041275.2	Yes	-	-	CHH
	Pycom02g06720	2.56369	2.37833	1.43046		15.9533	9.50036	2.04205	1.97787	0.0255826	CHG	CHH	CG	Pbr041494.1	Yes	CG	-	CHH
	Pycom03g08250	0.935117	0.708168	1.0419		6.2108	3.45151	2.24654	1.97281	0.00351234	CHG	CHH	CG	Pbr033985.1	No	-	-	-
	Pycom11g08400	0.317256	0.408384	0.564483		2.15673	2.37957	1.17525	1.96913	0.00716943		CHH	CG	Pbr042463.1	Yes	-	-	-
	Pycom06g13130	1.21878	0.743853	0.313866		2.84808	4.82893	1.76275	1.96722	0.0464992	CHG	CHH	CG	Pbr010559.1	Yes	CG	-	CHH
	Pycom13g14530	11.7098	10.8982	4.65943		51.38	46.5827	15.9925	1.96055	0.0023639		CHH		Pbr014845.1	Yes	-	-	CHH
	Pycom09g03630	1.71271	2.5336	0.733655		6.16171	11.0504	3.34409	1.95924	0.00927297				Pbr005148.1	No	-	-	-
	Pycom05g31540	2.20083	1.4422	0.894898		12.764	1.74129	4.60351	1.94485	0.0350671	CHG	CHH	CG	Pbr000139.1	Yes	-	-	CHH
	Pycom17g05720	0.530746	0.691049	0.455602		2.23597	3.43057	1.37952	1.94327	0.00105065		CHH	CG	Pbr038348.1	No	-	-	-
	Pycom16g26300	1.19826	1.74019	0.253196		4.56273	3.20806	5.16252	1.94256	0.0289363	CHG	CHH	CG	Pbr001212.1	No	-	-	-
	Pycom10g00520	0.224493	0.252949	0.142308		1.40046	0.874709	0.335912	1.9422	0.0184041	CHG	CHH	CG	Pbr039344.1	Yes	-	-	CHH
	Pycom111g01230	0.299589	0.292556	0.231455		1.4199	1.11718	0.941966	1.94116	0.0156483		CHH	CG	Pbr014448.1	Yes	CG	-	CHH
	Pycom16g16650	0.478737	0.424212	0.410957		3.33343	0.611608	1.69479	1.93925	0.0219622	CHG	CHH	CG	Pbr011870.1	No	-	-	-
	Pycom13g22720	7.81197	8.53254	5.20969		39.26	24.1006	26.5784	1.93334	2.09e-07		CHH	CG	Pbr011514.1	Yes	-	-	CHH
	Pycom05g29990	2.30173	2.39271	1.17276		11.0263	9.04473	4.1835	1.93186	0.00139755	CHG	CHH	CG	Pbr000277.1	Yes	CG	-	CHH
	Pycom11g10950	1.73539	2.51935	2.29156		11.6824	11.4785	4.76666	1.9312	0.000261854			CG	Pbr025602.1	Yes	-	-	CHH
	Pycom05g30300	1.40365	1.27417	1.1608		9.14081	5.49231	1.65097	1.92969	0.0176109	CHG	CHH	CG	Pbr000248.1	Yes	-	CHG	CHH
	Pycom13g03370	9.23255	8.56998	1.46315		39.2162	12.9107	24.8564	1.92141	0.0270989	CHG	CHH	CG	Pbr028805.1	Yes	CG	-	CHH
	Pycom03g01960	0.532381	0.336395	0.516147		2.37479	1.98527	1.48092	1.91988	0.0263295		CHH	CG	Pbr000624.1	Yes	CG	CHG	CHH
	Pycom04g17050	0.44344	0.649545	0.251234		1.07419	1.42624	2.94468	1.91923	0.0440985	CHG	CHH	CG	Pbr016432.3	No	-	-	-
	Pycom06g13210	0.301434	0.516761	0.690016		1.81314	2.01706	2.63521	1.91737	0.00172611	CHG	CHH	CG	Pbr010549.1	No	-	-	-
	Pycom06g10010	3.75493	4.87414	4.13526		34.0979	11.1279	9.01497	1.91668	0.00440476	CHG	CHH	CG	Pbr035041.1	Yes	-	-	-
	Pycom06g19020	7.65738	3.86627	2.91314		38.9499	13.5878	6.43493	1.90262	0.0350371		CHH	CG	Pbr020262.1	No	-	-	-
	Pycom10g15080	0.141897	0.245155	0.146168		1.27606	0.646161	0.291028	1.90202	0.0341363	CHG	CHH	CG	Pbr025876.1	No	-	-	-
	Pycom15g08890	3.23721	2.48381	0.873361		9.90378	8.47893	7.91008	1.90202	0.00945548	CHG	CHH	CG
	Pycom17g12940	10.133	10.8721	8.72756		63.6973	45.2484	14.2861	1.9015	0.00315437		CHH		Pbr002379.1	Yes	-	-	CHH
	Pycom02g12870	8.34481	6.94	8.92661		50.8019	42.4883	8.39606	1.89851	0.0165211		CHH	CG	Pbr025066.1	No	-	-	-
	Pycom16g09970	1.69645	2.15746	2.94638		10.6581	11.5121	6.5496	1.89682	0.000520756		CHH	CG	Pbr015196.1	No	-	-	-
	Pycom04g21620	1.73951	1.37512	2.00519		5.80161	10.1548	5.29224	1.89543	0.00084723		CHH	CG	Pbr031416.1	Yes	-	-	CHH
	Pycom07g14980	31.5059	30.2674	12.1046		172.371	88.4327	35.8117	1.8937	0.0152515				Pbr040966.1	No	-	-	-
	Pycom15g03390	11.3579	12.7413	2.7074		56.6485	24.415	24.4609	1.88692	0.0165507		CHH	CG	Pbr020024.1	No	-	-	-
	Pycom12g24260	3.2077	4.34795	1.28225		14.6734	13.747	6.26212	1.8747	0.00908694		CHH	CG	Pbr026842.1	No	-	-	-
	Pycom09g02750	3.5629	3.87314	1.66195		16.4969	12.9102	6.42555	1.86696	0.00228674		CHH	CG	Pbr033321.1	Yes	CG	-	CHH
	Pycom05g00970	3.85437	3.45537	1.78993		10.4815	11.4573	13.6367	1.864	4.13e-05	CHG	CHH	CG	Pbr001737.1	Yes	-	-	CHH
	Pycom420g00590	27.8732	27.7493	18.1991		145.624	64.3098	84.5214	1.86307	1.73e-05	CHG	CHH	CG	Pbr015977.1	No	-	-	-
	Pycom08g11850	1.78008	2.51714	1.11925		7.69406	10.4743	3.08194	1.86221	0.00497987	CHG	CHH	CG	Pbr037990.1	No	-	-	-
	Pycom08g21610	2.58042	1.69419	0.644728		11.9118	4.45296	2.80617	1.86074	0.0281841	CHG	CHH	CG	Pbr026632.3	No	-	-	-
	Pycom15g16480	8.587	9.21475	2.91609		37.8656	33.165	9.39928	1.86016	0.028465			CG	Pbr016967.1	No	-	-	-
	Pycom01g06750	0.390365	0.322555	0.587707		1.80269	1.3997	2.11488	1.85819	0.0476042		CHH	CG	Pbr003640.1	Yes	CG	-	CHH
	Pycom13g13660	4.11013	5.73377	1.31964		15.5165	18.5117	8.7541	1.85455	0.0127053	CHG	CHH	CG	Pbr042255.1	Yes	-	-	CHH
	Pycom111g03100	12.2689	8.92499	4.4515		67.5387	22.7829	10.3951	1.85318	0.0392866	CHG	CHH	CG
	Pycom06g02630	34.9023	33.0189	13.1067		163.346	112.032	38.0342	1.84743	0.00871568	CHG	CHH	CG	Pbr020929.1	Yes	-	-	CHH
	Pycom05g21020	5.82267	5.41664	2.14663		34.3907	5.78537	12.0406	1.84701	0.0303778		CHH	CG	Pbr041117.1	No	-	-	-
	Pycom16g09880	2.4239	3.25994	4.26112		18.8793	4.31645	17.6849	1.84695	0.0167603	CHG	CHH	CG	Pbr015206.1	No	-	-	-
	Pycom13g28660	0.396025	0.441975	0.149858		0.663957	1.04732	2.04921	1.84655	0.0309877	CHG	CHH	CG	Pbr009802.1	Yes	CG	-	CHH
	Pycom16g18420	1.24501	1.31114	1.70998		6.50492	4.34683	6.36152	1.84281	0.000565253				Pbr006651.1	Yes	-	-	-
	Pycom17g09270	9.034	11.1866	4.02937		53.0671	21.2722	19.3971	1.83554	0.00981781		CHH		Pbr018102.1	Yes	CG	-	CHH
	Pycom06g14420	91.642	91.5148	46.5236		578.778	211.504	105.394	1.83413	0.0152577	CHG	CHH	CG	Pbr024016.1	Yes	CG	-	CHH
	Pycom02g10050	1.90084	1.2275	0.979031		6.08675	5.8736	3.91758	1.83076	0.000133446	CHG	CHH	CG	Pbr023318.1	No	-	-	-
	Pycom02g09150	0.380116	0.392403	0.111874		1.61282	1.05298	0.699337	1.82818	0.0366786	CHG	CHH	CG	Pbr037953.1	No	-	-	-
	Pycom08g13040	6.49801	3.57827	3.6236		25.4714	15.5773	12.3385	1.82749	0.000849241		CHH
	Pycom15g23330	0.393916	0.526389	0.555269		1.55034	2.97652	1.27245	1.82357	0.0313844		CHH		Pbr005005.1	Yes	CG	-	CHH
	Pycom11g13080	0.153821	0.197151	0.0990322		0.62778	0.645308	0.454625	1.82034	0.0336697		CHH		Pbr003466.1	Yes	CG	-	CHH
	Pycom08g01540	0.792658	0.651831	0.784286		4.50376	1.18623	3.14813	1.81971	0.0117689		CHH	CG	Pbr005874.1	Yes	-	-	CHH
	Pycom08g20750	3.98662	3.76704	3.18961		25.3966	3.65643	13.9545	1.81818	0.0242419	CHG	CHH	CG	Pbr026557.1	Yes	-	-	CHH
	Pycom11g27290	3.25694	3.07293	2.3339		13.6383	12.6	7.23461	1.81716	2.29e-05		CHH	CG	Pbr041194.3	Yes	-	-	-
	Pycom03g18240	0.285714	0.327111	0.202975		1.00652	0.799079	1.31839	1.81256	0.00607174	CHG	CHH	CG	Pbr026751.1	No	-	-	-
	Pycom13g06350	1.64657	2.74417	0.768913		6.9368	4.58463	7.81953	1.80989	0.00525123		CHH	CG	Pbr039078.1	No	-	-	-
	Pycom13g00920	1.58328	1.3339	1.08729		7.3895	4.86221	3.186	1.80742	0.00379104		CHH		Pbr013075.1	Yes	-	-	CHH
	Pycom10g15550	42.3035	37.43	10.9155		113.175	150.806	68.3845	1.79884	0.00612659	CHG	CHH	CG	Pbr011056.1	No	-	-	-
	Pycom12g04890	15.3521	17.8985	27.2256		70.2119	82.5594	86.3046	1.79792	0.000133374		CHH	CG	Pbr035815.1	No	-	-	-
	Pycom13g16420	5.77629	6.02747	3.8421		15.3483	16.8012	26.7507	1.79756	2.25e-05	CHG	CHH	CG	Pbr037073.1	Yes	CG	-	CHH
	Pycom01g17760	116.509	110.78	65.0702		502.917	357.744	241.676	1.79422	2.16e-05	CHG	CHH	CG	Pbr010975.1	No	-	-	-
	Pycom13g13200	2.75104	2.09261	1.58099		11.1933	2.53769	10.5181	1.78533	0.0271087	CHG	CHH	CG	Pbr034699.1	No	-	-	-
	Pycom17g24870	1.66205	2.21497	2.57819		8.42303	11.5937	4.82004	1.77528	0.00343962	CHG	CHH	CG	Pbr032587.1	No	-	-	-
	Pycom16g14270	1.99424	1.25501	1.73472		3.08056	6.85823	8.73939	1.77039	0.0262779	CHG	CHH	CG	Pbr014854.1	No	-	-	-
	Pycom16g23640	2.52201	2.4286	1.55154		13.0598	6.53103	4.72256	1.76787	0.00683913	CHG	CHH	CG	Pbr040203.1	Yes	-	-	CHH
	Pycom17g02750	1.28143	1.42715	1.33091		3.22349	9.88281	1.99255	1.76633	0.0367323	CHG	CHH	CG	Pbr027013.1	No	-	-	-
	Pycom15g23850	7.00819	8.13127	9.73096		16.7408	40.2953	37.0735	1.76408	0.00176654	CHG	CHH	CG	Pbr019394.1	Yes	-	-	CHH
	Pycom13g03640	4.85677	4.41938	4.54814		18.8334	27.2696	5.77506	1.7622	0.049626	CHG	CHH	CG	Pbr028830.1	No	-	-	-
	Pycom05g29800	5.97021	5.6042	4.46726		34.3934	16.3874	9.49756	1.76086	0.00368133	CHG	CHH	CG	Pbr000296.1	No	-	-	-
	Pycom11g08610	0.400313	0.446455	0.617417		3.10569	1.13794	1.42401	1.7577	0.00500203		CHH	CG	Pbr042457.1	No	-	-	-
	Pycom11g05110	4.00701	10.3857	9.25821		24.5327	49.0163	16.0888	1.7573	0.0212561	CHG	CHH	CG	Pbr011563.1	No	-	-	-
	Pycom02g10550	2.67231	5.05258	8.19968		10.1203	26.4501	24.8278	1.75368	0.0398296		CHH	CG	Pbr022122.1	Yes	-	-	CHH
	Pycom16g00700	0.747379	0.608195	0.270882		2.24485	2.42573	1.19758	1.75074	0.0164576	CHG	CHH	CG	Pbr012213.1	No	-	-	-
	Pycom10g20420	6.59092	9.63269	5.53625		48.2657	26.2273	6.36436	1.749	0.0447929		CHH	CG	Pbr021343.1	Yes	-	-	CHH
	Pycom09g17970	0.508141	0.433201	0.440351		2.10676	0.661705	2.37777	1.74708	0.0222456	CHG	CHH	CG	Pbr016654.1	Yes	-	-	CHH
	Pycom03g13250	1.61524	1.37158	0.741502		6.30554	4.77935	2.47307	1.74707	0.00620231	CHG	CHH	CG	Pbr017807.1	No	-	-	-
	Pycom14g19350	4.50563	3.62988	3.36491		19.7528	14.8065	8.04661	1.74571	0.0028673		CHH	CG	Pbr038887.1	Yes	-	-	CHH
	Pycom13g15570	0.899628	1.03129	1.02072		6.33044	2.04202	2.72858	1.73953	0.0118506	CHG	CHH	CG	Pbr014749.1	Yes	CG	-	CHH
	Pycom13g18340	0.669066	0.690342	0.364108		1.18332	3.29525	1.67659	1.73821	0.023398				Pbr023062.1	Yes	-	-	CHH
	Pycom11g10350	0.361247	0.617341	0.620202		1.41092	2.31534	2.19594	1.7339	0.0150889		CHH	CG	Pbr014178.1	Yes	-	-	CHH
	Pycom12g03900	1.62444	2.26615	0.451535		5.73014	6.63453	2.90563	1.73384	0.0442836	CHG	CHH	CG	Pbr001315.1	No	-	-	-
	Pycom01g05610	0.292447	0.257945	0.184637		1.07307	0.624427	0.977647	1.73367	0.0131889	CHG	CHH	CG	Pbr031140.1	No	-	-	-
	Pycom09g07230	24.5293	21.0621	10.9742		104.195	33.1785	66.4169	1.73317	0.00326004			CG	Pbr029668.1	Yes	-	-	CHH
	Pycom16g07230	1.95038	2.67775	2.12844		6.06086	7.72313	10.8998	1.73229	0.000446357	CHG	CHH	CG	Pbr039176.1	No	-	-	-
	Pycom17g04320	3.35351	4.20121	3.36355		13.9885	18.1822	7.34757	1.7142	0.00145362	CHG	CHH	CG	Pbr041856.1	No	-	-	-
	Pycom11g05300	0.44348	0.464002	0.309991		1.41793	1.78665	1.14738	1.7141	0.0134388	CHG	CHH	CG	Pbr011584.2	No	-	-	-
	Pycom17g03610	14.2186	18.6543	6.93195		55.3857	47.5576	37.0751	1.71188	0.000400966	CHG	CHH	CG	Pbr023394.1	No	-	-	-
	Pycom15g06990	0.823008	0.636688	0.913843		4.37908	2.0726	2.31212	1.70938	0.00489733	CHG	CHH	CG	Pbr019705.1	Yes	-	-	CHH
	Pycom02g12300	2.13464	2.69385	1.11636		10.9991	3.18407	6.83976	1.70178	0.0286985		CHH	CG	Pbr022858.1	Yes	-	-	CHH
	Pycom12433g00060	11.6584	14.0022	12.4392		42.17	62.6871	31.7558	1.69759	9.09e-05	CHG	CHH	CG	Pbr020432.1	Yes	-	-	-
	Pycom10g27350	1.02387	0.943508	0.386225		3.72112	2.21824	2.27796	1.69708	0.00790654		CHH		Pbr000135.1	Yes	-	-	CHH
	Pycom09g03890	1.79747	1.27106	0.957712		8.1383	1.79128	4.38615	1.69389	0.0413137	CHG			Pbr005177.1	No	-	-	-
	Pycom05g12480	15.9048	16.9376	5.68187		68.3332	22.9882	42.1385	1.69197	0.00878762		CHH	CG	Pbr005770.1	Yes	-	-	CHH
	Pycom12g17070	21.7487	22.0492	20.7993		134.267	60.0039	39.0122	1.68823	0.00584543	CHG	CHH	CG	Pbr015940.1	Yes	-	-	CHH
	Pycom03g19630	0.816974	1.15599	0.395021		3.98619	2.11392	2.13047	1.68482	0.0188468	CHG	CHH	CG	Pbr020472.1	Yes	-	-	-
	Pycom08g15930	1.1086	1.49395	1.27901		7.96304	3.01784	3.0116	1.68324	0.020477				Pbr033547.1	No	-	-	-
	Pycom16g03480	8.97077	9.31498	3.32669		38.1077	14.9978	21.2108	1.67774	0.0079844	CHG	CHH	CG	Pbr013322.1	Yes	CG	-	CHH
	Pycom15g20950	1.57763	1.69918	1.20689		10.1284	3.12537	2.66109	1.67513	0.0269577		CHH	CG	Pbr027696.1	No	-	-	-
	Pycom10g10700	8.26366	7.46695	8.19451		27.1216	40.2456	17.2498	1.67382	0.0012029	CHG	CHH	CG	Pbr020714.1	Yes	-	-	CHH
	Pycom05g22410	14.9707	17.5586	17.2777		54.6649	104.62	16.8559	1.67178	0.0413369	CHG	CHH	CG
	Pycom05g27220	2.02848	2.47045	1.12194		8.71569	2.61097	8.07097	1.67139	0.0119096	CHG	CHH	CG	Pbr000546.1	No	-	-	-
	Pycom11g00550	0.713047	1.18011	0.853749		2.56021	4.32948	2.69733	1.66606	0.000827842		CHH	CG	Pbr000745.1	Yes	-	-	CHH
	Pycom04g20320	9.74554	11.1756	2.3946		34.0885	30.5069	13.6736	1.66531	0.0478747	CHG	CHH	CG	Pbr011095.1	Yes	-	-	CHH
	Pycom02g04550	4.66754	6.71376	10.5582		25.7091	40.3678	13.4857	1.66315	0.0260569		CHH		Pbr027567.1	Yes	CG	-	CHH
	Pycom10g03910	42.029	40.555	18.4771		209.299	60.2979	77.4613	1.66052	0.0151219	CHG	CHH	CG	Pbr002586.1	No	-	-	-
	Pycom13g02480	15.3272	15.899	8.88789		61.4681	58.2033	17.7889	1.65741	0.010083		CHH	CG	Pbr028723.1	No	-	-	-
	Pycom12g16050	1.65913	1.40416	0.683628		6.44607	3.47158	2.89349	1.65698	0.0346			CG	Pbr028866.1	No	-	-	-
	Pycom06g17560	3.50464	3.93522	3.5373		19.2429	11.0163	8.35304	1.65604	0.000565253	CHG	CHH	CG	Pbr007263.1	No	-	-	-
	Pycom15g05320	2.84565	2.24101	1.05905		8.33388	6.29848	6.11417	1.65323	0.00135961		CHH	CG	Pbr019865.1	Yes	CG	-	CHH
	Pycom05g19860	8.3476	6.1887	1.43794		26.0227	14.8616	12.0505	1.65089	0.0411725	CHG	CHH	CG	Pbr041037.1	Yes	CG	-	CHH
	Pycom04g06870	3.81313	3.76866	2.645		15.9671	5.37525	13.8456	1.64794	0.00490748	CHG	CHH	CG	Pbr015906.1	Yes	-	-	CHH
	Pycom13g07410	5.78666	6.45366	1.33549		19.8159	17.2158	7.89019	1.64731	0.0449025	CHG	CHH	CG	Pbr039187.1	No	-	-	-
	Pycom10g13200	3.01879	4.54221	2.25292		15.3133	12.7505	5.4858	1.64705	0.0116412	CHG	CHH	CG	Pbr024168.1	Yes	-	-	CHH
	Pycom14g19980	1.95662	1.68083	2.39437		7.06543	6.70658	7.35648	1.64231	0.00024115	CHG	CHH	CG	Pbr029791.1	Yes	-	-	CHH
	Pycom15g38360	5.46007	6.576	3.46839		13.1307	27.9113	10.9872	1.63962	0.0251409	CHG	CHH	CG		No
	Pycom14g14270	1.71403	1.80544	0.694345		4.58411	5.74533	3.66225	1.63574	0.00629104		CHH		Pbr001866.1	No	-	-	-
	Pycom02g25580	2.19244	3.50229	1.33157		3.59049	8.1521	11.4886	1.63522	0.0240108		CHH		Pbr022902.1	Yes	-	-	CHH
	Pycom02g20900	1.08845	1.0629	0.716071		3.52585	4.34881	1.81296	1.63352	0.00423919		CHH	CG	Pbr036040.1	No	-	-	-
	Pycom17g14670	6.55663	7.42133	2.6095		19.4612	24.5889	10.7949	1.62842	0.046942		CHH		Pbr033441.1	Yes	-	-	-
	Pycom05g12560	4.18656	4.50303	1.59824		17.2358	8.88875	7.98849	1.62625	0.00650499	CHG	CHH	CG	Pbr019651.1	Yes	-	-	CHH
	Pycom16g11450	4.51071	3.68566	2.56031		14.9795	9.31142	11.8554	1.62348	0.000866702	CHG	CHH	CG	Pbr037817.1	Yes	-	-	CHH
	Pycom08g19130	4.6189	6.70126	5.49201		14.9555	29.8223	12.2157	1.62037	0.00643497		CHH	CG	Pbr004276.1	No	-	-	-
	Pycom05g02480	0.410311	0.383002	0.1989		0.883362	1.32194	1.05029	1.61141	0.00575645	CHG	CHH	CG	Pbr025681.1	Yes	CG	-	CHH
	Pycom05g06930	6.24729	5.83538	3.63736		22.8544	23.4652	5.92127	1.6109	0.0309602	CHG	CHH	CG	Pbr030592.1	No	-	-	-
	Pycom05g27420	13.8524	14.8131	9.76612		60.9659	41.8357	25.5962	1.60632	0.00123061		CHH	CG	Pbr000527.1	No	-	-	-
	Pycom16g03800	12.9002	15.4655	13.3478		81.5205	38.4414	22.2504	1.60545	0.0154424	CHG	CHH	CG	Pbr013285.1	Yes	-	-	CHH
	Pycom10g23810	0.649457	0.57079	0.825108		3.0325	2.36131	1.61183	1.60486	0.0311518		CHH		Pbr016176.1	No	-	-	-
	Pycom03g20020	0.672376	0.509425	0.226891		1.84366	1.83726	0.898119	1.60122	0.0439965	CHG	CHH	CG	Pbr037904.1	Yes	CG	-	CHH
	Pycom10g29000	1.95964	2.02527	2.22049		9.15011	5.13054	6.78585	1.59976	0.000758358		CHH		Pbr000013.1	No	-	-	-
	Pycom12g14360	7.56404	7.41967	8.38705		25.8691	17.5895	35.2819	1.59498	0.00064478		CHH	CG	Pbr040934.1	No	-	-	-
	Pycom15g28020	12.7751	16.5447	7.00206		22.5569	67.3187	26.9444	1.5949	0.0235434		CHH		Pbr040655.1	Yes	CG	-	CHH
	Pycom13g08430	0.921271	1.2831	0.326706		3.96074	1.85853	2.37051	1.59454	0.0477721		CHH	CG	Pbr030335.1	No	-	-	-
	Pycom10g08950	1.54425	1.78218	0.759214		5.39682	5.46411	2.43654	1.59286	0.043268	CHG	CHH	CG	Pbr041948.1	No	-	-	-
	Pycom14g04870	2.17114	0.844141	0.952579		3.59941	4.1231	5.17801	1.59053	0.0172678		CHH	CG	Pbr035850.1	No	-	-	-
	Pycom08g16520	3.76004	3.83995	1.25658		12.9385	11.1582	4.34627	1.58945	0.03095	CHG	CHH	CG	Pbr040682.1	No	-	-	-
	Pycom10g20000	1.02896	0.694909	0.772659		3.60564	3.11983	1.5771	1.58812	0.00790654	CHG	CHH	CG	Pbr021386.1	Yes	-	CHG	CHH
	Pycom17g09590	0.571526	0.504592	0.548406		2.82831	1.07292	1.54393	1.58144	0.0156483				Pbr031934.1	Yes	CG	-	CHH
	Pycom06g16670	3.84126	5.04456	8.0957		23.9487	21.1571	13.1938	1.58021	0.0156483	CHG	CHH	CG	Pbr011490.1	No	-	-	-
	Pycom07g16760	1.23567	1.59731	0.888262		2.83695	7.22676	1.93198	1.57937	0.0434773		CHH	CG	Pbr042407.1	No	-	-	-
	Pycom14g07170	1.01963	0.911948	0.471175		1.73631	1.49248	4.44875	1.57892	0.0454645	CHG	CHH	CG	Pbr002633.1	Yes	-	-	CHH
	Pycom09g04390	2.08454	1.9825	1.02696		8.97284	4.17395	3.41046	1.57756	0.0184826			CG	Pbr005225.1	Yes	CG	-	CHH
	Pycom03g21580	1.4034	1.2797	0.612723		4.79645	3.58709	2.22557	1.57663	0.00690426	CHG	CHH	CG	Pbr017344.1	No	-	-	-
	Pycom17g03290	25.8932	27.3051	21.6024		107.899	79.1785	58.7162	1.5739	3.6e-05	CHG	CHH	CG	Pbr017937.1	No	-	-	-
	Pycom15g09430	1.4142	1.68789	1.27872		3.8726	6.10859	4.22122	1.56692	0.00136487	CHG	CHH	CG	Pbr009271.1	No	-	-	-
	Pycom10g11930	45.7487	47.8918	10.6706		151.347	74.2808	99.7138	1.56038	0.029269	CHG	CHH	CG	Pbr016378.1	Yes	CG	-	CHH
	Pycom05g03810	1.65665	1.71038	0.371266		4.40867	3.54276	3.65175	1.55941	0.0264704	CHG	CHH	CG	Pbr006988.1	No	-	-	-
	Pycom14g16610	2.09671	2.81322	1.45744		6.93012	6.86524	6.53459	1.55682	0.000270356	CHG			Pbr007304.1	Yes	CG	-	CHH
	Pycom17g12590	0.760925	1.05886	0.489893		3.10551	1.77345	2.50733	1.55489	0.0217785		CHH	CG	Pbr029605.1	No	-	-	-
	Pycom12g05120	36.386	35.3798	36.8079		161.748	120.422	72.6865	1.54853	0.000766045	CHG	CHH	CG	Pbr035830.1	Yes	-	-	CHH
	Pycom10g25280	2.07927	2.09814	1.4993		5.36533	9.17521	3.5216	1.54795	0.0292014		CHH	CG	Pbr038157.1	Yes	-	-	CHH
	Pycom17g09090	18.6478	17.1559	10.313		41.3711	63.8412	39.3467	1.54119	0.000312318	CHG	CHH	CG	Pbr034476.1	No	-	-	-
	Pycom13g13670	7.65749	10.9033	13.132		42.1724	35.2153	26.9443	1.53806	0.00271404	CHG	CHH	CG
	Pycom06g01590	4.96851	7.78221	5.29543		20.9577	23.9853	12.6708	1.53553	0.0018501		CHH	CG	Pbr014360.1	No	-	-	-
	Pycom07g25680	6.05738	6.15827	8.91795		15.964	29.6278	23.1817	1.53394	0.00594545		CHH	CG	Pbr010821.1	No	-	-	-
	Pycom05g20200	1.8402	2.17138	2.32436		8.04097	9.21087	3.28422	1.53325	0.0156483	CHG	CHH	CG	Pbr041067.1	Yes	CG	-	CHH
	Pycom15g06080	1.67037	1.63974	0.86938		3.87965	2.25387	6.86403	1.53056	0.0233624		CHH	CG	Pbr019793.1	No	-	-	-
	Pycom07g01580	5.16583	4.21997	8.08433		24.0126	19.4952	14.1933	1.53047	0.0140185		CHH	CG	Pbr009662.1	No	-	-	-
	Pycom16g08820	1.84317	2.14827	0.704339		5.10365	5.34895	4.00809	1.52743	0.0248983	CHG	CHH	CG	Pbr036195.1	No	-	-	-
	Pycom17g03880	8.98344	8.06576	5.833		39.5053	21.5922	11.1805	1.52033	0.0225456	CHG	CHH	CG	Pbr026254.1	Yes	CG	-	CHH
	Pycom04g19670	18.3538	24.8268	25.0028		79.8449	105.197	33.7588	1.51946	0.0159861	CHG	CHH	CG	Pbr004381.1	Yes	-	-	CHH
	Pycom13g18440	2.99255	3.08997	1.51605		11.1864	5.85409	6.5895	1.51871	0.00730554		CHH	CG	Pbr023049.1	Yes	-	-	CHH
	Pycom07g21140	5.07388	5.77254	2.4357		14.4753	14.9253	11.4987	1.51839	0.00427208	CHG	CHH	CG	Pbr002984.1	No	-	-	-
	Pycom15g21850	2.61266	2.46768	1.23535		8.48067	4.67172	6.42094	1.51609	0.019603		CHH		Pbr022133.1	No	-	-	-
	Pycom14g10690	6.07827	10.7629	8.88524		33.337	34.1168	14.7434	1.51591	0.0115119		CHH	CG	Pbr036688.1	No	-	-	-
	Pycom08g04690	3.17288	2.42899	0.766659		5.87899	5.56899	7.74445	1.51501	0.0303778	CHG	CHH	CG	Pbr019022.1	Yes	-	CHG	CHH
	Pycom11g09560	15.0635	12.9564	8.16953		52.8491	42.734	16.8624	1.5132	0.0176006			CG	Pbr028986.1	Yes	-	-	CHH
	Pycom16g02330	32.9784	44.9391	36.4984		169.384	142.884	51.3727	1.51287	0.0150438		CHH	CG	Pbr030780.1	No	-	-	-
	Pycom07g25550	3.66668	3.89196	2.29908		14.8317	9.36319	6.52294	1.51019	0.0178546	CHG	CHH		Pbr010838.1	Yes	CG	-	CHH
	Pycom02g25330	0.480763	0.717257	0.508991		1.91288	1.12049	2.32452	1.50848	0.0330844				Pbr009669.1	No	-	-	-
	Pycom15g18600	3.04697	2.52462	1.10964		10.0812	6.12589	4.14951	1.50161	0.022333	CHG	CHH	CG	Pbr041477.1	No	-	-	-
	Pycom08g00670	3.49907	3.43389	3.04987		4.70035	12.5625	13.5144	1.49923	0.0157917	CHG	CHH		Pbr005794.1	Yes	CG	-	CHH
	Pycom10g17980	14.4536	18.5658	9.50586		33.1	62.3285	33.895	1.49808	0.00419864				Pbr004470.1	No	-	-	-
	Pycom13g09790	8.08891	6.80193	2.77746		12.7397	21.5057	18.4625	1.49424	0.0136695	CHG	CHH	CG	Pbr036269.1	No	-	-	-
	Pycom11g23530	5.27138	5.92171	1.87806		18.1168	14.903	6.3007	1.49393	0.0386815		CHH	CG	Pbr036707.1	Yes	CG	-	CHH
	Pycom11g12590	0.503324	0.866842	0.527901		1.49395	2.06461	2.27426	1.49234	0.0112637		CHH	CG	Pbr027963.3	Yes	CG	CHG	CHH
	Pycom15g16680	1.18179	1.61342	1.0519		2.50145	5.84027	3.38243	1.48768	0.017015	CHG	CHH	CG	Pbr016944.1	No	-	-	-
	Pycom11g10520	5.90607	6.36858	5.72053		25.0302	21.7849	9.21998	1.48635	0.00656589				Pbr040946.1	Yes	-	-	CHH
	Pycom17g13890	8.97511	8.06112	5.83424		37.0979	16.8036	16.4891	1.48431	0.00315437	CHG	CHH	CG	Pbr004851.1	Yes	-	-	CHH
	Pycom16g00990	2.63053	2.14635	2.17981		8.90262	8.08726	4.52876	1.48264	0.00217907		CHH	CG	Pbr012187.1	No	-	-	-
	Pycom11g04490	2.62759	2.75266	4.35981		7.01491	11.2635	12.4991	1.4822	0.0112637	CHG	CHH	CG	Pbr017274.1	Yes	CG	-	CHH
	Pycom09g10390	7.50731	6.07852	4.66329		27.9322	14.8065	13.0382	1.47648	0.00308726	CHG	CHH	CG	Pbr032032.1	Yes	-	-	CHH
	Pycom17g01520	5.50592	3.29932	1.98508		13.4694	6.46286	12.1371	1.46641	0.0220331		CHH	CG	Pbr014476.1	No	-	-	-
	Pycom15g33830	2.77954	2.40667	1.45069		6.55754	8.05018	5.10848	1.46003	0.00308723				Pbr040655.1	Yes	CG	-	CHH
	Pycom11g09870	2.03933	2.34084	1.65109		7.24246	4.22932	6.75313	1.45977	0.000522523		CHH		Pbr008252.1	Yes	CG	-	CHH
	Pycom06g12210	4.917	6.00196	3.87789		18.4491	18.8371	7.30484	1.4597	0.0217785	CHG	CHH	CG	Pbr029834.1	Yes	-	-	CHH
	Pycom12g18570	3.55583	2.53749	4.01506		8.31839	9.3074	13.4507	1.45958	0.0135708	CHG	CHH	CG	Pbr006688.1	No	-	-	-
	Pycom09g07040	5.30469	5.85478	6.48099		13.5387	21.6446	18.7673	1.45947	0.00114535		CHH		Pbr029646.1	Yes	CG	-	CHH
	Pycom10g23890	1.89445	1.84997	3.14139		6.18047	6.54757	8.69359	1.45894	0.0428049	CHG	CHH	CG	Pbr016184.1	No	-	-	-
	Pycom02g11680	4.51878	3.7259	3.42318		19.8149	9.3761	6.43945	1.45835	0.0213358		CHH	CG	Pbr042603.1	Yes	-	CHG	CHH
	Pycom11g06800	2.44733	3.06987	5.27181		9.07137	11.4645	13.3933	1.45784	0.017919		CHH	CG	Pbr041369.1	No	-	-	-
	Pycom11g11500	5.57936	6.21031	6.47397		29.2914	16.0427	11.1197	1.45721	0.00909576	CHG		CG	Pbr015347.1	Yes	-	-	CHH
	Pycom04g13870	57.5292	58.0938	21.7871		168.083	63.276	171.597	1.45508	0.0310503	CHG	CHH	CG	Pbr021643.1	Yes	-	CHG	CHH
	Pycom17g15750	5.91806	7.17409	4.04662		14.293	25.0651	11.3955	1.45331	0.0174025		CHH	CG	Pbr040357.1	Yes	-	-	CHH
	Pycom04g16170	1.94396	2.12369	1.36241		5.84308	6.4464	3.89393	1.45158	0.000937369	CHG	CHH	CG	Pbr006665.1	No	-	-	-
	Pycom13g12340	2.00805	2.03935	1.15836		3.87031	6.68315	4.76811	1.45058	0.0100144	CHG	CHH		Pbr018548.1	No	-	-	-
	Pycom08g19680	0.934566	1.6024	1.23136		5.5968	3.6674	2.23049	1.44884	0.0256153	CHG	CHH		Pbr040937.1	No	-	-	-
	Pycom10g08860	2.61033	2.90257	1.02061		9.31135	5.3111	4.54342	1.44817	0.0310206		CHH	CG	Pbr001131.1	Yes	-	-	-
	Pycom06g01860	0.160167	0.128601	0.109992		0.446094	0.28868	0.458383	1.4477	0.0299463				Pbr016337.1	Yes	CG	-	CHH
	Pycom10g00390	0.256091	0.331501	0.282205		0.903251	0.555219	1.16848	1.44722	0.0357819	CHG	CHH	CG	Pbr008012.1	No	-	-	-
	Pycom04g02790	2.42984	3.08694	1.82256		9.93847	7.54349	4.43855	1.44682	0.0128874	CHG	CHH	CG	Pbr008062.2	No	-	-	-
	Pycom05g18450	6.44852	6.95114	5.63736		10.7216	21.2818	24.5663	1.44578	0.00731019	CHG	CHH	CG	Pbr025360.1	Yes	-	-	CHH
	Pycom08g13860	8.60314	7.487	3.40568		17.5729	20.1504	18.8977	1.44527	0.00159012	CHG	CHH	CG	Pbr009193.1	Yes	-	-	-
	Pycom14g05040	1707.78	2262.14	1369.3		3711.39	7171.48	4863.93	1.44432	0.00172611	CHG	CHH	CG	Pbr030601.1	Yes	CG	-	CHH
	Pycom12g07920	7.24242	7.17671	7.7025		34.8767	16.3916	16.2934	1.44261	0.00701252		CHH		Pbr024916.1	Yes	-	-	CHH
	Pycom16g00830	11.7821	12.2522	4.94064		39.9363	24.4629	20.352	1.44252	0.011236		CHH	CG	Pbr012203.1	No	-	-	-
	Pycom04g04170	22.493	19.9274	32.2403		59.0275	116.479	53.1979	1.4414	0.0230088		CHH	CG	Pbr009781.1	No	-	-	-
	Pycom15g20710	2.10808	2.43781	3.92401		8.66687	8.13697	9.35858	1.43812	0.0134329				Pbr037952.1	Yes	-	-	CHH
	Pycom04g13270	2.37404	3.16704	2.15535		5.86531	4.95912	11.9431	1.43702	0.0146546	CHG	CHH	CG	Pbr012365.1	Yes	-	-	CHH
	Pycom15g07690	1.5544	1.92111	1.58868		4.52769	6.27194	4.28865	1.43596	0.00164849	CHG	CHH	CG	Pbr019641.1	No	-	-	-
	Pycom15g31750	2.96391	2.90201	2.6644		11.1121	7.73239	6.74732	1.43559	0.000261335		CHH		Pbr008157.1	Yes	-	-	CHH
	Pycom02g25060	0.518796	0.898837	0.741282		2.25613	2.35586	1.86903	1.43408	0.0305891		CHH		Pbr002071.1	No	-	-	-
	Pycom17g12440	2.41172	2.66017	2.9091		7.27804	10.8923	5.82116	1.43279	0.00561746		CHH	CG	Pbr002343.1	Yes	CG	-	CHH
	Pycom111g02780	8.50171	9.40149	4.72871		35.1727	12.0878	19.217	1.43085	0.0171945	CHG	CHH	CG	Pbr011870.1	No	-	-	-
	Pycom10g16640	12.8126	10.0952	9.12776		39.0961	34.42	21.2846	1.42795	0.00142358	CHG	CHH	CG	Pbr009068.1	Yes	-	-	CHH
	Pycom13g06740	1.06488	1.26947	0.569837		2.62182	2.81064	2.9638	1.42515	0.010133		CHH		Pbr039128.1	No	-	-	-
	Pycom12g15960	1.45363	2.56719	1.40181		5.55936	3.14283	7.20907	1.42349	0.0202663	CHG	CHH	CG	Pbr040820.1	No	-	-	-
	Pycom11g09090	19.2874	19.6646	13.38		56.879	61.7243	33.9438	1.41805	0.000838817				Pbr020819.1	Yes	-	-	CHH
	Pycom05g17980	19.6218	17.7873	9.61043		58.6448	57.0178	19.6678	1.41274	0.0428049	CHG	CHH	CG	Pbr026672.1	Yes	CG	-	CHH
	Pycom05g29980	1.66851	1.10269	1.49304		5.41394	4.14797	3.06925	1.40916	0.014273	CHG	CHH	CG	Pbr000277.1	Yes	CG	-	CHH
	Pycom17g04340	4.93944	6.63229	3.96287		13.9062	17.3125	13.6669	1.40777	0.00253406		CHH		Pbr041856.1	No	-	-	-
	Pycom09g11380	0.801688	1.02171	0.895805		3.13413	1.74812	3.13075	1.40669	0.0203563		CHH	CG	Pbr008845.1	Yes	-	-	CHH
	Pycom12g18460	1.45895	1.26536	0.672334		2.80024	1.89701	4.95419	1.40455	0.044073		CHH	CG	Pbr026082.1	Yes	-	-	CHH
	Pycom16g02320	4.35808	3.96318	1.29066		11.9627	8.48123	6.60467	1.40048	0.0448477		CHH	CG
	Pycom02g09020	10.1555	10.5394	11.1997		31.2911	45.8901	16.4288	1.40014	0.0238463	CHG	CHH	CG	Pbr011764.1	Yes	-	-	CHH
	Pycom05g20480	5.35898	5.43501	2.0454		15.9064	13.1368	7.20405	1.3994	0.0219601	CHG	CHH	CG	Pbr041079.1	Yes	-	-	CHH
	Pycom09g07750	4.64767	5.01294	1.21718		9.81771	10.4527	9.86761	1.39596	0.0389788		CHH	CG	Pbr024091.1	Yes	-	-	-
	Pycom01g10280	15.1207	11.2058	12.1166		37.9884	44.3401	29.2075	1.39522	0.000301482	CHG	CHH	CG	Pbr021032.2	No	-	-	-
	Pycom10g18470	2.15496	1.23209	1.48372		6.4444	4.42394	3.29162	1.39386	0.0124843	CHG	CHH	CG	Pbr010253.1	No	-	-	-
	Pycom11g12210	1.65062	1.41998	1.18752		3.05612	4.12181	4.99546	1.39173	0.00167823		CHH		Pbr030373.1	Yes	-	-	CHH
	Pycom08g20510	2.16196	2.95415	1.68863		9.03303	6.04654	4.47	1.39014	0.00525123	CHG	CHH	CG	Pbr026539.1	No	-	-	-
	Pycom03g17290	1.60001	1.6062	0.764752		6.1003	2.23744	2.9621	1.38942	0.0366121		CHH	CG	Pbr017451.1	No	-	-	-
	Pycom02g24520	1.05696	0.964468	0.553314		1.64245	2.58457	3.01603	1.38841	0.0476511	CHG	CHH	CG	Pbr022993.1	No	-	-	-
	Pycom02g08720	1.92957	2.34288	1.7668		6.8925	5.99622	4.51972	1.38667	0.000792278	CHG	CHH	CG	Pbr035530.1	No	-	-	-
	Pycom16g01380	2.34106	2.09154	2.46284		8.91833	5.20081	6.0473	1.38485	0.0054118		CHH		Pbr012151.3	Yes	-	-	CHH
	Pycom06g17260	108.721	122.624	150.157		525.829	425.904	172.377	1.3793	0.0319201	CHG	CHH	CG	Pbr011421.1	No	-	-	-
	Pycom07g25580	12.0152	13.879	4.77632		31.0422	29.3941	24.5837	1.37867	0.00866018	CHG	CHH	CG	Pbr010831.1	Yes	-	-	CHH
	Pycom14g18940	2.68453	3.33243	3.32778		10.3033	11.2409	5.53938	1.3779	0.0364398	CHG	CHH	CG	Pbr038917.1	Yes	-	-	CHH
	Pycom05g10770	6.92401	5.6573	2.65667		19.7232	13.3364	9.4208	1.37456	0.0169406		CHH	CG	Pbr022529.1	No	-	-	-
	Pycom17g09370	3.00131	2.14272	3.45537		12.3785	5.17278	7.68891	1.37243	0.0429963	CHG	CHH	CG	Pbr018115.1	Yes	-	-	CHH
	Pycom13g01310	29.9791	29.7054	14.3367		99.95	42.6752	64.7282	1.37206	0.0128952		CHH		Pbr012165.1	Yes	-	CHG	CHH
	Pycom15g07590	2.79687	3.28933	1.89148		9.49035	8.77452	4.20884	1.3699	0.0151345	CHG	CHH	CG	Pbr019648.1	No	-	-	-
	Pycom13g06550	2.10789	1.57489	1.31155		7.19663	2.7828	4.22744	1.36942	0.0299463	CHG	CHH	CG	Pbr039101.1	Yes	-	-	CHH
	Pycom13g15230	2.19811	1.86449	1.20651		7.53674	4.23305	3.09949	1.36864	0.030426		CHH	CG	Pbr014783.2	Yes	-	-	CHH
	Pycom15g03690	5.08421	4.79496	2.34979		16.5327	11.3179	6.16575	1.36239	0.0344667		CHH	CG	Pbr020001.1	Yes	-	-	CHH
	Pycom08g16800	6.65367	8.82199	14.1806		28.0915	30.9078	28.0189	1.35767	0.0238463	CHG	CHH	CG	Pbr026345.1	No	-	-	-
	Pycom10g20120	37.5619	48.0398	62.7522		153.017	192.724	83.9911	1.35372	0.0263203				Pbr021376.1	No	-	-	-
	Pycom16g16280	0.559487	0.546353	0.711405		2.22815	1.65441	1.33694	1.35142	0.0268258		CHH	CG	Pbr037083.2	Yes	CG	CHG	CHH
	Pycom16g05520	7.53789	6.67996	2.77069		15.1437	20.6175	10.3573	1.34995	0.036088		CHH		Pbr029952.1	Yes	-	-	CHH
	Pycom07g19990	1.1104	1.23923	0.920999		3.67555	3.84496	1.63955	1.34934	0.0459367		CHH		Pbr009521.1	No	-	-	-
	Pycom16g11420	6.17763	3.61956	6.054		18.4993	11.4872	15.3541	1.34887	0.0161273		CHH	CG	Pbr037820.1	Yes	CG	-	CHH
	Pycom15g29670	1.47478	2.21785	2.09646		6.72566	6.50319	3.27928	1.34808	0.0309877		CHH		Pbr011884.1	Yes	-	-	CHH
	Pycom15g14480	23.8165	21.7959	25.3574		86.1228	52.6334	63.3728	1.34599	0.00112426	CHG	CHH	CG	Pbr034327.1	No	-	-	-
	Pycom14g16040	1.4225	2.20445	1.30604		2.91499	6.60187	4.02924	1.33924	0.046652		CHH	CG	Pbr036110.1	No	-	-	-
	Pycom1353g00040	3.43443	3.79728	1.92971		10.3733	7.01217	7.73922	1.33795	0.00908694	CHG	CHH	CG	Pbr025038.1	No	-	-	-
	Pycom111g01820	21.7745	24.8102	15.8177		96.0513	39.8113	37.8827	1.33692	0.0221438		CHH	CG	Pbr012536.1	Yes	-	-	CHH
	Pycom13g13680	10.6545	15.1337	6.75399		34.9203	37.2307	16.6422	1.33461	0.0412422	CHG	CHH	CG	Pbr042257.1	No	-	-	-
	Pycom13g13690	70.6328	88.4739	117.581		320.56	252.071	218.672	1.33029	0.00802343	CHG	CHH	CG
	Pycom03g03950	42.8728	35.8552	24.4707		140.44	92.0209	51.0742	1.33003	0.0198688		CHH	CG	Pbr013149.1	Yes	-	-	CHH
	Pycom03g08790	6.76109	7.2045	3.13129		15.5521	20.1397	10.242	1.32755	0.016503		CHH	CG	Pbr033937.1	No	-	-	-
	Pycom16g08220	14.6631	14.0257	16.0864		48.0083	47.1325	29.4407	1.31541	0.00250403		CHH	CG	Pbr037752.1	Yes	-	-	CHH
	Pycom03g14080	2.61749	2.39086	3.00809		6.85448	10.7235	4.66696	1.31391	0.026554	CHG	CHH	CG	Pbr023473.1	Yes	-	-	CHH
	Pycom15g09350	1.89905	1.58954	2.79459		5.82643	4.2116	7.57164	1.30341	0.0412422		CHH	CG	Pbr009262.1	Yes	-	-	CHH
	Pycom16g09360	0.609072	0.640525	0.664943		1.50229	1.53358	2.19984	1.30272	0.0101387	CHG	CHH	CG	Pbr036255.1	Yes	-	-	CHH
	Pycom03g11370	1.79855	1.80136	0.950096		3.88568	3.78336	4.40799	1.29785	0.0222669	CHG	CHH	CG	Pbr029582.1	No	-	-	-
	Pycom08g05130	1.29748	1.29398	0.924198		3.25641	2.71514	3.47193	1.29765	0.00660331	CHG	CHH	CG	Pbr019840.2	Yes	CG	-	CHH
	Pycom01g18330	22.5508	22.8079	35.1134		97.8008	69.5431	58.1468	1.2956	0.0162323	CHG	CHH	CG	Pbr001407.1	No	-	-	-
	Pycom17g10390	5.6604	4.77377	3.07		16.8914	9.65447	9.51352	1.29274	0.0117689		CHH	CG	Pbr005248.1	Yes	CG	-	CHH
	Pycom16g05180	2.23024	1.52106	1.2672		4.39959	2.44219	6.50919	1.29038	0.0484072	CHG	CHH	CG	Pbr020182.1	No	-	-	-
	Pycom05g04830	3.36155	3.66358	3.79016		11.4482	10.1513	7.89341	1.28851	0.00103472	CHG	CHH	CG	Pbr019584.1	Yes	-	CHG	CHH
	Pycom04g00270	95.6063	113.49	77.6552		328.681	233.768	201.047	1.27642	0.000751956		CHH	CG	Pbr019525.1	No	-	-	-
	Pycom111g04300	1.98306	1.86973	1.174		5.66563	3.90996	3.69234	1.27507	0.023398		CHH	CG	Pbr019269.1	No	-	-	-
	Pycom10g02880	2.24189	3.30126	2.38268		6.10915	5.34118	9.6313	1.27451	0.0492911		CHH	CG	Pbr030881.1	No	-	-	-
	Pycom03g09180	33.1646	33.7118	59.7351		89.5506	106.893	151.465	1.26927	0.0451715				Pbr004821.1	Yes	-	-	CHH
	Pycom17g05570	3.5793	3.35084	2.80337		9.53354	10.0933	6.13111	1.26859	0.012906		CHH	CG	Pbr038364.1	Yes	-	-	CHH
	Pycom10g00610	2.02999	1.95493	2.36092		6.48307	5.90421	4.70613	1.2663	0.00499127	CHG	CHH	CG	Pbr039353.1	No	-	-	-
	Pycom16g22540	1.41731	2.28189	0.894701		3.13475	4.838	3.81733	1.26038	0.0235594	CHG	CHH	CG	Pbr038016.1	Yes	-	-	CHH
	Pycom17g01340	12.3163	11.8342	4.30817		26.6373	24.8061	21.1061	1.25944	0.0268288	CHG	CHH	CG	Pbr014459.1	No	-	-	-
	Pycom15g16790	17.4789	20.645	21.2778		46.5772	66.3147	44.919	1.25518	0.00402908				Pbr041997.1	Yes	-	-	CHH
	Pycom16g07020	1.00271	1.10351	0.91813		2.59829	2.22569	3.10668	1.2522	0.0255289	CHG			Pbr039160.2	Yes	CG	-	CHH
	Pycom03g17860	8.83298	7.75647	3.04221		22.1143	16.9345	10.936	1.25213	0.0470615	CHG	CHH	CG	Pbr017396.1	Yes	-	-	CHH
	Pycom16g02380	4.50698	5.05102	2.59656		12.6052	12.0787	6.38099	1.23913	0.0220747		CHH		Pbr013430.1	Yes	-	-	-
	Pycom09g06180	41.1431	38.5988	26.4592		107.255	57.1928	108.635	1.23679	0.00807607		CHH		Pbr001279.1	Yes	-	-	CHH
	Pycom13g05560	12.9074	12.6882	11.0873		32.0213	26.7247	36.2204	1.2333	0.000503527	CHG	CHH	CG	Pbr029962.1	No	-	-	-
	Pycom16g13430	2.02033	1.73062	1.7282		5.32587	4.58203	4.29134	1.22943	0.00286655		CHH	CG	Pbr001136.1	No	-	-	-
	Pycom13g10300	4.50604	5.6647	2.21413		13.6648	9.99503	7.63436	1.22935	0.0447733	CHG	CHH	CG	Pbr015178.1	Yes	-	-	CHH
	Pycom09g06860	14.4637	18.6622	14.7082		44.6185	52.0049	27.1737	1.22903	0.00998679	CHG	CHH	CG	Pbr029631.1	No	-	-	-
	Pycom03g02610	1.28202	1.67466	1.08908		3.34056	4.38492	2.6133	1.22616	0.016025		CHH	CG	Pbr003025.1	Yes	CG	-	CHH
	Pycom11g06400	5.26278	5.31118	5.52196		11.5803	17.4912	12.4405	1.22049	0.00878762	CHG	CHH	CG	Pbr000926.1	Yes	CG	-	CHH
	Pycom16g14350	9.8198	16.6924	7.57613		24.0472	33.3032	28.2986	1.21863	0.0218121	CHG	CHH	CG	Pbr036838.1	No	-	-	-
	Pycom03g11250	8.52788	9.07221	9.14818		22.0082	28.5497	18.4248	1.21678	0.00450492	CHG	CHH	CG	Pbr022659.1	Yes	CG	-	CHH
	Pycom09g12880	9.60637	10.285	5.68297		27.7117	19.8894	16.4195	1.20302	0.0141535	CHG	CHH	CG	Pbr019189.1	No	-	-	-
	Pycom02g08680	1.64712	0.941967	1.46235		4.68679	2.9099	2.83836	1.20144	0.0474241	CHG	CHH	CG	Pbr011735.1	No	-	-	-
	Pycom16g07700	2.70734	2.53109	2.78883		8.64776	7.91112	4.01896	1.19922	0.0330557	CHG	CHH	CG	Pbr034864.1	Yes	-	-	CHH
	Pycom05g09190	38.0894	32.1606	31.987		89.7357	103.406	65.8249	1.19903	0.00228502	CHG	CHH	CG	Pbr007550.1	Yes	-	-	CHH
	Pycom04g06300	20.8544	20.1856	16.6432		60.1046	42.3818	43.3126	1.19764	0.000473402		CHH		Pbr021771.1	No	-	-	-
	Pycom06g02270	1.63851	1.82352	1.05607		5.63026	3.14891	2.54193	1.19523	0.0483118	CHG	CHH	CG	Pbr016294.2	No	-	-	-
	Pycom03g11090	51.696	45.2411	22.814		115.738	86.6969	91.7484	1.19163	0.00945548		CHH	CG	Pbr027850.1	No	-	-	-
	Pycom07g26140	5.8011	5.82065	5.46234		16.4819	15.258	11.4729	1.19161	0.00321819		CHH	CG	Pbr010777.1	Yes	CG	-	CHH
	Pycom14g13540	0.767615	1.17406	0.581132		1.89941	2.20721	2.11227	1.18526	0.0387116			CG	Pbr027208.1	No	-	-	-
	Pycom16g07070	10.1748	10.3966	6.80229		16.6245	27.1533	23.5085	1.18397	0.00867963		CHH	CG	Pbr039168.1	Yes	-	-	CHH
	Pycom06g10610	1.41071	1.34967	0.765863		2.11826	3.20791	3.26073	1.17951	0.0381831	CHG	CHH	CG	Pbr035106.1	No	-	-	-
	Pycom111g00840	85.9862	75.8066	40.9394		224.911	111.969	159.869	1.17942	0.022333		CHH	CG	Pbr038081.1	Yes	-	-	-
	Pycom08g17580	1.24262	1.13894	0.480009		1.98609	2.0349	2.8679	1.17747	0.040646	CHG	CHH	CG	Pbr036145.1	No	-	-	-
	Pycom15g24680	89.9161	77.3689	70.3588		259.392	174.163	160.032	1.1767	0.00284009		CHH		Pbr030424.1	Yes	-	-	CHH
	Pycom16g12100	2.02402	2.26126	1.74924		6.2507	5.16504	3.55516	1.16985	0.0270474		CHH	CG	Pbr006705.1	No	-	-	-
	Pycom11g24400	12.2158	10.9586	7.14597		29.5789	31.5301	12.8947	1.16761	0.0470961	CHG	CHH	CG	Pbr009970.1	No	-	-	-
	Pycom01g22740	5.11752	5.74843	3.32139		12.7425	12.4925	9.2562	1.16156	0.014273	CHG		CG	Pbr013608.1	Yes	CG	CHG	CHH
	Pycom13g21190	6.33531	6.47772	7.02506		18.1989	9.86677	21.3474	1.15719	0.0377273	CHG	CHH	CG	Pbr036735.1	No	-	-	-
	Pycom17g09870	10.1048	11.6821	5.54858		29.0692	19.4245	17.4559	1.15579	0.022428				Pbr005177.1	No	-	-	-
	Pycom05g21300	13.568	12.3134	6.00074		22.9884	31.2098	21.8124	1.15497	0.0470961	CHG	CHH	CG	Pbr002569.2	Yes	CG	-	CHH
	Pycom14g10840	4.65161	5.16781	3.77312		13.3011	12.9572	6.89591	1.15089	0.022806				Pbr036819.1	No	-	-	-
	Pycom10g18600	2.42305	3.24486	3.41683		7.68698	8.05971	6.82265	1.14879	0.0119021		CHH		Pbr010246.1	No	-	-	-
	Pycom10g08430	0.332097	0.383943	0.263452		0.816134	0.875425	0.679796	1.1464	0.027685		CHH	CG	Pbr039272.1	No	-	-	-
	Pycom08g19730	2.19655	2.77535	2.17955		6.99702	6.83701	3.59921	1.14065	0.0367721		CHH	CG	Pbr040937.1	No	-	-	-
	Pycom08g14700	1.294	1.49586	1.63557		4.59693	3.59949	2.73761	1.1382	0.0299647	CHG	CHH	CG	Pbr008534.1	Yes	-	-	CHH
	Pycom07g20530	2.80066	3.03138	1.18839		6.74677	5.00255	4.81862	1.13794	0.0418873	CHG	CHH	CG	Pbr010944.1	No	-	-	-
	Pycom07g06880	1.80524	1.42477	0.815156		3.67761	3.72094	2.14973	1.13161	0.0468377		CHH	CG	Pbr027792.1	Yes	-	-	CHH
	Pycom03g23580	1.03864	1.02071	0.545172		2.72433	1.62202	1.83709	1.12935	0.0483756	CHG	CHH	CG	Pbr022667.1	Yes	-	-	CHH
	Pycom17g08370	3.35751	4.3911	4.86362		7.95644	10.9413	11.929	1.12908	0.0404456	CHG	CHH	CG	Pbr011266.1	No	-	-	-
	Pycom12g05940	1.74206	2.4817	2.61785		6.25982	5.55045	5.00052	1.12893	0.0289433	CHG	CHH	CG	Pbr038535.1	Yes	-	-	CHH
	Pycom16g12060	2.94628	2.9643	1.27442		6.43452	5.31504	4.96628	1.1158	0.0442285		CHH	CG	Pbr037768.2	Yes	-	-	CHH
	Pycom13g21150	25.0243	38.7164	16.2806		67.4019	74.3637	45.2252	1.11545	0.0441241	CHG	CHH	CG	Pbr037640.1	Yes	-	-	CHH
	Pycom13g21320	0.935895	1.00881	0.858704		2.03604	1.96431	2.66027	1.11053	0.0141128	CHG	CHH	CG	Pbr001565.1	Yes	-	-	CHH
	Pycom06g19310	6.9936	5.82065	7.39566		20.139	17.9802	10.6848	1.10745	0.0362758	CHG	CHH	CG	Pbr020291.1	Yes	-	-	CHH
	Pycom01g05660	4.05179	4.80289	5.1629		12.2843	10.1311	11.1932	1.09948	0.0207154	CHG	CHH	CG	Pbr031147.1	No	-	-	-
	Pycom08g02960	3.41073	3.83769	2.85867		9.21163	9.03	5.44925	1.09257	0.0199192		CHH	CG	Pbr006193.2	Yes	-	-	CHH
	Pycom04g21140	9.72819	11.1905	11.3288		19.3457	30.82	25.9629	1.09064	0.0240412		CHH	CG	Pbr035317.1	No	-	-	-
	Pycom07g00280	26.3349	25.9332	19.5313		82.2755	37.4465	47.7891	1.081	0.0354337	CHG	CHH	CG	Pbr023777.1	No	-	-	-
	Pycom03g09700	31.1079	34.2351	14.0966		64.1896	62.2758	53.2294	1.07831	0.0399953		CHH		Pbr003508.1	Yes	-	-	-
	Pycom15g00290	4.64048	5.58683	2.44901		9.68116	9.57677	9.49145	1.07745	0.0274142	CHG	CHH	CG	Pbr005767.1	No	-	-	-
	Pycom17g14660	2.21694	2.02692	2.1331		5.03935	5.80513	4.01991	1.07264	0.0125516	CHG	CHH	CG	Pbr033440.1	No	-	-	-
	Pycom14g05050	6.85713	6.52297	5.19109		11.7359	18.9024	11.8952	1.07022	0.0260869		CHH	CG	Pbr030599.1	No	-	-	-
	Pycom13g04700	84.96	73.6525	67.2105		230.594	189.365	103.503	1.06863	0.0432972	CHG	CHH		Pbr030049.1	Yes	-	-	CHH
	Pycom13g29240	22.4151	21.5661	12.8745		51.8085	37.0829	40.1801	1.06447	0.00819958		CHH	CG	Pbr022099.1	Yes	-	CHG	CHH
	Pycom11g04480	6.00816	6.0247	3.47812		11.4007	12.7068	10.8786	1.06145	0.0105053	CHG	CHH	CG	Pbr013125.1	No	-	-	-
	Pycom11g08910	21.8491	26.6702	13.9581		54.7239	36.9859	48.7874	1.05128	0.0174294				Pbr040125.1	Yes	-	-	-
	Pycom16g15870	3.92917	4.37636	2.90938		10.6319	9.1866	5.59378	1.04901	0.0377016	CHG	CHH	CG	Pbr029084.1	Yes	-	-	CHH
	Pycom11g03340	40.7337	35.571	18.8865		56.2792	80.4177	73.6553	1.04687	0.0346	CHG	CHH	CG	Pbr002840.1	Yes	-	-	CHH
	Pycom16g09440	3.32242	2.27029	1.68149		7.18952	4.58072	4.56217	1.04509	0.049054		CHH	CG	Pbr036266.1	No	-	-	-
	Pycom09g10880	4.64907	2.9589	1.9566		7.33522	7.31914	6.51591	1.04164	0.0442855	CHG	CHH	CG	Pbr032495.2	Yes	-	-	CHH
	Pycom16g11110	1.25408	1.6185	0.889353		2.56864	3.1314	2.66941	1.03729	0.032602	CHG	CHH	CG	Pbr037850.1	Yes	CG	-	CHH
	Pycom11g12100	1.75435	1.44484	1.48057		4.27425	3.43853	2.75403	1.01421	0.0489953		CHH		Pbr030366.1	No	-	-	-
	Pycom09g05380	1.74675	1.62254	0.897228		3.41519	2.59048	3.30063	1.01396	0.0342031		CHH	CG	Pbr040251.1	Yes	-	CHG	CHH
	Pycom12433g00030	15.4151	14.5179	14.1163		46.904	25.3765	26.7015	1.01235	0.0407917		CHH		Pbr016608.1	No	-	-	-
	Pycom14g10130	12.1657	14.4791	13.5033		25.7366	39.9251	23.8587	1.01056	0.0454645	CHG	CHH		Pbr005091.1	No	-	-	-
Down-regulation	Pycom03g13400	21.0324	21.5412	29.2312		12.79	14.1222	13.4023	-1.00508	0.0413438		CHH	CG	Pbr017820.2	No	-	-	-
	Pycom10g27080	14.8985	14.8229	14.3708		6.93084	8.83419	8.4043	-1.00968	0.0153981		CHH	CG	Pbr031885.1	No	-	-	-
	Pycom03g22740	127.763	106.021	86.6959		49.0882	71.9603	51.6573	-1.01433	0.0167603	CHG	CHH	CG	Pbr034066.1	Yes	-	-	CHH
	Pycom06g06180	4.76787	5.21432	3.90102		2.58956	2.92773	1.97374	-1.02225	0.0136057		CHH	CG	Pbr023735.1	Yes	-	-	CHH
	Pycom07g02800	11.4292	10.9527	8.49633		6.07919	3.56187	6.89635	-1.03398	0.0487485	CHG	CHH	CG	Pbr041724.1	Yes	CG	CHG	CHH
	Pycom09g15030	21.4163	20.098	20.2174		9.14182	12.5133	11.5842	-1.03464	0.019079		CHH	CG	Pbr005370.1	No	-	-	-
	Pycom07g04020	49.2547	49.4045	68.5084		27.214	35.4191	29.0595	-1.0377	0.0442285	CHG	CHH	CG	Pbr024753.1	Yes	CG	-	CHH
	Pycom02g12060	42.9239	40.7572	56.4425		24.5989	21.3807	30.8082	-1.03928	0.0402269	CHG	CHH	CG	Pbr017256.1	No	-	-	-
	Pycom02g06790	8.53604	9.28442	9.24574		4.6779	5.11112	4.77137	-1.0446	0.0203118		CHH	CG	Pbr031713.2	Yes	-	-	CHH
	Pycom10g22920	8.93344	6.4486	9.63037		4.92326	4.31633	4.34485	-1.04726	0.041764		CHH		Pbr016093.1	Yes	-	-	CHH
	Pycom15g11390	38.4783	31.7478	35.5801		14.0844	20.1348	22.2308	-1.04893	0.0245925	CHG	CHH	CG	Pbr027855.1	Yes	-	-	CHH
	Pycom03g06430	19.3607	17.9379	19.8396		9.55831	12.4088	8.57304	-1.05458	0.018781	CHG	CHH	CG	Pbr042350.1	Yes	-	-	CHH
	Pycom09g09010	65.6474	72.3084	51.6852		42.7418	20.1529	37.2507	-1.05839	0.0387527				Pbr035999.1	No	-	-	-
	Pycom09g16460	6.86909	6.59993	7.45526		3.44277	3.33924	4.35429	-1.06452	0.017919		CHH	CG	Pbr026814.2	No	-	-	-
	Pycom09g07390	14.1092	15.7673	18.3034		8.46311	7.80768	9.29943	-1.07817	0.0313237			CG	Pbr029685.2	No	-	-	-
	Pycom07g17960	27.1541	29.5416	33.4463		13.705	17.2886	16.5635	-1.08081	0.0135708				Pbr032317.1	Yes	-	-	CHH
	Pycom10g22530	161.519	153.868	163.215		65.874	83.3347	101.121	-1.08112	0.0122178		CHH	CG	Pbr039517.1	Yes	-	-	CHH
	Pycom10g26320	86.7216	93.157	97.1159		39.0747	57.1449	48.5538	-1.08585	0.0132198		CHH	CG	Pbr000208.1	No	-	-	-
	Pycom12g13420	3.75917	2.92399	1.99862		1.74875	1.48704	1.19193	-1.0895	0.035099	CHG	CHH	CG	Pbr017678.1	Yes	CG	-	CHH
	Pycom07g17350	67.7202	67.3043	77.2917		38.6164	47.0695	25.6014	-1.0909	0.0437625		CHH		Pbr022077.1	Yes	CG	-	CHH
	Pycom05g05120	28.3946	23.8543	18.9766		8.51125	14.4034	13.333	-1.09198	0.0202663		CHH		Pbr001231.1	Yes	-	-	CHH
	Pycom08g08080	10.9052	10.694	8.50396		5.01687	4.89761	5.51689	-1.0954	0.00250578	CHG	CHH	CG	Pbr019644.2	No	-	-	-
	Pycom08g00690	9.68658	10.2249	13.0666		6.39656	5.51859	5.3526	-1.10596	0.022428	CHG	CHH	CG	Pbr005796.1	Yes	CG	-	CHH
	Pycom05g32950	9.87971	9.33231	5.87887		3.65752	4.02801	4.90248	-1.10755	0.0118858		CHH		Pbr000010.1	No	-	-	-
	Pycom05g28570	10.4476	8.33245	10.962		5.85495	4.45039	5.14932	-1.10791	0.0124239	CHG	CHH	CG	Pbr000415.1	Yes	-	-	CHH
	Pycom08g07680	4.12737	4.2694	3.40786		1.91583	1.96356	2.10847	-1.11234	0.00607174		CHH	CG	Pbr022039.1	Yes	CG	-	CHH
	Pycom01g19680	22.9733	21.4746	32.1693		11.6403	14.4248	13.6291	-1.12271	0.0313661	CHG	CHH	CG	Pbr017542.1	No	-	-	-
	Pycom07g17330	16.4987	15.4717	17.5202		6.23521	8.02986	10.9121	-1.12399	0.0318848	CHG	CHH	CG	Pbr023943.1	No	-	-	-
	Pycom02g07370	91.6308	90.8674	66.576		55.1576	22.3398	47.5196	-1.13056	0.0411135	CHG	CHH	CG	Pbr027752.1	Yes	-	-	CHH
	Pycom08g09510	54.6676	49.4792	31.1291		22.3991	18.8946	25.4213	-1.13424	0.00591377		CHH	CG	Pbr008796.1	Yes	CG	-	CHH
	Pycom10g07490	7.24774	6.80687	6.44597		3.33704	3.21225	3.74575	-1.13496	0.0292671		CHH	CG	Pbr033638.1	No	-	-	-
	Pycom01g15830	9.08988	8.34293	10.0798		5.36229	4.32969	4.29798	-1.13843	0.0169406	CHG	CHH	CG	Pbr009401.1	Yes	-	-	CHH
	Pycom111g01490	3.66413	3.67129	2.5556		1.96977	1.4233	1.5169	-1.14068	0.0330844		CHH	CG	Pbr006767.1	Yes	-	-	CHH
	Pycom06g04350	17.7675	20.874	18.5376		9.1401	9.66588	9.83446	-1.14242	0.00652982	CHG	CHH		Pbr035787.1	No	-	-	-
	Pycom111g00960	50.3527	44.7555	57.6225		27.9767	16.0517	33.3118	-1.14816	0.0367721		CHH	CG	Pbr015181.1	No	-	-	-
	Pycom02g24190	26.5824	22.9698	18.2184		10.0445	8.06153	15.2167	-1.14931	0.0241521		CHH	CG	Pbr015647.1	No	-	-	-
	Pycom10g08070	52.8971	51.3771	49.8294		20.9343	25.1053	30.4996	-1.15055	0.00475711	CHG	CHH	CG	Pbr015516.1	Yes	-	CHG	CHH
	Pycom05g23380	28.315	21.0453	13.54		6.8354	13.3261	10.1116	-1.15327	0.0473364	CHG	CHH	CG	Pbr031484.1	No	-	-	-
	Pycom04g20350	53.0608	43.769	19.0219		19.6335	15.254	20.6374	-1.15378	0.0468094	CHG	CHH	CG	Pbr004309.1	Yes	-	-	CHH
	Pycom02g05250	5.92237	8.02205	8.12762		3.25963	4.8444	2.94093	-1.15586	0.0476597	CHG	CHH	CG	Pbr015532.1	Yes	CG	-	CHH
	Pycom06g19860	17.7787	17.6752	20.5723		6.89271	9.53585	11.5189	-1.15701	0.0174294	CHG	CHH	CG	Pbr020344.1	Yes	-	-	CHH
	Pycom12g12260	8.49727	7.31592	6.72218		4.4436	2.44451	4.26481	-1.15757	0.0253376		CHH	CG	Pbr008298.1	No	-	-	-
	Pycom10g00500	24.0837	23.2997	12.2755		12.7174	8.78943	7.40595	-1.15896	0.0167603	CHG	CHH	CG	Pbr039341.1	Yes	-	-	CHH
	Pycom49g00090	71.0638	75.526	93.1159		25.3099	53.6972	40.6946	-1.15941	0.0484072		CHH	CG	Pbr016930.1	Yes	CG	-	CHH
	Pycom08g16080	45.4353	46.3089	22.6678		14.4903	21.9826	18.0293	-1.16734	0.0202809		CHH		Pbr040623.1	Yes	-	-	CHH
	Pycom10g12920	121.373	134.506	144.897		42.4241	84.566	70.4157	-1.17075	0.0310503	CHG	CHH	CG	Pbr035573.1	Yes	-	-	CHH
	Pycom01g15000	12.4972	13.2664	20.0271		6.58959	7.0635	9.354	-1.17333	0.0367323		CHH	CG	Pbr028201.1	No	-	-	-
	Pycom15g12400	8.29298	5.69411	6.84076		2.7636	3.38241	4.00899	-1.17655	0.0398625	CHG	CHH	CG
	Pycom08g07470	287.333	319.537	214.22		116.946	144.367	132.436	-1.18226	0.000492757	CHG	CHH	CG	Pbr022028.1	No	-	-	-
	Pycom17g24730	247.025	262.206	263.458		110.471	135.033	131.543	-1.18376	0.00126848	CHG	CHH	CG	Pbr034763.1	No	-	-	-
	Pycom03g17250	646.253	541.17	474.133		196.197	324.93	274.017	-1.18804	0.00464469		CHH	CG	Pbr036356.1	Yes	-	-	CHH
	Pycom04g04750	9.20095	7.21699	5.56705		2.71793	2.68289	5.04334	-1.18995	0.0357819	CHG	CHH	CG	Pbr014528.1	No	-	-	-
	Pycom09g16560	83.2736	80.2398	60.2618		19.9665	50.7974	35.3395	-1.19146	0.0463924	CHG	CHH	CG	Pbr032635.1	Yes	-	-	CHH
	Pycom03g07960	161.194	166.922	280.202		84.833	109.451	108.914	-1.19183	0.037916	CHG	CHH	CG	Pbr034016.1	Yes	-	-	CHH
	Pycom07g20500	29.8491	23.433	19.483		10.4143	14.1002	10.1348	-1.1928	0.00463723				Pbr010942.1	Yes	CG	-	CHH
	Pycom02g20370	54.8879	63.7462	55.5089		19.8151	32.9225	30.9121	-1.19473	0.009248		CHH	CG	Pbr016709.1	No	-	-	-
	Pycom16g05050	19.3316	16.6039	14.392		8.23672	7.70035	8.13377	-1.19717	0.00216993	CHG			Pbr030090.1	Yes	CG	-	CHH
	Pycom12g15060	80.7844	87.2872	137.634		43.6576	59.1463	48.6339	-1.1978	0.0318962	CHG	CHH	CG	Pbr035942.1	No	-	-	-
	Pycom01g18630	25.7846	23.8568	22.2288		9.98443	9.41918	15.0423	-1.19883	0.00564345	CHG	CHH	CG	Pbr002858.3	No	-	-	-
	Pycom08g00980	55.0694	65.933	59.6612		17.2223	33.6359	35.5585	-1.20173	0.0401063	CHG	CHH	CG	Pbr005822.1	Yes	CG	-	CHH
	Pycom07g07740	5.22697	4.80203	2.83384		1.992	2.61277	1.40126	-1.20809	0.0434378	CHG	CHH	CG	Pbr018443.1	Yes	-	-	CHH
	Pycom03g14820	20.4143	20.6927	18.1712		7.84019	8.20898	12.0042	-1.21563	0.00267425		CHH	CG	Pbr039750.1	Yes	-	-	CHH
	Pycom08g05320	6.48219	6.15024	8.1545		3.67382	3.8029	2.55421	-1.22116	0.0149293	CHG	CHH	CG	Pbr025024.1	No	-	-	-
	Pycom111g02730	55.5611	50.4236	67.4383		18.8498	34.6769	29.4008	-1.22284	0.021937		CHH	CG	Pbr017947.1	No	-	-	-
	Pycom01g14170	4.76466	4.23573	5.5827		2.43915	2.76071	1.78579	-1.2266	0.0163026	CHG	CHH	CG	Pbr022083.1	Yes	-	-	CHH
	Pycom01g06310	176.611	158.384	166.043		67.74	74.8123	94.0986	-1.22663	0.00113473	CHG	CHH	CG	Pbr006330.2	No	-	-	-
	Pycom10g23470	7.37976	6.01526	7.10423		2.93855	4.17746	2.5763	-1.22931	0.0127053		CHH	CG	Pbr016145.1	No	-	-	-
	Pycom11g26060	25.3604	27.3374	19.5238		6.20727	13.9233	13.095	-1.23635	0.0293534		CHH	CG	Pbr041941.1	No	-	-	-
	Pycom06g16150	155.232	145.222	196.189		94.39	102.738	40.1405	-1.23937	0.0495041	CHG	CHH	CG	Pbr011539.1	No	-	-	-
	Pycom02g26450	55.0237	57.941	43.38		18.6698	19.3855	34.0882	-1.24106	0.00914204		CHH	CG	Pbr004947.1	No	-	-	-
	Pycom09g05950	7.61461	6.74644	9.7762		3.54786	3.9208	4.01842	-1.24117	0.0100016		CHH	CG	Pbr004712.1	No	-	-	-
	Pycom13g08780	9.64091	11.5985	18.5071		7.04645	5.9919	6.16421	-1.24512	0.0382145	CHG	CHH	CG	Pbr036170.1	Yes	-	-	CHH
	Pycom07g01850	83.0065	88.9266	42.5252		35.923	25.2115	36.0942	-1.24875	0.010194		CHH		Pbr009682.1	Yes	-	-	CHH
	Pycom11g04600	19.7482	15.7518	12.3196		6.01892	10.1612	5.5644	-1.25355	0.0149547	CHG	CHH	CG	Pbr039018.1	No	-	-	-
	Pycom03g04940	11.477	10.35	4.95983		3.89107	3.61358	4.50931	-1.25574	0.0227614		CHH	CG	Pbr013049.1	Yes	CG	-	CHH
	Pycom16g08910	5.41308	3.79339	3.86233		1.6721	1.42496	2.89734	-1.2559	0.0268155	CHG	CHH	CG	Pbr036205.2	Yes	-	-	CHH
	Pycom10g19060	33.1614	27.557	42.4917		14.7651	18.9928	14.8357	-1.25823	0.0107682		CHH		Pbr031585.1	Yes	-	-	CHH
	Pycom01g04550	3.87333	3.25681	1.91081		1.73099	1.21859	1.12175	-1.26594	0.0153231		CHH		Pbr021930.1	No	-	-	-
	Pycom07g01680	6.37369	4.67207	4.31765		1.81266	2.63319	2.51045	-1.26689	0.00428049		CHH	CG	Pbr009668.1	Yes	-	-	CHH
	Pycom111g03690	24.285	22.7577	36.6771		13.9544	13.3835	12.1534	-1.26855	0.0156802	CHG	CHH	CG	Pbr035237.1	No	-	-	-
	Pycom04g07400	22.5832	25.4613	27.9001		7.10856	9.27817	18.5569	-1.27157	0.0464998		CHH	CG	Pbr019817.1	Yes	CG	-	CHH
	Pycom03g01050	1.99319	2.33567	2.2585		0.719748	1.24763	1.04569	-1.27157	0.0470961		CHH
	Pycom02g21900	11.7208	12.2674	10.0304		6.14064	5.0992	4.29378	-1.27164	0.0106746		CHH	CG	Pbr033367.1	No	-	-	-
	Pycom16g16370	286.023	331.126	328.793		101.818	163.155	168.403	-1.27285	0.00525123	CHG	CHH	CG	Pbr011839.1	Yes	-	-	CHH
	Pycom07g16890	15.3566	16.8581	23.1311		5.82099	9.3441	10.5642	-1.27406	0.0269324				Pbr039061.1	Yes	CG	-	CHH
	Pycom1094g00160	3.79871	3.13953	2.83458		1.67842	0.872391	1.89238	-1.2758	0.0240412	CHG	CHH	CG	Pbr002992.1	No	-	-	-
	Pycom08g08120	11.3691	11.4391	10.4851		3.72489	5.48444	5.84964	-1.28036	0.00395839		CHH	CG	Pbr008910.2	Yes	-	-	-
	Pycom07g18470	21.4598	18.308	22.5966		11.2873	8.31099	9.11781	-1.28179	0.0010952	CHG	CHH	CG	Pbr032364.1	No	-	-	-
	Pycom01g10350	7.72216	7.49721	8.01603		2.37086	4.14155	4.01979	-1.28498	0.0131889		CHH	CG	Pbr021038.1	Yes	-	-	CHH
	Pycom05g08410	40.3923	48.0002	78.2551		19.1294	25.2137	33.4992	-1.28645	0.0419221	CHG	CHH	CG	Pbr014795.1	Yes	-	-	CHH
	Pycom05g29140	35.7635	24.8635	16.4744		12.1939	8.96408	12.9322	-1.28698	0.00914946		CHH	CG	Pbr000356.1	No	-	-	-
	Pycom01g11320	5.00323	5.79716	10.4563		3.25291	3.1215	3.58185	-1.2952	0.0437089	CHG	CHH	CG	Pbr013518.1	Yes	-	-	CHH
	Pycom02g08840	62.3819	70.273	70.2595		18.0021	42.7799	30.4514	-1.29549	0.0244442	CHG	CHH	CG	Pbr011747.1	No	-	-	-
	Pycom07g19080	209.977	194.48	232.138		113.175	77.9208	99.0192	-1.29787	0.00093204			CG	Pbr011400.1	Yes	-	-	CHH
	Pycom10g00980	3.64076	4.16607	2.21174		1.66163	1.54042	1.21165	-1.29797	0.0056641		CHH	CG	Pbr001247.1	No	-	-	-
	Pycom07g01810	10.5868	6.82405	16.0205		4.98013	5.08436	5.47325	-1.29977	0.042819		CHH		Pbr023853.1	Yes	-	-	CHH
	Pycom08g04440	7.51701	7.6783	9.80974		3.47283	3.24595	4.66319	-1.30165	0.0141535		CHH	CG	Pbr036534.1	No	-	-	-
	Pycom05g28930	42.0356	41.8271	51.4235		10.7634	22.5487	27.6485	-1.30259	0.0350371	CHG	CHH	CG	Pbr041306.1	Yes	-	-	-
	Pycom07g12700	31.9989	31.7145	39.5791		21.6812	12.562	12.9563	-1.30557	0.00838	CHG	CHH	CG	Pbr005591.1	No	-	-	-
	Pycom15g02140	61.1106	51.8904	55.7399		42.3125	21.3907	12.6681	-1.3084	0.043666	CHG	CHH	CG	Pbr020138.1	Yes	CG	-	CHH
	Pycom05g29760	7.02599	5.59007	4.08147		1.92883	2.74888	2.60747	-1.30888	0.00376529	CHG	CHH	CG	Pbr000299.1	No	-	-	-
	Pycom07g01840	75.916	65.5981	50.7484		34.3174	21.3777	29.0784	-1.31237	0.000388775				Pbr009682.1	Yes	-	-	CHH
	Pycom01g17530	9.35168	12.5749	12.2184		3.30411	6.7406	5.14044	-1.31682	0.0280496	CHG	CHH	CG	Pbr009571.1	No	-	-	-
	Pycom07g20690	379.527	316.281	136.594		92.4335	94.6893	166.571	-1.31961	0.0256105		CHH		Pbr034906.2	Yes	-	-	-
	Pycom08g11470	9.58813	12.2525	16.9692		5.18406	7.26763	5.15271	-1.32012	0.028393	CHG	CHH	CG	Pbr021297.1	No	-	-	-
	Pycom06g21060	52.3378	39.0459	19.5384		23.4309	13.7474	10.5564	-1.32238	0.025616	CHG	CHH	CG	Pbr028315.1	No	-	-	-
	Pycom10g24760	51.1591	49.3391	110.172		28.3651	30.8984	37.953	-1.32416	0.0493071		CHH	CG	Pbr016271.1	No	-	-	-
	Pycom01g16600	9.72866	6.20326	9.09406		2.95013	3.91697	4.22738	-1.32451	0.0155203	CHG	CHH	CG	Pbr009477.1	No	-	-	-
	Pycom11g26800	18.6926	19.0375	27.2295		6.88533	7.7624	14.5009	-1.32685	0.0338521	CHG	CHH	CG	Pbr022706.1	Yes	-	-	CHH
	Pycom13g07880	32.9793	36.4721	57.0524		10.8102	24.7919	21.3042	-1.32944	0.0462978	CHG	CHH	CG	Pbr034873.1	Yes	-	-	CHH
	Pycom07g01880	6.68245	8.64034	13.5122		4.59431	3.57636	4.94923	-1.33129	0.046652		CHH		Pbr009682.1	Yes	-	-	CHH
	Pycom11g26690	16.3479	22.3497	9.56342		4.08128	8.16588	8.16321	-1.33594	0.038655		CHH	CG	Pbr034095.1	Yes	-	-	-
	Pycom07g03590	13.9265	13.8278	15.4102		8.0983	6.43421	4.59227	-1.33795	0.00262783		CHH	CG	Pbr015645.1	Yes	CG	-	CHH
	Pycom10g23350	103.923	84.3917	32.8335		23.829	32.5007	36.0308	-1.33819	0.0237289			CG	Pbr016132.1	Yes	CG	-	CHH
	Pycom17g21850	6.14894	3.75988	4.26215		2.09821	2.50012	1.54186	-1.34145	0.0156483	CHG	CHH	CG
	Pycom10g11620	10.067	9.68905	6.10777		3.55822	3.03822	4.45497	-1.34253	0.000792209		CHH	CG	Pbr033319.2	No	-	-	-
	Pycom11g20620	62.9917	57.7243	22.6708		24.8883	13.2837	22.1434	-1.34545	0.0274142		CHH		Pbr021199.1	No	-	-	-
	Pycom03g22180	108.867	91.7821	122.301		59.3271	24.6575	58.9248	-1.34732	0.0202154		CHH	CG	Pbr022796.1	Yes	CG	-	CHH
	Pycom08g09530	8.03362	9.23819	17.1216		4.58071	4.36453	6.42456	-1.36312	0.0409993	CHG	CHH	CG	Pbr008798.1	Yes	-	-	CHH
	Pycom01g17440	128.098	98.366	66.193		51.8713	41.4376	30.0695	-1.36393	0.0014018	CHG	CHH	CG	Pbr009562.1	Yes	CG	-	CHH
	Pycom16g06180	22.5231	23.7908	34.5585		7.9795	13.5733	13.8209	-1.36482	0.0154154	CHG	CHH	CG	Pbr039077.1	No	-	-	-
	Pycom13g15970	46.9831	42.4088	41.8641		17.967	14.462	23.8523	-1.36493	0.000428919		CHH	CG	Pbr003580.1	No	-	-	-
	Pycom09g13660	8.96814	10.3877	19.9035		6.20503	6.479	4.88483	-1.36771	0.0353573	CHG	CHH	CG	Pbr036059.1	Yes	-	-	CHH
	Pycom17g07790	441.9	427.548	279.607		193.824	63.013	228.402	-1.36855	0.0426182	CHG	CHH	CG	Pbr036049.1	No	-	-	-
	Pycom04g00290	2.53659	3.2128	2.04379		1.03161	0.842888	1.41507	-1.3714	0.0459107		CHH	CG	Pbr019529.1	No	-	-	-
	Pycom09g08680	6.53264	6.75	5.75166		4.19816	2.21191	1.76653	-1.37208	0.0151219				Pbr041891.1	No	-	-	-
	Pycom04g12690	30.9908	42.6917	26.2206		9.1151	16.9671	15.7506	-1.3731	0.00928558		CHH	CG	Pbr022625.1	No	-	-	-
	Pycom08g08460	13.8405	15.7073	23.7664		4.46036	8.78047	9.96021	-1.37591	0.0377339	CHG	CHH	CG	Pbr019603.1	No	-	-	-
	Pycom05g30030	29.9514	32.5847	34.5446		7.94015	10.3346	23.1293	-1.37629	0.038655	CHG	CHH	CG	Pbr000274.1	Yes	CG	-	CHH
	Pycom15g00460	1.80672	1.30814	0.827944		0.448587	0.774923	0.400887	-1.37901	0.0413369		CHH	CG	Pbr005784.1	Yes	CG	-	CHH
	Pycom08g07910	9.05383	11.2109	16.2737		3.96586	5.4606	6.41533	-1.38574	0.0199192	CHG	CHH	CG	Pbr019663.1	No	-	-	-
	Pycom02g13520	2.74847	4.11539	4.90742		2.24562	1.83243	1.0391	-1.38653	0.0490904	CHG	CHH	CG	Pbr025111.1	No	-	-	-
	Pycom07g07340	0.914964	0.633562	0.627195		0.431019	0.310177	0.170726	-1.39689	0.0299647				Pbr028433.1	Yes	-	-	CHH
	Pycom06g12950	202.33	188.961	65.5281		37.1058	74.4495	70.5307	-1.39976	0.0299647	CHG	CHH	CG	Pbr037455.1	Yes	-	-	CHH
	Pycom05g06460	57.1745	45.6768	102.522		22.8975	38.693	27.4134	-1.40255	0.0368873	CHG	CHH	CG	Pbr034626.1	Yes	-	-	CHH
	Pycom02g07320	50.2479	54.3128	66.1359		18.1692	24.1617	29.8017	-1.40374	0.00343962	CHG	CHH	CG	Pbr027756.1	No	-	-	-
	Pycom03g07050	12.4988	10.4618	10.8374		2.17557	6.8379	4.9316	-1.406	0.0350671	CHG	CHH		Pbr003867.1	No	-	-	-
	Pycom12g00140	137.124	143.987	251.962		44.1909	91.3851	92.4214	-1.40967	0.0348889	CHG	CHH	CG	Pbr007677.1	Yes	CG	-	CHH
	Pycom01g09030	6.6306	6.05687	9.54075		2.12254	3.9717	3.30939	-1.4121	0.017063		CHH		Pbr009179.1	Yes	-	-	CHH
	Pycom07g13250	61.2199	62.2773	85.7845		21.7812	38.6009	27.8478	-1.41331	0.0063804				Pbr009134.1	Yes	-	-	CHH
	Pycom10g25810	29.4599	31.4474	22.8105		9.11571	14.0671	11.0085	-1.41478	0.000428919	CHG	CHH	CG	Pbr000258.2	Yes	-	-	CHH
	Pycom08g16960	14.3593	14.4504	24.9392		6.86562	7.32161	8.7515	-1.41842	0.00816751	CHG	CHH	CG	Pbr019335.1	No	-	-	-
	Pycom07g02610	5.47776	5.79493	8.80759		1.88611	3.15896	3.43579	-1.41844	0.0183918		CHH	CG	Pbr041748.1	No	-	-	-
	Pycom15g07980	26.3618	30.8449	51.2509		9.98583	15.2797	20.8534	-1.42053	0.0299054		CHH	CG	Pbr008718.1	No	-	-	-
	Pycom06g15420	1.55248	0.964748	1.33752		0.406298	0.59647	0.586938	-1.42134	0.030113	CHG	CHH	CG	Pbr001936.1	Yes	-	-	CHH
	Pycom17g10640	4.18058	4.77662	3.78338		2.1748	1.43588	1.63482	-1.42464	0.00190071	CHG	CHH	CG	Pbr035430.1	No	-	-	-
	Pycom01g12750	10.1158	6.21895	3.91747		3.47085	1.40001	3.23876	-1.42783	0.0256742	CHG	CHH	CG	Pbr010756.1	No	-	-	-
	Pycom05g08600	14.7114	15.9474	10.2908		8.19157	3.52971	4.9798	-1.42913	0.00590073	CHG	CHH	CG	Pbr038737.1	Yes	-	-	CHH
	Pycom11g07480	19.6937	15.5062	13.115		4.52002	5.24563	9.69145	-1.43241	0.0140902	CHG	CHH	CG	Pbr028031.1	Yes	-	-	CHH
	Pycom03g20330	4.83886	3.70941	4.31883		1.67666	1.67513	1.91889	-1.43442	0.00161401			CG	Pbr012894.1	Yes	CG	-	CHH
	Pycom07g22950	651.895	558.749	246.235		193.421	113.308	267.805	-1.43539	0.0155474	CHG	CHH	CG	Pbr012755.1	Yes	-	-	CHH
	Pycom07g24090	46.1351	61.3848	76.6878		11.6863	38.3061	26.1353	-1.43766	0.046942			CG	Pbr013914.1	Yes	-	-	CHH
	Pycom05g28790	1714.06	1753.9	1274.13		344.289	947.808	600.696	-1.43949	0.010194	CHG	CHH	CG	Pbr016230.1	Yes	-	-	CHH
	Pycom07g08670	2.22213	3.38075	1.95728		0.814051	0.855665	1.36091	-1.44137	0.0235303		CHH	CG	Pbr040788.1	Yes	CG	-	CHH
	Pycom04g15490	3.43879	3.01267	2.14562		1.34524	1.4289	0.652441	-1.4505	0.0289902	CHG	CHH	CG	Pbr001239.1	No	-	-	-
	Pycom02g05520	31.0147	38.6376	49.7289		14.5479	23.0723	11.4789	-1.45539	0.0101926	CHG		CG	Pbr017301.1	No	-	-	-
	Pycom01g17060	27.7478	34.4464	51.4377		7.99789	13.7922	25.0338	-1.45652	0.0487251	CHG	CHH	CG	Pbr009528.1	No	-	-	-
	Pycom11g24450	9.45168	6.9836	4.88833		2.86194	2.29374	3.24188	-1.45761	0.000197766		CHH	CG	Pbr009965.1	No	-	-	-
	Pycom08g13300	24.3164	27.5846	15.2577		5.67499	6.94198	13.6696	-1.45854	0.0105325	CHG	CHH	CG	Pbr042526.1	Yes	-	-	CHH
	Pycom15g24200	4.84825	5.82395	2.25679		1.9015	1.60747	1.48994	-1.47223	0.0125516				Pbr007879.1	Yes	CG	-	CHH
	Pycom10g21850	2.39884	2.48893	1.03356		1.03247	0.763368	0.487356	-1.48048	0.0335472				Pbr039584.1	No	-	-	-
	Pycom01g18460	3.1526	2.40554	3.10287		0.80657	1.51117	1.10441	-1.48566	0.0119096		CHH	CG	Pbr022761.1	Yes	-	-	-
	Pycom04g10620	2.23966	2.97686	3.35075		0.805007	1.22626	1.38603	-1.4867	0.009967		CHH		Pbr032211.1	Yes	CG	-	CHH
	Pycom13g00880	2.50318	1.27421	1.81594		0.992856	0.491549	0.73413	-1.48701	0.0119459		CHH	CG	Pbr008485.1	Yes	-	-	CHH
	Pycom06g14020	2.12885	2.24949	1.73302		0.776916	1.15821	0.449219	-1.48769	0.0124843	CHG	CHH	CG	Pbr039005.1	Yes	CG	-	CHH
	Pycom14g13140	95.4271	97.793	186.849		25.8035	50.3422	78.0771	-1.49027	0.048851			CG	Pbr036900.1	Yes	CG	-	CHH
	Pycom02g15250	1.02699	0.861299	0.771648		0.419934	0.292859	0.328224	-1.49332	0.0379331		CHH	CG	Pbr001061.1	Yes	CG	-	CHH
	Pycom15g21290	3.11466	3.36476	3.78541		0.983234	0.949432	2.10912	-1.4997	0.0159548		CHH	CG	Pbr034809.1	Yes	-	-	CHH
	Pycom11g21360	727.734	644.404	572.424		112.737	254.032	381.127	-1.49992	0.0159548	CHG	CHH	CG	Pbr022319.1	Yes	-	-	CHH
	Pycom11g21210	38.4531	36.8288	30.568		8.37386	12.8128	19.4487	-1.5055	0.00303041	CHG	CHH	CG	Pbr022332.1	Yes	CG	-	CHH
	Pycom07g16910	270.033	242.746	253.374		102.986	88.868	106.741	-1.50833	1.24e-06				Pbr039060.1	Yes	CG	-	CHH
	Pycom07g20480	27.2824	12.4728	25.6827		10.7619	8.95441	6.16853	-1.50851	0.0294472
	Pycom11g21490	24.7879	16.3646	9.66515		9.56034	2.86825	6.76192	-1.51733	0.0287694		CHH	CG	Pbr036362.1	No	-	-	-
	Pycom03g13940	61.0438	62.4456	75.0713		18.1752	25.2594	33.833	-1.51834	0.00135961		CHH	CG	Pbr020535.1	Yes	-	-	CHH
	Pycom11g26960	945.153	905.339	597.639		539.143	161.844	237.838	-1.52099	0.0124239		CHH	CG	Pbr003247.1	Yes	-	CHG	-
	Pycom12g14890	13.8154	9.15257	21.6053		6.00057	5.50407	6.29667	-1.52202	0.0109134	CHG	CHH	CG	Pbr035926.1	Yes	-	-	CHH
	Pycom10g15790	22.7174	16.5049	14.0102		3.19408	9.16271	7.49803	-1.5323	0.0104975	CHG	CHH	CG	Pbr011082.1	No	-	-	-
	Pycom12g20680	7.71505	6.19508	10.0059		2.64329	4.79858	1.85878	-1.53314	0.0191744		CHH	CG	Pbr006536.1	No	-	-	-
	Pycom03g22750	86.909	81.6598	99.3923		28.5723	24.8346	49.5603	-1.5377	0.00196554	CHG	CHH	CG	Pbr006398.1	No	-	-	-
	Pycom08g02820	43.4087	42.2461	17.6438		10.0651	12.8155	14.8666	-1.54084	0.00219389		CHH		Pbr038350.1	No	-	-	-
	Pycom05g10080	6.23792	7.40568	4.90825		0.976866	2.89921	3.01003	-1.5411	0.0195602	CHG	CHH	CG	Pbr035626.1	Yes	-	CHG	CHH
	Pycom06g02810	78.3225	77.6649	113.842		30.6915	41.9848	31.4635	-1.54822	0.00115072	CHG	CHH	CG	Pbr042468.1	Yes	-	-	CHH
	Pycom17g10810	24.1688	27.6599	37.1672		6.85865	18.2375	9.02907	-1.54853	0.0189582	CHG	CHH	CG	Pbr011219.1	No	-	-	-
	Pycom12g01950	2.75601	3.3673	3.15885		0.701824	0.940879	1.85513	-1.55068	0.0130372	CHG	CHH	CG	Pbr005533.1	Yes	-	-	-
	Pycom07g15870	9.21667	8.08663	4.18603		3.89758	2.27827	1.7563	-1.55195	0.00569994			CG	Pbr019212.1	Yes	-	-	CHH
	Pycom07g16900	29.8972	32.6626	70.8706		16.53	15.8789	20.2955	-1.5528	0.0202809				Pbr039061.1	Yes	CG	-	CHH
	Pycom17g21810	44.0429	44.6285	60.731		7.97145	24.0639	24.7392	-1.5541	0.023398		CHH	CG	Pbr027855.1	Yes	-	-	CHH
	Pycom07g24710	52.718	64.7478	86.7786		24.9518	23.2151	30.538	-1.555	0.00106821				Pbr035378.1	Yes	-	-	CHH
	Pycom14g17820	4.78019	3.69429	2.09953		1.45169	1.35332	1.06223	-1.55697	0.00309811		CHH	CG	Pbr007182.1	Yes	-	CHG	CHH
	Pycom05g06660	30.7893	20.6899	13.3285		9.98038	7.60149	6.17668	-1.55821	0.00106409	CHG	CHH	CG	Pbr034960.1	Yes	-	-	-
	Pycom02g16010	1.69623	1.68737	0.914467		0.517585	0.35469	0.701798	-1.5613	0.0387733		CHH	CG	Pbr018809.1	Yes	CG	-	CHH
	Pycom07g02340	8.17523	6.7475	11.3675		3.22554	1.58092	5.27141	-1.56483	0.0401063	CHG	CHH	CG	Pbr022971.1	No	-	-	-
	Pycom07g09210	4.54345	4.5794	6.08428		1.72611	1.27071	2.77547	-1.56681	0.0104829	CHG	CHH	CG	Pbr025985.1	Yes	-	-	CHH
	Pycom07g09160	12.9239	11.845	16.635		3.85286	7.60603	4.17704	-1.56817	0.00446933		CHH	CG	Pbr016024.1	Yes	-	-	-
	Pycom12g22620	20.7003	22.4704	19.6099		7.3971	7.06448	8.83306	-1.57148	0.000428919				Pbr004309.1	Yes	-	-	CHH
	Pycom03g13300	29.1271	29.298	43.1055		7.68973	17.9822	12.6743	-1.57302	0.00732728		CHH	CG	Pbr003429.1	No	-	-	-
	Pycom17g10650	15.0453	15.602	24.0518		8.22609	9.42742	3.28122	-1.5731	0.022428	CHG	CHH	CG	Pbr036291.1	Yes	-	-	CHH
	Pycom01g20510	31.0443	29.3716	50.4866		11.7372	20.2484	10.2972	-1.57411	0.0122089	CHG	CHH	CG	Pbr032778.1	Yes	-	-	CHH
	Pycom15g29370	4.29579	2.90714	4.70755		1.27894	2.32498	0.867063	-1.57491	0.0241857	CHG	CHH	CG	Pbr026903.1	No	-	-	-
	Pycom05g15320	19.2643	14.3116	11.033		9.70794	3.57469	3.13461	-1.58143	0.0155203	CHG	CHH	CG	Pbr035618.1	No	-	-	-
	Pycom05g09610	2.53812	1.51976	2.13035		1.25409	0.535558	0.514945	-1.59231	0.023963		CHH	CG	Pbr025751.1	No	-	-	-
	Pycom02g11800	44.0385	40.0696	83.1839		17.9518	20.8735	24.5757	-1.59887	0.00607174	CHG	CHH		Pbr029720.1	No	-	-	-
	Pycom15g25330	1.33368	0.960615	2.29945		0.518031	0.705441	0.513908	-1.5994	0.0386707		CHH		Pbr015318.1	Yes	CG	CHG	CHH
	Pycom10g18080	43.7715	40.8638	24.8349		11.9694	13.851	13.0972	-1.60242	2.86e-06		CHH	CG	Pbr004114.1	Yes	-	-	CHH
	Pycom01g09330	382.254	337.988	303.603		133.116	98.4244	139.258	-1.60383	4.7e-07	CHG	CHH	CG	Pbr009158.1	Yes	-	-	CHH
	Pycom07g01260	3.00793	3.1749	7.45001		1.51413	1.48457	2.20305	-1.60443	0.0494385	CHG	CHH	CG	Pbr023853.1	Yes	-	-	CHH
	Pycom07g02790	11.0236	9.5962	10.8813		3.68427	3.02514	4.79312	-1.60535	0.000271361	CHG	CHH	CG	Pbr041724.1	Yes	CG	CHG	CHH
	Pycom15g23040	43.4465	44.0584	90.1634		18.8812	18.1521	30.1717	-1.60565	0.0112446	CHG	CHH	CG	Pbr014298.1	No	-	-	-
	Pycom11g07830	17.9942	17.3521	12.7434		6.2778	5.87135	5.09195	-1.60819	0.0015128		CHH	CG	Pbr018969.1	No	-	-	-
	Pycom03g14060	43.4612	45.2573	70.7909		6.80852	22.2334	29.599	-1.61277	0.043262	CHG	CHH	CG	Pbr015433.1	No	-	-	-
	Pycom05g23260	12.5145	11.3606	14.4789		4.90886	6.02155	3.06475	-1.61764	0.00112426	CHG	CHH	CG	Pbr031478.1	Yes	-	-	CHH
	Pycom05g30040	53.4165	49.9742	58.699		15.269	16.8836	26.5042	-1.61953	0.000381783	CHG	CHH	CG	Pbr000274.1	Yes	CG	-	CHH
	Pycom08g11080	3.65958	2.8899	4.05553		0.667901	1.24397	1.91414	-1.6226	0.0189605	CHG	CHH	CG	Pbr029784.1	Yes	-	-	CHH
	Pycom07g03580	1.06713	0.831386	1.24942		0.40535	0.55994	0.181881	-1.62333	0.0324005	CHG	CHH	CG	Pbr028912.1	No	-	-	-
	Pycom17g24440	29.161	53.7291	59.3218		10.2376	19.1496	22.328	-1.62684	0.0233917		CHH	CG	Pbr034739.1	No	-	-	-
	Pycom17g11130	52.9597	35.7097	12.5256		13.6228	6.41812	14.6031	-1.62691	0.0220288		CHH		Pbr040231.1	Yes	-	-	CHH
	Pycom08g10570	21.1581	20.6999	10.8568		4.11591	4.63681	9.49223	-1.62947	0.00708319		CHH	CG	Pbr018157.1	Yes	-	-	CHH
	Pycom03g17100	15.1112	17.7829	21.7383		3.40267	6.31271	9.97851	-1.63115	0.00915339	CHG	CHH	CG	Pbr024861.1	No	-	-	-
	Pycom03g12040	5.62641	6.1925	4.05064		1.80067	1.68081	2.0955	-1.63203	4.21e-05	CHG	CHH	CG	Pbr030450.1	No	-	-	-
	Pycom06g16180	2.53411	2.57614	3.03876		0.944408	1.38113	0.601462	-1.63521	0.00878762		CHH	CG	Pbr011539.1	No	-	-	-
	Pycom16g18010	2.25042	1.76203	1.71252		1.09968	0.359114	0.58136	-1.64292	0.0155967	CHG	CHH	CG	Pbr001103.1	Yes	-	-	CHH
	Pycom07g13670	5.1968	4.25976	6.60232		1.75812	0.924912	3.0897	-1.64941	0.0236645		CHH		Pbr041645.1	No	-	-	-
	Pycom07g07490	5.68522	6.88039	2.70293		1.02355	1.94791	2.20005	-1.64979	0.0411135		CHH	CG	Pbr036222.1	No	-	-	-
	Pycom05g31420	2.67024	2.43454	3.35027		0.706419	0.943833	1.36242	-1.64987	0.00640575	CHG	CHH	CG	Pbr039328.1	No	-	-	-
	Pycom08g06180	24.8814	28.0332	32.1401		3.4324	15.7458	10.7778	-1.65163	0.0309571		CHH	CG	Pbr029260.1	Yes	-	-	CHH
	Pycom07g07940	3.21972	3.32743	3.28689		1.55108	1.00951	0.929721	-1.6522	0.000793806	CHG	CHH	CG	Pbr018432.1	Yes	-	-	CHH
	Pycom04g12650	7.40624	6.08127	5.63597		2.83438	1.94903	1.92447	-1.65376	0.000133446	CHG	CHH	CG	Pbr022620.1	No	-	-	-
	Pycom09g18510	0.936912	0.990022	0.756246		0.139916	0.397614	0.386915	-1.65377	0.0291994				Pbr003411.1	No	-	-	-
	Pycom17g03450	5.54667	5.29379	3.94181		0.915972	3.30616	0.84586	-1.65584	0.0404456	CHG	CHH	CG	Pbr037705.1	No	-	-	-
	Pycom03g20980	202.092	183.72	378.194		35.076	130.894	109.663	-1.6564	0.038759		CHH	CG	Pbr012942.1	No	-	-	-
	Pycom04g21770	1.5671	1.20239	0.845571		0.461748	0.582639	0.197091	-1.65689	0.0287293	CHG	CHH	CG	Pbr031438.1	No	-	-	-
	Pycom08g01680	5.54679	4.02024	2.70311		1.63841	0.585956	1.99203	-1.6573	0.0217785	CHG	CHH	CG	Pbr022146.1	No	-	-	-
	Pycom15g27950	25.8933	26.5684	24.1308		5.02899	3.94355	17.5724	-1.66251	0.040406	CHG	CHH	CG	Pbr019564.1	Yes	-	-	CHH
	Pycom07g01890	12.2618	17.3622	18.1042		6.88765	2.38149	7.60785	-1.67327	0.0340248		CHH	CG	Pbr009680.2	Yes	-	-	CHH
	Pycom07g03430	68.5925	69.7582	96.5396		19.2197	35.2217	27.9561	-1.67733	0.00116349		CHH	CG	Pbr041662.1	No	-	-	-
	Pycom14g16770	85.8135	80.8389	149.998		25.169	36.4077	50.8775	-1.6807	0.00484443		CHH	CG	Pbr007287.1	Yes	-	-	CHH
	Pycom12g04560	130.41	163.784	123.65		44.5153	77.1219	21.2368	-1.6824	0.00696671	CHG	CHH	CG	Pbr026212.1	Yes	-	-	CHH
	Pycom17g10660	5.65713	7.36577	8.82485		3.08183	2.68243	1.93	-1.68323	0.000873059				Pbr036291.1	Yes	-	-	CHH
	Pycom06g04030	3.49227	3.18925	2.63143		0.885477	1.3264	0.943499	-1.68656	0.00825652		CHH		Pbr013751.1	No	-	-	-
	Pycom01g19040	11.5459	9.54754	2.71662		3.79378	1.43918	2.58871	-1.69308	0.0391132	CHG	CHH	CG	Pbr001338.1	No	-	-	-
	Pycom06g07400	319.157	247.378	146.976		43.6083	99.0304	92.3673	-1.69443	0.00149664		CHH	CG	Pbr011014.1	Yes	CG	-	CHH
	Pycom15g38750	30.6189	24.3697	48.1782		11.1436	11.5796	13.4195	-1.704	0.000793806	CHG	CHH		Pbr020909.1	Yes	-	-	CHH
	Pycom16g10190	64.301	51.5909	50.9541		28.727	14.3937	13.7674	-1.70474	0.000154792		CHH	CG	Pbr015173.1	Yes	-	-	CHH
	Pycom05g22390	2.22922	1.83748	1.67903		1.02246	0.69274	0.229115	-1.71151	0.0325967	CHG	CHH	CG	Pbr002478.1	Yes	CG	CHG	CHH
	Pycom04g12630	0.529235	1.11584	1.14402		0.147796	0.280333	0.524417	-1.71363	0.046652	CHG	CHH	CG	Pbr022617.1	Yes	-	-	CHH
	Pycom10g04060	1.26224	1.33221	1.52351		0.456567	0.368473	0.577269	-1.71454	0.00756555		CHH	CG	Pbr009862.1	No	-	-	-
	Pycom10g00080	2.24082	1.70055	1.20689		0.937287	0.537179	0.238341	-1.7186	0.0166991	CHG	CHH	CG	Pbr012799.2	Yes	CG	-	CHH
	Pycom08g15280	12.6596	16.1399	10.5775		1.96297	6.81898	4.10427	-1.72389	0.0107805		CHH	CG	Pbr016059.1	Yes	-	-	CHH
	Pycom13g06340	2.24706	2.85525	3.75093		0.769874	1.06004	1.18491	-1.72617	0.00402908		CHH	CG	Pbr039077.1	No	-	-	-
	Pycom11g07940	2.94355	2.73516	1.26896		0.423376	0.60444	1.20031	-1.72926	0.0223828	CHG	CHH	CG	Pbr018958.1	No	-	-	-
	Pycom05g02750	5.26495	3.93728	0.879556		1.20719	1.3141	0.658156	-1.72981	0.0265037		CHH	CG	Pbr008075.1	Yes	-	CHG	CHH
	Pycom11g23600	18.9739	13.2969	9.60828		8.4637	2.05129	3.30473	-1.73458	0.0141128	CHG	CHH	CG	Pbr036705.1	Yes	-	-	CHH
	Pycom15g06800	20.476	16.1651	19.4062		1.74022	4.98098	11.7458	-1.73643	0.045661		CHH	CG	Pbr019728.1	No	-	-	-
	Pycom07g18340	4.65242	3.77353	2.48081		1.53342	0.540884	1.4869	-1.73699	0.00570307		CHH	CG	Pbr032350.1	No	-	-	-
	Pycom11g22140	103.79	90.3771	91.4759		12.5477	61.5782	19.2557	-1.73941	0.026516		CHH	CG	Pbr038305.1	No	-	-	-
	Pycom11g18470	2.08862	1.1125	1.40365		0.458778	0.697639	0.348369	-1.74482	0.0102726		CHH		Pbr024479.1	Yes	-	-	-
	Pycom08g07160	161.863	138.131	199.998		36.6646	41.458	88.6892	-1.74646	0.00221093		CHH	CG	Pbr019728.1	No	-	-	-
	Pycom16g04780	213.057	237.14	272.357		65.7464	87.3112	87.1412	-1.74822	6.2e-06		CHH		Pbr013188.1	Yes	-	-	CHH
	Pycom06g09350	11.1901	11.0171	7.32386		2.57845	3.60416	3.33557	-1.74838	1.66e-06	CHG	CHH	CG	Pbr005586.1	Yes	-	-	-
	Pycom03g15670	1.93559	1.69235	1.99386		0.687437	0.713399	0.452902	-1.75531	0.0120067	CHG	CHH	CG	Pbr033708.1	Yes	-	-	CHH
	Pycom07g24080	1631.81	2163.74	3331.81		454.322	927.544	1009.37	-1.75898	0.00434252	CHG	CHH	CG	Pbr013913.1	Yes	-	-	CHH
	Pycom13g09690	7.07062	12.4684	12.0957		1.71213	3.78138	4.87503	-1.76372	0.0075278		CHH	CG	Pbr036264.1	Yes	-	-	CHH
	Pycom07g07620	135.997	119.65	70.6237		60.4696	13.6055	30.9003	-1.76503	0.00965879		CHH	CG	Pbr012831.1	Yes	-	-	CHH
	Pycom15g04990	11.3623	11.0796	18.8308		1.57731	4.91691	7.19007	-1.76544	0.0289363		CHH	CG	Pbr019895.1	Yes	-	-	CHH
	Pycom02g02890	15.4611	16.3944	8.52628		6.6616	4.65899	1.57131	-1.76919	0.0259871				Pbr010598.1	No	-	-	-
	Pycom16g16510	29.8344	34.0938	21.8035		3.51469	11.6321	11.8888	-1.77167	0.00511141	CHG	CHH	CG	Pbr040176.1	No	-	-	-
	Pycom04g14070	1.26389	0.822814	1.55911		0.460153	0.276386	0.470983	-1.77557	0.0333485	CHG	CHH	CG	Pbr021624.1	Yes	-	-	CHH
	Pycom03g07390	23.7171	22.291	37.4848		5.81631	4.77225	16.9349	-1.78025	0.018501		CHH	CG	Pbr020797.1	Yes	-	CHG	CHH
	Pycom17g04600	9.43474	9.21325	3.57874		1.32731	4.19143	1.30225	-1.78068	0.0394972	CHG	CHH	CG	Pbr019264.1	Yes	CG	-	CHH
	Pycom07g03890	4.46968	4.74837	5.10881		0.880461	2.09239	1.62919	-1.78374	0.000388775	CHG	CHH	CG	Pbr024761.1	Yes	-	-	CHH
	Pycom12g19740	21.8036	16.2835	12.4589		4.47727	5.03693	6.37431	-1.78428	8.36e-06	CHG	CHH	CG	Pbr028950.1	Yes	-	CHG	CHH
	Pycom16g15550	227.316	255.011	309.33		94.4957	69.7274	94.1734	-1.78706	3.95e-06		CHH	CG	Pbr003580.1	No	-	-	-
	Pycom15g03910	6.05552	8.77733	19.1916		2.64446	3.32425	5.45584	-1.79215	0.024183	CHG	CHH	CG	Pbr019981.1	No	-	-	-
	Pycom04g12150	33.2866	32.5573	35.8488		9.30879	9.53546	13.6259	-1.79913	2.67e-06		CHH		Pbr006073.1	No	-	-	-
	Pycom01g21310	4.11323	3.77708	4.72765		0.790426	1.33202	1.90225	-1.79991	0.00237801	CHG	CHH	CG	Pbr042837.1	Yes	-	-	CHH
	Pycom12g17280	38.788	40.7734	24.1344		6.30111	12.1452	13.5234	-1.80192	0.000120001		CHH	CG	Pbr014600.1	Yes	CG	CHG	CHH
	Pycom17g19710	46.2698	40.061	30.0354		17.4404	14.2531	4.81178	-1.80588	0.00235888	CHG	CHH	CG	Pbr002452.1	Yes	-	-	CHH
	Pycom08g09670	13.496	15.2714	19.8064		3.93448	4.54105	7.11187	-1.80808	0.000357475	CHG	CHH	CG	Pbr040376.1	No	-	-	-
	Pycom06g11320	7.92792	6.19802	6.69489		1.48003	3.5044	1.51991	-1.81196	0.00146651		CHH	CG	Pbr038591.1	No	-	-	-
	Pycom02g05510	68.9381	83.6113	87.7542		27.5937	40.8493	7.71755	-1.81895	0.0140185	CHG	CHH	CG	Pbr013128.1	Yes	CG	CHG	CHH
	Pycom07g14620	1.74145	1.2217	0.795508		0.288744	0.352776	0.497283	-1.82346	0.000464114				Pbr021065.1	No	-	-	-
	Pycom03g04030	36.6335	37.2106	23.6161		9.05602	17.0415	3.54802	-1.83113	0.00813504	CHG	CHH	CG	Pbr013141.1	Yes	-	-	CHH
	Pycom01g11500	7.95085	6.78542	5.82117		2.8561	1.11213	2.37578	-1.83805	0.0001566	CHG	CHH	CG	Pbr025890.1	No	-	-	-
	Pycom06g16580	10.2031	8.76521	7.94588		2.83117	1.41644	4.02164	-1.84041	0.000542513		CHH	CG	Pbr011497.1	Yes	-	-	-
	Pycom08g03230	197.262	157.891	55.7918		34.5032	22.9273	63.0885	-1.84688	0.00535528		CHH	CG	Pbr006223.1	Yes	-	-	CHH
	Pycom11g23180	17.316	15.7566	21.0297		4.1449	5.13642	7.52329	-1.84692	0.000370059	CHG	CHH	CG	Pbr038203.1	No	-	-	-
	Pycom03g13210	10.4419	20.1386	28.6832		3.84916	7.38205	7.52931	-1.84842	0.0165991	CHG	CHH	CG	Pbr036580.1	Yes	-	-	CHH
	Pycom08g04400	64.476	56.9288	114.189		14.2399	42.2182	17.9184	-1.84902	0.0114938		CHH	CG	Pbr033401.1	No	-	-	-
	Pycom09g06200	76.1066	69.8478	96.646		20.7409	37.0476	17.6774	-1.84939	0.000261854	CHG	CHH	CG	Pbr007508.1	Yes	CG	-	CHH
	Pycom10g28330	0.592428	0.663596	0.637183		0.0825825	0.178684	0.315564	-1.85052	0.0490966		CHH	CG	Pbr000058.1	No	-	-	-
	Pycom06g11340	197.531	168.934	316.138		81.7574	47.556	86.8894	-1.85447	0.00069137	CHG	CHH	CG	Pbr038595.1	No	-	-	-
	Pycom12g21880	1.83246	0.849984	1.1483		0.627244	0.298958	0.245828	-1.85932	0.031617	CHG	CHH	CG	Pbr004384.1	Yes	-	-	CHH
	Pycom13g27180	9.12811	7.90816	12.6336		3.64836	2.66203	2.92009	-1.86719	0.000792192	CHG	CHH	CG
	Pycom08g07110	60.8526	54.7022	37.2159		23.5898	10.3765	11.9332	-1.86786	7.24e-05	CHG	CHH	CG	Pbr021980.1	No	-	-	-
	Pycom01g08660	7.78962	7.21254	11.6434		3.4171	1.78413	3.11392	-1.86991	0.000545019				Pbr034693.1	Yes	CG	CHG	CHH
	Pycom15g36300	11.4296	17.1379	6.0767		2.17458	5.36204	2.52253	-1.87051	0.0157991				Pbr000849.1	Yes	-	-	CHH
	Pycom01g23510	50.7744	46.6507	14.7669		5.45438	14.134	12.4978	-1.87181	0.00620699		CHH		Pbr013533.1	Yes	-	-	-
	Pycom05g28840	2.50504	3.79947	0.988256		0.449083	0.571416	1.07252	-1.87947	0.0476511	CHG	CHH	CG	Pbr000385.1	Yes	-	-	CHH
	Pycom14g17280	3.29294	3.32106	3.36425		1.44982	0.603911	0.977654	-1.88201	0.00343962	CHG	CHH	CG	Pbr007236.1	Yes	CG	CHG	CHH
	Pycom14g18990	6.77445	6.3214	4.62317		1.7342	2.14027	1.34428	-1.88662	8.39e-07	CHG			Pbr039267.1	No	-	-	-
	Pycom2874g00090	4.6951	3.5103	1.73809		1.04308	1.29944	0.51668	-1.89301	0.0234584	CHG	CHH		Pbr028275.1	Yes	-	CHG	CHH
	Pycom13g09090	11.3476	7.93338	7.65069		5.02377	1.88837	1.13954	-1.89598	0.00878762	CHG	CHH	CG	Pbr036205.2	Yes	-	-	CHH
	Pycom13g05200	11.8909	16.2299	11.5485		1.97325	5.78923	3.8157	-1.89884	0.000793806		CHH	CG	Pbr029997.1	Yes	-	-	CHH
	Pycom01g21090	10.3862	10.9418	9.01235		3.77207	4.14972	1.02956	-1.90248	0.00978812		CHH	CG	Pbr031317.1	No	-	-	-
	Pycom07g16190	11.8891	8.41803	6.99827		1.92384	3.22654	2.74065	-1.90428	8.19e-05				Pbr034526.1	Yes	-	-	-
	Pycom16g09130	8.00035	8.1148	5.88655		3.20996	2.79691	0.407265	-1.9167	0.0332963	CHG	CHH	CG	Pbr036229.1	Yes	-	-	-
	Pycom17g13710	9.36357	10.829	25.1405		2.88611	8.35968	2.61631	-1.91963	0.0235303				Pbr030489.1	Yes	CG	CHG	CHH
	Pycom06g11720	9.1378	9.87715	8.27682		0.862852	2.70252	4.27993	-1.92076	0.0121096		CHH	CG	Pbr038629.1	No	-	-	-
	Pycom11g21480	7.90931	5.99092	5.96613		2.92661	0.81148	2.07158	-1.92541	0.00112104		CHH	CG	Pbr017451.1	No	-	-	-
	Pycom12g19480	346.153	301.479	93.2956		84.486	18.1913	103.909	-1.92679	0.0233624	CHG	CHH	CG	Pbr016419.1	Yes	-	-	CHH
	Pycom13g06410	1.72437	0.825106	1.34997		0.526682	0.289362	0.329643	-1.92714	0.0184535	CHG	CHH	CG	Pbr039084.1	Yes	-	-	CHH
	Pycom01g13550	41.1482	35.9317	34.0203		15.9623	3.81726	12.6641	-1.92906	0.00176608	CHG	CHH	CG	Pbr042393.1	Yes	-	-	CHH
	Pycom01g18160	24.0282	19.6277	8.14605		5.95301	3.73342	4.8326	-1.92929	7.61e-05	CHG	CHH	CG	Pbr001424.1	No	-	-	-
	Pycom06g17710	5.70244	4.92693	4.93133		0.790904	2.03458	1.62916	-1.93304	0.00118863	CHG	CHH	CG	Pbr030100.1	No	-	-	-
	Pycom12g02980	1.35156	1.20338	1.54239		0.223293	0.222355	0.746593	-1.93456	0.0341976	CHG	CHH	CG	Pbr015376.1	No	-	-	-
	Pycom15g25310	6.0677	6.70358	8.39559		0.5145	2.18118	3.41464	-1.94348	0.0299226		CHH		Pbr015318.1	Yes	CG	CHG	CHH
	Pycom01g24530	1.07639	1.02151	0.765222		0.335313	0.353337	0.122028	-1.95019	0.0266039		CHH		Pbr013435.1	Yes	-	-	CHH
	Pycom15g35630	2.98848	3.63831	2.32908		0.693699	0.989779	0.830836	-1.95271	5.15e-06		CHH	CG	Pbr031264.1	Yes	CG	-	CHH
	Pycom03g04020	143.677	174.239	55.2198		38.3233	58.0379	6.03638	-1.95319	0.0439965	CHG	CHH	CG	Pbr017290.1	Yes	CG	-	CHH
	Pycom15g01460	4.72673	3.44632	5.75683		1.20396	0.87116	1.96255	-1.9592	0.000597718	CHG	CHH	CG	Pbr005875.1	Yes	CG	-	CHH
	Pycom04g17190	13.4953	9.57923	8.10756		4.75132	0.805336	3.24485	-1.96579	0.00977373	CHG	CHH	CG	Pbr028922.1	Yes	-	-	-
	Pycom12g18540	15.5892	14.2499	24.4778		1.51171	8.73479	5.33529	-1.96855	0.022049	CHG	CHH	CG	Pbr005985.1	Yes	-	-	CHH
	Pycom15g33310	4.31554	4.36027	6.07397		1.64258	1.67302	0.924297	-1.97514	0.000515568		CHH	CG	Pbr033544.1	No	-	-	-
	Pycom06g18840	3.31742	3.23955	4.00072		0.710159	1.2572	1.00405	-1.98205	0.00127445	CHG	CHH	CG	Pbr020246.1	No	-	-	-
	Pycom14g16780	11.9878	9.30003	6.3115		1.75358	2.79393	2.94834	-1.98537	0.000797937	CHG	CHH		Pbr007288.2	Yes	-	-	CHH
	Pycom14g12930	57.0172	54.0156	123.712		20.5194	29.5305	18.3685	-1.98752	0.00130137		CHH		Pbr037443.1	Yes	CG	CHG	CHH
	Pycom15g00400	28.6179	20.1969	9.46891		8.28216	2.64451	4.76884	-1.99833	0.00215108	CHG	CHH	CG	Pbr005779.1	No	-	-	-
	Pycom10g17650	1.49724	1.59342	1.88402		0.273837	0.65194	0.451029	-2.00368	0.00129751		CHH		Pbr033612.1	Yes	-	-	CHH
	Pycom08g16430	4.42888	6.86959	7.84299		0.46307	2.29937	2.54633	-2.00667	0.0164696	CHG		CG	Pbr040672.1	No	-	-	-
	Pycom07g20700	25.4007	30.5202	38.1482		6.30042	8.54543	11.3709	-2.00996	1.84e-05	CHG	CHH	CG	Pbr034905.1	Yes	-	-	CHH
	Pycom05g28980	328.062	390.914	492.872		88.7057	138.959	108.139	-2.01995	2.73e-06	CHG	CHH	CG	Pbr041315.1	Yes	-	-	CHH
	Pycom12g13810	5.49965	7.88703	3.71205		0.353057	2.79306	1.32802	-2.02359	0.0234733		CHH	CG	Pbr004606.1	Yes	-	-	CHH
	Pycom06g07530	12.4423	8.19335	19.0325		6.88857	3.57224	0.841969	-2.0285	0.0311337	CHG	CHH	CG	Pbr011031.1	No	-	-	-
	Pycom05g15630	26.8379	36.0432	87.613		5.2476	16.1005	21.3284	-2.03328	0.0190876	CHG	CHH	CG	Pbr042656.1	Yes	-	-	CHH
	Pycom03g18980	11.1686	11.0105	11.9505		2.93911	3.08095	3.21154	-2.03967	3.2e-10	CHG	CHH	CG	Pbr024219.1	Yes	-	-	CHH
	Pycom07g05970	12.9856	12.3255	5.88149		1.94773	2.34583	3.77218	-2.04431	2.61e-05				Pbr015436.1	No	-	-	-
	Pycom06g11530	64.0762	51.4764	13.4312		13.5365	14.7603	4.31048	-2.05808	0.019079	CHG	CHH	CG	Pbr038612.1	Yes	-	CHG	CHH
	Pycom09g06660	15.8075	18.4549	26.3103		1.28507	7.55794	7.33848	-2.06693	0.0148352		CHH		Pbr029610.1	Yes	CG	CHG	CHH
	Pycom17g07320	15.4226	15.4517	10.4537		7.89902	0.788397	2.28393	-2.06752	0.025616	CHG	CHH	CG	Pbr000093.1	Yes	-	-	CHH
	Pycom09g05440	17.3164	11.6026	2.6971		3.73952	1.05404	3.1333	-2.06945	0.0176006	CHG	CHH	CG	Pbr040231.1	Yes	-	-	CHH
	Pycom07g06810	2.32742	2.21015	5.25274		0.183364	0.990916	1.49353	-2.07084	0.0381612	CHG	CHH	CG	Pbr027266.1	No	-	-	-
	Pycom02g07190	32.5825	43.7347	81.7492		10.5048	21.0632	11.6354	-2.07385	0.00110222		CHH	CG	Pbr041538.1	Yes	-	-	CHH
	Pycom08g09410	6.45753	11.7134	18.2357		1.16643	3.68513	4.97146	-2.0793	0.0122224		CHH	CG	Pbr008791.1	Yes	-	-	CHH
	Pycom02g09330	4.37236	5.45502	8.75925		0.430841	1.95056	2.53022	-2.0962	0.0132198	CHG	CHH	CG	Pbr007833.1	No	-	-	-
	Pycom15g29830	6.91863	4.70582	4.36123		0.652553	1.18731	2.18184	-2.10565	0.00315437	CHG	CHH	CG	Pbr034503.1	Yes	-	-	CHH
	Pycom12g19490	128.484	117.086	102.442		19.5867	25.3391	43.3396	-2.10661	2.04e-06	CHG	CHH	CG	Pbr016417.1	No	-	-	-
	Pycom06g01000	5.14316	4.11349	5.71591		1.62129	0.978979	1.28468	-2.11743	2.96e-06		CHH		Pbr006785.2	No	-	-	-
	Pycom15g25340	6.20344	6.95225	7.50523		1.14009	2.05712	2.0107	-2.1376	5.16e-06			CG	Pbr015318.1	Yes	CG	CHG	CHH
	Pycom13g17110	2.60879	2.98678	5.63205		0.484258	1.68661	0.724087	-2.14419	0.0066034		CHH	CG	Pbr025793.1	Yes	CG	-	CHH
	Pycom17g02250	33.1128	34.7845	38.8353		4.89626	9.14308	12.5551	-2.15281	1.84e-05		CHH	CG	Pbr026985.1	Yes	CG	-	CHH
	Pycom06g12870	5.19909	5.79034	12.3046		0.422375	2.45684	3.09826	-2.15493	0.0256742	CHG	CHH	CG	Pbr037462.1	Yes	-	-	CHH
	Pycom08g20500	27.6473	47.3492	37.3254		1.76477	16.6949	9.06163	-2.15717	0.0174026	CHG	CHH	CG	Pbr026538.1	Yes	CG	-	CHH
	Pycom03g05280	145.28	115.984	303.099		19.3511	81.6748	43.999	-2.15902	0.00599864				Pbr042866.1	Yes	-	-	CHH
	Pycom11g08500	0.715716	0.720756	0.414709		0.223787	0.114681	0.112517	-2.16571	0.0124239	CHG	CHH	CG	Pbr042457.1	No	-	-	-
	Pycom14g06430	20.345	16.4819	3.28928		3.74746	3.91245	1.68288	-2.16765	0.0068507				Pbr002021.1	Yes	-	-	CHH
	Pycom07g09570	10.8601	13.165	4.14691		0.493021	3.31663	2.7317	-2.17201	0.0424393		CHH	CG
	Pycom09g14720	37.367	41.9524	134.049		7.20736	13.6979	34.576	-2.17403	0.0220174	CHG	CHH	CG	Pbr018305.1	Yes	-	-	CHH
	Pycom06g09090	48.5993	54.8421	100.313		13.7116	24.0464	13.8963	-2.17551	0.000123476	CHG	CHH	CG	Pbr024668.1	Yes	CG	-	CHH
	Pycom06g21630	3.26441	4.02605	3.02641		1.32432	1.08206	0.121647	-2.17877	0.0206245	CHG	CHH	CG	Pbr028273.2	Yes	-	-	CHH
	Pycom17g02240	15.4071	19.4712	16.4926		1.35226	4.11262	6.93384	-2.17977	0.00145432		CHH	CG	Pbr026985.1	Yes	CG	-	CHH
	Pycom10g00210	2.90288	2.62415	1.55493		0.75124	0.742283	0.200277	-2.18055	0.00373503		CHH	CG	Pbr008035.1	No	-	-	-
	Pycom15g21030	17.0856	18.5504	24.8662		0.704366	5.67062	8.42703	-2.18442	0.0233246		CHH	CG	Pbr027690.1	Yes	-	-	CHH
	Pycom13g16920	4.03947	2.61301	2.54434		0.731658	0.599656	0.880162	-2.18559	0.000165385		CHH	CG	Pbr025800.1	No	-	-	-
	Pycom07g04010	9.36515	10.0041	9.36098		0.666238	3.7397	2.48373	-2.18671	0.00269851	CHG	CHH	CG	Pbr024754.1	Yes	CG	-	CHH
	Pycom05g22850	4.76189	4.13699	3.68738		0.882005	1.50019	0.611283	-2.20038	4.49e-05	CHG	CHH	CG	Pbr024229.1	No	-	-	-
	Pycom11g23580	15.1992	10.6531	9.61756		4.66511	1.33623	2.50369	-2.20469	6.62e-05	CHG	CHH	CG	Pbr036705.1	Yes	-	-	CHH
	Pycom06g11450	11.9898	11.2225	7.98641		0.415509	2.06282	4.78049	-2.20578	0.0179388		CHH	CG	Pbr003000.1	No	-	-	-
	Pycom01g13720	82.018	92.8669	156.766		7.2469	20.6022	52.7285	-2.21912	0.0100144	CHG	CHH	CG	Pbr022043.1	No	-	-	-
	Pycom06g19270	2943.47	6223.7	7577.47		330.227	2083.03	1620.81	-2.22436	0.00882839	CHG	CHH	CG	Pbr020285.1	Yes	CG	-	CHH
	Pycom15g18980	7.82716	9.33065	10.4216		0.372722	2.2706	3.87478	-2.22456	0.0164696		CHH	CG	Pbr031702.1	Yes	-	-	CHH
	Pycom16g16520	3.58315	3.9198	3.20043		0.573243	0.570833	1.34623	-2.23599	0.000399262	CHG	CHH	CG	Pbr011854.1	No	-	-	-
	Pycom15g07930	4.19448	3.70078	2.65308		0.155007	0.686027	1.55483	-2.24032	0.0350827	CHG	CHH	CG	Pbr019624.1	No	-	-	-
	Pycom15g25760	4.37373	3.47526	4.98354		0.119508	2.00988	0.861436	-2.24194	0.0357819				Pbr023529.2	Yes	-	-	CHH
	Pycom11g20330	1.30146	1.44501	0.89988		0.300433	0.232688	0.304941	-2.24661	0.00147642				Pbr027350.1	No	-	-	-
	Pycom10g18060	10.5656	10.2045	17.4987		1.74848	2.59145	4.77789	-2.24894	0.00023427				Pbr004481.1	Yes	-	-	CHH
	Pycom11g27560	2.90144	2.21739	2.29573		0.775037	0.862433	0.0846163	-2.25141	0.0257846	CHG	CHH	CG	Pbr022677.1	No	-	-	-
	Pycom15g13950	293.079	320.858	153.562		21.5511	88.5855	60.488	-2.25614	0.000339075		CHH	CG	Pbr034275.2	No	-	-	-
	Pycom03g06330	7.34401	5.75536	5.88041		1.52747	1.23698	1.61443	-2.2577	4.58e-07			CG	Pbr042342.1	No	-	-	-
	Pycom15g12090	3.37319	2.33949	1.08585		0.666133	0.232278	0.617073	-2.26676	0.00428049	CHG	CHH	CG	Pbr027932.1	No	-	-	-
	Pycom07g21230	9.07878	7.74205	6.29965		1.66006	1.83676	1.74444	-2.26732	4.55e-11		CHH		Pbr002913.1	Yes	-	-	CHH
	Pycom13g14130	5.05116	5.8308	3.87028		1.26432	1.42433	0.643115	-2.27414	3.45e-06	CHG	CHH	CG	Pbr014893.1	Yes	-	-	CHH
	Pycom11g09200	0.96658	0.873097	2.41451		0.254506	0.439289	0.316068	-2.28871	0.00798887	CHG	CHH	CG	Pbr017682.1	No	-	-	-
	Pycom09g00240	4.05507	5.22483	5.74355		0.207612	1.10261	2.06832	-2.29831	0.0182344	CHG	CHH		Pbr022193.1	Yes	-	-	CHH
	Pycom08g12740	3.27264	1.89192	1.86088		0.386044	0.268484	0.895626	-2.30146	0.00631277	CHG	CHH	CG	Pbr003138.1	Yes	-	-	CHH
	Pycom06g14010	1.15766	2.20041	1.72488		0.217727	0.809432	0.103997	-2.30274	0.0442285	CHG	CHH	CG	Pbr039005.1	Yes	CG	-	CHH
	Pycom12g03680	1.43933	2.62564	4.1185		0.31582	1.13683	0.432441	-2.30805	0.00665803	CHG	CHH	CG	Pbr035723.1	No	-	-	-
	Pycom05g07400	149.067	161.775	215.298		26.5845	47.7049	44.6165	-2.31132	3.77e-07	CHG	CHH	CG	Pbr006528.1	No	-	-	-
	Pycom08g20120	8.06837	7.28977	5.58144		0.884666	1.57716	2.07114	-2.32307	8.07e-07		CHH	CG	Pbr026509.1	No	-	-	-
	Pycom10g05770	1.78652	1.32459	2.23221		0.540089	0.385533	0.282938	-2.32647	0.000654617	CHG	CHH	CG	Pbr012416.1	Yes	-	-	CHH
	Pycom07g15770	2.51114	1.95779	1.12648		0.533222	0.302069	0.366759	-2.33416	0.000638067		CHH		Pbr032221.1	Yes	-	-	CHH
	Pycom11g02190	70.5551	47.0081	49.8875		20.2323	12.4726	4.00899	-2.34114	0.000261549	CHG	CHH	CG	Pbr023207.1	Yes	-	-	CHH
	Pycom12g02270	4.07968	1.96609	2.83804		0.334816	0.24697	1.33271	-2.34813	0.0478793		CHH	CG	Pbr042744.1	Yes	-	CHG	CHH
	Pycom11g23570	18.4263	14.1823	17.8122		6.40527	0.973148	3.7901	-2.35042	0.00189887	CHG	CHH	CG	Pbr020484.1	No	-	-	-
	Pycom12g19270	0.424343	0.583699	0.333712		0.225866	0.0255225	0.0413177	-2.35699	0.035793	CHG	CHH	CG	Pbr016438.1	Yes	-	-	CHH
	Pycom11g07170	58.1656	38.8016	19.4233		12.994	5.96038	5.47787	-2.35788	1.79e-05	CHG	CHH	CG	Pbr028013.1	No	-	-	-
	Pycom01g15420	3.0308	1.33184	2.02932		0.399013	0.612192	0.355765	-2.358	0.00211729	CHG	CHH	CG	Pbr009361.1	No	-	-	-
	Pycom09g18990	35.0502	33.0664	63.9852		9.6619	5.35671	14.453	-2.36395	6.87e-05	CHG	CHH	CG	Pbr033584.1	Yes	-	-	CHH
	Pycom07g07840	3.56492	3.07955	0.918057		0.625775	0.426082	0.505833	-2.36405	0.00203184	CHG	CHH	CG	Pbr018434.1	No	-	-	-
	Pycom10g19150	25.7325	21.4594	31.6437		3.66409	2.68111	10.8043	-2.36415	0.000428919		CHH		Pbr031595.1	No	-	-	-
	Pycom14g16760	0.842255	1.4868	0.467174		0.102355	0.211401	0.260747	-2.36883	0.0171945				Pbr007288.2	Yes	-	-	CHH
	Pycom11g07260	19.388	15.7599	29.3035		9.31472	3.75135	1.32068	-2.37677	0.00317109	CHG	CHH	CG	Pbr028016.1	No	-	-	-
	Pycom11g21330	0.930206	0.908369	1.36595		0.437744	0.18451	0.0796527	-2.39126	0.0275198	CHG	CHH	CG	Pbr022321.1	Yes	-	-	CHH
	Pycom15g37550	5.15217	4.20178	3.52282		0.565002	1.51076	0.562236	-2.40247	3.86e-05			CG	Pbr022116.1	Yes	-	-	CHH
	Pycom15g00280	23.3881	19.5015	4.69416		5.55239	3.04046	0.943966	-2.40503	0.00499627		CHH	CG	Pbr005766.1	No	-	-	-
	Pycom11g03290	9.86071	7.76086	4.39654		0.79226	2.28676	1.33271	-2.40753	3.25e-05		CHH	CG	Pbr016798.1	No	-	-	-
	Pycom02g06640	17.1462	23.1587	11.6529		1.76313	4.75285	3.93007	-2.41416	6.29e-06	CHG	CHH	CG	Pbr041490.1	No	-	-	-
	Pycom16g11920	0.476683	0.25065	0.67989		0.0772389	0.0569735	0.166019	-2.41986	0.0126994	CHG	CHH	CG	Pbr037777.1	No	-	-	-
	Pycom12g11920	2.41597	3.73692	5.41337		0.687215	0.937096	0.816185	-2.43304	6.87e-05	CHG	CHH	CG	Pbr008330.1	Yes	-	-	-
	Pycom10g01110	22.9185	24.2541	20.5338		1.09464	9.1675	3.298	-2.4367	0.0028673	CHG	CHH	CG	Pbr039397.1	No	-	-	-
	Pycom08g01010	8.7123	9.73317	2.52986		0.717463	2.33971	0.865759	-2.48092	0.00113507	CHG	CHH	CG	Pbr005825.1	Yes	-	-	CHH
	Pycom07g02710	3.11069	3.7693	7.68843		1.11872	0.839932	1.06871	-2.48288	2.59e-05	CHG	CHH	CG	Pbr041735.1	Yes	CG	-	CHH
	Pycom10g25790	1.03462	0.724073	1.61641		0.417713	0.176832	0.104098	-2.48669	0.0144393	CHG	CHH		Pbr000262.1	Yes	-	-	CHH
	Pycom10g06920	12.8228	14.3804	36.7368		1.89917	5.32334	5.94679	-2.49094	0.00358499		CHH	CG	Pbr034626.1	Yes	-	-	CHH
	Pycom02g11050	16.4393	25.7342	9.93973		0.605864	6.23876	2.94536	-2.49209	0.00408109		CHH	CG	Pbr040482.1	Yes	-	-	CHH
	Pycom16g11320	2.52609	2.4779	1.73475		0.167781	0.806207	0.309113	-2.49573	0.00090495	CHG	CHH	CG	Pbr037829.1	Yes	-	-	CHH
	Pycom10g18090	0.93544	1.15856	2.58526		0.192239	0.404132	0.355814	-2.50411	0.00225146	CHG	CHH	CG	Pbr004116.1	Yes	-	-	CHH
	Pycom10g28800	4.01359	3.64271	5.53524		0.21882	1.25017	1.0927	-2.52098	0.00100954				Pbr017597.1	Yes	CG	-	CHH
	Pycom10g19380	1.40352	1.4391	1.38252		0.351077	0.269867	0.194169	-2.52724	7.21e-07	CHG		CG	Pbr021451.2	No	-	-	-
	Pycom09g02770	3.6786	3.1904	2.40205		0.591007	1.10439	0.0501856	-2.52871	0.0155474				Pbr018073.1	No	-	-	-
	Pycom12g21130	50.0901	56.1684	82.726		1.11771	14.2466	21.2482	-2.52878	0.0135653		CHH		Pbr017109.1	Yes	-	-	CHH
	Pycom05g30050	54.2129	42.4076	48.9738		20.1787	0.26461	8.13903	-2.52976	0.0470961	CHG	CHH	CG	Pbr000273.1	Yes	-	-	CHH
	Pycom11g27360	24.8205	20.6222	13.137		1.27097	3.73295	5.71204	-2.54527	6.37e-05	CHG	CHH	CG	Pbr041200.1	No	-	-	-
	Pycom06g06940	0.298029	0.448347	0.48954		0.0763517	0.0600737	0.0972516	-2.57364	0.00390569	CHG	CHH	CG	Pbr001554.1	Yes	-	-	CHH
	Pycom02g26530	1.36352	2.93383	5.11832		0.170383	0.463218	1.18587	-2.57397	0.00994036		CHH	CG	Pbr023791.1	Yes	-	-	CHH
	Pycom15g34480	11.6751	13.3667	45.2724		5.30021	4.12852	4.5232	-2.5864	0.00097983	CHG	CHH		Pbr038021.1	No	-	-	-
	Pycom17g19760	1.82038	2.22889	1.91845		0.235971	0.0783263	0.77489	-2.59564	0.00756103	CHG	CHH	CG	Pbr040318.1	No	-	-	-
	Pycom10g02210	73.2682	63.1769	79.475		10.5806	9.98978	19.1371	-2.59883	2.7e-08		CHH	CG	Pbr027166.1	No	-	-	-
	Pycom14g18750	1.5441	1.28897	5.05395		0.73445	0.742973	0.0751736	-2.59905	0.0383156		CHH		Pbr038940.1	Yes	-	-	CHH
	Pycom11g05920	392.707	374.018	690.879		47.2792	180.708	43.4354	-2.60607	0.000403208	CHG	CHH	CG	Pbr042866.1	Yes	-	-	CHH
	Pycom05g25610	3.14201	2.37092	2.95966		0.371625	0.869354	0.278939	-2.62085	1.41e-05		CHH	CG	Pbr042112.1	Yes	-	-	CHH
	Pycom12g23340	0.936754	0.50124	0.568396		0.108121	0.143556	0.103288	-2.62287	0.0024265		CHH	CG	Pbr023623.3	No	-	-	-
	Pycom12g14630	7.53544	7.99261	10.6665		1.69168	1.66466	1.43554	-2.62534	2.68e-11	CHG	CHH	CG	Pbr035906.1	Yes	-	-	CHH
	Pycom02g24880	56.3431	87.9531	109.292		3.43627	26.2925	16.0661	-2.63098	0.000983416	CHG	CHH	CG	Pbr022953.1	No	-	-	-
	Pycom14g04620	0.815416	1.12151	0.910943		0.0967677	0.149895	0.254216	-2.64334	0.000388775	CHG	CHH	CG	Pbr035867.1	Yes	CG	-	CHH
	Pycom11g01160	4.68695	4.97491	6.29743		0.160969	0.807401	1.84529	-2.65295	0.0093921	CHG	CHH	CG	Pbr003301.1	Yes	-	-	CHH
	Pycom15g16530	1.00394	0.723228	1.37323		0.0693361	0.168776	0.314624	-2.65457	0.0079492		CHH	CG	Pbr016962.1	Yes	-	-	CHH
	Pycom01g10200	3.95823	4.11029	5.51307		1.35049	0.93552	0.168276	-2.65611	0.0018501	CHG	CHH	CG	Pbr005593.1	Yes	-	-	CHH
	Pycom06g11120	1.4536	1.12579	0.800308		0.422333	0.0934573	0.0756477	-2.66456	0.0238484	CHG	CHH	CG	Pbr037113.1	No	-	-	-
	Pycom15g33740	0.905638	0.794135	1.10425		0.311457	0.172304	0.0185959	-2.66838	0.028393		CHH	CG	Pbr039403.4	Yes	-	-	-
	Pycom01g09850	22.4681	19.529	16.9975		2.61162	0.902121	6.63274	-2.66904	0.000253324		CHH	CG	Pbr005128.2	Yes	-	-	CHH
	Pycom02g15680	18.2567	18.6614	29.3548		3.92192	4.4117	3.46041	-2.67471	1.88e-09		CHH	CG	Pbr029887.1	Yes	CG	-	CHH
	Pycom07g07240	0.702087	0.601654	0.236154		0.0603635	0.133577	0.0576652	-2.68925	0.0240552		CHH	CG	Pbr028421.1	Yes	CG	-	CHH
	Pycom16g25240	1.08946	2.14822	4.03578		0.286859	0.898466	0.0632392	-2.74993	0.0251409	CHG	CHH	CG	Pbr041633.1	Yes	-	-	CHH
	Pycom05g26870	5.73528	5.39558	1.94677		0.428503	0.929874	0.68665	-2.75165	2.64e-06		CHH	CG	Pbr000573.1	Yes	CG	-	CHH
	Pycom07g07850	8.41231	7.23687	3.92012		1.21884	1.45231	0.447829	-2.75457	3.74e-06	CHG	CHH	CG	Pbr018434.1	No	-	-	-
	Pycom10g17690	2.45548	1.45361	2.76529		0.482393	0.355826	0.281618	-2.75509	3.3e-06				Pbr033608.1	Yes	-	-	CHH
	Pycom12g05670	2.41348	1.78547	2.26012		0.46217	0.454545	0.14717	-2.75807	0.000261854		CHH	CG	Pbr017402.6	Yes	CG	-	CHH
	Pycom02g10760	1.09898	1.65525	2.99325		0.117709	0.364666	0.487271	-2.76005	0.00296056	CHG	CHH	CG	Pbr040545.1	Yes	-	-	CHH
	Pycom02g24890	81.4805	106.693	411.797		14.1403	53.7339	37.0311	-2.76311	0.00215108	CHG	CHH	CG	Pbr022953.1	No	-	-	-
	Pycom17g02230	3.78947	5.5437	5.64646		0.157612	0.715557	1.52996	-2.78531	0.000593778	CHG	CHH	CG	Pbr026985.1	Yes	CG	-	CHH
	Pycom02g24150	4.01028	3.55465	1.16515		0.303241	0.364277	0.662139	-2.79021	0.000127066	CHG	CHH	CG	Pbr015653.1	No	-	-	-
	Pycom13g13920	14.0433	6.7169	3.52162		1.44458	2.06114	0.205971	-2.7915	0.00236222		CHH	CG	Pbr012024.1	Yes	CG	-	CHH
	Pycom12g01570	6.95012	7.69076	7.87886		1.02995	1.22098	1.35288	-2.79418	1.26e-12	CHG	CHH	CG	Pbr005503.1	Yes	-	CHG	CHH
	Pycom06g19240	0.388246	0.714518	0.246113		0.110091	0.0556842	0.0450728	-2.79822	0.0289433	CHG	CHH	CG	Pbr020280.1	Yes	-	-	CHH
	Pycom07g26360	0.699949	0.425587	0.23127		0.0278189	0.135432	0.0398631	-2.80642	0.0379039	CHG	CHH	CG	Pbr022745.1	No	-	-	-
	Pycom06g06060	1.58042	0.746769	1.07658		0.187931	0.142584	0.205178	-2.81052	0.00337947		CHH	CG	Pbr042500.1	Yes	-	CHG	CHH
	Pycom15g24540	3.13715	1.45516	4.03947		0.330411	0.584928	0.473462	-2.81147	0.0160151				Pbr009584.1	Yes	-	-	CHH
	Pycom02g02750	1.04886	1.02423	1.73923		0.458037	0.143094	0.025739	-2.82411	0.0299188		CHH	CG	Pbr038060.1	No	-	-	-
	Pycom13g25180	0.947104	1.44762	1.27254		0.195165	0.172751	0.207157	-2.82816	0.000337808	CHG	CHH	CG	Pbr023227.1	Yes	CG	CHG	CHH
	Pycom03g17600	1.58421	1.58569	1.42791		0.333704	0.147689	0.23909	-2.8295	0.00422459	CHG	CHH	CG	Pbr017414.1	No	-	-	-
	Pycom111g03760	2.62687	1.11262	2.80375		0.633336	0.324557	0.0955303	-2.83088	0.00717822	CHG			Pbr035234.1	No	-	-	-
	Pycom07g21040	10.8963	8.67578	10.0949		1.30953	0.958919	2.3314	-2.83741	1.27e-09		CHH	CG	Pbr017934.1	Yes	-	-	CHH
	Pycom14g00860	4.18064	5.71549	4.18903		0.600427	0.602333	0.95598	-2.84188	8.07e-07		CHH		Pbr016854.1	Yes	CG	-	CHH
	Pycom10g02910	9.56729	4.58237	5.11536		0.959664	0.637087	1.28347	-2.86784	4.69e-06	CHG	CHH	CG	Pbr041694.1	No	-	-	-
	Pycom06g08750	25.1135	12.5516	14.0842		0.297526	3.29195	3.75179	-2.91909	0.00103272	CHG	CHH	CG	Pbr036683.1	No	-	-	-
	Pycom03g13460	2.37111	0.649789	0.115849		0.25664	0.0524228	0.122584	-2.92445	0.0266246	CHG	CHH	CG	Pbr017829.1	Yes	CG	-	CHH
	Pycom15g36230	3.02195	1.87693	2.87258		0.198924	0.445374	0.480669	-2.93347	4.58e-07		CHH		Pbr000843.1	Yes	-	-	-
	Pycom12397g00300	0.754503	0.736791	0.932657		0.0529772	0.117232	0.177132	-2.95264	0.012257
	Pycom15g38110	1.04215	1.63822	3.48239		0.26771	0.473929	0.17902	-2.95699	0.00217235		CHH		Pbr039905.1	Yes	-	-	-
	Pycom11g07990	6.8725	5.84937	6.11348		0.139421	1.32664	1.1543	-2.96775	0.000185306		CHH	CG	Pbr003842.1	Yes	-	-	CHH
	Pycom03g09210	4.53269	3.01571	0.769637		0.419686	0.0232179	0.651505	-3.00053	0.0157129		CHH		Pbr004824.1	Yes	-	CHG	CHH
	Pycom10g24400	23.8911	15.5693	12.7069		2.61896	2.31818	2.10944	-3.00767	4.02e-16		CHH	CG	Pbr016235.1	Yes	-	-	CHH
	Pycom01g20020	1.03228	1.21941	1.26916		0.070143	0.0620873	0.35179	-3.01291	0.00309674	CHG	CHH	CG	Pbr036081.1	Yes	-	-	CHH
	Pycom14g01400	33.1109	23.9376	20.0688		2.60103	4.94571	2.76085	-3.01624	6.41e-10	CHG	CHH	CG	Pbr016802.1	No	-	-	-
	Pycom08g05900	30.5565	45.2773	62.9173		1.74083	4.76641	12.7957	-3.0183	9.22e-05	CHG	CHH	CG	Pbr024972.1	Yes	CG	-	CHH
	Pycom10g24550	11.6088	17.2639	15.0558		1.03116	2.38615	2.42045	-3.0527	3.21e-10		CHH		Pbr016252.1	Yes	-	-	CHH
	Pycom16g11930	1.29704	0.654645	0.855696		0.322332	0.0543454	0	-3.0779	0.0350827	CHG	CHH	CG	Pbr037777.1	No	-	-	-
	Pycom08g01440	1.90607	6.06371	12.9345		0.206961	1.55713	1.0874	-3.09582	0.00269851	CHG	CHH	CG	Pbr028084.1	No	-	-	-
	Pycom02g01530	1.71348	0.686465	1.65946		0.138821	0.0273062	0.368377	-3.09602	0.00484637				Pbr003065.1	No	-	-	-
	Pycom03g20790	0.685362	1.00391	1.12317		0.0984325	0.174256	0.0940325	-3.09622	0.0100144	CHG	CHH	CG	Pbr008927.1	No	-	-	-
	Pycom02g24800	0.850547	1.10744	1.14734		0.298604	0.0755173	0.040751	-3.09858	0.00499127	CHG	CHH	CG	Pbr022962.1	No	-	-	-
	Pycom11g22060	2.10298	1.74246	0.485773		0.268473	0.17823	0.0897654	-3.09943	0.000186707	CHG	CHH	CG	Pbr038313.1	No	-	-	-
	Pycom02g04600	2.18123	2.13002	1.25826		0.431896	0.089473	0.184349	-3.11913	2.96e-06	CHG	CHH	CG	Pbr027564.1	No	-	-	-
	Pycom13g18490	2.76924	3.12027	2.9867		0.0249284	0.275818	0.809679	-3.12726	0.00246024	CHG	CHH	CG	Pbr023044.1	Yes	-	-	CHH
	Pycom07g22210	6.05108	15.3029	15.8228		0.408534	1.26565	3.04412	-3.14316	0.000239548	CHG	CHH	CG	Pbr012686.1	No	-	-	-
	Pycom07g26090	1.85855	1.67996	1.8583		0.29113	0.18988	0.179312	-3.19168	5.84e-16		CHH	CG	Pbr010782.1	Yes	-	-	CHH
	Pycom09g02100	63.9535	72.0391	101.129		3.69283	16.3436	8.88994	-3.19655	6.78e-07			CG	Pbr018013.1	Yes	-	-	CHH
	Pycom13g09450	2.43567	5.68769	11.5943		0.892277	0.775698	0.83717	-3.21216	5.05e-06	CHG	CHH	CG	Pbr035167.1	Yes	-	-	CHH
	Pycom10g17840	1.87443	1.89522	1.69163		0.541592	0.0927854	0.0333795	-3.21349	0.00216993				Pbr033591.1	Yes	-	-	CHH
	Pycom03g22940	3890.68	4982.08	6675.47		421.935	481.847	984.315	-3.21606	1.62e-10	CHG	CHH	CG	Pbr026326.1	No	-	-	-
	Pycom12g16850	13.1812	10.9451	16.5156		1.01283	2.67407	1.18442	-3.22052	2.21e-09		CHH	CG	Pbr028226.1	No	-	-	-
	Pycom02g06630	5.65984	7.42846	9.66798		0.574231	1.16179	1.0057	-3.22218	1.87e-10		CHH		Pbr009195.1	Yes	-	-	-
	Pycom09g17270	4.42357	2.41612	2.31698		0.947593	0	0.150873	-3.22902	0.0387733		CHH	CG	Pbr033600.1	No	-	-	-
	Pycom05g13010	2.74245	3.33202	3.46555		0.0839653	0.995916	0.0320848	-3.23293	0.00914946	CHG	CHH	CG	Pbr042903.1	Yes	-	-	CHH
	Pycom04g12730	1.35321	1.71352	1.19481		0.0313238	0.402032	0.0448854	-3.25558	0.00413748		CHH	CG	Pbr022626.2	Yes	-	-	CHH
	Pycom06g12660	9.22367	6.79784	7.26043		2.10788	0.324486	0.26265	-3.29078	0.00093204		CHH	CG	Pbr034422.1	Yes	-	-	-
	Pycom08g09780	0.4521	0.743556	1.02946		0.0501222	0.15528	0.0478817	-3.3015	0.012281	CHG	CHH	CG	Pbr009227.1	No	-	-	-
	Pycom08g16360	4.02466	2.68645	3.77846		0.965816	0.0474941	0.205032	-3.30476	0.00422265	CHG	CHH	CG	Pbr002810.1	Yes	CG	-	CHH
	Pycom14g02090	3.3261	2.13441	2.13731		0.283585	0.369142	0.175294	-3.32339	3.28e-09		CHH	CG	Pbr007589.1	Yes	CG	-	CHH
	Pycom02g09340	0.671264	0.582672	1.92075		0	0.139065	0.225129	-3.32969	0.049707	CHG	CHH	CG	Pbr037935.1	Yes	-	-	CHH
	Pycom07g03880	1.04831	1.25994	2.32586		0.212327	0.187942	0.121702	-3.3537	0.00269851	CHG	CHH	CG	Pbr024761.1	Yes	-	-	CHH
	Pycom11g00600	1.31242	1.37773	2.06169		0.138227	0.183528	0.198072	-3.36491	0.000323879				Pbr003357.2	No	-	-	-
	Pycom11g21270	4.31944	3.73679	11.1784		0.692068	1.06302	0.427791	-3.36536	5.47e-07	CHG	CHH	CG	Pbr022326.1	Yes	-	-	CHH
	Pycom10g25260	24.5734	20.6136	10.7311		2.65111	1.69609	1.50452	-3.36633	2.84e-15		CHH		Pbr000315.1	Yes	CG	-	CHH
	Pycom08g04190	0.987768	1.28611	1.37282		0.181646	0.160785	0.0473254	-3.39465	2.29e-05		CHH	CG	Pbr036469.1	Yes	-	-	CHH
	Pycom111g05440	0.677267	0.900195	1.00772		0.0594426	0.192925	0.0189285	-3.39538	0.00371075	CHG	CHH	CG	Pbr006424.1	Yes	-	-	CHH
	Pycom12g13630	0.434331	0.517238	0.545616		0.111572	0.0493793	0	-3.40364	0.00627152	CHG	CHH	CG	Pbr020816.1	Yes	CG	-	CHH
	Pycom03g01160	13.2021	11.7573	22.8414		2.17057	2.64358	0.327403	-3.41798	7.13e-06		CHH	CG	Pbr000689.1	Yes	-	-	CHH
	Pycom10g25780	0.251855	0.377112	0.622647		0.017684	0.046959	0.0675739	-3.42612	0.0197808				Pbr035818.1	Yes	-	-	CHH
	Pycom01g10640	0.133446	0.781878	1.75756		0.0903522	0.106634	0.0959038	-3.44181	0.00271404	CHG	CHH	CG	Pbr034835.1	No	-	-	-
	Pycom07g21050	31.1857	20.6749	17.3885		0.803559	3.28963	2.68674	-3.45182	3.09e-08		CHH	CG	Pbr002932.1	Yes	-	-	-
	Pycom06g12640	0.728336	0.711238	0.617861		0.0789661	0	0.129319	-3.45688	0.00215108		CHH	CG	Pbr034422.1	Yes	-	-	-
	Pycom13g19040	0.46446	0.6684	1.66195		0.0514926	0	0.245954	-3.46285	0.0382651	CHG	CHH	CG	Pbr020694.2	No	-	-	-
	Pycom13g16930	2.5791	3.94573	8.94432		0.814907	0.480878	0.345991	-3.47499	0.000821369	CHG	CHH	CG	Pbr011865.1	No	-	-	-
	Pycom08g05230	1.18856	0.431527	0.408112		0.0160489	0.142057	0.0306631	-3.49089	0.00773453		CHH	CG	Pbr019853.1	No	-	-	-
	Pycom10g10180	27.0518	19.6111	61.4		5.89148	4.95839	0.461322	-3.49346	0.000186774		CHH	CG	Pbr028539.1	No	-	-	-
	Pycom13g25190	1.94924	1.76323	2.28268		0.237714	0.114771	0.247732	-3.49346	2.66e-07	CHG	CHH	CG	Pbr003344.1	No	-	-	-
	Pycom07g27430	8.34123	2.86663	3.9827		0.263932	0.500614	0.684363	-3.49875	1.24e-06	CHG	CHH	CG	Pbr040031.1	Yes	-	-	-
	Pycom15g03470	5.39063	2.51689	3.55732		0.461299	0.172751	0.474577	-3.51924	5.6e-09	CHG	CHH	CG	Pbr020016.1	Yes	CG	-	CHH
	Pycom05g19330	20.8581	16.0087	13.0305		0.514306	0.888801	3.25205	-3.53042	4.7e-07		CHH	CG	Pbr009085.1	Yes	-	-	CHH
	Pycom14g11080	0.75828	0.922564	0.678665		0.144016	0.0811214	0	-3.54533	0.00112426		CHH		Pbr037129.1	No	-	-	-
	Pycom13g09390	3.09449	2.48223	2.16304		0.162959	0.082425	0.467024	-3.57146	3.89e-06		CHH		Pbr036239.1	No	-	-	-
	Pycom05g28200	5.14246	6.20869	1.82996		0.196951	0.174331	0.799624	-3.57232	0.000140516	CHG	CHH		Pbr000455.1	No	-	-	-
	Pycom11g00700	1.62401	0.827417	1.05465		0.0743669	0.065826	0.177607	-3.59782	0.00283428	CHG	CHH	CG	Pbr003345.1	No	-	-	-
	Pycom05g27040	0.165749	0.286363	0.308641		0.0402854	0.0178294	0.0128282	-3.61573	0.00112409		CHH	CG	Pbr039509.1	Yes	-	-	CHH
	Pycom07g18140	1.03112	0.78168	0.726737		0.0285788	0.164428	0.0273013	-3.62649	0.000381679				Pbr032336.1	No	-	-	-
	Pycom06g13820	2.52815	0.89057	1.09402		0.267485	0.0860966	0.0464598	-3.63777	1.9e-05	CHG	CHH	CG	Pbr027207.1	Yes	-	-	CHH
	Pycom15g01320	4.93445	6.4985	3.10109		0.476795	0.569749	0.204967	-3.64729	1.87e-10		CHH	CG	Pbr005863.1	No	-	-	-
	Pycom10g17670	3.30985	2.34093	2.80781		0.37167	0.294952	0.0857032	-3.6475	1.79e-09			CG	Pbr033610.1	Yes	CG	-	CHH
	Pycom10g26730	8.74927	9.00122	8.04778		0.762305	0.337378	1.17802	-3.64809	3.76e-12	CHG	CHH	CG	Pbr042842.1	Yes	-	-	CHH
	Pycom05g26700	2.61767	3.61854	3.92213		0.28644	0.475393	0.136818	-3.65533	8.54e-07		CHH	CG	Pbr039551.1	No	-	-	-
	Pycom07g17500	0.572215	0.578739	0.926262		0	0.0190519	0.164494	-3.66973	0.02053				Pbr032265.1	Yes	-	-	CHH
	Pycom15g26030	0.797145	0.567332	0.695882		0	0	0.176721	-3.6772	0.0324005		CHH	CG	Pbr024319.1	Yes	-	-	-
	Pycom05g25510	18.6951	14.6406	17.0995		1.54889	1.07982	1.64333	-3.71456	2.8e-28	CHG	CHH	CG	Pbr042103.1	Yes	-	-	CHH
	Pycom02g23480	1.22596	1.36553	2.52572		0	0.339302	0.0963661	-3.71802	0.00206795		CHH	CG	Pbr012765.1	Yes	CG	-	CHH
	Pycom06g12650	3.86724	3.60936	4.55946		0.720896	0.127621	0.183646	-3.73916	7.01e-08	CHG	CHH	CG	Pbr034422.1	Yes	-	-	-
	Pycom12g21470	4.41905	2.60926	3.07		0	0.479036	0.310199	-3.77578	0.00515162	CHG	CHH	CG	Pbr004427.6	No	-	-	-
	Pycom02g24850	4.59964	4.23932	6.14887		0.190511	0.481805	0.545986	-3.77861	6.41e-10	CHG	CHH	CG	Pbr022956.1	Yes	-	-	CHH
	Pycom13g19800	44.4049	58.7774	57.6836		5.72211	4.3072	3.09902	-3.78141	3.3e-22				Pbr033459.1	No	-	-	-
	Pycom15g01100	3.21793	2.3504	2.04816		0.330652	0.195119	0.078968	-3.79631	1.72e-07		CHH	CG	Pbr005839.1	No	-	-	-
	Pycom06g20930	1.70922	1.58962	1.82775		0.120013	0.0758782	0.212918	-3.80776	2.64e-08		CHH	CG	Pbr038802.1	Yes	-	-	-
	Pycom14g00740	23.5875	22.6072	30.5219		4.56219	1.11985	0.604296	-3.81153	9.66e-08		CHH	CG	Pbr016864.1	Yes	-	-	CHH
	Pycom17g06080	3.74534	2.94378	4.56383		0.192423	0.596133	0.0919108	-3.82333	2.24e-05	CHG	CHH	CG	Pbr006641.1	No	-	-	-
	Pycom16g19130	6.2953	10.5224	13.0094		0.0813538	1.18817	1.04918	-3.84391	6.47e-06	CHG	CHH	CG	Pbr033094.2	Yes	CG	-	CHH
	Pycom17g09520	0.6664	1.30151	2.33905		0.0519901	0.0690288	0.223497	-3.85252	0.000606697	CHG	CHH	CG	Pbr023811.1	Yes	CG	-	CHH
	Pycom09g04420	96.826	105.985	63.2722		2.19582	11.8861	5.56689	-3.8568	1.63e-10	CHG	CHH	CG	Pbr005228.1	Yes	-	-	CHH
	Pycom04g11760	6.90349	5.22872	2.80983		0.602953	0.376733	0.13553	-3.85781	2.53e-08		CHH	CG	Pbr033541.1	Yes	-	-	-
	Pycom17g03580	7.0677	6.72705	8.22506		0.494686	0.980001	0.202531	-3.86709	3.84e-10	CHG	CHH	CG	Pbr001583.1	Yes	-	-	-
	Pycom11g13530	4.9343	3.74327	8.19133		0.171798	0.494221	0.615446	-3.89829	2.43e-07		CHH		Pbr036597.1	Yes	-	-	CHH
	Pycom07g24650	133.426	105.182	174.715		1.32702	16.565	12.677	-3.91146	8.39e-07	CHG	CHH	CG	Pbr040001.1	No	-	-	-
	Pycom08g18120	4.00495	11.2982	21.9906		0.30834	1.40831	1.11932	-3.93353	9.15e-07	CHG	CHH	CG	Pbr025967.1	Yes	CG	-	CHH
	Pycom06g08760	43.3632	21.5364	37.3005		0	2.63949	4.64782	-3.94101	0.000106395		CHH	CG	Pbr036683.1	No	-	-	-
	Pycom13g03800	2.05848	3.21626	4.59802		0.0570536	0.222205	0.436027	-3.96229	2.19e-07	CHG	CHH	CG	Pbr028844.1	Yes	-	-	CHH
	Pycom07g02200	6.3224	3.86803	5.25725		0.64182	0.461589	0	-3.97173	2.16e-05		CHH		Pbr009709.1	Yes	-	-	CHH
	Pycom17g26580	8.28804	12.0848	4.09333		0	1.37597	0.228464	-3.98312	0.0012956	CHG	CHH	CG	Pbr012592.1	Yes	-	CHG	CHH
	Pycom16g01180	0.172918	0.178791	0.230512		0.0214259	0.0189652	0	-4.02083	0.0227081	CHG	CHH	CG	Pbr012169.1	No	-	-	-
	Pycom13g02840	1.07042	1.06396	0.51194		0.140923	0.0356397	0	-4.04873	0.00119067	CHG	CHH	CG	Pbr028761.1	No	-	-	-
	Pycom05g28180	3.53819	2.64216	0.821842		0.109603	0.226369	0.0698023	-4.16854	3.25e-05	CHG	CHH	CG	Pbr016166.1	No	-	-	-
	Pycom10g15450	6.38298	1.28329	5.60818		0	0.700071	0.0944438	-4.18785	0.0058793	CHG	CHH	CG	Pbr011046.1	Yes	-	CHG	CHH
	Pycom07g14210	0.692459	0.769015	1.3287		0.100102	0.0759474	0	-4.19251	7.31e-05		CHH		Pbr021040.1	No	-	-	-
	Pycom07g21060	2.70617	3.23496	0.720939		0.147424	0.130493	0.0469447	-4.438	8.54e-07			CG	Pbr002977.1	Yes	-	-	-
	Pycom03g02240	1.65613	1.48612	3.13532		0	0.208641	0.0900703	-4.54881	0.000266464		CHH	CG	Pbr001606.1	No	-	-	-
	Pycom03g22060	0.325307	0.397088	1.36134		0.0428275	0.0568634	0	-4.62594	0.00315437	CHG	CHH	CG	Pbr022781.1	No	-	-	-
	Pycom09g09100	0.542503	0.774275	0.558833		0	0.0778084	0	-4.65942	0.0474241				Pbr029051.1	No	-	-	-
	Pycom07g08350	0.738236	0.907807	0.337981		0	0.02549	0.05502	-4.69909	0.00655093		CHH	CG	Pbr024723.3	Yes	-	-	CHH
	Pycom07g09720	0.599433	0.609092	0.433902		0.0170631	0.0302069	0.0163004	-4.80232	6.89e-08		CHH	CG	Pbr003529.1	Yes	-	-	CHH
	Pycom06g01160	0.191248	0.498023	0.820855		0	0.0594312	0	-4.81416	0.0485745		CHH		Pbr006809.1	Yes	-	-	CHH
	Pycom05g17790	0.405635	0.858243	2.08922		0.142408	0	0	-4.86608	0.0465117	CHG	CHH	CG	Pbr032885.1	No	-	-	-
	Pycom13g09110	3.68675	2.96487	3.22908		0.22841	0.0918988	0.059509	-4.87012	7.85e-19	CHG	CHH	CG	Pbr036208.1	Yes	-	-	CHH
	Pycom16g16100	0.682383	1.18019	0.999337		0.0173181	0.0689812	0.016544	-4.9225	1.11e-09	CHG	CHH	CG	Pbr008100.1	Yes	-	-	CHH
	Pycom02g12010	18.5728	8.83728	9.30263		0.0797603	0.1059	1.06673	-4.97608	1.84e-08		CHH	CG	Pbr017259.1	No	-	-	-
	Pycom02g11490	2.36263	0.606455	0.333771		0	0.0755173	0.0271673	-5.0263	5.9e-05		CHH	CG	Pbr032053.1	Yes	-	-	CHH
	Pycom13g20580	1.55996	1.57976	0.476122		0	0.107725	0	-5.0803	0.0176353	CHG	CHH	CG	Pbr026786.1	No	-	-	-
	Pycom06g12630	8.27071	4.66077	10.4952		0.504979	0.193016	0.0877102	-5.10811	3.43e-15		CHH	CG	Pbr034404.1	Yes	-	-	CHH
	Pycom14g11070	2.49599	2.88607	4.18287		0.0261575	0.277841	0	-5.1327	0.0175446				Pbr037130.1	Yes	-	CHG	CHH
	Pycom16g10520	3.75276	1.34684	2.01546		0.135128	0.0598043	0	-5.34376	8.38e-07		CHH	CG	Pbr015146.1	Yes	-	-	CHH
	Pycom05g00480	1.1166	1.02717	1.21689		0.0340876	0.0301728	0.0162819	-5.54145	4.53e-08	CHG	CHH	CG	Pbr010054.1	Yes	CG	-	CHH
	Pycom04g07440	0.175742	0.622109	1.17671		0	0	0.0442053	-5.71665	0.00445513		CHH		Pbr030767.1	Yes	-	-	-
	Pycom06g10960	15.3351	16.0534	18.6546		0.130838	0.720606	0.166653	-5.75761	4.66e-20	CHG	CHH	CG	Pbr035137.1	No	-	-	-
	Pycom15g07560	0.569936	0.556556	1.27203		0.0500223	0	0	-5.76831	0.0127392	CHG	CHH	CG	Pbr019649.1	Yes	-	-	CHH
	Pycom06g10970	43.3584	41.0262	54.1706		0.303765	2.15103	0.290186	-5.7922	5.84e-16		CHH	CG	Pbr035137.1	No	-	-	-
	Pycom06g17440	0.793141	0.668905	0.519919		0.0379706	0	0	-5.80777	0.00781227	CHG	CHH	CG	Pbr020790.1	Yes	-	-	CHH
	Pycom16g15110	0.267891	0.457804	0.275955		0	0	0	-5.89912	0.0368639	CHG	CHH	CG	Pbr031083.1	Yes	-	-	CHH
	Pycom05g06150	0.945535	0.733239	0.0572939		0	0.025926	0	-5.91389	0.016503		CHH		Pbr033073.1	Yes	CG	-	CHH
	Pycom15g11510	0.391831	0.243493	0.477012		0	0	0	-6.00422	0.0292671	CHG	CHH	CG	Pbr027869.1	Yes	CG	-	CHH
	Pycom14g02390	1.37831	0.779235	0.298904		0	0	0	-6.0223	0.0320043	CHG	CHH	CG	Pbr007612.1	No	-	-	-
	Pycom10g12310	0.690868	0.459336	0.560246		0	0.0274072	0	-6.02752	0.000258202		CHH	CG	Pbr035528.1	No	-	-	-
	Pycom07g10830	0.216748	0.42332	2.90254		0	0	0	-6.19143	0.0462978	CHG	CHH	CG
	Pycom01g20980	0.324586	0.461041	0.30396		0	0	0	-6.20319	0.0143847		CHH	CG	Pbr031302.1	Yes	CG	-	CHH
	Pycom08g20790	0.0517187	0.252523	0.639305		0	0	0	-6.31004	0.027246	CHG	CHH	CG	Pbr026561.1	No	-	-	-
	Pycom08g07990	0.228612	0.0558112	0.26493		0	0	0	-6.31888	0.0164696	CHG	CHH	CG	Pbr019655.1	Yes	-	-	CHH
	Pycom12g12910	0.426353	0.269399	0.310014		0	0	0	-6.32752	0.00955834	CHG	CHH	CG	Pbr017635.1	Yes	-	-	CHH
	Pycom10g09320	0.239293	0.254919	0.35854		0	0	0	-6.33178	0.0100144	CHG	CHH	CG	Pbr036750.1	Yes	-	-	CHH
	Pycom15g10320	1.13987	0.556556	0.587091		0	0	0	-6.57172	0.00417783		CHH	CG
	Pycom15g22440	0.519117	0.380198	0.0381959		0	0	0	-6.57391	0.0107805	CHG	CHH	CG	Pbr032039.1	Yes	CG	CHG	CHH
	Pycom12g02530	0.434118	0.238941	0.178874		0.00831314	0	0	-6.76185	0.000234225	CHG	CHH	CG	Pbr040464.1	No	-	-	-
	Pycom10g15390	0.057039	0.013925	0.323158		0	0	0	-6.94941	0.0081199	CHG	CHH	CG	Pbr032894.2	Yes	CG	-	CHH
	Pycom08g00070	0.925611	0.668086	1.38184		0	0	0.0269941	-6.98187	2.29e-06		CHH	CG	Pbr027509.1	Yes	-	-	CHH
	Pycom14g02400	0.447043	0.300733	0.0614		0	0	0	-7.27309	0.000500151	CHG	CHH	CG	Pbr007612.1	No	-	-	-
	Pycom02g07140	1.98185	1.20225	5.16564		0	0	0.060425	-7.35558	1.91e-06		CHH	CG	Pbr041533.1	No	-	-	-
	Pycom13g06660	3.21388	2.24174	2.29005		0	0.0450553	0	-7.47317	3.37e-08		CHH	CG	Pbr039116.1	Yes	-	-	CHH
	Pycom11g05700	0.0453276	1.19511	2.8949		0	0	0	-7.64309	0.0012055	CHG	CHH	CG	Pbr033752.1	Yes	-	-	CHH
	Pycom16g23390	5.72748	1.43077	1.78369		0	0	0	-8.03094	8.3e-06		CHH		Pbr023573.1	No	-	-	-
	Pycom03g17510	57.1201	85.4601	378.969		0.125661	1.58501	0.420153	-8.18691	1.27e-07		CHH	CG	Pbr017424.1	Yes	-	-	CHH
	Pycom12g14650	0.0532458	0.485295	1.38036		0	0	0	-8.89447	3.77e-06	CHG	CHH	CG	Pbr035908.1	Yes	-	-	CHH
	Pycom11g07140	9.29221	3.4207	6.02836		0	0.0391096	0	-8.95793	6.86e-12	CHG	CHH	CG	Pbr028011.1	No	-	-	-
	Pycom16g04590	1.2861	5.16854	7.38838		0	0	0	-9.20919	3.62e-08	CHG	CHH	CG	Pbr013209.1	Yes	-	-	CHH
	Pycom14g02410	1.45094	0.549577	1.1504		0	0	0	-9.50402	5.72e-10	CHG	CHH	CG	Pbr009361.1	No	-	-	-

## Sheet: Table S14
Table S14 Identification of the DEGs modified by DNA methylation
Gene	Chromosome	Start	End	Strand	DNA methylation
Pbr041604.1	Chr1	667	4641	-	CG	-	CHH
Pbr041605.1	Chr1	11532	11786	-	-	-	CHH
Pbr041607.1	Chr1	18192	19367	-	-	-	CHH
Pbr041608.1	Chr1	21336	29794	+	-	-	CHH
Pbr041609.1	Chr1	39678	45026	+	-	-	CHH
Pbr041611.1	Chr1	55822	58723	-	-	-	CHH
Pbr041612.1	Chr1	61360	62062	-	-	-	CHH
Pbr041613.1	Chr1	74255	77159	-	-	CHG	CHH
Pbr041615.1	Chr1	100686	102586	-	-	-	CHH
Pbr041616.1	Chr1	112728	113297	+	-	CHG	CHH
Pbr041619.1	Chr1	126166	128483	+	-	-	CHH
Pbr041620.1	Chr1	132367	136044	+	-	-	CHH
Pbr041621.1	Chr1	137383	141337	+	-	-	CHH
Pbr015697.1	Chr1	175631	176703	+	-	-	CHH
Pbr015698.1	Chr1	200932	202431	+	CG	-	CHH
Pbr015699.1	Chr1	206902	207567	+	-	-	CHH
Pbr015701.1	Chr1	222176	224538	-	CG	-	CHH
Pbr015702.1	Chr1	226672	240505	+	CG	-	CHH
Pbr015704.1	Chr1	245338	248030	+	-	-	CHH
Pbr015705.1	Chr1	251180	253576	+	-	-	CHH
Pbr015706.1	Chr1	256929	261486	-	-	CHG	CHH
Pbr015707.1	Chr1	268228	271429	-	-	-	CHH
Pbr015708.1	Chr1	274825	275256	+	-	-	CHH
Pbr015711.1	Chr1	282602	286519	-	CG	-	CHH
Pbr015712.1	Chr1	287629	289259	-	-	-	CHH
Pbr015713.1	Chr1	293975	295764	+	-	-	CHH
Pbr015715.1	Chr1	301034	315515	-	CG	CHG	CHH
Pbr015717.1	Chr1	325582	325968	-	CG	-	-
Pbr015718.1	Chr1	326065	329835	-	-	-	CHH
Pbr015720.1	Chr1	338889	341438	+	CG	-	CHH
Pbr015721.1	Chr1	342354	344298	-	-	-	CHH
Pbr015723.1	Chr1	363747	365759	+	-	-	CHH
Pbr015728.1	Chr1	396647	397609	-	CG	-	CHH
Pbr015730.1	Chr1	415340	417207	+	-	-	CHH
Pbr015731.2	Chr1	418355	426320	+	-	-	CHH
Pbr015733.1	Chr1	431801	438095	-	-	-	CHH
Pbr015736.1	Chr1	445404	445724	-	CG	-	CHH
Pbr015738.1	Chr1	462596	462865	-	-	-	CHH
Pbr015740.1	Chr1	470678	471661	-	CG	-	CHH
Pbr015743.1	Chr1	487497	490227	-	-	-	CHH
Pbr015745.1	Chr1	504644	505174	-	CG	-	CHH
Pbr015751.1	Chr1	546186	548309	+	-	-	CHH
Pbr015752.1	Chr1	564601	568574	+	-	-	CHH
Pbr015757.1	Chr1	613242	614928	+	-	-	CHH
Pbr015758.1	Chr1	617408	618294	-	-	-	CHH
Pbr015759.1	Chr1	619300	620103	-	-	-	CHH
Pbr015761.1	Chr1	630694	631762	-	CG	CHG	CHH
Pbr015762.1	Chr1	638136	641993	-	-	-	CHH
Pbr015763.1	Chr1	645455	646607	+	CG	-	CHH
Pbr015764.1	Chr1	649985	656290	-	CG	-	CHH
Pbr015765.2	Chr1	658421	663814	+	CG	-	CHH
Pbr015767.1	Chr1	671649	673106	-	-	-	CHH
Pbr015771.1	Chr1	701382	704229	+	-	-	CHH
Pbr015773.1	Chr1	712010	713865	+	-	-	CHH
Pbr015774.1	Chr1	720731	723058	-	-	-	CHH
Pbr015776.1	Chr1	730207	731097	+	-	-	CHH
Pbr015779.1	Chr1	738858	742774	-	CG	-	CHH
Pbr015780.1	Chr1	744113	747722	-	-	-	CHH
Pbr023911.1	Chr1	761328	763104	-	CG	-	CHH
Pbr023913.1	Chr1	774854	777564	+	CG	-	CHH
Pbr023914.1	Chr1	787033	791493	-	-	-	CHH
Pbr023915.1	Chr1	797203	798716	-	CG	-	CHH
Pbr023916.2	Chr1	802745	807058	-	CG	-	CHH
Pbr023917.1	Chr1	820698	821085	-	CG	-	CHH
Pbr023922.1	Chr1	861986	864669	-	-	-	CHH
Pbr023926.1	Chr1	914124	917132	+	CG	-	CHH
Pbr023927.1	Chr1	929842	930552	-	-	-	CHH
Pbr023928.1	Chr1	933006	934104	-	-	-	CHH
Pbr023930.1	Chr1	962834	963887	+	-	-	CHH
Pbr023931.1	Chr1	966972	971743	-	-	-	CHH
Pbr023932.1	Chr1	978551	980972	+	CG	-	CHH
Pbr023936.1	Chr1	1002531	1003837	-	-	-	CHH
Pbr023939.1	Chr1	1040511	1042959	+	-	-	CHH
Pbr023941.1	Chr1	1062349	1063929	-	-	-	CHH
Pbr023942.1	Chr1	1064931	1067828	-	-	-	CHH
Pbr023945.1	Chr1	1104382	1106219	-	CG	-	CHH
Pbr023948.1	Chr1	1143790	1146997	-	-	-	CHH
Pbr007783.2	Chr1	1199269	1201513	-	-	-	CHH
Pbr007784.1	Chr1	1205798	1207804	-	-	-	CHH
Pbr007791.1	Chr1	1297791	1300908	+	-	-	CHH
Pbr007792.1	Chr1	1328722	1330413	+	-	-	CHH
Pbr007793.1	Chr1	1364775	1367503	-	-	-	CHH
Pbr007796.1	Chr1	1413797	1414387	+	-	-	CHH
Pbr007798.1	Chr1	1437495	1439036	-	-	-	CHH
Pbr007802.1	Chr1	1466155	1469886	+	CG	-	CHH
Pbr007804.1	Chr1	1475709	1477477	-	-	-	CHH
Pbr007807.1	Chr1	1531507	1532165	+	-	-	CHH
Pbr007809.1	Chr1	1651180	1652869	+	-	-	CHH
Pbr007810.1	Chr1	1735259	1738151	+	CG	-	CHH
Pbr007812.1	Chr1	1768457	1773160	+	-	-	CHH
Pbr007814.1	Chr1	1797511	1798176	-	CG	-	CHH
Pbr007815.1	Chr1	1809605	1810783	-	-	-	CHH
Pbr007816.1	Chr1	1823077	1826756	-	-	-	CHH
Pbr042680.1	Chr1	1844289	1847083	-	-	-	CHH
Pbr007822.1	Chr1	1887983	1892149	-	-	-	CHH
Pbr007823.1	Chr1	1900277	1900465	-	-	-	CHH
Pbr007826.1	Chr1	1953067	1953690	-	-	-	CHH
Pbr007827.1	Chr1	1960881	1963772	-	CG	CHG	CHH
Pbr007829.1	Chr1	1983352	1984753	+	CG	CHG	CHH
Pbr007830.1	Chr1	1990157	1992983	+	-	CHG	CHH
Pbr029174.1	Chr1	2052545	2056013	-	-	-	CHH
Pbr029181.1	Chr1	2232793	2238614	+	-	-	CHH
Pbr029241.1	Chr1	2405574	2407069	+	-	-	CHH
Pbr029243.1	Chr1	2423053	2423574	-	-	-	CHH
Pbr004083.1	Chr1	2459070	2459864	+	-	-	CHH
Pbr004086.1	Chr1	2468643	2476263	-	-	-	CHH
Pbr004088.1	Chr1	2496811	2497017	+	CG	CHG	CHH
Pbr004089.1	Chr1	2498782	2501337	+	CG	-	CHH
Pbr018412.1	Chr1	2540072	2546826	-	CG	-	CHH
Pbr018417.1	Chr1	2569648	2570456	+	CG	-	CHH
Pbr018418.1	Chr1	2579282	2581787	+	CG	-	CHH
Pbr018421.1	Chr1	2621020	2622714	+	-	CHG	CHH
Pbr018422.1	Chr1	2630537	2632766	+	CG	CHG	CHH
Pbr018423.1	Chr1	2633013	2636368	-	-	-	CHH
Pbr018424.1	Chr1	2651382	2652815	-	-	-	CHH
Pbr018426.1	Chr1	2689689	2694919	-	-	-	CHH
Pbr018427.1	Chr1	2713016	2714241	-	-	-	CHH
Pbr018429.1	Chr1	2742526	2743959	-	-	-	CHH
Pbr018431.1	Chr1	2818886	2822127	+	-	CHG	CHH
Pbr018432.1	Chr1	2822648	2825200	+	-	-	CHH
Pbr018433.1	Chr1	2828854	2830164	-	CG	-	CHH
Pbr018435.1	Chr1	2870825	2873396	-	-	-	CHH
Pbr018438.1	Chr1	2898347	2899296	-	CG	-	CHH
Pbr018439.1	Chr1	2902488	2905874	+	CG	-	CHH
Pbr018441.1	Chr1	2940280	2942446	-	-	-	CHH
Pbr018442.1	Chr1	2942630	2947470	-	CG	-	CHH
Pbr018443.1	Chr1	2960443	2966097	-	-	-	CHH
Pbr018444.1	Chr1	2975387	2976318	-	-	-	CHH
Pbr018445.1	Chr1	2996336	3001863	-	-	-	CHH
Pbr018446.1	Chr1	3025572	3027292	+	-	-	CHH
Pbr021027.1	Chr1	3090917	3092962	-	CG	-	CHH
Pbr021028.1	Chr1	3096271	3098833	+	-	-	CHH
Pbr021032.2	Chr1	3130798	3134671	+	-	-	CHH
Pbr021036.1	Chr1	3166243	3169180	+	-	-	CHH
Pbr021037.1	Chr1	3207331	3210995	+	-	-	CHH
Pbr021038.1	Chr1	3211350	3214173	-	-	-	CHH
Pbr021039.1	Chr1	3235252	3237046	+	-	-	CHH
Pbr021042.1	Chr1	3254023	3258674	+	CG	-	-
Pbr021043.1	Chr1	3261896	3262851	+	CG	-	CHH
Pbr021047.1	Chr1	3278390	3279238	+	CG	-	CHH
Pbr021050.1	Chr1	3307295	3310415	+	-	-	CHH
Pbr021053.1	Chr1	3318338	3319010	-	-	-	CHH
Pbr021054.1	Chr1	3326124	3330280	-	-	-	CHH
Pbr021055.1	Chr1	3331328	3332053	-	-	-	CHH
Pbr021057.1	Chr1	3341521	3345461	-	CG	-	CHH
Pbr021059.1	Chr1	3380995	3384723	-	-	-	CHH
Pbr021062.1	Chr1	3444007	3448133	+	CG	-	CHH
Pbr021066.1	Chr1	3500384	3500821	-	-	-	CHH
Pbr021071.1	Chr1	3554395	3564054	-	CG	-	CHH
Pbr027463.1	Chr1	3599089	3600249	-	-	-	CHH
Pbr027462.1	Chr1	3625431	3628446	-	-	-	CHH
Pbr027461.1	Chr1	3629574	3633639	-	-	-	CHH
Pbr027458.1	Chr1	3647779	3649842	+	-	-	CHH
Pbr027457.1	Chr1	3651292	3653648	-	CG	-	CHH
Pbr027453.1	Chr1	3684604	3688722	-	CG	-	CHH
Pbr027449.1	Chr1	3713315	3713810	-	-	-	CHH
Pbr027445.1	Chr1	3738126	3740789	-	CG	-	CHH
Pbr027443.3	Chr1	3774332	3784346	+	-	-	CHH
Pbr027442.1	Chr1	3787377	3789164	-	-	-	CHH
Pbr027440.1	Chr1	3796308	3800781	-	CG	CHG	CHH
Pbr027439.1	Chr1	3802702	3807511	+	CG	CHG	CHH
Pbr027437.1	Chr1	3813287	3818109	-	-	-	CHH
Pbr027434.1	Chr1	3824621	3825159	+	-	-	CHH
Pbr027430.1	Chr1	3847091	3848925	-	-	-	CHH
Pbr027429.1	Chr1	3854931	3855116	-	-	-	CHH
Pbr027428.1	Chr1	3860350	3866085	-	-	-	CHH
Pbr027425.1	Chr1	3874266	3877484	-	-	-	CHH
Pbr027424.1	Chr1	3882499	3884328	-	CG	-	CHH
Pbr027423.1	Chr1	3919977	3920804	-	-	-	CHH
Pbr027422.1	Chr1	3929031	3934162	+	-	-	CHH
Pbr027420.1	Chr1	3964635	3966290	+	-	-	CHH
Pbr027419.2	Chr1	3967245	3968612	-	-	-	CHH
Pbr018367.1	Chr1	3995060	3995887	-	-	-	CHH
Pbr018372.1	Chr1	4046690	4048838	-	-	-	CHH
Pbr018375.1	Chr1	4069285	4072998	-	CG	-	CHH
Pbr018376.1	Chr1	4076864	4080153	+	CG	-	CHH
Pbr018380.1	Chr1	4172297	4173109	+	-	-	CHH
Pbr018382.1	Chr1	4183923	4184648	-	CG	-	CHH
Pbr018383.1	Chr1	4185902	4189132	-	CG	CHG	CHH
Pbr018388.1	Chr1	4205541	4208454	+	-	-	CHH
Pbr018390.1	Chr1	4212563	4213656	+	-	-	CHH
Pbr018391.1	Chr1	4215725	4216111	+	-	CHG	CHH
Pbr018393.1	Chr1	4223236	4229195	-	-	-	CHH
Pbr018394.1	Chr1	4238666	4239768	-	CG	-	CHH
Pbr018396.1	Chr1	4256196	4258303	-	-	-	CHH
Pbr018397.1	Chr1	4264979	4266879	+	-	-	CHH
Pbr018398.1	Chr1	4269828	4271917	+	CG	-	CHH
Pbr018400.1	Chr1	4310523	4312782	+	-	-	CHH
Pbr018401.1	Chr1	4323800	4325497	-	CG	-	CHH
Pbr018403.1	Chr1	4340288	4345269	-	CG	-	CHH
Pbr018404.1	Chr1	4371062	4371433	+	-	-	CHH
Pbr018409.1	Chr1	4422620	4426161	+	-	-	CHH
Pbr018410.1	Chr1	4430883	4433126	-	-	-	CHH
Pbr018411.1	Chr1	4498172	4499991	+	-	-	CHH
Pbr010757.1	Chr1	4564712	4567710	+	-	-	CHH
Pbr010756.1	Chr1	4579270	4581910	-	-	-	CHH
Pbr010755.1	Chr1	4594796	4597924	+	-	-	CHH
Pbr010753.1	Chr1	4607031	4615952	+	-	-	CHH
Pbr010729.1	Chr1	4784554	4785382	-	-	-	CHH
Pbr010728.1	Chr1	4791498	4794626	-	-	-	CHH
Pbr010727.1	Chr1	4807602	4808377	+	-	-	CHH
Pbr010726.1	Chr1	4808587	4810113	+	CG	CHG	CHH
Pbr010713.1	Chr1	4934834	4936660	+	CG	-	CHH
Pbr010710.1	Chr1	4959795	4967815	-	-	-	CHH
Pbr010709.1	Chr1	4977157	4979762	-	-	CHG	CHH
Pbr010707.1	Chr1	4989120	4992958	-	CG	-	CHH
Pbr010703.1	Chr1	5013555	5013818	-	CG	-	CHH
Pbr010702.1	Chr1	5015979	5016566	-	-	-	CHH
Pbr010699.1	Chr1	5077512	5079008	+	-	-	CHH
Pbr010696.1	Chr1	5120918	5126632	+	-	-	CHH
Pbr010693.1	Chr1	5140382	5141497	-	-	-	CHH
Pbr010691.1	Chr1	5150513	5152342	-	-	-	CHH
Pbr010690.1	Chr1	5157531	5162913	+	-	-	CHH
Pbr010686.1	Chr1	5180443	5181872	-	-	-	CHH
Pbr010680.1	Chr1	5207705	5211482	-	-	CHG	CHH
Pbr022040.5	Chr1	5255569	5273127	-	CG	CHG	CHH
Pbr022041.1	Chr1	5289582	5296460	+	CG	-	CHH
Pbr022043.1	Chr1	5327304	5329472	-	-	-	CHH
Pbr022044.2	Chr1	5338555	5339939	-	-	-	CHH
Pbr022046.1	Chr1	5346518	5348953	-	CG	CHG	CHH
Pbr022048.1	Chr1	5358270	5359596	-	CG	CHG	CHH
Pbr022049.1	Chr1	5362986	5367988	-	-	-	CHH
Pbr022051.1	Chr1	5379648	5386564	+	-	-	CHH
Pbr022053.1	Chr1	5400217	5405106	-	-	-	CHH
Pbr022055.2	Chr1	5410805	5417824	-	CG	-	CHH
Pbr022057.1	Chr1	5428775	5429461	-	CG	-	CHH
Pbr022058.1	Chr1	5433382	5433591	-	-	-	CHH
Pbr022060.1	Chr1	5448051	5449205	+	-	-	CHH
Pbr022061.1	Chr1	5450837	5456088	-	-	-	CHH
Pbr022062.2	Chr1	5459193	5461403	+	-	-	CHH
Pbr022063.1	Chr1	5463701	5465066	+	-	-	CHH
Pbr022064.1	Chr1	5470461	5475841	+	-	-	CHH
Pbr022065.1	Chr1	5476617	5478960	-	-	-	CHH
Pbr022073.1	Chr1	5542986	5544868	-	-	-	CHH
Pbr022074.1	Chr1	5545611	5547516	-	-	-	CHH
Pbr022076.1	Chr1	5556579	5558903	-	-	-	CHH
Pbr022077.1	Chr1	5565961	5568798	-	CG	-	CHH
Pbr022078.1	Chr1	5570013	5574412	-	-	-	CHH
Pbr022079.1	Chr1	5586237	5588575	-	-	-	CHH
Pbr022082.1	Chr1	5608950	5611576	-	-	CHG	CHH
Pbr022083.1	Chr1	5615063	5618794	-	-	-	CHH
Pbr022087.1	Chr1	5660484	5660681	+	-	-	CHH
Pbr022088.1	Chr1	5661330	5663688	+	-	-	CHH
Pbr022089.1	Chr1	5671080	5671304	+	-	-	CHH
Pbr022090.1	Chr1	5673809	5674048	+	CG	-	CHH
Pbr022097.1	Chr1	5720719	5721339	+	-	-	CHH
Pbr009351.1	Chr1	5739300	5741265	+	CG	-	CHH
Pbr009354.1	Chr1	5760071	5762159	+	-	CHG	CHH
Pbr009356.1	Chr1	5767789	5769672	+	-	-	CHH
Pbr009357.1	Chr1	5779148	5782629	+	CG	CHG	CHH
Pbr009360.1	Chr1	5793759	5795642	+	-	-	CHH
Pbr009361.1	Chr1	5797256	5799462	+	-	-	CHH
Pbr009362.1	Chr1	5802061	5813485	+	-	-	CHH
Pbr009363.1	Chr1	5817147	5819082	+	CG	-	CHH
Pbr009366.1	Chr1	5833214	5836170	+	-	-	CHH
Pbr009368.1	Chr1	5839690	5843042	-	CG	-	CHH
Pbr009369.1	Chr1	5846029	5847418	-	-	-	CHH
Pbr009370.1	Chr1	5856366	5856876	+	-	-	CHH
Pbr009371.1	Chr1	5857340	5857741	+	-	-	CHH
Pbr009372.1	Chr1	5857986	5858276	+	CG	CHG	CHH
Pbr009373.1	Chr1	5863517	5865464	-	-	-	CHH
Pbr009375.1	Chr1	5875424	5877266	-	CG	CHG	CHH
Pbr009376.1	Chr1	5885212	5887205	-	-	-	CHH
Pbr009377.1	Chr1	5891822	5895062	+	-	-	CHH
Pbr009380.1	Chr1	5912128	5914850	+	CG	-	CHH
Pbr009384.1	Chr1	5932191	5935629	+	-	-	CHH
Pbr009385.1	Chr1	5938206	5939286	-	-	-	CHH
Pbr009386.1	Chr1	5958427	5961763	+	-	-	CHH
Pbr009387.1	Chr1	5965839	5966933	+	CG	-	CHH
Pbr009388.1	Chr1	5967628	5970426	-	-	-	CHH
Pbr009389.1	Chr1	5971301	5975840	-	-	-	CHH
Pbr009390.1	Chr1	6012446	6013174	+	CG	-	CHH
Pbr009391.1	Chr1	6020615	6022896	+	-	-	CHH
Pbr009392.1	Chr1	6025304	6026434	-	-	-	CHH
Pbr009394.1	Chr1	6030740	6034156	-	-	-	CHH
Pbr009395.1	Chr1	6036628	6038213	-	-	-	CHH
Pbr009396.1	Chr1	6049014	6050654	-	-	-	CHH
Pbr009397.1	Chr1	6054709	6056463	-	-	-	CHH
Pbr009398.1	Chr1	6066315	6074065	+	-	-	CHH
Pbr009401.1	Chr1	6088970	6091441	-	-	-	CHH
Pbr009402.1	Chr1	6102783	6103357	-	CG	-	CHH
Pbr009403.1	Chr1	6115609	6117054	-	CG	-	CHH
Pbr009404.1	Chr1	6120571	6123294	-	-	-	CHH
Pbr009405.1	Chr1	6136013	6138911	-	-	CHG	CHH
Pbr009408.1	Chr1	6152528	6153623	-	-	-	CHH
Pbr009412.1	Chr1	6176060	6179864	-	CG	-	CHH
Pbr009416.1	Chr1	6223414	6225036	+	-	-	CHH
Pbr009419.1	Chr1	6238265	6242848	-	CG	CHG	CHH
Pbr009420.1	Chr1	6243600	6248596	+	CG	CHG	CHH
Pbr009422.1	Chr1	6254421	6259248	+	-	-	CHH
Pbr009423.1	Chr1	6260859	6263890	+	CG	-	CHH
Pbr009425.1	Chr1	6272808	6275574	-	-	-	CHH
Pbr009427.2	Chr1	6279319	6285228	-	-	-	CHH
Pbr042689.1	Chr1	6297841	6302139	+	-	-	CHH
Pbr009432.1	Chr1	6319948	6322926	+	-	-	CHH
Pbr009433.1	Chr1	6323765	6327785	-	-	-	CHH
Pbr009437.1	Chr1	6349690	6350547	+	CG	-	CHH
Pbr009438.1	Chr1	6354221	6355165	+	CG	-	CHH
Pbr009439.1	Chr1	6356070	6359030	-	CG	-	CHH
Pbr009441.2	Chr1	6384040	6386329	+	-	CHG	CHH
Pbr009442.1	Chr1	6391194	6393190	-	CG	-	CHH
Pbr009446.1	Chr1	6420234	6421995	+	-	-	CHH
Pbr009448.1	Chr1	6439414	6441004	+	-	-	CHH
Pbr009449.1	Chr1	6443891	6445746	+	-	-	CHH
Pbr009450.1	Chr1	6450494	6452207	+	CG	CHG	CHH
Pbr009451.1	Chr1	6456382	6458241	+	-	-	CHH
Pbr009452.1	Chr1	6463128	6465293	+	CG	CHG	CHH
Pbr009456.1	Chr1	6496481	6496948	+	-	-	CHH
Pbr009457.1	Chr1	6503047	6503511	+	-	-	CHH
Pbr009459.1	Chr1	6515243	6516312	+	-	-	CHH
Pbr009460.1	Chr1	6521339	6522211	+	-	-	CHH
Pbr009461.1	Chr1	6522307	6522597	+	-	-	CHH
Pbr009462.1	Chr1	6529166	6530122	+	-	CHG	CHH
Pbr009463.1	Chr1	6531058	6534152	-	-	-	CHH
Pbr009464.1	Chr1	6540732	6548531	-	CG	CHG	CHH
Pbr009465.1	Chr1	6551577	6552691	+	CG	CHG	CHH
Pbr009466.1	Chr1	6569705	6571305	+	-	-	CHH
Pbr009467.1	Chr1	6578599	6581587	+	CG	CHG	CHH
Pbr009474.1	Chr1	6614126	6615637	+	CG	-	CHH
Pbr009475.1	Chr1	6615949	6617480	-	-	-	CHH
Pbr009476.1	Chr1	6619834	6625438	+	-	-	CHH
Pbr009478.1	Chr1	6636898	6637640	-	-	-	CHH
Pbr009479.1	Chr1	6639270	6642836	-	CG	-	CHH
Pbr009481.1	Chr1	6658009	6663326	-	-	-	CHH
Pbr009482.1	Chr1	6666628	6672373	-	-	-	CHH
Pbr009484.1	Chr1	6680559	6680840	+	CG	-	CHH
Pbr009488.1	Chr1	6712090	6716013	-	-	-	CHH
Pbr009491.1	Chr1	6730447	6732175	-	CG	-	CHH
Pbr009492.1	Chr1	6742133	6745403	+	CG	-	CHH
Pbr009493.1	Chr1	6745669	6747649	-	-	-	CHH
Pbr009495.1	Chr1	6752162	6753995	-	-	-	CHH
Pbr009496.1	Chr1	6764400	6766427	-	-	-	CHH
Pbr009498.1	Chr1	6780570	6783609	+	CG	-	CHH
Pbr009499.1	Chr1	6785582	6788510	+	CG	-	CHH
Pbr009500.1	Chr1	6789826	6793017	+	-	-	CHH
Pbr009502.1	Chr1	6802528	6803356	-	-	-	CHH
Pbr009504.1	Chr1	6806901	6810113	-	-	-	CHH
Pbr009508.1	Chr1	6829981	6838501	-	CG	-	-
Pbr009514.1	Chr1	6870971	6874881	-	CG	CHG	CHH
Pbr009516.1	Chr1	6884644	6891452	-	-	CHG	CHH
Pbr009517.1	Chr1	6894228	6895772	-	-	-	CHH
Pbr009518.1	Chr1	6902887	6904720	+	-	-	CHH
Pbr009519.1	Chr1	6926223	6931033	+	CG	-	CHH
Pbr009520.1	Chr1	6931882	6936928	-	CG	-	CHH
Pbr009521.1	Chr1	6938740	6942160	-	-	CHG	CHH
Pbr009522.1	Chr1	6951626	6955675	+	CG	-	CHH
Pbr009523.1	Chr1	6959927	6963129	+	-	-	CHH
Pbr009525.1	Chr1	6968858	6969253	+	CG	-	CHH
Pbr009527.1	Chr1	6974813	6978091	+	-	CHG	CHH
Pbr009529.1	Chr1	6992964	6995790	-	-	-	CHH
Pbr009530.2	Chr1	7002830	7005298	-	CG	-	CHH
Pbr009532.1	Chr1	7033725	7037681	+	-	-	CHH
Pbr009534.1	Chr1	7048022	7050625	-	CG	CHG	CHH
Pbr009535.1	Chr1	7066861	7068813	+	-	-	CHH
Pbr009536.1	Chr1	7073656	7075889	-	CG	-	CHH
Pbr009537.3	Chr1	7078427	7101686	-	-	-	CHH
Pbr009538.1	Chr1	7105179	7107133	+	CG	-	CHH
Pbr009540.1	Chr1	7126476	7128390	+	-	-	CHH
Pbr009541.1	Chr1	7131102	7132823	+	CG	-	CHH
Pbr009543.1	Chr1	7140838	7141641	-	-	-	CHH
Pbr009545.1	Chr1	7158553	7160159	-	-	-	CHH
Pbr009546.1	Chr1	7169147	7170145	+	-	-	CHH
Pbr009547.1	Chr1	7171343	7172086	+	-	-	CHH
Pbr009551.1	Chr1	7182542	7187692	-	-	-	CHH
Pbr009552.1	Chr1	7187848	7188210	-	-	-	CHH
Pbr009556.1	Chr1	7205864	7208000	+	-	-	CHH
Pbr009558.1	Chr1	7209861	7213681	-	-	-	CHH
Pbr009559.2	Chr1	7233056	7235864	-	-	-	CHH
Pbr009561.1	Chr1	7243802	7247423	-	-	-	CHH
Pbr009562.1	Chr1	7250761	7253129	-	CG	-	CHH
Pbr009565.3	Chr1	7278124	7284716	-	-	-	CHH
Pbr009567.2	Chr1	7290627	7295726	+	-	-	CHH
Pbr009568.1	Chr1	7298129	7301098	+	-	-	CHH
Pbr009570.1	Chr1	7313365	7313988	-	-	-	CHH
Pbr009571.1	Chr1	7319208	7321237	-	-	-	CHH
Pbr017474.1	Chr1	7329934	7330238	-	CG	-	-
Pbr017475.3	Chr1	7331499	7337352	-	CG	-	CHH
Pbr017476.1	Chr1	7352570	7355497	+	-	CHG	CHH
Pbr017477.1	Chr1	7367974	7369962	-	CG	-	CHH
Pbr017478.1	Chr1	7388265	7391300	+	-	-	CHH
Pbr017479.1	Chr1	7401271	7403580	-	-	-	CHH
Pbr017483.1	Chr1	7422068	7424206	-	CG	-	CHH
Pbr017487.1	Chr1	7442699	7444192	+	-	-	CHH
Pbr017488.1	Chr1	7454518	7458556	+	CG	-	CHH
Pbr017491.1	Chr1	7471479	7472441	-	-	-	CHH
Pbr017492.1	Chr1	7476299	7478204	+	CG	-	CHH
Pbr017493.1	Chr1	7479700	7485358	+	CG	-	CHH
Pbr017502.1	Chr1	7509047	7511969	+	-	-	CHH
Pbr017507.1	Chr1	7534951	7537970	+	-	-	CHH
Pbr017510.2	Chr1	7548892	7550600	+	-	-	CHH
Pbr017511.1	Chr1	7550953	7551732	-	-	-	CHH
Pbr017512.1	Chr1	7553524	7556262	+	-	-	CHH
Pbr017515.1	Chr1	7580368	7584424	+	-	-	CHH
Pbr017516.1	Chr1	7588938	7593287	+	CG	-	CHH
Pbr017519.1	Chr1	7609510	7611537	-	CG	CHG	CHH
Pbr017527.1	Chr1	7671619	7672527	-	-	-	CHH
Pbr017528.1	Chr1	7682865	7683646	-	-	-	CHH
Pbr017530.1	Chr1	7689082	7689630	-	CG	-	CHH
Pbr017531.1	Chr1	7691170	7694222	+	CG	-	CHH
Pbr017533.1	Chr1	7704637	7706085	+	-	-	CHH
Pbr017534.1	Chr1	7711306	7717492	-	-	-	CHH
Pbr017536.1	Chr1	7726147	7728200	+	-	-	CHH
Pbr017537.1	Chr1	7733659	7735009	-	-	-	CHH
Pbr017540.1	Chr1	7757899	7760756	+	-	-	CHH
Pbr017543.1	Chr1	7776382	7778709	-	CG	-	CHH
Pbr017544.1	Chr1	7784538	7787974	+	CG	CHG	CHH
Pbr017545.1	Chr1	7789216	7793853	-	-	-	CHH
Pbr017546.1	Chr1	7794875	7796405	+	-	-	CHH
Pbr017547.1	Chr1	7797358	7797798	+	-	-	CHH
Pbr017551.1	Chr1	7803521	7806463	-	-	-	CHH
Pbr017552.1	Chr1	7807755	7812379	-	-	-	CHH
Pbr017553.1	Chr1	7813181	7815701	-	-	-	CHH
Pbr017554.2	Chr1	7819216	7830627	+	-	-	CHH
Pbr017555.1	Chr1	7839889	7841793	+	-	-	CHH
Pbr017558.4	Chr1	7854724	7857570	+	-	-	CHH
Pbr017559.1	Chr1	7864824	7867846	+	-	-	CHH
Pbr017560.1	Chr1	7873902	7874480	-	-	-	CHH
Pbr036090.1	Chr1	7876691	7878940	+	-	-	CHH
Pbr036087.1	Chr1	7895028	7895300	+	CG	-	CHH
Pbr036086.1	Chr1	7901032	7902813	+	-	-	CHH
Pbr036082.1	Chr1	7937191	7938825	+	-	-	CHH
Pbr036081.1	Chr1	7940658	7942645	-	-	-	CHH
Pbr036080.1	Chr1	7945782	7950175	-	-	-	CHH
Pbr036078.1	Chr1	7963894	7966191	+	-	-	CHH
Pbr036077.1	Chr1	7969640	7971911	+	-	-	CHH
Pbr036073.1	Chr1	7992788	7995165	+	-	CHG	CHH
Pbr036071.1	Chr1	8021268	8023570	+	-	CHG	CHH
Pbr036070.1	Chr1	8029970	8033811	+	-	-	CHH
Pbr036066.1	Chr1	8068786	8069045	-	-	-	CHH
Pbr032790.1	Chr1	8098879	8105444	+	-	-	CHH
Pbr032789.1	Chr1	8109390	8112694	-	-	-	CHH
Pbr032788.1	Chr1	8123761	8132448	-	-	-	CHH
Pbr032786.1	Chr1	8168078	8169749	+	CG	-	CHH
Pbr032785.1	Chr1	8171107	8172424	-	-	-	CHH
Pbr032784.1	Chr1	8174926	8175486	+	-	-	CHH
Pbr032783.1	Chr1	8178311	8180086	+	CG	-	CHH
Pbr032782.1	Chr1	8180333	8182437	-	CG	-	CHH
Pbr032780.1	Chr1	8199679	8200341	-	-	-	CHH
Pbr032778.1	Chr1	8213954	8215641	+	-	-	CHH
Pbr032777.1	Chr1	8223256	8224960	+	-	-	CHH
Pbr032776.1	Chr1	8229073	8230308	+	CG	-	CHH
Pbr032775.1	Chr1	8235475	8237204	+	-	-	CHH
Pbr032774.1	Chr1	8243994	8245311	+	CG	CHG	CHH
Pbr032773.1	Chr1	8251686	8253003	+	CG	CHG	CHH
Pbr032772.1	Chr1	8257062	8259836	+	CG	-	CHH
Pbr032771.1	Chr1	8263553	8264261	+	CG	-	CHH
Pbr032768.1	Chr1	8278860	8282371	+	-	-	CHH
Pbr032767.1	Chr1	8283544	8284455	+	-	-	CHH
Pbr032766.2	Chr1	8285557	8288859	+	-	-	CHH
Pbr032764.1	Chr1	8296963	8297722	-	-	-	CHH
Pbr032762.1	Chr1	8310423	8311124	-	CG	-	CHH
Pbr032761.1	Chr1	8313216	8315484	+	CG	-	CHH
Pbr031302.1	Chr1	8388205	8389739	+	CG	-	CHH
Pbr031304.1	Chr1	8393852	8396573	+	CG	-	CHH
Pbr031305.1	Chr1	8396984	8398600	-	-	-	CHH
Pbr031306.1	Chr1	8405941	8407619	+	-	-	CHH
Pbr031308.1	Chr1	8409951	8411817	-	-	-	CHH
Pbr031309.1	Chr1	8415713	8416869	+	CG	-	CHH
Pbr031312.1	Chr1	8425399	8427941	-	CG	-	CHH
Pbr031314.1	Chr1	8435337	8440795	-	-	-	CHH
Pbr031315.1	Chr1	8441935	8444629	+	-	-	CHH
Pbr031317.1	Chr1	8453781	8454459	-	-	-	CHH
Pbr031318.1	Chr1	8456894	8458115	-	CG	-	CHH
Pbr031319.1	Chr1	8461978	8465739	+	-	-	CHH
Pbr031321.1	Chr1	8469565	8470569	-	-	-	CHH
Pbr031322.1	Chr1	8471113	8473793	-	-	-	CHH
Pbr031323.1	Chr1	8477688	8478925	+	CG	-	CHH
Pbr031326.2	Chr1	8490854	8494544	+	-	-	CHH
Pbr031327.1	Chr1	8495316	8496675	-	-	-	CHH
Pbr031333.1	Chr1	8517197	8520669	-	-	-	CHH
Pbr031334.1	Chr1	8535330	8536163	+	-	-	CHH
Pbr031335.1	Chr1	8536190	8537354	+	-	-	CHH
Pbr031337.1	Chr1	8558875	8561859	+	-	CHG	CHH
Pbr031338.1	Chr1	8562749	8571133	+	-	-	CHH
Pbr042837.1	Chr1	8581525	8583435	+	-	-	CHH
Pbr031339.1	Chr1	8596471	8597442	+	CG	CHG	CHH
Pbr031340.1	Chr1	8599546	8604436	+	-	-	CHH
Pbr031342.1	Chr1	8608589	8614788	+	CG	-	CHH
Pbr031343.1	Chr1	8615170	8617500	-	CG	-	CHH
Pbr031345.1	Chr1	8631090	8632247	+	CG	-	CHH
Pbr031347.1	Chr1	8638540	8641077	+	CG	-	CHH
Pbr031348.2	Chr1	8642207	8647345	-	CG	-	CHH
Pbr031351.1	Chr1	8657518	8660546	-	CG	CHG	CHH
Pbr031352.1	Chr1	8666868	8668923	+	-	-	CHH
Pbr031353.1	Chr1	8669389	8674299	-	-	-	CHH
Pbr018644.1	Chr1	8684658	8687101	-	-	-	CHH
Pbr018645.1	Chr1	8691463	8695472	-	-	-	CHH
Pbr018647.1	Chr1	8714704	8717337	+	CG	-	CHH
Pbr018650.1	Chr1	8747361	8750011	-	CG	-	CHH
Pbr018651.1	Chr1	8750863	8755018	-	-	-	CHH
Pbr018653.1	Chr1	8763940	8765953	+	CG	-	CHH
Pbr018654.1	Chr1	8767131	8768108	-	-	-	CHH
Pbr018655.1	Chr1	8770672	8771936	+	-	-	CHH
Pbr018656.1	Chr1	8772333	8776942	-	CG	-	CHH
Pbr018657.1	Chr1	8781144	8785117	-	-	-	CHH
Pbr018661.1	Chr1	8799217	8802561	+	CG	-	CHH
Pbr018664.1	Chr1	8817156	8817899	+	-	-	CHH
Pbr018665.1	Chr1	8825948	8826379	-	-	-	CHH
Pbr018667.1	Chr1	8836654	8840427	+	-	-	CHH
Pbr018669.1	Chr1	8849391	8853134	-	-	-	CHH
Pbr018670.1	Chr1	8854081	8855864	+	-	-	CHH
Pbr018677.1	Chr1	8884254	8885938	+	CG	-	CHH
Pbr018679.1	Chr1	8890786	8891618	+	-	CHG	CHH
Pbr018680.2	Chr1	8892297	8892958	+	-	-	CHH
Pbr018684.1	Chr1	8904090	8906251	-	-	-	CHH
Pbr018685.1	Chr1	8917757	8918852	+	-	-	CHH
Pbr018687.1	Chr1	8927587	8929398	-	-	-	CHH
Pbr018688.1	Chr1	8936792	8938775	+	CG	-	CHH
Pbr018689.1	Chr1	8939665	8947390	-	-	-	CHH
Pbr018690.1	Chr1	8958837	8960877	+	CG	-	CHH
Pbr018691.1	Chr1	8963326	8965568	+	-	-	CHH
Pbr018692.1	Chr1	8970603	8971465	-	-	-	CHH
Pbr018694.1	Chr1	8976175	8979694	-	-	-	CHH
Pbr018697.1	Chr1	9003260	9006154	-	-	CHG	CHH
Pbr018699.1	Chr1	9013075	9020226	-	-	-	CHH
Pbr018702.1	Chr1	9027616	9028639	-	-	-	CHH
Pbr018703.1	Chr1	9030239	9033133	-	-	-	CHH
Pbr018705.1	Chr1	9040426	9047649	-	-	-	CHH
Pbr018708.1	Chr1	9060803	9061735	-	CG	-	CHH
Pbr018709.1	Chr1	9070529	9071938	-	CG	-	CHH
Pbr018712.1	Chr1	9085189	9090930	-	-	-	CHH
Pbr018713.2	Chr1	9103694	9109958	-	-	-	CHH
Pbr018714.1	Chr1	9114663	9116643	+	-	-	CHH
Pbr018715.1	Chr1	9116865	9118931	-	-	-	CHH
Pbr018716.1	Chr1	9120451	9123911	+	-	-	CHH
Pbr018717.1	Chr1	9140533	9141132	+	-	-	CHH
Pbr018723.1	Chr1	9168845	9171271	-	-	-	CHH
Pbr013641.1	Chr1	9223531	9223864	+	CG	CHG	CHH
Pbr013640.1	Chr1	9224744	9227638	-	-	-	CHH
Pbr013639.1	Chr1	9239934	9242828	-	-	-	CHH
Pbr013638.1	Chr1	9250465	9257970	-	-	-	CHH
Pbr042711.1	Chr1	9268715	9269000	-	-	-	CHH
Pbr013636.3	Chr1	9313289	9316899	-	-	-	CHH
Pbr013635.1	Chr1	9321330	9326987	-	-	-	CHH
Pbr013633.1	Chr1	9352645	9354860	-	-	-	CHH
Pbr013631.1	Chr1	9375901	9376977	+	-	-	CHH
Pbr013630.1	Chr1	9387180	9389220	-	-	-	CHH
Pbr013628.1	Chr1	9395753	9399036	+	-	-	CHH
Pbr013625.1	Chr1	9404885	9407311	-	-	-	CHH
Pbr013622.1	Chr1	9428837	9431134	+	CG	CHG	CHH
Pbr013619.1	Chr1	9445467	9447584	-	-	-	CHH
Pbr013616.1	Chr1	9460893	9463333	-	CG	-	CHH
Pbr013615.1	Chr1	9474198	9477242	-	-	-	CHH
Pbr013614.1	Chr1	9490384	9492928	-	-	-	CHH
Pbr013613.1	Chr1	9495723	9498576	+	-	-	CHH
Pbr013611.1	Chr1	9504131	9506308	-	-	-	CHH
Pbr013610.1	Chr1	9511046	9513430	-	CG	-	CHH
Pbr013609.1	Chr1	9520163	9522550	-	CG	CHG	CHH
Pbr013608.1	Chr1	9531358	9534173	-	CG	CHG	CHH
Pbr013605.1	Chr1	9544526	9547017	+	CG	-	-
Pbr013603.1	Chr1	9552572	9554096	+	CG	-	CHH
Pbr013602.1	Chr1	9555096	9556473	-	CG	-	CHH
Pbr013600.1	Chr1	9564541	9565491	-	-	-	CHH
Pbr013598.1	Chr1	9570406	9575233	-	CG	CHG	CHH
Pbr013597.1	Chr1	9576575	9579024	-	-	-	CHH
Pbr013595.1	Chr1	9590759	9597133	+	-	CHG	CHH
Pbr013593.1	Chr1	9606162	9608199	+	CG	-	CHH
Pbr013590.1	Chr1	9631727	9635571	+	-	-	CHH
Pbr013588.1	Chr1	9643946	9644936	-	-	-	CHH
Pbr013587.1	Chr1	9646646	9656726	-	-	-	CHH
Pbr013586.1	Chr1	9673740	9675966	-	-	-	CHH
Pbr013585.1	Chr1	9680238	9685712	-	-	-	CHH
Pbr013581.1	Chr1	9700825	9702025	+	-	-	CHH
Pbr013580.2	Chr1	9703449	9709063	-	-	-	CHH
Pbr013579.1	Chr1	9713165	9714830	-	-	-	CHH
Pbr013577.1	Chr1	9745029	9749937	+	CG	-	CHH
Pbr013576.1	Chr1	9754115	9757932	+	-	-	CHH
Pbr013575.1	Chr1	9763472	9769382	+	-	-	CHH
Pbr013574.1	Chr1	9771927	9777023	-	CG	-	CHH
Pbr013572.1	Chr1	9802656	9803519	-	CG	-	CHH
Pbr013571.1	Chr1	9804434	9804682	+	-	-	CHH
Pbr013570.1	Chr1	9829774	9832909	-	-	-	CHH
Pbr013567.1	Chr1	9870000	9872386	-	-	-	CHH
Pbr013566.1	Chr1	9881079	9883272	+	-	-	CHH
Pbr013564.1	Chr1	9887813	9891034	-	-	-	CHH
Pbr013563.1	Chr1	9894041	9895820	-	-	-	CHH
Pbr013562.1	Chr1	9898869	9906869	-	CG	-	CHH
Pbr013560.1	Chr1	9914019	9916801	+	CG	-	CHH
Pbr013559.1	Chr1	9917409	9917953	-	-	-	CHH
Pbr013556.1	Chr1	9932478	9934272	-	-	-	CHH
Pbr013554.1	Chr1	9945073	9947313	-	-	-	CHH
Pbr013553.1	Chr1	9948477	9948788	+	-	-	CHH
Pbr013552.1	Chr1	9950230	9954884	-	CG	-	CHH
Pbr013551.1	Chr1	9967188	9971341	-	CG	-	CHH
Pbr013550.1	Chr1	9979576	9981278	+	-	-	CHH
Pbr013546.2	Chr1	9992981	9996546	-	-	CHG	CHH
Pbr013545.1	Chr1	10018347	10018933	-	CG	-	CHH
Pbr013542.1	Chr1	10029937	10030248	-	-	-	CHH
Pbr013540.2	Chr1	10047107	10049833	-	-	-	CHH
Pbr013539.1	Chr1	10054094	10057526	-	-	-	CHH
Pbr013538.1	Chr1	10060864	10062267	-	CG	-	CHH
Pbr013536.1	Chr1	10072940	10075486	+	-	-	CHH
Pbr013535.6	Chr1	10081205	10084705	-	-	-	CHH
Pbr042709.1	Chr1	10093276	10095634	-	-	-	CHH
Pbr013534.1	Chr1	10106074	10107686	+	-	-	CHH
Pbr013531.1	Chr1	10132893	10133719	+	-	-	CHH
Pbr013530.1	Chr1	10136425	10140618	-	-	-	CHH
Pbr013527.1	Chr1	10154669	10156919	-	-	-	CHH
Pbr013525.1	Chr1	10162358	10162780	-	-	-	CHH
Pbr013523.1	Chr1	10170572	10173957	-	-	-	CHH
Pbr013521.1	Chr1	10187632	10188785	+	CG	-	CHH
Pbr013520.1	Chr1	10190643	10191917	+	-	CHG	CHH
Pbr013519.1	Chr1	10195157	10200532	+	CG	-	CHH
Pbr013518.1	Chr1	10203423	10207132	+	-	-	CHH
Pbr013517.1	Chr1	10210968	10211912	+	-	-	CHH
Pbr013516.2	Chr1	10214609	10215952	-	-	-	CHH
Pbr013515.1	Chr1	10225998	10226881	-	-	-	CHH
Pbr013513.1	Chr1	10245129	10249429	+	-	-	CHH
Pbr013511.1	Chr1	10256707	10257051	-	-	-	CHH
Pbr013510.1	Chr1	10257988	10260520	-	CG	-	CHH
Pbr013509.1	Chr1	10267697	10271224	+	-	-	CHH
Pbr013505.1	Chr1	10282796	10284413	-	CG	-	CHH
Pbr013504.1	Chr1	10287098	10288654	-	-	-	CHH
Pbr013503.1	Chr1	10293033	10295350	-	-	CHG	CHH
Pbr013502.1	Chr1	10296006	10299095	-	CG	-	CHH
Pbr013501.1	Chr1	10302687	10305261	-	-	-	CHH
Pbr013500.1	Chr1	10313468	10315331	-	-	-	CHH
Pbr013498.1	Chr1	10321969	10324014	+	CG	-	CHH
Pbr013496.1	Chr1	10331367	10331819	+	-	-	CHH
Pbr013495.1	Chr1	10331854	10332574	+	-	-	CHH
Pbr013494.1	Chr1	10336531	10337430	+	-	-	CHH
Pbr013493.1	Chr1	10339468	10341040	+	-	-	CHH
Pbr013492.1	Chr1	10343825	10344700	+	CG	CHG	CHH
Pbr013489.1	Chr1	10355172	10356744	+	CG	CHG	CHH
Pbr013487.1	Chr1	10359258	10360456	+	-	CHG	CHH
Pbr013486.1	Chr1	10361117	10361934	-	-	-	CHH
Pbr013485.1	Chr1	10364781	10365218	+	-	-	CHH
Pbr013482.1	Chr1	10378845	10379189	-	CG	-	CHH
Pbr013479.1	Chr1	10388790	10390667	+	-	-	CHH
Pbr013474.1	Chr1	10428907	10430199	+	-	-	CHH
Pbr013471.2	Chr1	10438685	10442378	+	CG	CHG	CHH
Pbr013470.1	Chr1	10444262	10446778	-	-	-	CHH
Pbr013469.1	Chr1	10447494	10450228	+	CG	-	CHH
Pbr013468.1	Chr1	10451103	10453632	+	CG	-	CHH
Pbr042708.1	Chr1	10459199	10460142	-	-	-	CHH
Pbr013464.2	Chr1	10467251	10471526	-	-	-	CHH
Pbr013463.1	Chr1	10473203	10476012	+	-	-	CHH
Pbr013462.1	Chr1	10477452	10484856	+	-	-	CHH
Pbr013460.1	Chr1	10501706	10504127	+	CG	-	-
Pbr013457.1	Chr1	10522366	10524146	+	-	-	CHH
Pbr013455.1	Chr1	10535672	10542995	-	-	CHG	CHH
Pbr013454.1	Chr1	10545638	10555647	-	-	CHG	CHH
Pbr013452.1	Chr1	10565376	10566633	+	CG	-	-
Pbr013449.1	Chr1	10581040	10585702	+	-	-	CHH
Pbr013448.1	Chr1	10586511	10587925	-	-	-	CHH
Pbr013446.1	Chr1	10617199	10620800	-	-	-	CHH
Pbr013445.1	Chr1	10622795	10627206	-	-	-	CHH
Pbr013440.1	Chr1	10657314	10659956	+	-	-	CHH
Pbr013435.1	Chr1	10688244	10690106	+	-	-	CHH
Pbr042245.1	Chr2	84170	87033	-	CG	CHG	CHH
Pbr042248.1	Chr2	98507	98977	-	-	-	CHH
Pbr042250.1	Chr2	113951	122490	-	CG	-	CHH
Pbr018836.1	Chr2	148970	152098	+	-	-	CHH
Pbr018833.1	Chr2	160943	161830	-	-	-	CHH
Pbr018832.1	Chr2	170145	171086	-	-	-	CHH
Pbr018830.1	Chr2	203743	207412	-	CG	-	CHH
Pbr018826.1	Chr2	293377	297200	-	-	-	CHH
Pbr018823.1	Chr2	344852	347884	+	-	-	CHH
Pbr018822.1	Chr2	360246	366369	-	-	-	CHH
Pbr018819.1	Chr2	401680	405860	+	-	-	CHH
Pbr018815.2	Chr2	431402	433291	-	CG	-	CHH
Pbr018814.1	Chr2	462864	464816	+	CG	-	CHH
Pbr018809.1	Chr2	483965	486259	-	CG	-	CHH
Pbr018808.1	Chr2	489017	493248	-	-	-	CHH
Pbr018807.1	Chr2	505163	510372	+	CG	CHG	CHH
Pbr018803.2	Chr2	579061	585114	+	-	-	CHH
Pbr018802.1	Chr2	600914	602309	+	-	-	CHH
Pbr018801.2	Chr2	603223	614105	-	CG	CHG	CHH
Pbr023384.1	Chr2	679320	682456	+	-	-	CHH
Pbr023369.1	Chr2	824500	825826	+	CG	-	CHH
Pbr023368.1	Chr2	826225	829423	-	-	-	CHH
Pbr023367.3	Chr2	841417	844230	-	-	-	CHH
Pbr023366.2	Chr2	853119	857967	-	-	-	CHH
Pbr023365.1	Chr2	859583	861409	-	CG	-	-
Pbr023362.1	Chr2	909384	911880	+	-	-	CHH
Pbr023360.1	Chr2	914752	917528	-	-	-	CHH
Pbr023359.1	Chr2	929709	931596	+	-	-	CHH
Pbr023355.1	Chr2	974085	974523	+	CG	-	CHH
Pbr023348.1	Chr2	1066527	1070834	-	-	-	CHH
Pbr023346.1	Chr2	1104444	1108083	+	-	-	CHH
Pbr030311.1	Chr2	1191507	1196648	-	-	-	CHH
Pbr030313.1	Chr2	1273755	1287819	+	CG	-	CHH
Pbr030315.1	Chr2	1315180	1315974	-	-	-	CHH
Pbr017150.1	Chr2	1481868	1484320	+	-	CHG	CHH
Pbr017156.1	Chr2	1695523	1696050	+	-	-	CHH
Pbr017157.1	Chr2	1699674	1700713	-	CG	CHG	CHH
Pbr017158.1	Chr2	1718326	1719662	-	-	-	CHH
Pbr017160.1	Chr2	1736039	1736950	+	CG	-	CHH
Pbr017163.1	Chr2	1782628	1786337	+	-	-	CHH
Pbr017166.1	Chr2	1807456	1811692	-	CG	-	CHH
Pbr017167.1	Chr2	1814798	1819056	-	-	-	CHH
Pbr017168.1	Chr2	1833632	1837723	+	CG	-	CHH
Pbr017175.1	Chr2	1950379	1955757	-	-	-	CHH
Pbr017178.1	Chr2	1999207	1999699	+	CG	CHG	CHH
Pbr017180.1	Chr2	2012267	2016518	-	-	-	CHH
Pbr017181.1	Chr2	2022510	2023602	+	CG	-	CHH
Pbr041134.1	Chr2	2025502	2030254	+	-	-	CHH
Pbr041135.1	Chr2	2048736	2051026	+	-	-	CHH
Pbr041139.1	Chr2	2095255	2095692	+	-	-	CHH
Pbr041140.1	Chr2	2099626	2100015	+	-	-	CHH
Pbr041142.1	Chr2	2145366	2152313	-	-	-	CHH
Pbr035166.1	Chr2	2194414	2195748	+	-	-	CHH
Pbr035167.1	Chr2	2205655	2207295	+	-	-	CHH
Pbr035168.1	Chr2	2235245	2237769	-	-	-	CHH
Pbr036644.3	Chr2	2479198	2479708	-	-	-	CHH
Pbr026394.1	Chr2	2656094	2657480	-	-	CHG	CHH
Pbr026396.2	Chr2	2678878	2680685	-	-	-	CHH
Pbr026397.1	Chr2	2687922	2692398	-	-	-	CHH
Pbr026402.2	Chr2	3003622	3004801	-	-	-	CHH
Pbr033520.1	Chr2	3085738	3087204	+	CG	-	CHH
Pbr033523.1	Chr2	3137001	3140723	+	CG	-	CHH
Pbr033524.1	Chr2	3147487	3149715	-	CG	-	CHH
Pbr033528.1	Chr2	3229103	3231626	-	-	-	CHH
Pbr033529.1	Chr2	3235276	3236743	+	-	-	CHH
Pbr033530.1	Chr2	3237171	3238196	+	-	-	CHH
Pbr033531.2	Chr2	3248653	3250956	+	CG	-	CHH
Pbr019219.1	Chr2	3322331	3324785	+	-	-	CHH
Pbr019220.2	Chr2	3470168	3471253	+	-	-	CHH
Pbr019221.1	Chr2	3473393	3480236	-	-	-	CHH
Pbr019225.1	Chr2	3551864	3553080	-	-	-	CHH
Pbr019226.1	Chr2	3555269	3557847	+	-	-	CHH
Pbr019227.1	Chr2	3558349	3561973	-	-	-	CHH
Pbr019232.1	Chr2	3604773	3608047	-	-	-	CHH
Pbr019236.1	Chr2	3648617	3650628	-	-	-	CHH
Pbr019237.1	Chr2	3684311	3684967	+	-	-	CHH
Pbr019238.1	Chr2	3711684	3714495	+	-	-	CHH
Pbr019240.1	Chr2	3724867	3729176	-	-	-	CHH
Pbr019243.1	Chr2	3734920	3738212	-	-	-	CHH
Pbr019246.1	Chr2	3792717	3794129	+	-	-	CHH
Pbr019248.2	Chr2	3814064	3816359	-	-	-	CHH
Pbr019249.1	Chr2	3817572	3821995	+	-	-	CHH
Pbr019250.1	Chr2	3822749	3823984	+	-	-	CHH
Pbr019251.1	Chr2	3827905	3831574	+	CG	CHG	CHH
Pbr019252.1	Chr2	3833433	3834059	+	-	-	CHH
Pbr029070.1	Chr2	3902171	3904897	+	-	-	CHH
Pbr029074.1	Chr2	4076026	4076936	+	-	-	CHH
Pbr029075.1	Chr2	4078862	4081590	+	-	-	CHH
Pbr020602.1	Chr2	4209455	4211005	-	-	-	CHH
Pbr020604.2	Chr2	4240353	4247201	-	-	-	CHH
Pbr020605.1	Chr2	4256553	4259646	+	CG	-	CHH
Pbr020606.1	Chr2	4271854	4273080	-	CG	-	CHH
Pbr020607.1	Chr2	4283883	4290223	-	-	-	CHH
Pbr020609.1	Chr2	4301007	4313803	-	CG	-	CHH
Pbr020614.1	Chr2	4435604	4436139	+	-	-	CHH
Pbr020616.1	Chr2	4453183	4456571	+	-	-	CHH
Pbr020625.1	Chr2	4538450	4543609	-	-	-	CHH
Pbr020630.1	Chr2	4670162	4675256	+	-	-	CHH
Pbr038552.1	Chr2	4720423	4724116	+	CG	-	CHH
Pbr038554.1	Chr2	4728726	4739791	+	CG	-	CHH
Pbr038558.1	Chr2	4830480	4832294	-	-	-	CHH
Pbr038559.1	Chr2	4834434	4836218	+	-	-	CHH
Pbr038560.1	Chr2	4836572	4838558	-	-	-	CHH
Pbr038732.1	Chr2	4876215	4878955	+	-	-	CHH
Pbr038734.1	Chr2	4968251	4969399	-	-	-	CHH
Pbr038735.1	Chr2	5001904	5002572	+	-	-	CHH
Pbr038736.1	Chr2	5014022	5015389	-	CG	CHG	CHH
Pbr038737.1	Chr2	5046421	5047599	-	-	-	CHH
Pbr012765.1	Chr2	5063738	5066068	-	CG	-	CHH
Pbr012766.1	Chr2	5079900	5080889	-	-	-	CHH
Pbr012768.1	Chr2	5082856	5084995	+	-	-	CHH
Pbr012769.1	Chr2	5087653	5089297	-	CG	-	CHH
Pbr012770.1	Chr2	5090973	5092730	-	-	-	CHH
Pbr012771.1	Chr2	5094076	5101322	-	-	-	CHH
Pbr012772.1	Chr2	5103564	5107834	+	-	-	CHH
Pbr012773.1	Chr2	5119192	5121306	-	-	-	CHH
Pbr012776.1	Chr2	5184301	5185512	+	-	-	CHH
Pbr012777.1	Chr2	5211696	5212391	-	CG	-	CHH
Pbr012779.1	Chr2	5262927	5264063	-	-	-	CHH
Pbr012780.1	Chr2	5278688	5279806	-	-	-	CHH
Pbr012781.1	Chr2	5291657	5292181	-	-	-	CHH
Pbr012782.1	Chr2	5293322	5301168	+	-	-	CHH
Pbr012783.1	Chr2	5303332	5306530	+	-	-	CHH
Pbr012784.1	Chr2	5307339	5314805	+	-	-	CHH
Pbr012785.1	Chr2	5327279	5328447	+	-	-	CHH
Pbr012788.1	Chr2	5340097	5340480	-	-	-	CHH
Pbr012789.1	Chr2	5345022	5347148	-	-	-	CHH
Pbr012791.1	Chr2	5351377	5355137	-	-	-	CHH
Pbr012793.1	Chr2	5379544	5383386	-	-	-	CHH
Pbr012794.1	Chr2	5394920	5396846	-	CG	-	CHH
Pbr012798.1	Chr2	5430509	5432201	+	CG	CHG	CHH
Pbr012799.2	Chr2	5505633	5511352	-	CG	-	CHH
Pbr012802.1	Chr2	5526442	5528863	-	-	-	CHH
Pbr012807.1	Chr2	5565102	5565356	-	-	-	CHH
Pbr012808.1	Chr2	5592957	5594118	+	CG	-	CHH
Pbr012809.1	Chr2	5599423	5600582	+	-	-	CHH
Pbr012811.1	Chr2	5618144	5619589	+	CG	-	CHH
Pbr012812.1	Chr2	5624911	5626359	+	-	-	CHH
Pbr012814.1	Chr2	5634860	5636983	-	-	-	CHH
Pbr012815.1	Chr2	5645654	5647102	+	-	-	CHH
Pbr012816.1	Chr2	5649420	5652765	-	-	-	CHH
Pbr012817.1	Chr2	5655658	5657948	-	CG	-	CHH
Pbr042705.1	Chr2	5690540	5694058	-	-	-	CHH
Pbr042706.1	Chr2	5703121	5706456	+	CG	-	CHH
Pbr012821.1	Chr2	5707805	5709643	+	CG	-	CHH
Pbr015634.1	Chr2	5731634	5735792	+	-	CHG	CHH
Pbr015635.1	Chr2	5745503	5749345	+	-	-	CHH
Pbr015636.2	Chr2	5760477	5762343	+	-	-	CHH
Pbr015637.2	Chr2	5763325	5769143	-	-	-	CHH
Pbr015640.1	Chr2	5789576	5791459	-	CG	-	CHH
Pbr015644.1	Chr2	5831463	5832654	-	-	-	CHH
Pbr015645.1	Chr2	5848204	5850678	-	CG	-	CHH
Pbr015646.1	Chr2	5853724	5862040	-	CG	-	-
Pbr015649.1	Chr2	5883238	5885842	+	-	-	CHH
Pbr015650.1	Chr2	5894903	5896054	+	-	-	CHH
Pbr015653.1	Chr2	5938554	5940352	+	CG	-	CHH
Pbr015654.2	Chr2	5945902	5960045	+	CG	-	CHH
Pbr015655.1	Chr2	5960340	5961244	+	-	-	CHH
Pbr015657.1	Chr2	5995480	5997573	+	-	-	CHH
Pbr015667.1	Chr2	6088279	6089505	+	-	-	CHH
Pbr015668.1	Chr2	6090848	6091108	-	-	-	CHH
Pbr015669.1	Chr2	6091159	6091959	-	-	-	CHH
Pbr015670.1	Chr2	6104960	6107096	+	-	-	CHH
Pbr015671.1	Chr2	6108040	6119832	+	CG	-	CHH
Pbr042730.1	Chr2	6131434	6132925	+	-	-	CHH
Pbr015672.1	Chr2	6152206	6153399	+	CG	-	CHH
Pbr015673.1	Chr2	6158720	6160374	+	CG	-	CHH
Pbr015674.1	Chr2	6161987	6162734	-	-	-	CHH
Pbr015684.2	Chr2	6247212	6248535	-	CG	CHG	CHH
Pbr015685.1	Chr2	6255360	6256993	-	CG	-	CHH
Pbr015689.1	Chr2	6273103	6289867	-	-	-	CHH
Pbr015692.2	Chr2	6308445	6309086	-	-	-	CHH
Pbr023003.1	Chr2	6330772	6335151	+	-	CHG	CHH
Pbr023002.1	Chr2	6336394	6346394	-	-	-	CHH
Pbr023000.1	Chr2	6369980	6372451	+	-	-	CHH
Pbr022999.1	Chr2	6372811	6375454	+	-	-	CHH
Pbr022991.1	Chr2	6423910	6426544	-	-	-	CHH
Pbr022990.1	Chr2	6428776	6430528	-	CG	CHG	CHH
Pbr022989.1	Chr2	6431859	6439075	+	CG	CHG	CHH
Pbr022988.1	Chr2	6439750	6442671	-	-	-	CHH
Pbr022986.1	Chr2	6463888	6470399	-	-	-	CHH
Pbr022983.1	Chr2	6506889	6511766	-	-	-	CHH
Pbr022980.1	Chr2	6546164	6546682	+	-	-	CHH
Pbr022979.1	Chr2	6555266	6556659	+	-	-	CHH
Pbr022975.1	Chr2	6587922	6591172	+	-	-	CHH
Pbr022972.1	Chr2	6607814	6616366	-	-	-	CHH
Pbr022970.1	Chr2	6620657	6625147	+	-	-	CHH
Pbr022968.1	Chr2	6642929	6646585	+	-	-	CHH
Pbr022967.2	Chr2	6647082	6648149	-	-	-	CHH
Pbr022961.1	Chr2	6714846	6716084	+	-	-	CHH
Pbr022959.1	Chr2	6725491	6726097	+	-	-	CHH
Pbr022957.1	Chr2	6748296	6748742	+	-	-	CHH
Pbr022956.1	Chr2	6749386	6750759	-	-	-	CHH
Pbr022955.1	Chr2	6761611	6762556	+	-	-	CHH
Pbr022953.1	Chr2	6777582	6779931	+	-	-	CHH
Pbr022950.1	Chr2	6788194	6796068	-	-	-	CHH
Pbr022948.1	Chr2	6813836	6815128	+	-	-	CHH
Pbr022947.1	Chr2	6826511	6829478	-	CG	-	CHH
Pbr022946.1	Chr2	6834153	6837900	-	-	-	CHH
Pbr022945.1	Chr2	6842403	6847837	+	CG	-	CHH
Pbr022943.1	Chr2	6856053	6857243	+	-	-	CHH
Pbr022942.1	Chr2	6858355	6863549	-	-	-	CHH
Pbr022941.1	Chr2	6868738	6871698	+	-	CHG	CHH
Pbr022940.1	Chr2	6894442	6897216	+	-	CHG	CHH
Pbr022935.1	Chr2	6932046	6935654	-	CG	CHG	CHH
Pbr022933.1	Chr2	6976334	6977338	-	-	-	CHH
Pbr022931.1	Chr2	6999754	7005444	+	-	-	CHH
Pbr022930.1	Chr2	7006358	7007395	-	-	-	CHH
Pbr022927.1	Chr2	7035310	7037172	+	-	-	CHH
Pbr022926.1	Chr2	7041230	7045080	+	-	-	CHH
Pbr022924.1	Chr2	7061472	7062092	-	CG	-	CHH
Pbr022923.1	Chr2	7073018	7077970	-	-	-	CHH
Pbr022922.1	Chr2	7085517	7086126	-	-	-	CHH
Pbr022919.1	Chr2	7099876	7101146	+	CG	CHG	CHH
Pbr022918.2	Chr2	7101509	7106026	-	-	-	CHH
Pbr022915.1	Chr2	7139053	7140897	+	-	-	CHH
Pbr022914.1	Chr2	7141409	7145567	-	-	-	CHH
Pbr022908.1	Chr2	7192731	7196185	+	CG	CHG	CHH
Pbr022907.1	Chr2	7196961	7199408	-	CG	-	CHH
Pbr022904.1	Chr2	7214001	7220096	+	CG	-	CHH
Pbr022903.1	Chr2	7221349	7223807	+	CG	-	CHH
Pbr022902.1	Chr2	7229152	7245914	+	-	-	CHH
Pbr022901.1	Chr2	7260760	7265220	+	-	-	CHH
Pbr022900.1	Chr2	7265679	7269963	-	CG	-	CHH
Pbr022899.1	Chr2	7271514	7278499	-	CG	-	CHH
Pbr022898.1	Chr2	7280093	7282217	+	CG	-	CHH
Pbr022893.1	Chr2	7330344	7338551	-	-	-	CHH
Pbr022888.1	Chr2	7386093	7386978	-	CG	-	CHH
Pbr022886.1	Chr2	7413598	7414293	-	CG	-	CHH
Pbr022885.1	Chr2	7417918	7420371	-	CG	-	CHH
Pbr022877.1	Chr2	7584351	7590247	+	-	-	CHH
Pbr022874.1	Chr2	7619335	7624849	-	-	-	CHH
Pbr022872.1	Chr2	7644154	7644693	+	-	-	CHH
Pbr024680.1	Chr2	7877262	7882041	-	CG	-	CHH
Pbr024682.1	Chr2	7920205	7920555	-	CG	-	CHH
Pbr024683.1	Chr2	7926587	7928097	-	CG	-	CHH
Pbr024684.1	Chr2	7928200	7929442	-	CG	-	CHH
Pbr024687.1	Chr2	7950436	7954055	-	CG	-	CHH
Pbr024690.1	Chr2	7964043	7967531	+	CG	-	CHH
Pbr024691.1	Chr2	7972405	7972671	-	-	-	CHH
Pbr024694.1	Chr2	8006137	8010335	-	-	-	CHH
Pbr024698.1	Chr2	8034613	8037149	+	CG	-	CHH
Pbr024702.2	Chr2	8074226	8082669	+	CG	-	CHH
Pbr024703.1	Chr2	8084796	8086412	+	-	-	CHH
Pbr024704.1	Chr2	8092641	8097515	+	CG	-	CHH
Pbr024706.1	Chr2	8121218	8125988	+	CG	-	CHH
Pbr042796.1	Chr2	8162146	8162441	-	-	-	CHH
Pbr024709.4	Chr2	8165156	8165924	-	-	-	CHH
Pbr024713.1	Chr2	8199906	8200998	+	-	-	CHH
Pbr024714.1	Chr2	8202835	8205562	+	CG	-	CHH
Pbr024715.1	Chr2	8206212	8215375	-	-	-	CHH
Pbr024716.1	Chr2	8218211	8223690	-	-	-	CHH
Pbr024723.3	Chr2	8264640	8269425	-	-	-	CHH
Pbr024725.2	Chr2	8317981	8326937	-	-	-	CHH
Pbr024728.1	Chr2	8406207	8406893	+	-	-	CHH
Pbr024729.1	Chr2	8407997	8409625	+	CG	-	CHH
Pbr024732.1	Chr2	8437402	8442092	+	CG	-	CHH
Pbr024733.1	Chr2	8446283	8447176	+	-	-	CHH
Pbr024735.1	Chr2	8449791	8450477	+	-	-	CHH
Pbr024738.1	Chr2	8464645	8468963	-	-	-	CHH
Pbr024740.1	Chr2	8506285	8508129	-	CG	-	CHH
Pbr024743.1	Chr2	8529645	8533098	-	-	-	CHH
Pbr024744.1	Chr2	8539685	8540138	-	-	-	CHH
Pbr024745.1	Chr2	8541159	8545569	-	-	-	CHH
Pbr024748.1	Chr2	8567610	8572750	+	-	CHG	CHH
Pbr024749.1	Chr2	8576033	8581975	+	CG	CHG	CHH
Pbr024753.1	Chr2	8603778	8606834	-	CG	-	CHH
Pbr024754.1	Chr2	8616062	8619197	-	CG	-	CHH
Pbr024755.1	Chr2	8628073	8628994	-	CG	-	CHH
Pbr024761.1	Chr2	8700684	8703116	-	-	-	CHH
Pbr024762.1	Chr2	8714605	8716497	+	CG	-	CHH
Pbr024764.1	Chr2	8736128	8740478	-	-	-	CHH
Pbr024765.1	Chr2	8763753	8767847	+	-	-	CHH
Pbr024770.1	Chr2	8804518	8805813	+	-	-	CHH
Pbr024774.1	Chr2	8851677	8856132	+	-	-	CHH
Pbr024776.1	Chr2	8865066	8866760	+	-	-	CHH
Pbr024777.1	Chr2	8868120	8872199	-	-	-	CHH
Pbr024779.1	Chr2	8879810	8879998	-	-	-	CHH
Pbr024781.1	Chr2	8901034	8903471	+	CG	-	CHH
Pbr024782.1	Chr2	8909409	8912249	-	CG	-	CHH
Pbr024783.1	Chr2	8913638	8918134	-	-	-	CHH
Pbr024786.1	Chr2	8927851	8932190	-	-	-	CHH
Pbr024787.3	Chr2	8939880	8944544	+	-	-	CHH
Pbr024789.1	Chr2	8950253	8953635	-	-	-	CHH
Pbr024790.1	Chr2	8957815	8961098	-	-	-	CHH
Pbr024791.1	Chr2	8967663	8970367	-	CG	CHG	CHH
Pbr024792.1	Chr2	8976306	8978325	-	CG	-	CHH
Pbr004904.1	Chr2	9011720	9017090	+	-	-	CHH
Pbr004906.1	Chr2	9022837	9028287	+	-	-	CHH
Pbr004907.1	Chr2	9033221	9036715	-	-	-	CHH
Pbr004910.1	Chr2	9057823	9061152	-	-	-	CHH
Pbr004912.1	Chr2	9070974	9071219	+	-	-	CHH
Pbr004914.1	Chr2	9082860	9083865	+	CG	-	CHH
Pbr004915.1	Chr2	9087601	9088029	-	-	-	CHH
Pbr004917.1	Chr2	9120835	9124719	-	-	-	CHH
Pbr004920.1	Chr2	9154769	9157816	+	-	-	CHH
Pbr004921.1	Chr2	9166719	9169980	-	-	-	CHH
Pbr004923.1	Chr2	9181435	9182079	+	-	-	CHH
Pbr004924.1	Chr2	9184432	9187214	-	CG	-	CHH
Pbr004925.1	Chr2	9189573	9192717	-	-	-	CHH
Pbr004930.1	Chr2	9225707	9226600	-	-	-	CHH
Pbr004931.1	Chr2	9234036	9239881	+	CG	-	CHH
Pbr004932.1	Chr2	9242322	9243167	-	-	-	CHH
Pbr004933.1	Chr2	9246479	9249976	+	-	-	CHH
Pbr004937.1	Chr2	9270101	9271369	+	-	-	CHH
Pbr004938.1	Chr2	9272442	9276476	-	-	-	CHH
Pbr004941.1	Chr2	9299785	9300042	+	-	-	CHH
Pbr004943.1	Chr2	9309716	9311307	+	-	-	CHH
Pbr004944.1	Chr2	9312545	9314919	+	-	-	CHH
Pbr004945.1	Chr2	9316959	9318849	-	-	-	CHH
Pbr004947.1	Chr2	9337765	9339806	+	CG	-	CHH
Pbr004948.1	Chr2	9342116	9344775	+	-	-	CHH
Pbr004953.1	Chr2	9363741	9366440	-	-	-	CHH
Pbr004956.1	Chr2	9405808	9408900	+	-	CHG	CHH
Pbr004958.1	Chr2	9419872	9421510	+	-	-	CHH
Pbr004959.1	Chr2	9422917	9428436	+	-	-	CHH
Pbr004961.1	Chr2	9435747	9435941	+	CG	-	CHH
Pbr004963.1	Chr2	9442906	9443262	+	-	-	CHH
Pbr004967.1	Chr2	9484057	9488188	+	-	-	CHH
Pbr004968.1	Chr2	9495214	9496244	-	-	-	CHH
Pbr004969.1	Chr2	9501459	9509329	+	-	CHG	CHH
Pbr004970.1	Chr2	9517289	9521227	-	-	-	CHH
Pbr004971.1	Chr2	9535169	9538634	-	-	-	CHH
Pbr004973.1	Chr2	9552665	9554860	+	CG	CHG	CHH
Pbr004975.1	Chr2	9571274	9576521	-	-	-	CHH
Pbr004976.1	Chr2	9579766	9583369	-	-	-	CHH
Pbr004977.2	Chr2	9586391	9590073	-	-	-	CHH
Pbr004978.1	Chr2	9590259	9597429	+	-	-	CHH
Pbr004979.1	Chr2	9600451	9602163	-	CG	CHG	-
Pbr004980.1	Chr2	9610846	9614769	-	-	-	CHH
Pbr004982.1	Chr2	9619989	9621398	-	CG	CHG	CHH
Pbr004983.2	Chr2	9627310	9644815	-	CG	-	CHH
Pbr004987.1	Chr2	9665380	9665694	-	-	-	CHH
Pbr004988.1	Chr2	9666464	9670232	-	CG	-	CHH
Pbr004989.1	Chr2	9678507	9678671	-	-	-	CHH
Pbr004990.1	Chr2	9684793	9686799	-	CG	-	CHH
Pbr004991.1	Chr2	9703453	9705342	-	-	-	CHH
Pbr004993.1	Chr2	9734384	9735085	-	-	CHG	CHH
Pbr003443.1	Chr2	9917484	9923644	+	-	-	CHH
Pbr003445.1	Chr2	9942606	9943371	-	-	-	CHH
Pbr003446.1	Chr2	9954620	9958812	-	-	-	CHH
Pbr016693.1	Chr2	10142827	10143879	-	-	-	CHH
Pbr016711.1	Chr2	10343363	10345950	+	-	-	CHH
Pbr016716.1	Chr2	10386621	10387673	+	-	-	CHH
Pbr016727.1	Chr2	10484115	10490524	-	-	-	CHH
Pbr033370.1	Chr2	10595177	10598532	+	-	-	CHH
Pbr033372.1	Chr2	10605356	10606501	-	CG	-	CHH
Pbr033373.1	Chr2	10608654	10611457	-	-	-	CHH
Pbr033374.1	Chr2	10613591	10619919	-	-	-	CHH
Pbr033376.1	Chr2	10639712	10641461	+	CG	-	CHH
Pbr033377.1	Chr2	10646028	10647789	+	-	-	CHH
Pbr033380.1	Chr2	10674547	10676015	-	CG	-	CHH
Pbr033381.1	Chr2	10679274	10685363	-	CG	-	CHH
Pbr033383.1	Chr2	10710942	10713208	+	CG	-	CHH
Pbr033384.1	Chr2	10716503	10719653	+	-	-	CHH
Pbr033385.2	Chr2	10721096	10733614	-	-	-	CHH
Pbr033386.8	Chr2	10797600	10802194	-	CG	CHG	CHH
Pbr027253.1	Chr2	10810526	10812026	-	-	-	CHH
Pbr027260.1	Chr2	10949715	10950605	-	-	-	CHH
Pbr027266.1	Chr2	11067845	11073621	-	-	-	CHH
Pbr027268.1	Chr2	11095728	11097500	+	CG	-	CHH
Pbr027272.1	Chr2	11128479	11132336	+	-	CHG	CHH
Pbr027273.1	Chr2	11139625	11141186	+	-	-	CHH
Pbr027274.1	Chr2	11142487	11143436	+	CG	-	CHH
Pbr027276.1	Chr2	11149570	11152814	+	-	-	CHH
Pbr027279.1	Chr2	11164912	11165067	+	-	-	CHH
Pbr027280.1	Chr2	11180354	11183745	+	-	-	CHH
Pbr029888.1	Chr2	11207599	11208665	-	-	-	CHH
Pbr029887.1	Chr2	11249508	11251083	+	CG	-	CHH
Pbr029886.1	Chr2	11253006	11253771	-	-	-	CHH
Pbr029885.1	Chr2	11255011	11255619	-	-	-	CHH
Pbr029884.1	Chr2	11275122	11276597	-	-	-	CHH
Pbr029877.1	Chr2	11443022	11448019	+	-	-	CHH
Pbr001022.1	Chr2	11656540	11658117	-	-	-	CHH
Pbr001032.1	Chr2	11764982	11766256	-	-	-	CHH
Pbr001034.1	Chr2	11776950	11780125	+	-	-	CHH
Pbr001035.1	Chr2	11781645	11783600	+	-	-	CHH
Pbr001037.1	Chr2	11835640	11838875	+	CG	-	CHH
Pbr001038.1	Chr2	11839751	11844936	-	CG	-	CHH
Pbr001039.1	Chr2	11849291	11852798	+	-	-	CHH
Pbr001040.1	Chr2	11855469	11856205	-	-	-	CHH
Pbr001041.1	Chr2	11867874	11871482	+	CG	-	CHH
Pbr001044.1	Chr2	11890308	11895266	+	CG	-	CHH
Pbr001051.1	Chr2	11955197	11958651	-	-	-	CHH
Pbr001052.1	Chr2	11961922	11965773	-	-	-	CHH
Pbr001058.1	Chr2	12007267	12011964	-	-	-	CHH
Pbr001059.1	Chr2	12013170	12013685	-	-	-	CHH
Pbr001060.1	Chr2	12024335	12024641	-	-	-	CHH
Pbr001061.1	Chr2	12043688	12047504	-	CG	-	CHH
Pbr001063.1	Chr2	12090573	12093577	+	-	-	CHH
Pbr001064.1	Chr2	12094666	12095934	+	CG	-	CHH
Pbr001065.2	Chr2	12097678	12099076	-	CG	-	CHH
Pbr001066.1	Chr2	12116790	12117538	-	-	-	CHH
Pbr001067.1	Chr2	12148607	12149365	+	-	-	CHH
Pbr001071.1	Chr2	12167307	12170874	-	CG	-	CHH
Pbr001072.1	Chr2	12180569	12182546	+	CG	-	CHH
Pbr001074.1	Chr2	12193941	12194510	-	-	-	CHH
Pbr001075.1	Chr2	12210764	12211105	+	-	-	CHH
Pbr001076.1	Chr2	12231889	12232590	+	-	-	CHH
Pbr001077.1	Chr2	12259250	12259783	-	-	-	CHH
Pbr001078.1	Chr2	12274353	12277133	-	-	-	CHH
Pbr001080.1	Chr2	12298809	12300016	+	-	-	CHH
Pbr001083.1	Chr2	12343840	12346993	+	-	-	CHH
Pbr001085.1	Chr2	12361274	12362824	+	CG	-	CHH
Pbr001087.1	Chr2	12381057	12384227	+	CG	-	CHH
Pbr001088.1	Chr2	12384736	12386940	-	-	-	CHH
Pbr001093.1	Chr2	12419849	12422091	+	-	CHG	CHH
Pbr001094.1	Chr2	12422698	12424906	-	-	-	CHH
Pbr035186.1	Chr2	12486774	12488911	-	-	-	CHH
Pbr035188.1	Chr2	12557496	12560210	-	-	-	CHH
Pbr035193.1	Chr2	12598479	12601760	+	-	-	CHH
Pbr035194.1	Chr2	12604767	12605045	+	-	-	CHH
Pbr035195.1	Chr2	12610409	12612147	+	-	-	CHH
Pbr035196.1	Chr2	12618702	12622222	+	-	-	CHH
Pbr035199.1	Chr2	12660792	12662425	+	-	-	CHH
Pbr025221.2	Chr2	12712433	12713578	+	-	-	CHH
Pbr025220.1	Chr2	12721980	12725923	+	-	CHG	CHH
Pbr025214.1	Chr2	12756502	12759798	-	-	-	CHH
Pbr025211.1	Chr2	12832770	12833616	-	-	CHG	CHH
Pbr025210.1	Chr2	12837991	12838290	-	CG	-	CHH
Pbr025208.1	Chr2	12851941	12853209	-	-	-	CHH
Pbr025207.1	Chr2	12859947	12860716	+	-	-	CHH
Pbr025206.1	Chr2	12861842	12862096	-	CG	-	CHH
Pbr025204.1	Chr2	12877387	12877698	-	-	-	CHH
Pbr025203.1	Chr2	12882287	12882832	+	-	-	CHH
Pbr025202.1	Chr2	12887237	12887437	+	-	CHG	CHH
Pbr025201.1	Chr2	12888098	12892865	+	-	-	CHH
Pbr025199.1	Chr2	12904797	12906627	-	-	-	CHH
Pbr025198.1	Chr2	12929066	12931773	+	CG	-	CHH
Pbr025197.1	Chr2	12964041	12967347	+	-	-	CHH
Pbr025196.1	Chr2	12971155	12973339	+	CG	-	CHH
Pbr025194.1	Chr2	12976131	12977375	+	-	-	CHH
Pbr025193.1	Chr2	12981254	12982696	-	-	-	CHH
Pbr025192.1	Chr2	12993849	12996145	+	CG	-	CHH
Pbr025191.1	Chr2	12998965	13002813	+	-	-	CHH
Pbr025190.1	Chr2	13003311	13007922	-	-	-	CHH
Pbr025189.1	Chr2	13009366	13010964	-	CG	CHG	CHH
Pbr025188.2	Chr2	13021018	13022241	+	-	-	CHH
Pbr025187.1	Chr2	13026812	13028350	-	-	-	CHH
Pbr025186.1	Chr2	13033359	13035962	-	CG	-	CHH
Pbr025185.1	Chr2	13041063	13045659	-	CG	-	CHH
Pbr025184.1	Chr2	13055534	13056769	+	CG	-	CHH
Pbr025182.1	Chr2	13079055	13081727	-	CG	-	CHH
Pbr025181.1	Chr2	13092404	13093787	-	-	-	CHH
Pbr025179.1	Chr2	13106313	13115865	-	CG	-	CHH
Pbr025177.4	Chr2	13135686	13138787	+	-	-	CHH
Pbr025176.1	Chr2	13148144	13148910	+	-	-	CHH
Pbr025175.2	Chr2	13157126	13160526	-	-	CHG	CHH
Pbr025173.1	Chr2	13218561	13224300	+	-	-	CHH
Pbr025172.1	Chr2	13224945	13227278	-	CG	-	CHH
Pbr025171.1	Chr2	13247741	13249093	+	-	-	CHH
Pbr025169.3	Chr2	13257645	13264814	+	-	-	CHH
Pbr025168.1	Chr2	13268701	13271292	+	-	-	CHH
Pbr025167.2	Chr2	13272296	13274425	-	-	-	CHH
Pbr025166.1	Chr2	13319368	13322043	+	-	-	CHH
Pbr025165.2	Chr2	13323957	13329127	+	CG	-	CHH
Pbr025164.1	Chr2	13329829	13339152	-	-	CHG	CHH
Pbr025162.1	Chr2	13345018	13347830	+	-	-	CHH
Pbr025161.1	Chr2	13348293	13349543	-	-	-	CHH
Pbr025159.1	Chr2	13356310	13360595	-	-	-	CHH
Pbr025157.1	Chr2	13379526	13380885	-	CG	CHG	CHH
Pbr025155.1	Chr2	13392805	13393659	-	-	-	CHH
Pbr025153.1	Chr2	13406418	13407251	+	-	-	CHH
Pbr025149.1	Chr2	13462740	13464664	+	-	-	CHH
Pbr025148.1	Chr2	13466307	13466729	-	-	-	CHH
Pbr025146.1	Chr2	13478770	13480345	-	-	-	CHH
Pbr025145.1	Chr2	13495194	13500317	+	-	CHG	CHH
Pbr025144.1	Chr2	13510715	13512389	-	-	-	CHH
Pbr025143.2	Chr2	13526757	13530200	-	-	-	CHH
Pbr025142.1	Chr2	13535187	13536232	+	-	-	CHH
Pbr025141.1	Chr2	13549851	13552674	+	-	-	CHH
Pbr025140.2	Chr2	13576175	13580341	+	-	-	CHH
Pbr025139.2	Chr2	13581308	13583209	-	CG	CHG	CHH
Pbr025137.1	Chr2	13589082	13592042	+	-	-	CHH
Pbr025136.1	Chr2	13593434	13594554	+	-	-	CHH
Pbr025134.1	Chr2	13609430	13610002	+	CG	CHG	CHH
Pbr025132.1	Chr2	13643099	13644065	+	-	-	CHH
Pbr025131.1	Chr2	13647207	13652307	-	-	-	CHH
Pbr025130.1	Chr2	13654754	13658396	+	-	-	CHH
Pbr025127.1	Chr2	13711528	13716341	+	CG	CHG	CHH
Pbr025124.2	Chr2	13736497	13740220	+	-	-	CHH
Pbr025119.1	Chr2	13816510	13817301	-	-	CHG	CHH
Pbr025117.1	Chr2	13844548	13849831	+	CG	CHG	CHH
Pbr025116.2	Chr2	13871000	13874447	+	-	-	CHH
Pbr025114.1	Chr2	13898770	13900290	+	-	-	CHH
Pbr025113.1	Chr2	13907176	13914432	-	-	-	CHH
Pbr025112.1	Chr2	13923959	13927228	-	CG	-	CHH
Pbr025111.1	Chr2	13933285	13935160	+	-	-	CHH
Pbr025110.1	Chr2	13938832	13941105	+	CG	-	CHH
Pbr025106.1	Chr2	13955092	13957581	-	-	-	CHH
Pbr025105.1	Chr2	13964202	13964581	-	CG	-	CHH
Pbr025104.1	Chr2	13967727	13971495	-	-	-	CHH
Pbr025103.1	Chr2	13982707	13984004	-	-	-	CHH
Pbr025102.1	Chr2	13991622	13995062	+	CG	-	CHH
Pbr025099.1	Chr2	14010614	14012326	-	-	-	CHH
Pbr025097.1	Chr2	14036770	14040506	+	-	-	CHH
Pbr025096.1	Chr2	14048633	14051813	-	CG	-	CHH
Pbr025093.1	Chr2	14082394	14085656	-	-	-	CHH
Pbr025091.1	Chr2	14092630	14097965	-	-	-	CHH
Pbr025088.1	Chr2	14113128	14116226	-	CG	-	CHH
Pbr025085.1	Chr2	14156481	14157311	-	CG	-	-
Pbr025084.1	Chr2	14157867	14160172	-	-	-	CHH
Pbr025080.1	Chr2	14207537	14212222	-	CG	-	CHH
Pbr025078.1	Chr2	14256849	14258360	+	-	-	CHH
Pbr025074.1	Chr2	14281806	14284798	+	-	-	CHH
Pbr025072.1	Chr2	14316360	14317771	-	-	-	CHH
Pbr025071.2	Chr2	14338794	14341392	+	-	CHG	CHH
Pbr025070.1	Chr2	14349960	14351071	+	-	CHG	CHH
Pbr025069.1	Chr2	14353008	14354966	-	CG	-	CHH
Pbr025068.1	Chr2	14363303	14365130	-	-	-	CHH
Pbr025067.1	Chr2	14378171	14379685	-	CG	-	CHH
Pbr025066.1	Chr2	14401359	14402925	-	-	CHG	CHH
Pbr025065.1	Chr2	14403118	14403426	-	CG	CHG	CHH
Pbr025055.1	Chr2	14547905	14548913	-	CG	-	CHH
Pbr025054.1	Chr2	14557030	14563415	-	-	-	CHH
Pbr025053.1	Chr2	14564534	14565253	-	CG	-	CHH
Pbr025051.1	Chr2	14579707	14583169	+	CG	-	CHH
Pbr025050.1	Chr2	14589894	14593850	+	-	-	CHH
Pbr025048.1	Chr2	14598206	14601076	+	-	-	CHH
Pbr025047.3	Chr2	14602680	14604032	-	-	-	CHH
Pbr025046.1	Chr2	14605243	14606773	-	-	-	CHH
Pbr025043.1	Chr2	14625530	14628539	+	-	-	CHH
Pbr025042.1	Chr2	14630705	14632122	+	-	-	CHH
Pbr022833.1	Chr2	14685956	14690001	+	-	-	CHH
Pbr022836.1	Chr2	14767705	14768487	-	-	-	CHH
Pbr022839.1	Chr2	14785113	14788397	+	-	CHG	CHH
Pbr022840.1	Chr2	14793264	14795080	+	CG	-	CHH
Pbr022841.1	Chr2	14796485	14798898	+	-	-	CHH
Pbr022842.1	Chr2	14800115	14801956	+	CG	-	CHH
Pbr022843.1	Chr2	14809251	14810077	+	-	-	CHH
Pbr022845.1	Chr2	14829788	14830156	-	-	-	CHH
Pbr022847.1	Chr2	14836993	14842147	-	-	-	CHH
Pbr022850.1	Chr2	14885774	14892300	-	-	-	CHH
Pbr022851.1	Chr2	14930609	14931339	-	CG	-	CHH
Pbr022852.1	Chr2	14947615	14953098	+	-	-	CHH
Pbr022856.1	Chr2	14962567	14964773	-	-	-	CHH
Pbr022858.1	Chr2	14997477	14998869	-	-	-	CHH
Pbr022859.1	Chr2	15006113	15006796	-	-	-	CHH
Pbr022860.1	Chr2	15014285	15015559	+	-	-	CHH
Pbr022861.2	Chr2	15028356	15030781	-	-	-	CHH
Pbr022864.1	Chr2	15046166	15048050	-	-	-	CHH
Pbr022867.1	Chr2	15074260	15076129	-	-	-	CHH
Pbr022869.1	Chr2	15084430	15087076	+	-	-	CHH
Pbr005467.1	Chr2	15139480	15142478	+	CG	-	CHH
Pbr005469.1	Chr2	15147852	15153149	+	-	-	CHH
Pbr005470.1	Chr2	15180214	15184489	+	CG	-	CHH
Pbr005472.1	Chr2	15207859	15209910	+	-	-	CHH
Pbr032036.1	Chr2	15218790	15233436	-	CG	-	-
Pbr032038.2	Chr2	15239096	15241106	-	-	-	CHH
Pbr032039.1	Chr2	15246492	15248374	+	CG	CHG	CHH
Pbr032040.1	Chr2	15262389	15263865	-	-	-	CHH
Pbr032041.1	Chr2	15274196	15276191	+	-	-	CHH
Pbr032042.1	Chr2	15276783	15282114	-	-	-	CHH
Pbr032044.1	Chr2	15302988	15305105	+	CG	-	CHH
Pbr032047.1	Chr2	15311765	15314901	-	CG	-	CHH
Pbr032049.1	Chr2	15318868	15325584	-	CG	-	-
Pbr042846.1	Chr2	15325826	15328334	+	-	-	CHH
Pbr032050.2	Chr2	15329166	15331133	+	CG	-	CHH
Pbr032051.1	Chr2	15332998	15333900	+	-	-	CHH
Pbr032053.1	Chr2	15337934	15340658	-	-	-	CHH
Pbr032054.1	Chr2	15349072	15350616	+	-	CHG	CHH
Pbr032055.1	Chr2	15352325	15354357	-	-	-	CHH
Pbr032056.1	Chr2	15355717	15361035	-	-	CHG	CHH
Pbr032058.2	Chr2	15378749	15383742	+	-	-	CHH
Pbr032059.2	Chr2	15385173	15388884	+	-	-	CHH
Pbr032061.1	Chr2	15404213	15405645	-	-	-	CHH
Pbr032065.1	Chr2	15461024	15468507	+	-	-	CHH
Pbr032066.1	Chr2	15469260	15473576	-	-	-	CHH
Pbr032068.1	Chr2	15481114	15482837	-	CG	-	CHH
Pbr032071.1	Chr2	15495459	15498423	-	-	-	CHH
Pbr040479.1	Chr2	15517927	15519189	+	-	-	CHH
Pbr040480.2	Chr2	15527501	15528103	+	-	-	CHH
Pbr040481.1	Chr2	15530194	15532095	+	-	-	CHH
Pbr040482.1	Chr2	15539580	15540645	+	-	-	CHH
Pbr040483.1	Chr2	15541757	15542817	+	-	-	CHH
Pbr040484.1	Chr2	15544337	15546362	+	-	-	CHH
Pbr040485.1	Chr2	15547665	15549239	+	-	-	CHH
Pbr040486.1	Chr2	15550159	15552997	+	-	-	CHH
Pbr040489.1	Chr2	15570372	15572304	+	-	-	CHH
Pbr040490.1	Chr2	15572979	15573560	+	-	CHG	CHH
Pbr040492.1	Chr2	15576640	15578998	+	-	-	CHH
Pbr040493.1	Chr2	15580574	15582398	-	CG	-	CHH
Pbr040499.1	Chr2	15608334	15611476	+	-	-	CHH
Pbr040500.1	Chr2	15618147	15626642	+	-	-	CHH
Pbr040501.1	Chr2	15635563	15643278	+	-	-	CHH
Pbr040502.1	Chr2	15652785	15660359	+	-	-	CHH
Pbr040536.1	Chr2	15674415	15676199	-	-	-	CHH
Pbr040537.1	Chr2	15702960	15706749	+	-	-	CHH
Pbr040542.1	Chr2	15729946	15732275	+	-	-	CHH
Pbr040544.1	Chr2	15736203	15737441	+	-	-	CHH
Pbr040545.1	Chr2	15739860	15741779	+	-	-	CHH
Pbr040546.1	Chr2	15754137	15755434	+	-	-	CHH
Pbr040547.1	Chr2	15789024	15791032	+	-	-	CHH
Pbr040548.1	Chr2	15809819	15810872	-	CG	-	CHH
Pbr023281.1	Chr2	15832343	15832993	-	-	CHG	CHH
Pbr023282.1	Chr2	15835944	15836447	+	-	CHG	CHH
Pbr023283.1	Chr2	15836661	15837532	+	-	CHG	CHH
Pbr023284.1	Chr2	15838281	15839688	-	-	-	CHH
Pbr023286.2	Chr2	15844433	15847655	+	-	CHG	CHH
Pbr023296.1	Chr2	15913828	15916523	+	CG	-	CHH
Pbr023299.1	Chr2	15930526	15931799	-	-	-	CHH
Pbr023300.1	Chr2	15934922	15936441	+	-	-	CHH
Pbr023305.2	Chr2	15956638	15958442	-	CG	CHG	CHH
Pbr023306.1	Chr2	15970652	15975158	+	-	-	CHH
Pbr023307.1	Chr2	15977262	15979658	-	-	-	CHH
Pbr023308.1	Chr2	15990768	15991949	-	CG	-	CHH
Pbr023309.1	Chr2	15996423	15998443	+	CG	-	CHH
Pbr023310.1	Chr2	15998959	16002193	-	-	-	CHH
Pbr023311.1	Chr2	16007519	16009267	+	CG	-	CHH
Pbr023312.1	Chr2	16009822	16011754	-	-	-	CHH
Pbr023313.1	Chr2	16013698	16015485	-	-	-	CHH
Pbr023315.1	Chr2	16021018	16027018	-	-	-	CHH
Pbr023316.1	Chr2	16034125	16036969	-	-	-	CHH
Pbr023318.1	Chr2	16051467	16057833	-	CG	-	CHH
Pbr023320.1	Chr2	16068034	16069262	+	CG	-	CHH
Pbr023322.2	Chr2	16085907	16090051	-	-	-	CHH
Pbr023324.1	Chr2	16105768	16110168	+	CG	-	CHH
Pbr023327.2	Chr2	16118488	16119665	-	CG	CHG	CHH
Pbr023328.2	Chr2	16130551	16131308	-	CG	-	CHH
Pbr023329.1	Chr2	16133671	16148792	-	-	-	CHH
Pbr023331.1	Chr2	16164711	16165946	-	-	-	CHH
Pbr023332.1	Chr2	16167749	16170483	-	CG	-	CHH
Pbr023337.1	Chr2	16231417	16232561	-	CG	-	CHH
Pbr027774.1	Chr2	16282398	16283700	+	-	-	CHH
Pbr027772.1	Chr2	16293078	16296158	-	CG	-	CHH
Pbr027769.1	Chr2	16310420	16311324	+	-	-	CHH
Pbr027768.1	Chr2	16317926	16320281	+	-	-	CHH
Pbr027767.1	Chr2	16321250	16324521	-	-	-	CHH
Pbr027766.1	Chr2	16328061	16332191	+	CG	-	CHH
Pbr027763.1	Chr2	16339251	16341362	-	-	-	CHH
Pbr027762.1	Chr2	16344839	16346145	-	-	-	CHH
Pbr027760.1	Chr2	16354630	16357159	-	-	-	CHH
Pbr027759.1	Chr2	16362260	16365154	-	-	-	CHH
Pbr027758.1	Chr2	16366383	16368176	+	-	-	CHH
Pbr027757.1	Chr2	16369367	16372117	-	CG	-	CHH
Pbr027756.1	Chr2	16381148	16383578	+	-	-	CHH
Pbr027755.1	Chr2	16395090	16396228	-	-	-	CHH
Pbr027754.1	Chr2	16396365	16396721	-	-	-	CHH
Pbr027753.1	Chr2	16408887	16410862	-	-	CHG	CHH
Pbr027752.1	Chr2	16433772	16436098	+	-	-	CHH
Pbr027751.1	Chr2	16437104	16439583	-	CG	-	CHH
Pbr027750.1	Chr2	16446615	16448298	+	CG	CHG	CHH
Pbr027749.1	Chr2	16448514	16451097	-	CG	-	CHH
Pbr027746.2	Chr2	16457823	16459791	-	-	-	CHH
Pbr027745.1	Chr2	16462119	16466420	+	CG	CHG	CHH
Pbr027744.1	Chr2	16468796	16469906	-	-	-	CHH
Pbr027741.1	Chr2	16481395	16483193	-	-	-	CHH
Pbr027740.1	Chr2	16497866	16500814	-	-	-	CHH
Pbr027738.1	Chr2	16517926	16523044	+	-	-	CHH
Pbr027737.2	Chr2	16523097	16525396	-	-	-	CHH
Pbr027735.1	Chr2	16534181	16536365	+	CG	-	CHH
Pbr027733.1	Chr2	16542121	16545249	-	-	-	CHH
Pbr027732.1	Chr2	16546124	16547355	-	-	-	CHH
Pbr027731.1	Chr2	16553719	16559373	+	CG	-	CHH
Pbr027730.1	Chr2	16572721	16574832	+	-	-	CHH
Pbr027728.1	Chr2	16587584	16588569	-	-	-	CHH
Pbr027727.1	Chr2	16593052	16594810	+	CG	-	CHH
Pbr027726.1	Chr2	16596185	16596838	-	CG	-	CHH
Pbr027725.1	Chr2	16610244	16618562	-	CG	-	CHH
Pbr027723.1	Chr2	16642574	16644381	+	-	-	CHH
Pbr027722.1	Chr2	16649971	16658227	+	CG	-	CHH
Pbr035981.1	Chr2	16659400	16666799	-	-	-	CHH
Pbr035987.1	Chr2	16703498	16707875	-	CG	-	CHH
Pbr035993.1	Chr2	16739404	16740821	-	CG	-	CHH
Pbr035994.1	Chr2	16752418	16754586	+	CG	-	CHH
Pbr035995.1	Chr2	16757996	16760355	+	-	-	CHH
Pbr035996.1	Chr2	16772840	16776299	+	-	-	CHH
Pbr035997.1	Chr2	16782598	16786033	+	-	-	CHH
Pbr036000.1	Chr2	16797834	16805630	-	-	-	CHH
Pbr036002.1	Chr2	16823253	16823929	+	-	-	CHH
Pbr036005.1	Chr2	16843106	16845270	-	-	-	CHH
Pbr036008.1	Chr2	16860033	16861577	+	-	-	CHH
Pbr036010.1	Chr2	16878925	16880035	+	-	-	CHH
Pbr037957.1	Chr2	16883416	16889092	-	-	-	CHH
Pbr037954.1	Chr2	16900545	16903299	+	-	-	CHH
Pbr037953.1	Chr2	16930746	16934137	+	-	-	CHH
Pbr037952.1	Chr2	16937611	16939010	+	-	-	CHH
Pbr037951.1	Chr2	16939333	16939905	+	CG	-	CHH
Pbr037949.2	Chr2	16942358	16947852	-	-	-	CHH
Pbr037944.1	Chr2	16972047	16974508	+	-	-	CHH
Pbr037943.1	Chr2	16976149	16977679	+	-	-	CHH
Pbr037940.1	Chr2	16986449	16988953	-	-	-	CHH
Pbr037938.1	Chr2	16993523	16996590	+	-	-	CHH
Pbr037937.1	Chr2	16997147	17004484	-	-	-	CHH
Pbr037936.1	Chr2	17009311	17011428	-	-	-	CHH
Pbr037935.1	Chr2	17012314	17014319	-	-	-	CHH
Pbr037934.1	Chr2	17027149	17031528	-	CG	-	CHH
Pbr037933.1	Chr2	17037909	17039279	-	CG	CHG	CHH
Pbr037932.1	Chr2	17050903	17051322	-	-	-	CHH
Pbr037931.1	Chr2	17056810	17058728	+	CG	-	CHH
Pbr037930.1	Chr2	17063937	17065622	+	-	-	CHH
Pbr037929.1	Chr2	17072743	17075443	+	-	-	CHH
Pbr011772.1	Chr2	17083391	17083984	+	-	-	CHH
Pbr011769.1	Chr2	17100153	17101520	+	-	-	CHH
Pbr011765.1	Chr2	17113670	17118145	+	-	-	CHH
Pbr011764.1	Chr2	17119649	17137602	+	-	-	CHH
Pbr011763.1	Chr2	17145339	17150824	-	CG	-	CHH
Pbr011762.1	Chr2	17157790	17161370	+	CG	CHG	-
Pbr011761.1	Chr2	17165784	17168715	+	-	-	CHH
Pbr011760.1	Chr2	17171260	17172430	+	-	-	CHH
Pbr011759.1	Chr2	17173666	17180993	-	-	-	CHH
Pbr011757.1	Chr2	17187749	17190681	-	-	-	CHH
Pbr011756.1	Chr2	17192294	17194135	-	CG	-	-
Pbr011754.1	Chr2	17197543	17200303	-	-	-	CHH
Pbr011753.1	Chr2	17205137	17209213	+	CG	-	CHH
Pbr011752.1	Chr2	17210057	17214175	-	CG	-	CHH
Pbr011749.1	Chr2	17237075	17238370	-	-	-	CHH
Pbr011748.1	Chr2	17245304	17249690	+	-	-	CHH
Pbr011747.1	Chr2	17257021	17258260	+	-	-	CHH
Pbr011746.2	Chr2	17267243	17268431	-	-	-	CHH
Pbr011745.1	Chr2	17287234	17309770	-	-	-	CHH
Pbr011744.1	Chr2	17327611	17331008	-	-	-	CHH
Pbr011743.1	Chr2	17334552	17335582	-	-	-	CHH
Pbr011742.2	Chr2	17343571	17343822	+	-	-	CHH
Pbr011738.2	Chr2	17358527	17361438	-	CG	-	CHH
Pbr011737.1	Chr2	17369395	17374317	+	-	-	CHH
Pbr011736.1	Chr2	17377060	17399140	-	-	-	CHH
Pbr011735.1	Chr2	17400927	17401349	-	-	-	CHH
Pbr011734.1	Chr2	17410443	17414804	-	CG	-	CHH
Pbr011730.1	Chr2	17432116	17432574	-	-	-	CHH
Pbr011729.1	Chr2	17432576	17432902	-	-	-	CHH
Pbr011728.1	Chr2	17433705	17435737	-	-	-	CHH
Pbr011727.1	Chr2	17441747	17445302	+	CG	-	CHH
Pbr011726.1	Chr2	17445635	17447022	-	-	-	CHH
Pbr011725.1	Chr2	17452081	17455889	+	-	-	CHH
Pbr011724.1	Chr2	17457731	17459424	-	-	-	CHH
Pbr011719.1	Chr2	17491351	17493088	-	CG	-	CHH
Pbr011717.1	Chr2	17500921	17501687	-	-	-	CHH
Pbr011716.1	Chr2	17527242	17527640	-	CG	-	CHH
Pbr011712.1	Chr2	17559438	17561028	+	-	-	CHH
Pbr011711.1	Chr2	17561888	17563664	-	CG	-	CHH
Pbr011709.1	Chr2	17575954	17577143	+	-	-	CHH
Pbr011707.1	Chr2	17592082	17593807	+	-	CHG	CHH
Pbr011705.1	Chr2	17598422	17604314	-	CG	-	CHH
Pbr011702.1	Chr2	17628272	17631885	+	CG	-	CHH
Pbr011701.1	Chr2	17636798	17641768	+	-	-	CHH
Pbr011684.1	Chr2	17750939	17751103	-	CG	-	-
Pbr011683.2	Chr2	17751562	17753334	-	CG	CHG	CHH
Pbr011681.1	Chr2	17771263	17772513	+	-	-	CHH
Pbr038106.1	Chr2	17777659	17778158	-	CG	-	CHH
Pbr038107.1	Chr2	17781915	17785105	+	-	-	CHH
Pbr038112.1	Chr2	17813335	17814975	+	-	-	CHH
Pbr038113.1	Chr2	17820068	17821649	-	CG	CHG	CHH
Pbr038115.1	Chr2	17827105	17829205	+	-	-	CHH
Pbr038116.1	Chr2	17830269	17830803	+	-	-	CHH
Pbr038118.1	Chr2	17841882	17842106	+	CG	-	CHH
Pbr038120.1	Chr2	17848619	17851345	-	-	-	CHH
Pbr038124.1	Chr2	17894558	17895468	+	-	-	CHH
Pbr038125.2	Chr2	17899225	17902125	+	CG	-	CHH
Pbr038127.1	Chr2	17918633	17920526	+	-	-	CHH
Pbr038130.1	Chr2	17937469	17939746	-	-	-	CHH
Pbr038133.1	Chr2	17958655	17961797	+	CG	-	CHH
Pbr038134.1	Chr2	17962690	17964643	-	-	-	CHH
Pbr008596.2	Chr2	17965736	17966351	+	-	-	CHH
Pbr008597.1	Chr2	17966771	17969377	+	-	-	CHH
Pbr008599.1	Chr2	17977844	17978710	-	-	-	CHH
Pbr008601.1	Chr2	17989609	17990547	+	-	-	CHH
Pbr041543.1	Chr2	17997798	17999105	+	-	-	CHH
Pbr041540.1	Chr2	18009547	18016032	-	CG	-	CHH
Pbr041539.1	Chr2	18019525	18022822	+	-	-	CHH
Pbr041538.1	Chr2	18023792	18026204	-	-	-	CHH
Pbr041537.1	Chr2	18031306	18033553	-	-	CHG	CHH
Pbr041534.1	Chr2	18051828	18054796	+	-	CHG	CHH
Pbr041531.1	Chr2	18069299	18070985	-	CG	-	CHH
Pbr041529.1	Chr2	18086791	18088519	+	-	-	CHH
Pbr041525.1	Chr2	18119241	18120572	-	-	-	CHH
Pbr041522.1	Chr2	18165932	18167133	+	-	-	CHH
Pbr041519.1	Chr2	18209636	18211697	+	-	-	CHH
Pbr041517.1	Chr2	18221656	18224212	+	-	-	CHH
Pbr041516.2	Chr2	18224656	18225027	-	CG	-	CHH
Pbr041515.1	Chr2	18226336	18228968	-	-	-	CHH
Pbr041511.1	Chr2	18247065	18248261	-	-	-	CHH
Pbr041510.2	Chr2	18251835	18255590	-	-	-	CHH
Pbr041508.3	Chr2	18268028	18274814	+	-	-	CHH
Pbr041506.1	Chr2	18281137	18287269	+	CG	-	CHH
Pbr041505.1	Chr2	18293564	18297946	-	-	-	CHH
Pbr041504.1	Chr2	18306308	18308954	+	CG	-	CHH
Pbr041502.1	Chr2	18326542	18328134	+	CG	-	CHH
Pbr041500.3	Chr2	18336449	18338835	+	-	-	CHH
Pbr042921.1	Chr2	18339251	18342058	-	-	-	CHH
Pbr041499.1	Chr2	18347423	18348877	-	CG	-	CHH
Pbr041498.2	Chr2	18349371	18357242	+	-	-	CHH
Pbr041497.1	Chr2	18358353	18360378	-	-	-	CHH
Pbr041495.1	Chr2	18378079	18382511	-	-	CHG	CHH
Pbr041494.1	Chr2	18385641	18387641	-	CG	-	CHH
Pbr041492.1	Chr2	18415659	18417216	+	-	-	CHH
Pbr041491.1	Chr2	18417877	18422209	-	CG	-	CHH
Pbr041489.1	Chr2	18439138	18440517	-	-	-	CHH
Pbr041488.1	Chr2	18448767	18449300	-	-	-	CHH
Pbr041487.1	Chr2	18449318	18450325	-	CG	CHG	CHH
Pbr041486.1	Chr2	18453377	18456708	-	CG	-	CHH
Pbr041485.1	Chr2	18458846	18462165	+	CG	-	CHH
Pbr041482.1	Chr2	18469276	18472473	+	CG	CHG	CHH
Pbr041480.1	Chr2	18483951	18484510	+	CG	-	CHH
Pbr041477.1	Chr2	18498100	18500398	-	-	-	CHH
Pbr041476.1	Chr2	18509385	18512400	+	CG	-	CHH
Pbr041475.1	Chr2	18513844	18516355	+	CG	-	CHH
Pbr041474.1	Chr2	18516776	18519042	-	-	-	CHH
Pbr041469.2	Chr2	18552536	18554396	+	-	CHG	CHH
Pbr041468.1	Chr2	18558973	18560994	+	-	-	CHH
Pbr041464.1	Chr2	18579530	18584136	+	-	-	CHH
Pbr041461.1	Chr2	18606150	18607073	-	-	-	CHH
Pbr041459.1	Chr2	18622992	18633791	+	-	-	CHH
Pbr041456.1	Chr2	18651378	18653051	+	-	-	CHH
Pbr041454.1	Chr2	18663762	18668311	-	CG	-	CHH
Pbr041453.1	Chr2	18685341	18686818	+	-	-	CHH
Pbr041447.2	Chr2	18722135	18724928	+	CG	-	CHH
Pbr041438.1	Chr2	18797134	18802463	-	-	-	CHH
Pbr041430.1	Chr2	18858124	18859476	-	-	-	CHH
Pbr041427.1	Chr2	18884112	18888920	+	-	-	CHH
Pbr041426.1	Chr2	18889151	18893399	-	-	-	CHH
Pbr041424.1	Chr2	18907074	18907373	+	-	CHG	CHH
Pbr041421.1	Chr2	18922944	18923261	-	-	-	CHH
Pbr014050.1	Chr2	18969050	18970086	+	-	-	CHH
Pbr014051.2	Chr2	18973017	18976542	+	-	-	CHH
Pbr014053.1	Chr2	19001841	19002638	+	-	-	CHH
Pbr014054.1	Chr2	19011494	19011673	+	-	CHG	CHH
Pbr014055.1	Chr2	19014286	19014804	-	-	-	CHH
Pbr014056.1	Chr2	19026723	19027443	+	-	-	CHH
Pbr014059.1	Chr2	19037260	19038111	-	-	-	CHH
Pbr014060.1	Chr2	19045105	19050078	+	CG	CHG	CHH
Pbr014062.1	Chr2	19053413	19055279	+	-	-	CHH
Pbr042715.1	Chr2	19100715	19103030	+	CG	-	CHH
Pbr042716.1	Chr2	19104200	19104950	+	CG	-	CHH
Pbr042717.1	Chr2	19108887	19110022	-	CG	CHG	-
Pbr042718.1	Chr2	19110215	19111010	+	CG	CHG	CHH
Pbr014063.15	Chr2	19111971	19120798	+	CG	CHG	-
Pbr014064.1	Chr2	19136535	19138227	+	-	-	CHH
Pbr014066.1	Chr2	19148966	19151838	-	-	-	CHH
Pbr014068.1	Chr2	19168448	19171955	-	-	-	CHH
Pbr014069.1	Chr2	19181782	19185076	+	CG	-	CHH
Pbr014070.1	Chr2	19188197	19192980	+	-	-	CHH
Pbr014071.1	Chr2	19194068	19201662	-	-	-	CHH
Pbr014073.2	Chr2	19210340	19211754	-	CG	-	CHH
Pbr014074.1	Chr2	19286668	19288524	+	CG	-	CHH
Pbr014075.1	Chr2	19291255	19291800	-	-	-	CHH
Pbr014078.1	Chr2	19304238	19309728	+	-	-	CHH
Pbr014079.1	Chr2	19316631	19319993	-	-	-	CHH
Pbr014085.3	Chr2	19397853	19410305	-	CG	-	CHH
Pbr014086.1	Chr2	19411039	19416811	+	CG	-	CHH
Pbr042720.1	Chr2	19418330	19420721	+	CG	-	CHH
Pbr014087.6	Chr2	19421799	19424384	-	-	-	CHH
Pbr014090.1	Chr2	19459490	19461540	+	CG	-	CHH
Pbr014091.1	Chr2	19461639	19464163	-	-	-	CHH
Pbr014093.1	Chr2	19474088	19476467	+	CG	-	CHH
Pbr014095.1	Chr2	19481861	19484830	+	-	-	CHH
Pbr014097.1	Chr2	19489413	19493687	-	-	-	CHH
Pbr014098.1	Chr2	19500640	19503986	-	-	-	CHH
Pbr014100.1	Chr2	19510811	19513078	+	CG	-	CHH
Pbr014102.1	Chr2	19522342	19524158	+	CG	-	CHH
Pbr014104.1	Chr2	19530440	19531539	+	CG	-	CHH
Pbr014105.1	Chr2	19537265	19537954	+	-	-	CHH
Pbr014107.1	Chr2	19562423	19563491	-	CG	-	CHH
Pbr014108.1	Chr2	19575330	19578990	-	-	-	CHH
Pbr014110.1	Chr2	19583257	19591484	-	-	-	CHH
Pbr042721.1	Chr2	19598895	19599311	+	CG	-	CHH
Pbr027598.1	Chr2	19601724	19601972	+	CG	-	CHH
Pbr027596.1	Chr2	19605777	19608156	-	CG	-	CHH
Pbr027595.1	Chr2	19608932	19609722	+	CG	-	CHH
Pbr027594.1	Chr2	19612064	19612381	-	-	-	CHH
Pbr027593.1	Chr2	19619042	19619366	+	-	-	CHH
Pbr027592.1	Chr2	19627323	19631729	+	-	-	CHH
Pbr027590.1	Chr2	19647811	19652138	+	CG	-	CHH
Pbr027589.1	Chr2	19654772	19657468	+	-	-	CHH
Pbr027587.1	Chr2	19663952	19664511	-	CG	-	CHH
Pbr027585.1	Chr2	19671939	19673030	-	CG	-	CHH
Pbr027582.2	Chr2	19701595	19704024	+	CG	-	CHH
Pbr027581.3	Chr2	19714750	19717359	+	CG	-	CHH
Pbr027577.1	Chr2	19762770	19765199	-	-	-	CHH
Pbr027576.1	Chr2	19766414	19768120	-	-	-	CHH
Pbr027575.1	Chr2	19769834	19772690	-	CG	-	CHH
Pbr027574.1	Chr2	19774671	19774955	-	-	-	CHH
Pbr027573.1	Chr2	19778954	19786936	-	CG	-	CHH
Pbr027571.2	Chr2	19805782	19807412	-	-	-	CHH
Pbr027570.1	Chr2	19833700	19845233	-	-	-	CHH
Pbr027568.1	Chr2	19862882	19872188	+	CG	-	CHH
Pbr027567.1	Chr2	19884876	19887001	+	CG	-	CHH
Pbr027565.1	Chr2	19892716	19897056	-	-	-	CHH
Pbr027564.1	Chr2	19901470	19905690	-	-	-	CHH
Pbr027563.3	Chr2	19918583	19922648	+	CG	-	CHH
Pbr027562.1	Chr2	19930738	19936295	+	-	-	CHH
Pbr027560.1	Chr2	19938074	19941572	-	-	-	CHH
Pbr027559.1	Chr2	19953174	19955211	+	-	-	CHH
Pbr027555.2	Chr2	19967550	19972568	+	-	-	CHH
Pbr007428.1	Chr2	20015923	20017514	+	-	-	CHH
Pbr007426.1	Chr2	20050403	20054269	+	-	-	CHH
Pbr007421.1	Chr2	20083050	20085553	-	-	-	CHH
Pbr007420.1	Chr2	20086923	20093109	+	-	-	CHH
Pbr007418.1	Chr2	20099301	20100161	-	-	-	CHH
Pbr007415.1	Chr2	20109785	20112496	+	-	-	CHH
Pbr007413.1	Chr2	20118644	20122255	+	CG	-	-
Pbr007407.1	Chr2	20175159	20178325	-	-	-	CHH
Pbr007404.1	Chr2	20199206	20201803	+	-	CHG	CHH
Pbr007403.1	Chr2	20202889	20204526	+	-	-	CHH
Pbr007401.1	Chr2	20211146	20212563	+	-	-	CHH
Pbr007400.1	Chr2	20215304	20218882	+	CG	-	CHH
Pbr007399.2	Chr2	20221195	20222770	+	-	-	CHH
Pbr007397.1	Chr2	20232250	20234257	-	-	-	CHH
Pbr007394.1	Chr2	20253683	20258345	-	-	-	CHH
Pbr007391.1	Chr2	20274081	20274900	-	-	-	CHH
Pbr007382.1	Chr2	20345343	20348394	+	-	-	CHH
Pbr007381.1	Chr2	20351704	20353397	-	CG	-	CHH
Pbr007379.2	Chr2	20361560	20365699	+	-	-	CHH
Pbr007377.1	Chr2	20378810	20381179	+	CG	-	CHH
Pbr007374.1	Chr2	20392900	20395084	-	-	-	CHH
Pbr007372.2	Chr2	20404690	20405040	+	-	-	CHH
Pbr007371.1	Chr2	20410135	20415065	+	CG	-	CHH
Pbr007370.1	Chr2	20415603	20417181	-	-	-	CHH
Pbr007369.1	Chr2	20417875	20420525	-	CG	-	CHH
Pbr007367.1	Chr2	20422869	20425794	+	CG	-	CHH
Pbr007366.1	Chr2	20427102	20428602	-	-	-	CHH
Pbr007365.1	Chr2	20434595	20438522	+	-	CHG	CHH
Pbr007359.1	Chr2	20457783	20460127	-	CG	-	CHH
Pbr007356.1	Chr2	20473292	20475227	+	CG	-	CHH
Pbr007355.1	Chr2	20476758	20480939	+	CG	-	CHH
Pbr007354.1	Chr2	20482684	20485914	-	CG	-	CHH
Pbr007352.1	Chr2	20494433	20496967	-	-	-	CHH
Pbr007351.1	Chr2	20500982	20507274	-	CG	-	CHH
Pbr007349.1	Chr2	20544731	20546225	-	-	-	CHH
Pbr007348.1	Chr2	20557906	20559363	-	-	-	CHH
Pbr007345.1	Chr2	20586216	20586824	+	-	-	CHH
Pbr007344.1	Chr2	20591591	20595907	-	CG	-	CHH
Pbr007343.1	Chr2	20601163	20604489	-	-	-	CHH
Pbr007342.1	Chr2	20609069	20611423	-	-	-	CHH
Pbr007338.1	Chr2	20629366	20637545	+	-	-	CHH
Pbr007335.1	Chr2	20645660	20649035	-	-	-	CHH
Pbr007334.1	Chr2	20651601	20654478	+	-	-	CHH
Pbr007333.1	Chr2	20655443	20656462	-	CG	-	CHH
Pbr007332.1	Chr2	20661089	20662347	-	-	-	CHH
Pbr007331.1	Chr2	20667193	20668000	+	-	-	CHH
Pbr007330.1	Chr2	20669829	20673702	+	-	-	CHH
Pbr007329.2	Chr2	20674395	20676895	-	CG	-	CHH
Pbr007328.3	Chr2	20681215	20683715	-	-	-	CHH
Pbr007326.1	Chr2	20691105	20694603	+	CG	-	CHH
Pbr007325.1	Chr2	20702612	20705602	-	-	-	CHH
Pbr007323.1	Chr2	20714935	20719466	+	-	-	CHH
Pbr007320.2	Chr2	20726636	20729068	-	CG	-	CHH
Pbr007319.1	Chr2	20729570	20734443	-	-	-	CHH
Pbr007318.1	Chr2	20734946	20737118	-	-	-	CHH
Pbr007316.1	Chr2	20746417	20747795	+	-	-	CHH
Pbr007315.1	Chr2	20748643	20751589	-	-	CHG	CHH
Pbr007314.2	Chr2	20755139	20759475	-	CG	-	CHH
Pbr007311.1	Chr2	20772744	20773698	+	-	-	CHH
Pbr007309.1	Chr2	20784962	20786273	+	-	-	CHH
Pbr007308.1	Chr2	20792207	20794592	+	CG	-	CHH
Pbr033825.1	Chr2	20807365	20809310	-	-	-	CHH
Pbr033826.1	Chr2	20812111	20813281	-	-	-	CHH
Pbr033857.1	Chr2	20998979	21000500	-	-	-	CHH
Pbr033858.1	Chr2	21002400	21003023	+	-	-	CHH
Pbr001822.1	Chr2	21077220	21080336	+	-	-	CHH
Pbr001823.1	Chr2	21091193	21093244	-	-	-	CHH
Pbr001824.1	Chr2	21107094	21109409	-	CG	-	CHH
Pbr001826.1	Chr2	21112718	21113364	-	-	-	CHH
Pbr001827.1	Chr2	21131661	21137629	+	-	-	CHH
Pbr001828.1	Chr2	21138277	21141219	-	-	-	CHH
Pbr001829.1	Chr2	21142372	21143238	-	CG	-	CHH
Pbr001831.1	Chr2	21151323	21151902	-	-	-	CHH
Pbr001834.1	Chr2	21165169	21167879	-	-	-	CHH
Pbr001835.1	Chr2	21169948	21171756	-	CG	-	CHH
Pbr001836.1	Chr2	21179137	21180173	+	CG	-	CHH
Pbr001838.1	Chr2	21185424	21187003	-	-	-	CHH
Pbr003059.1	Chr2	21219811	21221660	-	-	CHG	CHH
Pbr003062.1	Chr2	21237542	21254423	+	CG	-	CHH
Pbr003064.1	Chr2	21258783	21262319	+	CG	-	CHH
Pbr003067.1	Chr2	21299533	21301988	+	-	-	CHH
Pbr003070.1	Chr2	21315685	21316820	-	-	-	CHH
Pbr003071.1	Chr2	21319381	21321480	+	-	-	CHH
Pbr003072.1	Chr2	21321943	21323488	-	-	-	CHH
Pbr003074.1	Chr2	21330170	21332459	+	CG	-	CHH
Pbr003075.4	Chr2	21333700	21337840	-	-	-	CHH
Pbr003081.1	Chr2	21361280	21366639	+	-	-	CHH
Pbr003082.1	Chr2	21371333	21374041	+	-	-	CHH
Pbr003083.1	Chr2	21374547	21379537	-	CG	-	CHH
Pbr003085.1	Chr2	21396239	21399870	+	CG	-	CHH
Pbr003086.1	Chr2	21402821	21404612	+	CG	-	CHH
Pbr003087.1	Chr2	21406671	21408980	+	-	-	CHH
Pbr003088.1	Chr2	21411474	21412926	+	CG	CHG	CHH
Pbr003089.1	Chr2	21417621	21419090	+	-	-	CHH
Pbr003090.3	Chr2	21420247	21423953	-	CG	-	CHH
Pbr003091.1	Chr2	21424997	21426758	-	-	-	CHH
Pbr003092.1	Chr2	21429821	21433050	-	-	-	CHH
Pbr003094.1	Chr2	21448909	21453691	+	-	-	CHH
Pbr003095.1	Chr2	21454610	21457482	+	-	-	CHH
Pbr003099.1	Chr2	21468724	21470097	-	CG	-	CHH
Pbr003100.1	Chr2	21475491	21478107	+	CG	-	CHH
Pbr003101.1	Chr2	21481593	21484165	+	-	-	CHH
Pbr003102.1	Chr2	21485526	21489484	-	-	-	CHH
Pbr003106.1	Chr2	21513148	21515499	-	-	-	CHH
Pbr003107.1	Chr2	21529677	21535125	+	CG	-	CHH
Pbr003108.1	Chr2	21538681	21541320	+	-	-	CHH
Pbr003109.1	Chr2	21544184	21545812	+	-	-	CHH
Pbr003114.1	Chr2	21570348	21572386	+	CG	-	CHH
Pbr003115.1	Chr2	21573268	21574763	-	-	-	CHH
Pbr003117.1	Chr2	21583522	21584385	+	-	-	CHH
Pbr003120.1	Chr2	21612060	21612272	-	-	-	CHH
Pbr003121.1	Chr2	21615039	21617041	+	-	-	CHH
Pbr003125.2	Chr2	21628819	21629130	+	CG	-	CHH
Pbr003126.1	Chr2	21631198	21632250	-	-	-	CHH
Pbr003127.1	Chr2	21640663	21642269	+	CG	-	CHH
Pbr003128.1	Chr2	21658103	21661710	+	CG	CHG	CHH
Pbr003131.1	Chr2	21715005	21715469	+	-	-	CHH
Pbr003138.1	Chr2	21761909	21763495	+	-	-	CHH
Pbr003139.1	Chr2	21777698	21786006	+	-	-	CHH
Pbr003140.1	Chr2	21786817	21790082	-	CG	-	CHH
Pbr003141.1	Chr2	21791049	21793365	+	CG	-	CHH
Pbr003142.1	Chr2	21794143	21796832	+	CG	-	CHH
Pbr003143.1	Chr2	21797635	21805190	-	-	-	CHH
Pbr003144.1	Chr2	21811603	21813233	+	CG	CHG	CHH
Pbr003146.1	Chr2	21821668	21822662	-	-	-	CHH
Pbr003147.1	Chr2	21829109	21830920	-	-	-	CHH
Pbr003153.2	Chr2	21870195	21872091	-	-	-	CHH
Pbr003155.1	Chr2	21880811	21882843	+	-	-	CHH
Pbr003159.1	Chr2	21915736	21918114	+	CG	-	CHH
Pbr003160.1	Chr2	21918809	21919992	-	-	-	CHH
Pbr003162.1	Chr2	21932220	21932739	-	-	-	CHH
Pbr003163.1	Chr2	21935795	21937669	-	-	-	CHH
Pbr003164.1	Chr2	21959257	21961714	-	-	-	CHH
Pbr003166.1	Chr2	21971757	21972290	-	CG	-	CHH
Pbr003167.1	Chr2	21976659	21985122	-	-	-	CHH
Pbr003170.1	Chr2	22015240	22018729	+	-	-	CHH
Pbr003171.1	Chr2	22018927	22019388	+	CG	-	CHH
Pbr003172.1	Chr2	22021519	22024111	+	CG	-	CHH
Pbr003173.1	Chr2	22026390	22026963	+	-	-	CHH
Pbr003174.1	Chr2	22027710	22030314	-	-	-	CHH
Pbr003175.1	Chr2	22041544	22043062	+	-	-	CHH
Pbr003177.1	Chr2	22050550	22056876	+	-	-	CHH
Pbr003180.1	Chr2	22090567	22091110	+	-	-	CHH
Pbr003181.1	Chr2	22091533	22094197	-	-	-	CHH
Pbr039934.1	Chr3	77348	79055	+	-	-	CHH
Pbr039935.1	Chr3	84057	91146	-	-	-	CHH
Pbr039942.1	Chr3	141073	144374	+	CG	-	CHH
Pbr039943.1	Chr3	145143	147278	+	CG	-	CHH
Pbr005334.1	Chr3	208016	212088	+	-	-	CHH
Pbr037908.3	Chr3	265194	307504	+	-	-	CHH
Pbr037905.1	Chr3	340601	340912	+	-	-	CHH
Pbr037904.1	Chr3	344650	347786	-	CG	-	CHH
Pbr037903.1	Chr3	351499	353774	+	-	-	CHH
Pbr037900.1	Chr3	367064	369814	-	-	-	CHH
Pbr037899.1	Chr3	370637	375574	+	-	-	CHH
Pbr037897.1	Chr3	391737	395197	+	-	-	CHH
Pbr037896.1	Chr3	402813	403445	-	CG	-	CHH
Pbr037895.1	Chr3	406689	407312	-	-	-	CHH
Pbr037893.1	Chr3	412637	413762	-	CG	-	CHH
Pbr037892.1	Chr3	414772	417870	-	-	-	CHH
Pbr037889.1	Chr3	435423	436329	-	-	-	CHH
Pbr000990.1	Chr3	449736	451508	-	CG	-	CHH
Pbr000993.1	Chr3	478651	481102	+	-	-	CHH
Pbr000994.1	Chr3	481307	483916	-	CG	-	CHH
Pbr000997.2	Chr3	496118	496781	-	-	-	CHH
Pbr000998.1	Chr3	499807	509917	+	-	-	CHH
Pbr000999.1	Chr3	514587	516714	+	CG	CHG	CHH
Pbr001000.1	Chr3	522962	523120	+	-	-	CHH
Pbr001002.1	Chr3	531501	533194	-	-	-	CHH
Pbr001003.1	Chr3	537360	539132	-	-	-	CHH
Pbr030201.1	Chr3	589951	590685	+	-	-	CHH
Pbr030202.1	Chr3	594047	596727	-	-	-	CHH
Pbr030203.2	Chr3	626182	634284	+	-	-	CHH
Pbr030204.1	Chr3	638638	639021	-	CG	-	CHH
Pbr030205.1	Chr3	641575	644861	-	-	CHG	CHH
Pbr030210.1	Chr3	687651	689365	-	-	-	CHH
Pbr030215.1	Chr3	746036	748294	-	-	-	CHH
Pbr030218.1	Chr3	756850	758880	-	-	-	CHH
Pbr030219.1	Chr3	784899	791936	-	CG	CHG	CHH
Pbr030222.1	Chr3	806147	807296	+	CG	-	CHH
Pbr030223.1	Chr3	807395	809641	-	CG	-	CHH
Pbr030224.1	Chr3	831458	833647	-	-	-	CHH
Pbr030227.1	Chr3	876164	879085	+	-	-	CHH
Pbr030229.1	Chr3	883820	885308	+	-	-	CHH
Pbr030230.2	Chr3	886465	888281	+	CG	-	CHH
Pbr030232.2	Chr3	900617	901222	-	-	-	CHH
Pbr022661.1	Chr3	911768	912672	-	-	-	CHH
Pbr022663.1	Chr3	946501	947891	-	-	CHG	CHH
Pbr022664.1	Chr3	950684	952158	-	-	-	CHH
Pbr022666.1	Chr3	979367	980509	+	-	-	CHH
Pbr022667.1	Chr3	981307	986699	-	-	-	CHH
Pbr022668.1	Chr3	988930	990969	+	-	-	CHH
Pbr022672.1	Chr3	1025584	1030564	+	CG	-	CHH
Pbr022673.1	Chr3	1040863	1044154	-	-	-	CHH
Pbr022674.1	Chr3	1057868	1063819	-	-	-	CHH
Pbr022678.1	Chr3	1087259	1087775	-	-	-	CHH
Pbr022679.1	Chr3	1093656	1096000	+	-	-	CHH
Pbr022682.1	Chr3	1114545	1114823	+	-	-	CHH
Pbr022683.1	Chr3	1115718	1117108	-	-	-	CHH
Pbr022685.1	Chr3	1149894	1151224	+	CG	CHG	CHH
Pbr022686.1	Chr3	1152448	1153107	-	-	-	CHH
Pbr022687.1	Chr3	1153863	1154671	+	-	-	CHH
Pbr022691.1	Chr3	1180122	1183367	+	CG	-	CHH
Pbr022692.2	Chr3	1184367	1186592	+	-	-	CHH
Pbr022693.1	Chr3	1190162	1196622	+	-	-	CHH
Pbr022695.1	Chr3	1200868	1205994	-	CG	-	CHH
Pbr022700.1	Chr3	1226406	1230637	-	CG	-	CHH
Pbr022702.1	Chr3	1242182	1247613	+	-	-	CHH
Pbr022703.1	Chr3	1249403	1251386	+	-	-	CHH
Pbr022704.1	Chr3	1251667	1254644	-	-	-	CHH
Pbr022705.1	Chr3	1261286	1265040	+	-	CHG	CHH
Pbr022706.1	Chr3	1267462	1269972	+	-	-	CHH
Pbr022708.1	Chr3	1274583	1275989	-	-	-	CHH
Pbr022711.1	Chr3	1285346	1292043	-	-	-	CHH
Pbr022775.1	Chr3	1380595	1380876	+	-	-	CHH
Pbr022779.1	Chr3	1396824	1399650	-	CG	CHG	CHH
Pbr022780.2	Chr3	1425472	1426478	+	-	-	CHH
Pbr022782.1	Chr3	1432505	1437223	-	-	-	CHH
Pbr022786.1	Chr3	1461782	1463416	-	-	-	CHH
Pbr022789.1	Chr3	1478598	1479308	-	CG	-	CHH
Pbr022790.1	Chr3	1481628	1482390	-	CG	-	CHH
Pbr022791.1	Chr3	1484396	1485254	-	-	-	CHH
Pbr022793.1	Chr3	1499846	1500166	+	-	-	CHH
Pbr022794.1	Chr3	1507206	1507529	+	-	-	CHH
Pbr022795.1	Chr3	1508396	1509785	-	CG	-	-
Pbr022796.1	Chr3	1510557	1514002	-	CG	-	CHH
Pbr022797.1	Chr3	1521441	1521839	-	-	-	CHH
Pbr022798.1	Chr3	1527460	1527983	-	-	-	CHH
Pbr022799.2	Chr3	1541377	1545779	-	CG	-	CHH
Pbr022800.1	Chr3	1551183	1555306	+	CG	-	CHH
Pbr022801.1	Chr3	1556190	1560927	+	CG	-	CHH
Pbr022802.1	Chr3	1564262	1567285	+	-	-	CHH
Pbr022805.1	Chr3	1606101	1606400	-	-	-	CHH
Pbr022807.1	Chr3	1618089	1621017	+	-	-	CHH
Pbr022811.1	Chr3	1651497	1652831	+	CG	-	CHH
Pbr022814.1	Chr3	1669528	1671203	-	-	-	CHH
Pbr022815.1	Chr3	1672360	1679237	-	-	-	CHH
Pbr022816.1	Chr3	1680430	1682274	+	-	-	CHH
Pbr022819.1	Chr3	1697915	1701365	+	CG	-	CHH
Pbr022820.1	Chr3	1701888	1705317	-	CG	-	CHH
Pbr022821.1	Chr3	1730514	1732520	-	CG	-	CHH
Pbr022823.1	Chr3	1743123	1748520	-	CG	-	CHH
Pbr022826.1	Chr3	1758353	1760488	-	-	-	CHH
Pbr022827.1	Chr3	1767141	1775315	+	CG	-	CHH
Pbr022831.1	Chr3	1826140	1830137	+	-	-	CHH
Pbr022832.1	Chr3	1830500	1832044	-	-	-	CHH
Pbr025829.1	Chr3	1840821	1843920	-	CG	-	CHH
Pbr025832.1	Chr3	1890544	1894635	+	-	-	CHH
Pbr025833.1	Chr3	1898782	1903117	+	CG	-	CHH
Pbr025835.4	Chr3	1910551	1912782	-	-	-	CHH
Pbr025839.1	Chr3	1955467	1957680	-	CG	-	CHH
Pbr025840.1	Chr3	1961211	1963666	-	-	-	CHH
Pbr025843.1	Chr3	1985173	1986471	+	-	-	CHH
Pbr025850.1	Chr3	2038798	2039363	+	-	CHG	CHH
Pbr025851.1	Chr3	2042304	2043038	+	CG	-	CHH
Pbr025856.1	Chr3	2100257	2103258	+	CG	-	CHH
Pbr025857.1	Chr3	2119802	2122108	+	-	-	CHH
Pbr025858.1	Chr3	2161973	2164729	+	CG	-	CHH
Pbr025859.1	Chr3	2169510	2176599	-	-	-	CHH
Pbr012880.1	Chr3	2255925	2257562	+	-	-	CHH
Pbr012881.1	Chr3	2260513	2265708	+	-	-	CHH
Pbr012885.1	Chr3	2305536	2306430	-	CG	-	CHH
Pbr012886.1	Chr3	2309147	2310160	-	-	-	CHH
Pbr012887.1	Chr3	2314397	2316562	+	CG	-	CHH
Pbr012890.1	Chr3	2338214	2340421	-	-	-	CHH
Pbr012893.1	Chr3	2378824	2382730	-	CG	-	CHH
Pbr012894.1	Chr3	2406645	2409222	-	CG	-	CHH
Pbr012898.1	Chr3	2422021	2423888	+	-	-	CHH
Pbr012900.1	Chr3	2440680	2441851	+	CG	CHG	CHH
Pbr012901.1	Chr3	2442381	2447045	+	CG	CHG	CHH
Pbr012902.1	Chr3	2451637	2457750	+	-	-	CHH
Pbr012904.1	Chr3	2471903	2488421	-	-	-	CHH
Pbr012906.1	Chr3	2496203	2500611	+	CG	-	CHH
Pbr012907.1	Chr3	2505926	2509366	-	-	-	CHH
Pbr012908.1	Chr3	2518120	2520198	-	-	-	CHH
Pbr012909.1	Chr3	2534966	2542550	+	-	-	CHH
Pbr012912.1	Chr3	2553515	2559458	-	-	-	CHH
Pbr012914.1	Chr3	2566967	2567605	-	CG	-	CHH
Pbr012916.1	Chr3	2581389	2584354	-	-	-	CHH
Pbr012917.1	Chr3	2588115	2590089	-	-	-	CHH
Pbr012918.1	Chr3	2609769	2617199	-	-	-	CHH
Pbr012920.1	Chr3	2624557	2626024	+	-	-	CHH
Pbr012922.1	Chr3	2629156	2630556	+	-	-	CHH
Pbr012923.1	Chr3	2633192	2638140	-	-	-	CHH
Pbr012924.1	Chr3	2641701	2643590	-	-	-	CHH
Pbr012925.1	Chr3	2644634	2648181	-	-	-	CHH
Pbr012926.1	Chr3	2664243	2670844	+	-	-	CHH
Pbr012927.1	Chr3	2674811	2678518	+	-	-	CHH
Pbr012930.1	Chr3	2704511	2707244	+	-	-	CHH
Pbr012933.1	Chr3	2723151	2727349	+	-	-	CHH
Pbr012938.1	Chr3	2769043	2771276	-	CG	-	CHH
Pbr012942.1	Chr3	2805052	2806686	+	CG	-	CHH
Pbr012943.1	Chr3	2810700	2811335	-	-	-	CHH
Pbr012944.1	Chr3	2817329	2818013	+	CG	-	CHH
Pbr012946.1	Chr3	2831001	2831672	+	-	-	CHH
Pbr012948.1	Chr3	2840628	2845869	-	-	-	CHH
Pbr012952.1	Chr3	2864996	2866103	+	-	-	CHH
Pbr026738.1	Chr3	2941735	2951990	+	-	-	CHH
Pbr026741.1	Chr3	2967110	2969439	+	CG	-	CHH
Pbr026742.1	Chr3	2971236	2974492	-	CG	CHG	CHH
Pbr026743.1	Chr3	2982710	2985786	+	CG	-	CHH
Pbr026748.1	Chr3	3013664	3016371	+	-	CHG	CHH
Pbr026750.1	Chr3	3021853	3027088	+	-	-	CHH
Pbr026751.1	Chr3	3027860	3032047	+	CG	-	CHH
Pbr026752.1	Chr3	3035083	3037735	+	-	-	CHH
Pbr026754.1	Chr3	3050146	3052391	+	-	-	CHH
Pbr026760.2	Chr3	3167750	3170851	-	-	CHG	CHH
Pbr026761.1	Chr3	3275522	3281611	+	-	CHG	CHH
Pbr026762.1	Chr3	3282643	3288040	+	-	-	CHH
Pbr024821.1	Chr3	3308543	3311110	+	-	-	CHH
Pbr024822.1	Chr3	3311524	3313541	-	-	-	CHH
Pbr024824.1	Chr3	3324800	3332146	-	-	-	CHH
Pbr024826.1	Chr3	3355121	3358251	+	-	-	CHH
Pbr024827.1	Chr3	3359943	3362434	-	-	-	CHH
Pbr024829.1	Chr3	3396415	3404943	-	CG	-	CHH
Pbr024832.1	Chr3	3432379	3433607	+	-	CHG	CHH
Pbr024833.1	Chr3	3434620	3444009	-	-	-	CHH
Pbr024839.1	Chr3	3488474	3490004	-	-	CHG	CHH
Pbr024842.2	Chr3	3521331	3522167	+	-	-	CHH
Pbr024845.1	Chr3	3531968	3533164	+	CG	-	CHH
Pbr024846.1	Chr3	3533849	3536265	-	-	-	CHH
Pbr024847.1	Chr3	3537336	3540019	-	-	-	CHH
Pbr024848.1	Chr3	3541661	3546160	-	-	-	CHH
Pbr024849.1	Chr3	3553917	3555574	+	-	-	CHH
Pbr024856.1	Chr3	3606609	3607063	-	-	-	CHH
Pbr024858.1	Chr3	3617157	3621545	+	-	-	CHH
Pbr024859.1	Chr3	3630886	3632534	+	-	-	CHH
Pbr024862.1	Chr3	3684653	3685006	-	-	-	CHH
Pbr024863.1	Chr3	3701571	3703005	-	-	-	CHH
Pbr024864.1	Chr3	3733946	3735473	-	-	-	CHH
Pbr033708.1	Chr3	3744229	3745819	+	-	-	CHH
Pbr033704.1	Chr3	3776759	3778725	-	-	-	CHH
Pbr033703.1	Chr3	3791979	3793422	-	-	-	CHH
Pbr033702.1	Chr3	3801465	3804179	+	CG	-	CHH
Pbr033701.1	Chr3	3811897	3813853	-	-	-	CHH
Pbr033693.1	Chr3	3869256	3872295	+	-	-	CHH
Pbr033690.1	Chr3	3918717	3919927	+	-	-	CHH
Pbr033687.1	Chr3	3939289	3940426	-	-	-	CHH
Pbr033686.1	Chr3	3951997	3957013	+	-	-	CHH
Pbr033685.1	Chr3	3959789	3965741	+	CG	-	CHH
Pbr033684.1	Chr3	3968874	3972301	-	-	-	CHH
Pbr033682.1	Chr3	3980596	3983795	-	CG	-	CHH
Pbr033679.1	Chr3	4011232	4016432	+	-	-	CHH
Pbr033677.1	Chr3	4021772	4022416	+	-	-	CHH
Pbr033675.2	Chr3	4033184	4033828	+	-	-	CHH
Pbr033668.1	Chr3	4092598	4092951	-	-	-	CHH
Pbr033663.1	Chr3	4153238	4153528	+	-	CHG	-
Pbr033661.1	Chr3	4160838	4161577	+	-	-	CHH
Pbr033657.1	Chr3	4197477	4203586	+	CG	-	CHH
Pbr033653.1	Chr3	4219957	4225284	+	CG	-	CHH
Pbr033651.1	Chr3	4238773	4241399	-	CG	-	CHH
Pbr033650.1	Chr3	4244286	4245341	+	CG	-	CHH
Pbr033649.1	Chr3	4245631	4250321	-	CG	-	CHH
Pbr033648.1	Chr3	4255637	4256564	+	CG	CHG	-
Pbr033647.1	Chr3	4294197	4296119	-	-	-	CHH
Pbr033646.1	Chr3	4300997	4307029	+	-	-	CHH
Pbr033645.1	Chr3	4310557	4313355	+	CG	CHG	CHH
Pbr033644.1	Chr3	4315078	4316657	-	-	-	CHH
Pbr033638.1	Chr3	4761312	4762423	-	-	-	CHH
Pbr033637.2	Chr3	4766049	4771327	+	CG	CHG	CHH
Pbr033636.1	Chr3	4786346	4789040	+	-	-	CHH
Pbr033635.1	Chr3	4794582	4799709	+	CG	-	CHH
Pbr033632.1	Chr3	4816497	4818099	+	-	-	CHH
Pbr033631.1	Chr3	4836324	4838458	-	CG	-	CHH
Pbr033630.1	Chr3	4856011	4857337	+	-	-	CHH
Pbr033629.1	Chr3	4858594	4860849	-	-	CHG	CHH
Pbr040560.1	Chr3	4903442	4904914	-	-	-	CHH
Pbr040561.1	Chr3	4909955	4916746	+	-	-	CHH
Pbr040562.1	Chr3	4920103	4921845	+	-	-	CHH
Pbr040563.1	Chr3	4924854	4925066	+	-	-	CHH
Pbr040564.1	Chr3	4925717	4927333	-	-	-	CHH
Pbr040566.1	Chr3	4944524	4946548	+	-	-	CHH
Pbr040568.1	Chr3	4958814	4959213	-	CG	CHG	CHH
Pbr040569.1	Chr3	4968222	4968524	-	-	-	CHH
Pbr040570.1	Chr3	4968601	4969101	-	-	-	CHH
Pbr040571.1	Chr3	4970656	4972776	-	-	-	CHH
Pbr040572.1	Chr3	4974900	4977989	-	-	-	CHH
Pbr040573.1	Chr3	5001698	5003889	+	-	-	CHH
Pbr035447.1	Chr3	5049350	5056638	-	-	-	CHH
Pbr035448.1	Chr3	5068739	5078910	+	CG	-	CHH
Pbr035449.1	Chr3	5079831	5083937	-	-	-	CHH
Pbr035451.1	Chr3	5094737	5095393	-	-	-	CHH
Pbr035452.1	Chr3	5096844	5099742	+	-	-	CHH
Pbr035454.1	Chr3	5102630	5103154	-	CG	CHG	CHH
Pbr035475.1	Chr3	5229794	5230858	+	-	-	CHH
Pbr039809.1	Chr3	5296505	5298163	+	-	-	CHH
Pbr039808.1	Chr3	5300590	5305131	+	-	CHG	CHH
Pbr039807.1	Chr3	5305643	5307757	-	-	-	CHH
Pbr039806.1	Chr3	5336115	5341714	+	-	-	CHH
Pbr039805.1	Chr3	5343302	5345086	-	CG	-	CHH
Pbr039804.1	Chr3	5351642	5353664	+	-	-	CHH
Pbr039802.1	Chr3	5359268	5360219	+	-	-	CHH
Pbr039800.1	Chr3	5374589	5376738	-	-	-	CHH
Pbr039797.1	Chr3	5419455	5421733	-	CG	CHG	CHH
Pbr039796.1	Chr3	5433128	5439327	+	-	-	CHH
Pbr039794.1	Chr3	5455851	5456903	+	-	-	CHH
Pbr039793.1	Chr3	5459494	5460561	+	-	-	CHH
Pbr039790.1	Chr3	5490487	5493504	+	-	-	CHH
Pbr039785.1	Chr3	5517672	5521066	+	-	-	CHH
Pbr039783.1	Chr3	5543526	5545655	+	-	-	CHH
Pbr039782.1	Chr3	5604305	5610327	+	-	-	CHH
Pbr039781.1	Chr3	5626990	5630858	+	-	-	CHH
Pbr039777.1	Chr3	5657611	5659894	+	-	-	CHH
Pbr039776.1	Chr3	5660359	5663633	-	CG	CHG	CHH
Pbr039773.1	Chr3	5677876	5679489	-	CG	-	CHH
Pbr039770.1	Chr3	5698783	5699951	-	-	-	CHH
Pbr039769.1	Chr3	5709392	5711769	-	CG	-	CHH
Pbr039768.1	Chr3	5720252	5721179	+	-	-	CHH
Pbr039767.1	Chr3	5724928	5727479	+	CG	-	CHH
Pbr039765.1	Chr3	5740623	5741857	-	-	-	CHH
Pbr039761.1	Chr3	5778122	5778991	+	-	CHG	CHH
Pbr039758.1	Chr3	5797365	5799616	-	-	-	CHH
Pbr039756.1	Chr3	5830836	5833428	+	-	-	CHH
Pbr039753.1	Chr3	5853776	5854417	+	-	-	CHH
Pbr039751.1	Chr3	5891384	5891617	-	-	-	CHH
Pbr039750.1	Chr3	5891739	5895336	-	-	-	CHH
Pbr039749.1	Chr3	5897304	5898866	-	-	-	CHH
Pbr039748.1	Chr3	5900154	5904682	-	CG	-	CHH
Pbr039747.1	Chr3	5924548	5927192	+	-	-	CHH
Pbr039745.1	Chr3	5935821	5936231	-	CG	CHG	CHH
Pbr039740.1	Chr3	6023884	6028227	+	CG	-	CHH
Pbr039739.1	Chr3	6032058	6033455	+	CG	-	CHH
Pbr039738.1	Chr3	6038599	6039760	-	CG	-	CHH
Pbr039737.1	Chr3	6041436	6047838	+	CG	-	CHH
Pbr039735.1	Chr3	6056509	6057195	-	-	-	CHH
Pbr039732.1	Chr3	6071050	6071769	+	CG	-	CHH
Pbr039731.1	Chr3	6071997	6077529	-	CG	-	CHH
Pbr039727.1	Chr3	6105446	6107913	-	-	-	CHH
Pbr039726.1	Chr3	6113685	6116416	-	-	-	CHH
Pbr039724.1	Chr3	6142652	6143097	-	-	-	CHH
Pbr039722.1	Chr3	6154903	6156126	-	-	-	CHH
Pbr039721.1	Chr3	6157991	6163252	-	-	-	CHH
Pbr039720.1	Chr3	6170476	6171741	-	-	-	CHH
Pbr039719.1	Chr3	6189276	6193185	+	CG	-	CHH
Pbr039718.1	Chr3	6194695	6198094	+	-	-	CHH
Pbr039716.1	Chr3	6204339	6208745	+	CG	-	CHH
Pbr039715.1	Chr3	6215164	6215502	+	CG	CHG	CHH
Pbr039714.1	Chr3	6216828	6220557	-	-	-	CHH
Pbr039713.1	Chr3	6226171	6229199	-	-	-	CHH
Pbr039711.1	Chr3	6255793	6257790	+	-	-	CHH
Pbr039710.1	Chr3	6263055	6265233	-	-	-	CHH
Pbr039708.1	Chr3	6277036	6280022	+	-	-	CHH
Pbr039707.1	Chr3	6280487	6282010	-	CG	-	CHH
Pbr039706.1	Chr3	6284083	6284562	-	-	CHG	CHH
Pbr002320.1	Chr3	6311847	6314050	-	-	-	CHH
Pbr002327.1	Chr3	6388009	6393082	+	-	-	CHH
Pbr041407.1	Chr3	6402597	6408622	+	CG	-	CHH
Pbr041406.1	Chr3	6409037	6412057	-	CG	-	CHH
Pbr041405.1	Chr3	6439210	6441596	+	-	-	CHH
Pbr020494.1	Chr3	6588729	6592182	+	-	-	CHH
Pbr020496.1	Chr3	6636013	6641405	+	-	-	CHH
Pbr020498.1	Chr3	6656951	6657707	-	-	-	CHH
Pbr020500.1	Chr3	6663880	6665891	+	-	-	CHH
Pbr020501.1	Chr3	6676474	6680418	+	-	-	CHH
Pbr020503.1	Chr3	6690837	6691355	+	-	-	CHH
Pbr020504.1	Chr3	6691396	6692204	+	-	-	CHH
Pbr020506.1	Chr3	6698324	6699140	-	-	CHG	CHH
Pbr020509.1	Chr3	6726291	6732119	-	-	-	CHH
Pbr020511.1	Chr3	6739172	6740881	+	-	-	CHH
Pbr020512.2	Chr3	6744553	6746420	+	-	-	CHH
Pbr020513.1	Chr3	6753429	6753761	-	-	-	CHH
Pbr020514.1	Chr3	6760135	6762945	+	CG	-	CHH
Pbr042761.1	Chr3	6766533	6768890	-	-	-	CHH
Pbr020520.1	Chr3	6842307	6844513	+	-	-	CHH
Pbr020528.1	Chr3	6906655	6908609	-	CG	-	CHH
[truncated: 16,674 more rows]

## Sheet: Table S15
Table S15 Integrative analysis of DAMs, DEGs, and DMRs
Compound	Gene	Annotation	Designation	DNA methylation
(+)-cis,trans-Abscisic acid (ABA)	Pbr000731.1	Phytoene synthase	PbPSY	CG	-	CHH
(+)-cis,trans-Abscisic acid (ABA)	Pbr029062.1	Zeta-carotene desaturase	PbZDS1	-	-	CHH
(+)-cis,trans-Abscisic acid (ABA)	Pbr029061.1	Zeta-carotene desaturase	PbZDS2	CG	-	CHH
(+)-cis,trans-Abscisic acid (ABA)	Pbr012346.1	beta-ring hydroxylase	PbHYB1	CG	-	-
(+)-cis,trans-Abscisic acid (ABA)	Pbr002245.1	beta-ring hydroxylase	PbHYB2	-	-	CHH
(+)-cis,trans-Abscisic acid (ABA)	Pbr024791.1	beta-ring hydroxylase	PbHYB3	CG	CHG	CHH
(+)-cis,trans-Abscisic acid (ABA)	Pbr024790.1	beta-ring hydroxylase	PbHYB4	-	-	CHH
(+)-cis,trans-Abscisic acid (ABA)	Pbr021355.1	Short-chain dehydrogenase/reductase	PbSDR1	-	-	CHH
(+)-cis,trans-Abscisic acid (ABA)	Pbr038102.1	Short-chain dehydrogenase/reductase	PbSDR2	-	-	CHH
(+)-cis,trans-Abscisic acid (ABA)	Pbr020651.1	Aldehyde oxidase	PbAAO	-	-	CHH
(+)-cis,trans-Abscisic acid (ABA)	Pbr040433.1	Zinc finger, C2H2-type	PbZFP4	CG	-	CHH
(+)-cis,trans-Abscisic acid (ABA)	Pbr029951.1	Zinc finger, C2H2-type	PbZFP1	CG	-	CHH
(+)-cis,trans-Abscisic acid (ABA)	Pbr007236.1	Zinc finger, C2H2-type	PbZFP2	CG	CHG	CHH
(+)-cis,trans-Abscisic acid (ABA)	Pbr038734.1	Zinc finger, C2H2-type	PbZFP3	-	-	CHH
(+)-cis,trans-Abscisic acid (ABA)	Pbr014718.1	AUX/IAA protein	PbIAA3	CG	-	CHH
(+)-cis,trans-Abscisic acid (ABA)	Pbr014720.1	AUX/IAA protein	PbIAA1	-	-	CHH
(+)-cis,trans-Abscisic acid (ABA)	Pbr025290.1	AUX/IAA protein	PbIAA2	CG	-	CHH
(+)-cis,trans-Abscisic acid (ABA)	Pbr035693.1	Transcriptional factor B3	PbB3.2	-	-	CHH
(+)-cis,trans-Abscisic acid (ABA)	Pbr033524.1	Transcriptional factor B3	PbB3.3	CG	-	CHH
(+)-cis,trans-Abscisic acid (ABA)	Pbr019382.1	Transcriptional factor B3	PbB3.1	CG	-	CHH
(+)-cis,trans-Abscisic acid (ABA)	Pbr038608.1	Transcriptional factor B3	PbB3.4	CG	-	CHH
(+)-cis,trans-Abscisic acid (ABA)	Pbr000853.1	Helix-loop-helix DNA-binding domain	PbbHLH2	-	-	CHH
(+)-cis,trans-Abscisic acid (ABA)	Pbr010573.1	Helix-loop-helix DNA-binding domain	PbbHLH3	-	-	CHH
(+)-cis,trans-Abscisic acid (ABA)	Pbr007168.1	Helix-loop-helix DNA-binding domain	PbbHLH1	CG	-	-
(+)-cis,trans-Abscisic acid (ABA)	Pbr005914.1	Basic-leucine zipper (bZIP) transcription factor	PbbZIP1	-	-	CHH
(+)-cis,trans-Abscisic acid (ABA)	Pbr019779.1	Basic-leucine zipper (bZIP) transcription factor	PbbZIP2	CG	-	-
(+)-cis,trans-Abscisic acid (ABA)	Pbr023902.1	Pathogenesis-related transcriptional factor/ERF	PbERF	-	-	CHH
(+)-cis,trans-Abscisic acid (ABA)	Pbr018917.1	Transcription factor GRAS	PbGRAS1	-	-	CHH
(+)-cis,trans-Abscisic acid (ABA)	Pbr029703.1	Transcription factor GRAS	PbGRAS2	CG	-	CHH
(+)-cis,trans-Abscisic acid (ABA)	Pbr018922.1	Transcription factor GRAS	PbGRAS3	-	-	CHH
(+)-cis,trans-Abscisic acid (ABA)	Pbr041623.1	Homeodomain-like	PbHB1	CG	-	CHH
(+)-cis,trans-Abscisic acid (ABA)	Pbr016430.1	Homeobox	PbHB3	-	-	CHH
(+)-cis,trans-Abscisic acid (ABA)	Pbr011993.1	Homeobox	PbHB2	-	-	CHH
(+)-cis,trans-Abscisic acid (ABA)	Pbr021367.1	Transcription factor jumonji/aspartyl beta-hydroxylase	Pbjumonji	CG	-	CHH
(+)-cis,trans-Abscisic acid (ABA)	Pbr011423.3	Transcription factor, MADS-box	PbMADS1	-	-	CHH
(+)-cis,trans-Abscisic acid (ABA)	Pbr032788.1	Transcription factor, MADS-box	PbMADS2	-	-	CHH
(+)-cis,trans-Abscisic acid (ABA)	Pbr002014.1	SANT domain, DNA binding	PbMYB1	CG	-	CHH
(+)-cis,trans-Abscisic acid (ABA)	Pbr029952.1	MYB-like	PbMYB2	-	-	CHH
(+)-cis,trans-Abscisic acid (ABA)	Pbr022333.1	No apical meristem (NAM) protein	PbNAC2	-	-	CHH
(+)-cis,trans-Abscisic acid (ABA)	Pbr016932.1	No apical meristem (NAM) protein	PbNAC1	-	-	CHH
(+)-cis,trans-Abscisic acid (ABA)	Pbr013906.1	Transcription factor, TCP	PbTCP1	-	-	CHH
(+)-cis,trans-Abscisic acid (ABA)	Pbr039609.1	Transcription factor, TCP	PbTCP2	-	-	CHH
(+)-cis,trans-Abscisic acid (ABA)	Pbr015231.1	Transcription initiation factor TFIID	PbTFIID	-	-	CHH
(+)-cis,trans-Abscisic acid (ABA)	Pbr021356.1	DNA-binding WRKY	PbWRKY1	-	-	CHH
(+)-cis,trans-Abscisic acid (ABA)	Pbr025184.1	DNA-binding WRKY	PbWRKY2	CG	-	CHH
(+)-cis,trans-Abscisic acid (ABA)	Pbr006813.1	Protein of unknown function DUF248, methyltransferase putative		CG	-	CHH
(+)-cis,trans-Abscisic acid (ABA)	Pbr027901.1	Uncharacterised protein family, YAP/Alf4/glomulin		CG	-	CHH
(+)-cis,trans-Abscisic acid (ABA)	Pbr010572.3	Glycosyl transferase, family 29		CG	CHG	CHH
(+)-cis,trans-Abscisic acid (ABA)	Pbr042656.1	Alcohol dehydrogenase superfamily, zinc-containing		-	-	CHH
(+)-cis,trans-Abscisic acid (ABA)	Pbr023050.1	Electron transfer flavoprotein, beta-subunit, conserved site		-	-	CHH
(+)-cis,trans-Abscisic acid (ABA)	Pbr032611.1	Alpha/beta hydrolase fold-1		-	-	CHH
(+)-cis,trans-Abscisic acid (ABA)	Pbr023368.1	Cytochrome P450		-	-	CHH
(+)-cis,trans-Abscisic acid (ABA)	Pbr001139.1	Armadillo		-	-	CHH
(+)-cis,trans-Abscisic acid (ABA)	Pbr041835.2	Acyl-CoA dehydrogenase, conserved site		-	-	CHH
(+)-cis,trans-Abscisic acid (ABA)	Pbr017388.1	Armadillo-type fold		-	-	CHH
(+)-cis,trans-Abscisic acid (ABA)	Pbr007334.1	Synaptobrevin		-	-	CHH
(+)-cis,trans-Abscisic acid (ABA)	Pbr031010.1	Glutathione peroxidase		-	CHG	CHH
(+)-cis,trans-Abscisic acid (ABA)	Pbr027881.1	UPF0103/Mediator of ErbB2-driven cell motility (Memo-related)		CG	-	CHH
(+)-cis,trans-Abscisic acid (ABA)	Pbr039255.1	Uridine kinase		-	-	CHH
(+)-cis,trans-Abscisic acid (ABA)	Pbr015561.1	Snf7		-	-	CHH
(+)-cis,trans-Abscisic acid (ABA)	Pbr036441.1	3-beta hydroxysteroid dehydrogenase/isomerase		-	-	CHH
(+)-cis,trans-Abscisic acid (ABA)	Pbr029437.1	Late embryogenesis abundant protein, group 2		-	-	CHH
(+)-cis,trans-Abscisic acid (ABA)	Pbr036805.2	HEAT		-	-	CHH
(+)-cis,trans-Abscisic acid (ABA)	Pbr001634.1	Protein phosphatase 2C-like		-	-	CHH
(+)-cis,trans-Abscisic acid (ABA)	Pbr003185.1	Thiamine monophosphate synthase		-	-	CHH
(+)-cis,trans-Abscisic acid (ABA)	Pbr031921.1	Peptidase A1		-	-	CHH
(+)-cis,trans-Abscisic acid (ABA)	Pbr013419.1	SMP-30/Gluconolaconase/LRE-like region		-	-	CHH
(+)-cis,trans-Abscisic acid (ABA)	Pbr012443.1	Armadillo-type fold		-	-	CHH
(+)-cis,trans-Abscisic acid (ABA)	Pbr003086.1	Oxoglutarate/iron-dependent oxygenase		CG	-	CHH
(+)-cis,trans-Abscisic acid (ABA)	Pbr002516.1	DREPP plasma membrane polypeptide		CG	-	-
(+)-cis,trans-Abscisic acid (ABA)	Pbr003087.1	Oxoglutarate/iron-dependent oxygenase		-	-	CHH
(+)-cis,trans-Abscisic acid (ABA)	Pbr008367.2	Isocitrate/isopropylmalate dehydrogenase		-	-	CHH
(+)-cis,trans-Abscisic acid (ABA)	Pbr029279.1	Peptidase C13, legumain		CG	-	CHH
(+)-cis,trans-Abscisic acid (ABA)	Pbr027745.1	Aldehyde dehydrogenase domain		CG	CHG	CHH
(+)-cis,trans-Abscisic acid (ABA)	Pbr029110.1	Ubiquitin/SUMO-activating enzyme E1		CG	-	CHH
(+)-cis,trans-Abscisic acid (ABA)	Pbr000007.1	Phosphofructokinase domain		CG	-	CHH
(+)-cis,trans-Abscisic acid (ABA)	Pbr010938.1	Protein of unknown function DUF248, methyltransferase putative		CG	-	CHH
(+)-cis,trans-Abscisic acid (ABA)	Pbr000277.1	Pyridine nucleotide-disulphide oxidoreductase, NAD-binding region		CG	-	CHH
(+)-cis,trans-Abscisic acid (ABA)	Pbr013850.1	Target SNARE coiled-coil domain		-	-	CHH
(+)-cis,trans-Abscisic acid (ABA)	Pbr012207.1	Domain of unknown function DUF1084		-	-	CHH
(+)-cis,trans-Abscisic acid (ABA)	Pbr024553.1	NA		-	-	CHH
(+)-cis,trans-Abscisic acid (ABA)	Pbr009578.1	Glycosyl transferase, group 1		CG	-	CHH
(+)-cis,trans-Abscisic acid (ABA)	Pbr041073.1	Translation elongation factor EFG/EF2, C-terminal		-	-	CHH
(+)-cis,trans-Abscisic acid (ABA)	Pbr000752.1	Armadillo		CG	CHG	CHH
(+)-cis,trans-Abscisic acid (ABA)	Pbr012159.1	Metallo-dependent phosphatase		-	-	CHH
(+)-cis,trans-Abscisic acid (ABA)	Pbr004570.1	Oxidoreductase, C-terminal		-	-	CHH
(+)-cis,trans-Abscisic acid (ABA)	Pbr033802.2	Cellulose synthase		CG	CHG	CHH
(+)-cis,trans-Abscisic acid (ABA)	Pbr032123.1	ArgE/DapE/ACY1/CPG2/YscS, conserved site		CG	-	CHH
(+)-cis,trans-Abscisic acid (ABA)	Pbr036432.1	Ctr copper transporter		CG	-	CHH
(+)-cis,trans-Abscisic acid (ABA)	Pbr024972.1	FAD linked oxidase, N-terminal		CG	-	CHH
(+)-cis,trans-Abscisic acid (ABA)	Pbr041476.1	hydroxylase		CG	-	CHH
(+)-cis,trans-Abscisic acid (ABA)	Pbr037798.1	NA		-	-	CHH
(+)-cis,trans-Abscisic acid (ABA)	Pbr031617.1	Glycoside hydrolase, family 10		-	-	CHH
(+)-cis,trans-Abscisic acid (ABA)	Pbr017167.1	Adenylate cyclase-associated CAP		-	-	CHH
(+)-cis,trans-Abscisic acid (ABA)	Pbr016305.2	Translation initiation factor eIF3 subunit		-	-	CHH
(+)-cis,trans-Abscisic acid (ABA)	Pbr032130.1	Sugar/inositol transporter		-	-	CHH
(+)-cis,trans-Abscisic acid (ABA)	Pbr030618.1	Glycoside hydrolase, family 81		CG	-	CHH
(+)-cis,trans-Abscisic acid (ABA)	Pbr011566.1	UDP-glucuronosyl/UDP-glucosyltransferase		-	-	CHH
(+)-cis,trans-Abscisic acid (ABA)	Pbr016272.1	NA		CG	-	-
(+)-cis,trans-Abscisic acid (ABA)	Pbr015576.1	Peptidase M24, structural domain		CG	-	CHH
(+)-cis,trans-Abscisic acid (ABA)	Pbr020576.1	C2 calcium-dependent membrane targeting		-	-	CHH
(+)-cis,trans-Abscisic acid (ABA)	Pbr019817.1	Peptidase C13, legumain		CG	-	CHH
(+)-cis,trans-Abscisic acid (ABA)	Pbr032334.1	Actin-binding, cofilin/tropomyosin type		-	-	CHH
(+)-cis,trans-Abscisic acid (ABA)	Pbr034758.1	Alpha/beta hydrolase fold-1		CG	CHG	CHH
(+)-cis,trans-Abscisic acid (ABA)	Pbr020412.1	Lipoxygenase		-	-	CHH
(+)-cis,trans-Abscisic acid (ABA)	Pbr003312.1	Formate-tetrahydrofolate ligase, FTHFS		-	-	CHH
(+)-cis,trans-Abscisic acid (ABA)	Pbr022038.1	Granulin		-	-	CHH
(+)-cis,trans-Abscisic acid (ABA)	Pbr009502.1	Pleckstrin homology domain		-	-	CHH
(+)-cis,trans-Abscisic acid (ABA)	Pbr017479.1	Alcohol dehydrogenase superfamily, zinc-containing		-	-	CHH
(+)-cis,trans-Abscisic acid (ABA)	Pbr016428.1	NA		-	-	CHH
(+)-cis,trans-Abscisic acid (ABA)	Pbr019263.1	ZF-HD homeobox protein, Cys/His-rich dimerisation domain		-	-	CHH
(+)-cis,trans-Abscisic acid (ABA)	Pbr010317.1	MD-2-related lipid-recognition		-	-	CHH
(+)-cis,trans-Abscisic acid (ABA)	Pbr002537.1	Peptidase A1		-	-	CHH
(+)-cis,trans-Abscisic acid (ABA)	Pbr010227.1	DREPP plasma membrane polypeptide		-	-	CHH
(+)-cis,trans-Abscisic acid (ABA)	Pbr034337.1	Phox/Bem1p		CG	CHG	CHH
(+)-cis,trans-Abscisic acid (ABA)	Pbr038679.1	Auxin responsive SAUR protein		CG	CHG	CHH
(+)-cis,trans-Abscisic acid (ABA)	Pbr004892.1	Lipase/lipooxygenase, PLAT/LH2		CG	CHG	CHH
(+)-cis,trans-Abscisic acid (ABA)	Pbr001226.1	Nucleic acid-binding, OB-fold-like		CG	-	CHH
(+)-cis,trans-Abscisic acid (ABA)	Pbr015526.2	Glycosyl transferase, family 2		CG	-	CHH
(+)-cis,trans-Abscisic acid (ABA)	Pbr019016.1	Nonaspanin (TM9SF)		CG	-	CHH
(+)-cis,trans-Abscisic acid (ABA)	Pbr039796.1	Actinin-type, actin-binding, conserved site		-	-	CHH
(+)-cis,trans-Abscisic acid (ABA)	Pbr036941.1	NA		-	-	CHH
(+)-cis,trans-Abscisic acid (ABA)	Pbr001937.2	NIF system FeS cluster assembly, NifU, N-terminal		-	-	CHH
(+)-cis,trans-Abscisic acid (ABA)	Pbr005210.1	Translation initiation factor 1A (eIF-1A)		CG	-	CHH
(+)-cis,trans-Abscisic acid (ABA)	Pbr024011.1	Photosystem II PsbY		CG	CHG	CHH
(+)-cis,trans-Abscisic acid (ABA)	Pbr002219.1	NA		-	-	CHH
(+)-cis,trans-Abscisic acid (ABA)	Pbr029126.1	Phox/Bem1p		CG	-	CHH
(+)-cis,trans-Abscisic acid (ABA)	Pbr028756.1	Multi antimicrobial extrusion protein		CG	-	CHH
(+)-cis,trans-Abscisic acid (ABA)	Pbr031264.1	NA		CG	-	CHH
(+)-cis,trans-Abscisic acid (ABA)	Pbr038862.1	Protein kinase, catalytic domain		-	-	CHH
(+)-cis,trans-Abscisic acid (ABA)	Pbr019120.1	NA		-	-	CHH
(+)-cis,trans-Abscisic acid (ABA)	Pbr022552.1	Acyl-CoA oxidase, C-terminal		-	-	CHH
(+)-cis,trans-Abscisic acid (ABA)	Pbr034697.1	Universal stress protein A		-	-	CHH
(+)-cis,trans-Abscisic acid (ABA)	Pbr030313.1	Armadillo-type fold		CG	-	CHH
(+)-cis,trans-Abscisic acid (ABA)	Pbr017849.2	LytB protein		CG	CHG	CHH
(+)-cis,trans-Abscisic acid (ABA)	Pbr019417.1	Mitochondrial carrier protein		CG	CHG	CHH
(+)-cis,trans-Abscisic acid (ABA)	Pbr037164.1	Glycoside hydrolase, family 16		-	-	CHH
(+)-cis,trans-Abscisic acid (ABA)	Pbr019958.2	Protein phosphatase 2C-like		CG	CHG	CHH
(+)-cis,trans-Abscisic acid (ABA)	Pbr025186.1	Peptidase, cysteine peptidase active site		CG	-	CHH
(+)-cis,trans-Abscisic acid (ABA)	Pbr010049.3	Leucine-rich repeat, cysteine-containing subtype		CG	-	CHH
(+)-cis,trans-Abscisic acid (ABA)	Pbr002327.1	Actinin-type, actin-binding, conserved site		-	-	CHH
(+)-cis,trans-Abscisic acid (ABA)	Pbr035095.1	Tetratricopeptide TPR-1		CG	-	CHH
(+)-cis,trans-Abscisic acid (ABA)	Pbr042056.1	FAD linked oxidase, N-terminal		-	-	CHH
(+)-cis,trans-Abscisic acid (ABA)	Pbr027171.1	NA		CG	-	CHH
(+)-cis,trans-Abscisic acid (ABA)	Pbr022219.1	Zinc finger, RING-type		CG	-	CHH
(+)-cis,trans-Abscisic acid (ABA)	Pbr007704.1	NA		-	-	CHH
(+)-cis,trans-Abscisic acid (ABA)	Pbr040190.1	Protein kinase, catalytic domain		-	-	CHH
(+)-cis,trans-Abscisic acid (ABA)	Pbr017570.1	Ras GTPase		-	-	CHH
(+)-cis,trans-Abscisic acid (ABA)	Pbr001806.1	Mg2+ transporter protein, CorA-like		-	-	CHH
(+)-cis,trans-Abscisic acid (ABA)	Pbr011989.1	Armadillo		-	-	CHH
(+)-cis,trans-Abscisic acid (ABA)	Pbr027279.1	NA		-	-	CHH
(+)-cis,trans-Abscisic acid (ABA)	Pbr034067.1	Zinc finger, RING-type		CG	-	CHH
(+)-cis,trans-Abscisic acid (ABA)	Pbr001072.1	NA		CG	-	CHH
(+)-cis,trans-Abscisic acid (ABA)	Pbr022801.1	Domain of unknown function DUF255		CG	-	CHH
(+)-cis,trans-Abscisic acid (ABA)	Pbr018930.1	Peptidase M41		-	-	CHH
(+)-cis,trans-Abscisic acid (ABA)	Pbr006658.3	Zinc finger, RING-type		-	-	CHH
(+)-cis,trans-Abscisic acid (ABA)	Pbr014710.1	Protein of unknown function DUF2346		-	-	CHH
(+)-cis,trans-Abscisic acid (ABA)	Pbr025694.1	RNA recognition motif domain		-	-	CHH
(+)-cis,trans-Abscisic acid (ABA)	Pbr010523.1	NA		-	-	CHH
(+)-cis,trans-Abscisic acid (ABA)	Pbr041881.1	Pectinesterase inhibitor		CG	-	CHH
(+)-cis,trans-Abscisic acid (ABA)	Pbr030844.1	Tetratricopeptide TPR-1		-	-	CHH
(+)-cis,trans-Abscisic acid (ABA)	Pbr008938.1	Ribosomal protein L24		CG	-	CHH
(+)-cis,trans-Abscisic acid (ABA)	Pbr007713.1	NA		-	-	CHH
(+)-cis,trans-Abscisic acid (ABA)	Pbr028259.1	Leucine-rich repeat		-	-	CHH
(+)-cis,trans-Abscisic acid (ABA)	Pbr006179.1	Protein of unknown function DUF502		CG	-	CHH
(+)-cis,trans-Abscisic acid (ABA)	Pbr003056.1	Glyoxalase/bleomycin resistance protein/dioxygenase		-	-	CHH
(+)-cis,trans-Abscisic acid (ABA)	Pbr002336.1	Glycoside hydrolase, family 16		CG	-	CHH
(+)-cis,trans-Abscisic acid (ABA)	Pbr034591.1	Nucleic acid-binding, OB-fold-like		CG	CHG	CHH
(+)-cis,trans-Abscisic acid (ABA)	Pbr029551.1	Transferase		-	-	CHH
(+)-cis,trans-Abscisic acid (ABA)	Pbr021653.1	Zinc finger, RING-type		CG	-	CHH
(+)-cis,trans-Abscisic acid (ABA)	Pbr026725.1	ATPase, V1/A1 complex, subunit E		-	-	CHH
(+)-cis,trans-Abscisic acid (ABA)	Pbr029964.1	Band 7 protein		-	-	CHH
(+)-cis,trans-Abscisic acid (ABA)	Pbr028953.2	Phospholipase D/Transphosphatidylase		-	-	CHH
(+)-cis,trans-Abscisic acid (ABA)	Pbr006404.1	Pentatricopeptide repeat		-	-	CHH
(+)-cis,trans-Abscisic acid (ABA)	Pbr001557.1	NA		-	-	CHH
(+)-cis,trans-Abscisic acid (ABA)	Pbr015911.1	Peptidase S14, ClpP		-	CHG	CHH
(+)-cis,trans-Abscisic acid (ABA)	Pbr028739.1	NA		-	-	CHH
(+)-cis,trans-Abscisic acid (ABA)	Pbr033126.1	Translation Initiation factor eIF- 4e		CG	-	CHH
(+)-cis,trans-Abscisic acid (ABA)	Pbr034103.1	Zinc finger, RING-type		CG	-	CHH
(+)-cis,trans-Abscisic acid (ABA)	Pbr013883.1	Prenylated rab acceptor PRA1		-	-	CHH
(+)-cis,trans-Abscisic acid (ABA)	Pbr033537.1	NA		CG	-	CHH
(+)-cis,trans-Abscisic acid (ABA)	Pbr035445.2	Quinolinate phosphoribosyl transferase, C-terminal domain		-	-	CHH
(+)-cis,trans-Abscisic acid (ABA)	Pbr022470.1	NA		-	-	CHH
(+)-cis,trans-Abscisic acid (ABA)	Pbr023726.1	Protein of unknown function DUF642		-	-	CHH
(+)-cis,trans-Abscisic acid (ABA)	Pbr015221.1	Ovarian tumour, otubain		CG	-	CHH
(+)-cis,trans-Abscisic acid (ABA)	Pbr022782.1	Cation/H+ exchanger		-	-	CHH
(+)-cis,trans-Abscisic acid (ABA)	Pbr003646.4	Dual specificity phosphatase, catalytic domain		CG	CHG	CHH
(+)-cis,trans-Abscisic acid (ABA)	Pbr023056.1	Oxoglutarate/iron-dependent oxygenase		-	-	CHH
(+)-cis,trans-Abscisic acid (ABA)	Pbr005833.2	NA		-	-	CHH
(+)-cis,trans-Abscisic acid (ABA)	Pbr024239.1	Domain of unknown function DUF250		CG	-	CHH
(+)-cis,trans-Abscisic acid (ABA)	Pbr010070.1	Pathogenic type III effector avirulence factor Avr cleavage site		-	-	CHH
(+)-cis,trans-Abscisic acid (ABA)	Pbr035607.1	NA		-	-	CHH
(+)-cis,trans-Abscisic acid (ABA)	Pbr041872.2	Recoverin		-	-	CHH
(+)-cis,trans-Abscisic acid (ABA)	Pbr036461.1	NAD-dependent epimerase/dehydratase		-	-	CHH
(+)-cis,trans-Abscisic acid (ABA)	Pbr014721.1	Mg2+ transporter protein, CorA-like		CG	CHG	CHH
(+)-cis,trans-Abscisic acid (ABA)	Pbr000291.1	Arf GTPase activating protein		-	-	CHH
(+)-cis,trans-Abscisic acid (ABA)	Pbr020435.1	Lipoxygenase		-	-	CHH
(+)-cis,trans-Abscisic acid (ABA)	Pbr033981.1	11-S seed storage protein, plant		-	-	CHH
(+)-cis,trans-Abscisic acid (ABA)	Pbr002831.1	NA		-	CHG	CHH
(+)-cis,trans-Abscisic acid (ABA)	Pbr006821.1	Amino acid/polyamine transporter I		-	-	CHH
(+)-cis,trans-Abscisic acid (ABA)	Pbr027449.1	Autophagy-related protein 6		-	-	CHH
(+)-cis,trans-Abscisic acid (ABA)	Pbr026037.1	Sybindin-like protein		CG	-	CHH
(+)-cis,trans-Abscisic acid (ABA)	Pbr026043.1	Peptidase C15, pyroglutamyl peptidase I		-	-	CHH
(+)-cis,trans-Abscisic acid (ABA)	Pbr003640.1	KIP1-like		CG	-	CHH
(+)-cis,trans-Abscisic acid (ABA)	Pbr025621.1	Kelch repeat type 1		CG	-	CHH
(+)-cis,trans-Abscisic acid (ABA)	Pbr031488.1	Zinc finger, RING-type		-	-	CHH
(+)-cis,trans-Abscisic acid (ABA)	Pbr025672.1	NA		CG	-	CHH
(+)-cis,trans-Abscisic acid (ABA)	Pbr017285.1	Cytochrome P450		CG	-	CHH
(+)-cis,trans-Abscisic acid (ABA)	Pbr029630.1	Beta-lactamase-like		CG	-	-
(+)-cis,trans-Abscisic acid (ABA)	Pbr027379.1	Protein phosphatase 2A, regulatory B subunit, B56		CG	-	CHH
(+)-cis,trans-Abscisic acid (ABA)	Pbr041323.1	NA		-	-	CHH
(+)-cis,trans-Abscisic acid (ABA)	Pbr011272.2	Photosystem II Psp29, biogenesis		-	-	CHH
(+)-cis,trans-Abscisic acid (ABA)	Pbr034355.1	Armadillo-type fold		CG	-	CHH
(+)-cis,trans-Abscisic acid (ABA)	Pbr007397.1	UDP-glucuronosyl/UDP-glucosyltransferase		-	-	CHH
(+)-cis,trans-Abscisic acid (ABA)	Pbr019537.1	Thiolase		-	-	CHH
(+)-cis,trans-Abscisic acid (ABA)	Pbr026955.1	LPS-induced tumor necrosis factor alpha factor		-	-	CHH
(+)-cis,trans-Abscisic acid (ABA)	Pbr041800.1	Malic enzyme, N-terminal		CG	CHG	CHH
(+)-cis,trans-Abscisic acid (ABA)	Pbr010372.1	Ubiquitin-conjugating enzyme, E2		-	-	CHH
(+)-cis,trans-Abscisic acid (ABA)	Pbr041611.1	Disease resistance protein		-	-	CHH
(+)-cis,trans-Abscisic acid (ABA)	Pbr001883.1	Protein kinase, catalytic domain		CG	-	CHH
(+)-cis,trans-Abscisic acid (ABA)	Pbr008623.1	Bicarbonate transporter, eukaryotic		-	-	CHH
(+)-cis,trans-Abscisic acid (ABA)	Pbr006690.2	NA		CG	-	CHH
(+)-cis,trans-Abscisic acid (ABA)	Pbr005888.1	Peptidase, cysteine peptidase active site		CG	-	CHH
(+)-cis,trans-Abscisic acid (ABA)	Pbr017424.1	NA		-	-	CHH
(+)-cis,trans-Abscisic acid (ABA)	Pbr003695.1	Vacuolar (H+)-ATPase G subunit		-	-	CHH
(+)-cis,trans-Abscisic acid (ABA)	Pbr005802.1	Alcohol dehydrogenase superfamily, zinc-containing		CG	-	CHH
(+)-cis,trans-Abscisic acid (ABA)	Pbr037652.1	NA		-	-	CHH
(+)-cis,trans-Abscisic acid (ABA)	Pbr011349.1	NA		-	-	CHH
(+)-cis,trans-Abscisic acid (ABA)	Pbr021198.1	Universal stress protein A		-	-	CHH
(+)-cis,trans-Abscisic acid (ABA)	Pbr025673.1	Domain of unknown function DUF250		-	-	CHH
(+)-cis,trans-Abscisic acid (ABA)	Pbr036340.1	Tho complex subunit 7/Mft1p		-	-	CHH
(+)-cis,trans-Abscisic acid (ABA)	Pbr004524.1	Protein kinase, catalytic domain		-	-	CHH
(+)-cis,trans-Abscisic acid (ABA)	Pbr012590.2	Helix-turn-helix type 3		CG	-	CHH
(+)-cis,trans-Abscisic acid (ABA)	Pbr036644.3	NA		-	-	CHH
(+)-cis,trans-Abscisic acid (ABA)	Pbr032124.1	NA		CG	-	-
(+)-cis,trans-Abscisic acid (ABA)	Pbr042269.1	Heavy metal transport/detoxification protein		CG	-	CHH
(+)-cis,trans-Abscisic acid (ABA)	Pbr027855.1	Protein kinase, catalytic domain		-	-	CHH
(+)-cis,trans-Abscisic acid (ABA)	Pbr023331.1	Zinc finger, CCHC-type		-	-	CHH
(+)-cis,trans-Abscisic acid (ABA)	Pbr003766.1	Biotin/lipoyl attachment		-	-	CHH
(+)-cis,trans-Abscisic acid (ABA)	Pbr026648.1	Late embryogenesis abundant protein, group 2		CG	-	CHH
(+)-cis,trans-Abscisic acid (ABA)	Pbr013468.1	Protein of unknown function DUF1218		CG	-	CHH
(+)-cis,trans-Abscisic acid (ABA)	Pbr014770.1	Methionine sulphoxide reductase B		CG	-	CHH
(+)-cis,trans-Abscisic acid (ABA)	Pbr030490.1	Glucose-methanol-choline oxidoreductase, N-terminal		-	-	CHH
(+)-cis,trans-Abscisic acid (ABA)	Pbr035702.1	F-box domain, cyclin-like		-	-	CHH
(+)-cis,trans-Abscisic acid (ABA)	Pbr016381.1	Malic oxidoreductase		-	-	CHH
(+)-cis,trans-Abscisic acid (ABA)	Pbr041744.1	Glutaredoxin		-	-	CHH
(+)-cis,trans-Abscisic acid (ABA)	Pbr003672.1	NA		-	-	CHH
(+)-cis,trans-Abscisic acid (ABA)	Pbr028814.1	Universal stress protein A		-	-	CHH
(+)-cis,trans-Abscisic acid (ABA)	Pbr013374.1	Phosphatidyl serine synthase		-	-	CHH
(+)-cis,trans-Abscisic acid (ABA)	Pbr041070.1	Protein kinase, catalytic domain		-	-	CHH
(+)-cis,trans-Abscisic acid (ABA)	Pbr026657.1	Protein kinase, catalytic domain		CG	-	CHH
(+)-cis,trans-Abscisic acid (ABA)	Pbr035617.1	Lipase, class 3		CG	CHG	CHH
(+)-cis,trans-Abscisic acid (ABA)	Pbr010424.1	Ubiquitin-conjugating enzyme, E2		CG	-	CHH
(+)-cis,trans-Abscisic acid (ABA)	Pbr007471.1	Acyl-CoA oxidase, C-terminal		-	-	CHH
(+)-cis,trans-Abscisic acid (ABA)	Pbr022207.1	Peptidase S9, prolyl oligopeptidase, catalytic domain		-	CHG	CHH
(+)-cis,trans-Abscisic acid (ABA)	Pbr039280.1	C2 calcium-dependent membrane targeting		CG	-	CHH
(+)-cis,trans-Abscisic acid (ABA)	Pbr018194.1	Ubiquitin-conjugating enzyme, E2		CG	-	CHH
(+)-cis,trans-Abscisic acid (ABA)	Pbr030143.1	Domain of unknown function DUF292, eukaryotic		-	-	CHH
(+)-cis,trans-Abscisic acid (ABA)	Pbr001901.1	Protein kinase, catalytic domain		-	-	CHH
(+)-cis,trans-Abscisic acid (ABA)	Pbr000222.1	Zinc finger, FYVE-type		-	-	CHH
(+)-cis,trans-Abscisic acid (ABA)	Pbr001044.1	Adenylylsulphate kinase, C-terminal		CG	-	CHH
(+)-cis,trans-Abscisic acid (ABA)	Pbr040013.1	NA		CG	-	CHH
(+)-cis,trans-Abscisic acid (ABA)	Pbr027594.1	NA		-	-	CHH
(+)-cis,trans-Abscisic acid (ABA)	Pbr034111.1	Prenylated rab acceptor PRA1		CG	CHG	CHH
(+)-cis,trans-Abscisic acid (ABA)	Pbr017106.1	Inosine/uridine-preferring nucleoside hydrolase domain		-	-	CHH
(+)-cis,trans-Abscisic acid (ABA)	Pbr034285.1	WD40 repeat		-	-	CHH
(+)-cis,trans-Abscisic acid (ABA)	Pbr013970.1	Remorin, C-terminal		CG	-	CHH
(+)-cis,trans-Abscisic acid (ABA)	Pbr038256.1	Alcohol dehydrogenase superfamily, zinc-containing		CG	-	CHH
(+)-cis,trans-Abscisic acid (ABA)	Pbr009584.1	NA		-	-	CHH
(+)-cis,trans-Abscisic acid (ABA)	Pbr026810.1	GHMP kinase		-	-	CHH
(+)-cis,trans-Abscisic acid (ABA)	Pbr019032.1	Protein kinase, catalytic domain		-	-	CHH
(+)-cis,trans-Abscisic acid (ABA)	Pbr009589.2	Protein kinase, catalytic domain		-	-	CHH
(+)-cis,trans-Abscisic acid (ABA)	Pbr033682.1	NA		CG	-	CHH
(+)-cis,trans-Abscisic acid (ABA)	Pbr034231.1	NA		CG	-	CHH
(+)-cis,trans-Abscisic acid (ABA)	Pbr022369.1	ATPase, V0 complex, proteolipid subunit C		CG	-	CHH
(+)-cis,trans-Abscisic acid (ABA)	Pbr040797.1	Pyruvate kinase		-	-	CHH
(+)-cis,trans-Abscisic acid (ABA)	Pbr003668.1	LPS-induced tumor necrosis factor alpha factor		-	-	CHH
(+)-cis,trans-Abscisic acid (ABA)	Pbr039740.1	Peptidase A1		CG	-	CHH
(+)-cis,trans-Abscisic acid (ABA)	Pbr023748.1	Protein kinase, catalytic domain		-	-	CHH
(+)-cis,trans-Abscisic acid (ABA)	Pbr041719.1	Translation elongation factor EF1B, beta/delta chains, conserved site		-	-	CHH
(+)-cis,trans-Abscisic acid (ABA)	Pbr027489.1	CWC16 protein		CG	-	CHH
(+)-cis,trans-Abscisic acid (ABA)	Pbr019015.1	Nonaspanin (TM9SF)		CG	-	CHH
(+)-cis,trans-Abscisic acid (ABA)	Pbr012025.1	Tetratricopeptide TPR-1		CG	-	CHH
(+)-cis,trans-Abscisic acid (ABA)	Pbr013841.1	NA		-	-	CHH
(+)-cis,trans-Abscisic acid (ABA)	Pbr012211.1	Leucine-rich repeat		CG	-	CHH
(+)-cis,trans-Abscisic acid (ABA)	Pbr029331.1	Protein kinase, catalytic domain		-	-	CHH
(+)-cis,trans-Abscisic acid (ABA)	Pbr038772.1	Protein kinase, catalytic domain		-	-	CHH
(+)-cis,trans-Abscisic acid (ABA)	Pbr016114.1	Protein kinase, catalytic domain		CG	-	CHH
(+)-cis,trans-Abscisic acid (ABA)	Pbr001985.1	NA		-	-	CHH
(+)-cis,trans-Abscisic acid (ABA)	Pbr026969.1	Cytochrome P450		CG	CHG	CHH
(+)-cis,trans-Abscisic acid (ABA)	Pbr025779.1	D-isomer specific 2-hydroxyacid dehydrogenase, catalytic domain		-	-	CHH
(+)-cis,trans-Abscisic acid (ABA)	Pbr014432.3	Cystathionine beta-synthase, core		CG	-	CHH
(+)-cis,trans-Abscisic acid (ABA)	Pbr000442.1	Zinc finger, RING-type		CG	-	CHH
(+)-cis,trans-Abscisic acid (ABA)	Pbr015056.1	IQ motif, EF-hand binding site		-	-	CHH
(+)-cis,trans-Abscisic acid (ABA)	Pbr041963.1	6-phosphogluconate dehydrogenase, NAD-binding		CG	CHG	CHH
(+)-cis,trans-Abscisic acid (ABA)	Pbr026245.1	Glycoside hydrolase, family 38, core		-	-	CHH
(+)-cis,trans-Abscisic acid (ABA)	Pbr013224.1	ATPase, P-type, K/Mg/Cd/Cu/Zn/Na/Ca/Na/H-transporter		CG	-	CHH
(+)-cis,trans-Abscisic acid (ABA)	Pbr023922.1	Transcription initiation factor IIF, beta subunit		-	-	CHH
(+)-cis,trans-Abscisic acid (ABA)	Pbr019252.1	Blue (type 1) copper domain		-	-	CHH
(+)-cis,trans-Abscisic acid (ABA)	Pbr038125.2	Oxoglutarate/iron-dependent oxygenase		CG	-	CHH
(+)-cis,trans-Abscisic acid (ABA)	Pbr003760.2	F-box domain, cyclin-like		-	-	CHH
(+)-cis,trans-Abscisic acid (ABA)	Pbr038470.1	Disease resistance protein		-	-	CHH
(+)-cis,trans-Abscisic acid (ABA)	Pbr026680.1	Glycolipid transfer protein domain		CG	-	CHH
(+)-cis,trans-Abscisic acid (ABA)	Pbr008674.1	Coactivator CBP, KIX		-	-	CHH
(+)-cis,trans-Abscisic acid (ABA)	Pbr027994.1	NA		CG	-	CHH
(+)-cis,trans-Abscisic acid (ABA)	Pbr023799.1	Ras GTPase		-	CHG	CHH
(+)-cis,trans-Abscisic acid (ABA)	Pbr030129.1	Galactosyl transferase		-	-	CHH
(+)-cis,trans-Abscisic acid (ABA)	Pbr014102.1	Sugar/inositol transporter		CG	-	CHH
(+)-cis,trans-Abscisic acid (ABA)	Pbr000727.1	F-box domain, cyclin-like		CG	-	CHH
(+)-cis,trans-Abscisic acid (ABA)	Pbr015020.1	Prefoldin subunit		-	-	CHH
(+)-cis,trans-Abscisic acid (ABA)	Pbr009002.1	Ras GTPase		CG	CHG	CHH
(+)-cis,trans-Abscisic acid (ABA)	Pbr029789.1	NA		-	-	CHH
(+)-cis,trans-Abscisic acid (ABA)	Pbr041482.1	RNA helicase, ATP-dependent, DEAD-box, conserved site		CG	CHG	CHH
(+)-cis,trans-Abscisic acid (ABA)	Pbr016751.1	NA		-	-	CHH
(+)-cis,trans-Abscisic acid (ABA)	Pbr027345.1	Cytochrome P450		CG	-	CHH
(+)-cis,trans-Abscisic acid (ABA)	Pbr006340.1	NA		-	-	CHH
(+)-cis,trans-Abscisic acid (ABA)	Pbr027768.1	Mob1/phocein		-	-	CHH
(+)-cis,trans-Abscisic acid (ABA)	Pbr013887.2	NA		-	-	CHH
(+)-cis,trans-Abscisic acid (ABA)	Pbr029824.1	NA		-	-	CHH
(+)-cis,trans-Abscisic acid (ABA)	Pbr029702.1	TB2/DP1/HVA22-related protein		-	-	CHH
(+)-cis,trans-Abscisic acid (ABA)	Pbr033294.1	Mitochondrial substrate/solute carrier		-	-	CHH
(+)-cis,trans-Abscisic acid (ABA)	Pbr035595.1	NA		-	-	CHH
(+)-cis,trans-Abscisic acid (ABA)	Pbr033005.2	DNA/RNA-binding protein Alba-like		CG	-	CHH
(+)-cis,trans-Abscisic acid (ABA)	Pbr026894.1	Pathogenic type III effector avirulence factor Avr cleavage site		-	-	CHH
(+)-cis,trans-Abscisic acid (ABA)	Pbr030864.1	Domain of unknown function DUF292, eukaryotic		-	CHG	CHH
(+)-cis,trans-Abscisic acid (ABA)	Pbr013517.1	Late embryogenesis abundant protein, group 2		-	-	CHH
(+)-cis,trans-Abscisic acid (ABA)	Pbr008276.1	Rab-GAP/TBC domain		-	-	CHH
(+)-cis,trans-Abscisic acid (ABA)	Pbr034798.1	Peptidase A1		-	-	CHH
(+)-cis,trans-Abscisic acid (ABA)	Pbr038417.1	Protein of unknown function DUF872, transmembrane		-	-	CHH
(+)-cis,trans-Abscisic acid (ABA)	Pbr032276.1	NA		-	-	CHH
(+)-cis,trans-Abscisic acid (ABA)	Pbr000990.1	Peptidase A1		CG	-	CHH
(+)-cis,trans-Abscisic acid (ABA)	Pbr009518.1	High mobility group, HMG1/HMG2		-	-	CHH
(+)-cis,trans-Abscisic acid (ABA)	Pbr002624.1	DNA/RNA-binding protein Alba-like		CG	-	CHH
(+)-cis,trans-Abscisic acid (ABA)	Pbr040536.1	Protein of unknown function DUF702		-	-	CHH
(+)-cis,trans-Abscisic acid (ABA)	Pbr037143.1	Protein kinase, catalytic domain		CG	-	CHH
(+)-cis,trans-Abscisic acid (ABA)	Pbr036497.1	Enhancer of rudimentary		CG	-	CHH
(+)-cis,trans-Abscisic acid (ABA)	Pbr019815.1	Glycosyl transferase, family 14		-	-	CHH
(+)-cis,trans-Abscisic acid (ABA)	Pbr039298.1	Acyl-CoA oxidase, C-terminal		CG	-	CHH
(+)-cis,trans-Abscisic acid (ABA)	Pbr033746.1	Ran binding protein 1		CG	-	CHH
(+)-cis,trans-Abscisic acid (ABA)	Pbr021358.1	Domain of unknown function DUF640		-	-	CHH
(+)-cis,trans-Abscisic acid (ABA)	Pbr007403.1	Alcohol dehydrogenase superfamily, zinc-containing		-	-	CHH
(+)-cis,trans-Abscisic acid (ABA)	Pbr018601.1	Armadillo		-	-	CHH
(+)-cis,trans-Abscisic acid (ABA)	Pbr027868.1	Glycosyl transferase, group 1		CG	-	CHH
(+)-cis,trans-Abscisic acid (ABA)	Pbr013817.1	NA		-	-	CHH
(+)-cis,trans-Abscisic acid (ABA)	Pbr005796.1	Thioredoxin-like fold		CG	-	CHH
(+)-cis,trans-Abscisic acid (ABA)	Pbr022667.1	CTP synthase, N-terminal		-	-	CHH
(+)-cis,trans-Abscisic acid (ABA)	Pbr027537.1	ABC transporter, transmembrane domain		CG	-	CHH
(+)-cis,trans-Abscisic acid (ABA)	Pbr042813.1	Ras GTPase		CG	CHG	CHH
(+)-cis,trans-Abscisic acid (ABA)	Pbr008846.1	Ras GTPase		-	-	CHH
(+)-cis,trans-Abscisic acid (ABA)	Pbr027341.1	General substrate transporter		CG	CHG	CHH
(+)-cis,trans-Abscisic acid (ABA)	Pbr003023.1	Protein of unknown function DUF812		-	-	CHH
(+)-cis,trans-Abscisic acid (ABA)	Pbr033125.1	Caleosin		-	-	CHH
(+)-cis,trans-Abscisic acid (ABA)	Pbr011168.1	Zinc finger, RING-type		-	-	CHH
(+)-cis,trans-Abscisic acid (ABA)	Pbr021248.1	NA		-	-	CHH
(+)-cis,trans-Abscisic acid (ABA)	Pbr003673.1	NA		-	-	CHH
(+)-cis,trans-Abscisic acid (ABA)	Pbr041605.1	NA		-	-	CHH
(+)-cis,trans-Abscisic acid (ABA)	Pbr012012.1	Heavy metal transport/detoxification protein		CG	-	CHH
(+)-cis,trans-Abscisic acid (ABA)	Pbr022097.1	Adenylate kinase		-	-	CHH
(+)-cis,trans-Abscisic acid (ABA)	Pbr014090.1	Late embryogenesis abundant protein, group 2		CG	-	CHH
(+)-cis,trans-Abscisic acid (ABA)	Pbr008001.1	Protein of unknown function DUF248, methyltransferase putative		CG	-	CHH
(+)-cis,trans-Abscisic acid (ABA)	Pbr012384.1	NA		-	-	CHH
(+)-cis,trans-Abscisic acid (ABA)	Pbr016059.1	Protein of unknown function DUF581		-	-	CHH
(+)-cis,trans-Abscisic acid (ABA)	Pbr012212.1	Leucine-rich repeat		-	-	CHH
(+)-cis,trans-Abscisic acid (ABA)	Pbr030859.1	Exostosin-like		-	-	CHH
(+)-cis,trans-Abscisic acid (ABA)	Pbr025513.1	Protein kinase, catalytic domain		-	-	CHH
(+)-cis,trans-Abscisic acid (ABA)	Pbr006870.1	Calcium-binding EF-hand		-	-	CHH
(+)-cis,trans-Abscisic acid (ABA)	Pbr027389.1	Translation initiation factor 3		CG	-	CHH
(+)-cis,trans-Abscisic acid (ABA)	Pbr024421.1	Ras small GTPase, Rab type		-	-	CHH
(+)-cis,trans-Abscisic acid (ABA)	Pbr016300.1	Glycoside hydrolase, family 16		CG	-	CHH
(+)-cis,trans-Abscisic acid (ABA)	Pbr006834.1	Ankyrin repeat		CG	-	CHH
(+)-cis,trans-Abscisic acid (ABA)	Pbr003067.1	Nodulin-like		-	-	CHH
(+)-cis,trans-Abscisic acid (ABA)	Pbr021340.1	FAD linked oxidase, N-terminal		CG	-	CHH
(+)-cis,trans-Abscisic acid (ABA)	Pbr008892.1	Acylneuraminate cytidylyltransferase		-	-	CHH
(+)-cis,trans-Abscisic acid (ABA)	Pbr017555.1	Protein of unknown function DUF668		-	-	CHH
(+)-cis,trans-Abscisic acid (ABA)	Pbr040704.1	Universal stress protein A		-	-	CHH
(+)-cis,trans-Abscisic acid (ABA)	Pbr012880.1	NA		-	-	CHH
(+)-cis,trans-Abscisic acid (ABA)	Pbr031164.1	WD40 repeat		CG	CHG	CHH
(+)-cis,trans-Abscisic acid (ABA)	Pbr004697.2	Isochorismatase-like		-	CHG	CHH
(+)-cis,trans-Abscisic acid (ABA)	Pbr027197.2	NA		CG	-	CHH
(+)-cis,trans-Abscisic acid (ABA)	Pbr019690.1	Protein kinase, catalytic domain		-	CHG	CHH
(+)-cis,trans-Abscisic acid (ABA)	Pbr035511.2	NA		CG	-	CHH
(+)-cis,trans-Abscisic acid (ABA)	Pbr019967.1	Pheophorbide a oxygenase		-	-	CHH
(+)-cis,trans-Abscisic acid (ABA)	Pbr035452.1	Ubiquitin		-	-	CHH
(+)-cis,trans-Abscisic acid (ABA)	Pbr034045.1	GHMP kinase		-	-	CHH
(+)-cis,trans-Abscisic acid (ABA)	Pbr028588.1	NA		-	-	CHH
(+)-cis,trans-Abscisic acid (ABA)	Pbr013361.1	NA		-	-	CHH
(+)-cis,trans-Abscisic acid (ABA)	Pbr033246.1	NA		CG	-	CHH
(+)-cis,trans-Abscisic acid (ABA)	Pbr022187.1	DSBA-like thioredoxin domain		CG	-	CHH
(+)-cis,trans-Abscisic acid (ABA)	Pbr039802.1	NA		-	-	CHH
(+)-cis,trans-Abscisic acid (ABA)	Pbr023490.1	Calcium-binding EF-hand		-	-	CHH
(+)-cis,trans-Abscisic acid (ABA)	Pbr026038.1	ABC transporter-like		-	-	CHH
(+)-cis,trans-Abscisic acid (ABA)	Pbr031639.1	ATPase, alpha/beta subunit, nucleotide-binding domain		-	-	CHH
(+)-cis,trans-Abscisic acid (ABA)	Pbr014975.1	Mitochondrial substrate/solute carrier		CG	-	CHH
(+)-cis,trans-Abscisic acid (ABA)	Pbr032275.1	LisH dimerisation motif		CG	-	CHH
(+)-cis,trans-Abscisic acid (ABA)	Pbr042678.1	FeS cluster biogenesis		CG	-	CHH
(+)-cis,trans-Abscisic acid (ABA)	Pbr015975.1	Protein kinase, catalytic domain		-	-	CHH
(+)-cis,trans-Abscisic acid (ABA)	Pbr039217.1	ATPase, alpha/beta subunit, nucleotide-binding domain		-	-	CHH
(+)-cis,trans-Abscisic acid (ABA)	Pbr027422.1	Importin-beta, N-terminal		-	-	CHH
(+)-cis,trans-Abscisic acid (ABA)	Pbr042435.1	Polyprenyl synthetase		-	-	CHH
(+)-cis,trans-Abscisic acid (ABA)	Pbr038829.1	Glutamine synthetase, catalytic domain		-	-	CHH
(+)-cis,trans-Abscisic acid (ABA)	Pbr025650.1	Pyruvate kinase		-	-	CHH
(+)-cis,trans-Abscisic acid (ABA)	Pbr016570.1	Zinc finger, RING-type		-	-	CHH
(+)-cis,trans-Abscisic acid (ABA)	Pbr033079.1	NA		CG	CHG	CHH
(+)-cis,trans-Abscisic acid (ABA)	Pbr029276.1	NA		-	-	CHH
(+)-cis,trans-Abscisic acid (ABA)	Pbr019625.1	Lipin, N-terminal		-	-	CHH
(+)-cis,trans-Abscisic acid (ABA)	Pbr041683.1	Disease resistance protein		-	-	CHH
(+)-cis,trans-Abscisic acid (ABA)	Pbr042874.1	Domain of unknown function DUF298		CG	-	CHH
(+)-cis,trans-Abscisic acid (ABA)	Pbr000320.1	NA		CG	-	CHH
(+)-cis,trans-Abscisic acid (ABA)	Pbr011628.1	Ran binding protein 1		-	-	CHH
(+)-cis,trans-Abscisic acid (ABA)	Pbr038124.1	NA		-	-	CHH
(+)-cis,trans-Abscisic acid (ABA)	Pbr027593.1	Arabinogalactan peptide, AGP		-	-	CHH
(+)-cis,trans-Abscisic acid (ABA)	Pbr005319.1	Drug/metabolite transporter		-	-	CHH
(+)-cis,trans-Abscisic acid (ABA)	Pbr023139.1	Ubiquitin-conjugating enzyme, E2		-	-	CHH
(+)-cis,trans-Abscisic acid (ABA)	Pbr020936.1	Clathrin adaptor, mu subunit, C-terminal		-	-	CHH
(+)-cis,trans-Abscisic acid (ABA)	Pbr015191.1	NA		CG	-	-
(+)-cis,trans-Abscisic acid (ABA)	Pbr025595.1	Pentatricopeptide repeat		-	-	CHH
(+)-cis,trans-Abscisic acid (ABA)	Pbr006038.1	Glutathione S-transferase, N-terminal		-	-	CHH
(+)-cis,trans-Abscisic acid (ABA)	Pbr041175.1	Protein of unknown function DUF803		-	-	CHH
(+)-cis,trans-Abscisic acid (ABA)	Pbr032742.1	Ras GTPase		-	-	CHH
(+)-cis,trans-Abscisic acid (ABA)	Pbr040531.1	Domain of unknown function DUF828		-	-	CHH
(+)-cis,trans-Abscisic acid (ABA)	Pbr034447.1	Protein synthesis factor, GTP-binding		-	-	CHH
(+)-cis,trans-Abscisic acid (ABA)	Pbr014772.1	NA		CG	-	CHH
(+)-cis,trans-Abscisic acid (ABA)	Pbr023489.1	Calcium-binding EF-hand		CG	-	CHH
(+)-cis,trans-Abscisic acid (ABA)	Pbr020149.1	NA		-	-	CHH
(+)-cis,trans-Abscisic acid (ABA)	Pbr041589.1	NA		-	-	CHH
(+)-cis,trans-Abscisic acid (ABA)	Pbr017282.1	NA		-	-	CHH
(+)-cis,trans-Abscisic acid (ABA)	Pbr033635.1	RNA recognition motif domain		CG	-	CHH
(+)-cis,trans-Abscisic acid (ABA)	Pbr010614.1	Peptidase S26B, eukaryotic signal peptidase		-	-	CHH
(+)-cis,trans-Abscisic acid (ABA)	Pbr028287.1	Zinc finger, RING-type		-	CHG	CHH
(+)-cis,trans-Abscisic acid (ABA)	Pbr037506.1	Disease resistance protein		-	-	CHH
(+)-cis,trans-Abscisic acid (ABA)	Pbr008072.1	NA		-	-	CHH
(+)-cis,trans-Abscisic acid (ABA)	Pbr031089.1	Zinc finger, RING-type		-	-	CHH
(+)-cis,trans-Abscisic acid (ABA)	Pbr037733.1	NA		-	-	CHH
(+)-cis,trans-Abscisic acid (ABA)	Pbr023914.1	Mlo-related protein		-	-	CHH
(+)-cis,trans-Abscisic acid (ABA)	Pbr015391.1	Ubiquitin-conjugating enzyme, E2		-	-	CHH
(+)-cis,trans-Abscisic acid (ABA)	Pbr041341.1	NA		CG	-	CHH
(+)-cis,trans-Abscisic acid (ABA)	Pbr033070.2	Mitochondrial inner membrane translocase complex, subunit Tim17/22		-	-	CHH
(+)-cis,trans-Abscisic acid (ABA)	Pbr005707.1	Cytochrome P450		-	-	CHH
(+)-cis,trans-Abscisic acid (ABA)	Pbr039768.1	Ubiquitin		-	-	CHH
(+)-cis,trans-Abscisic acid (ABA)	Pbr020575.1	Thioesterase superfamily		-	-	CHH
(+)-cis,trans-Abscisic acid (ABA)	Pbr011252.1	Protein kinase-like domain		-	-	CHH
(+)-cis,trans-Abscisic acid (ABA)	Pbr025071.2	Autophagy-related protein 1010		-	CHG	CHH
(+)-cis,trans-Abscisic acid (ABA)	Pbr003862.1	Peptidase M41		-	-	CHH
(+)-cis,trans-Abscisic acid (ABA)	Pbr026597.1	NA		-	-	CHH
(+)-cis,trans-Abscisic acid (ABA)	Pbr038432.1	SPX, N-terminal		CG	-	CHH
(+)-cis,trans-Abscisic acid (ABA)	Pbr033015.1	RNA helicase, ATP-dependent, DEAD-box, conserved site		CG	-	CHH
(+)-cis,trans-Abscisic acid (ABA)	Pbr032948.3	Glutathione S-transferase, N-terminal		-	-	CHH
(+)-cis,trans-Abscisic acid (ABA)	Pbr036773.1	Cyclin, C-terminal		-	-	CHH
(+)-cis,trans-Abscisic acid (ABA)	Pbr037292.1	Zinc finger, C6HC-type		-	-	CHH
(+)-cis,trans-Abscisic acid (ABA)	Pbr007769.1	Protein kinase, catalytic domain		-	-	CHH
(+)-cis,trans-Abscisic acid (ABA)	Pbr003099.1	Armadillo-type fold		CG	-	CHH
(+)-cis,trans-Abscisic acid (ABA)	Pbr016829.1	Cellular retinaldehyde-binding/triple function, C-terminal		CG	-	CHH
(+)-cis,trans-Abscisic acid (ABA)	Pbr012010.1	Bet v I allergen		-	-	CHH
(+)-cis,trans-Abscisic acid (ABA)	Pbr037782.1	Thioredoxin-like fold		-	-	CHH
(+)-cis,trans-Abscisic acid (ABA)	Pbr000251.1	Protein kinase, catalytic domain		CG	-	CHH
(+)-cis,trans-Abscisic acid (ABA)	Pbr008681.1	Recoverin		-	-	CHH
(+)-cis,trans-Abscisic acid (ABA)	Pbr000126.1	B-cell receptor-associated 31-like		CG	-	CHH
(+)-cis,trans-Abscisic acid (ABA)	Pbr026279.1	ATPase, P-type, H+ transporting proton pump		-	-	CHH
(+)-cis,trans-Abscisic acid (ABA)	Pbr004636.1	Kelch repeat type 1		-	-	CHH
(+)-cis,trans-Abscisic acid (ABA)	Pbr008494.1	Disease resistance protein		-	-	CHH
(+)-cis,trans-Abscisic acid (ABA)	Pbr012117.1	Ankyrin repeat		-	-	CHH
(+)-cis,trans-Abscisic acid (ABA)	Pbr010259.1	Peptidase C14, caspase catalytic		-	-	CHH
(+)-cis,trans-Abscisic acid (ABA)	Pbr028208.1	Crotonase, core		CG	-	CHH
(+)-cis,trans-Abscisic acid (ABA)	Pbr038628.1	Actin-like		-	-	CHH
(+)-cis,trans-Abscisic acid (ABA)	Pbr013603.1	Plant regulator RWP-RK		CG	-	CHH
(+)-cis,trans-Abscisic acid (ABA)	Pbr005708.1	Cytochrome P450		-	-	CHH
(+)-cis,trans-Abscisic acid (ABA)	Pbr036401.1	Peptidase A1		CG	CHG	CHH
(+)-cis,trans-Abscisic acid (ABA)	Pbr032866.1	FAS1 domain		CG	-	CHH
(+)-cis,trans-Abscisic acid (ABA)	Pbr024703.1	Pentatricopeptide repeat		-	-	CHH
(+)-cis,trans-Abscisic acid (ABA)	Pbr018578.1	Peptidase A1		CG	-	CHH
(+)-cis,trans-Abscisic acid (ABA)	Pbr040740.1	EF-HAND 2		-	-	CHH
(+)-cis,trans-Abscisic acid (ABA)	Pbr032129.1	Mitochondrial substrate/solute carrier		-	-	CHH
(+)-cis,trans-Abscisic acid (ABA)	Pbr002646.1	Glycoside hydrolase, family 17		-	-	CHH
(+)-cis,trans-Abscisic acid (ABA)	Pbr032241.1	Peptidase M76, ATP23		-	-	CHH
(+)-cis,trans-Abscisic acid (ABA)	Pbr022663.1	NA		-	CHG	CHH
(+)-cis,trans-Abscisic acid (ABA)	Pbr017418.1	Protein kinase, catalytic domain		-	-	CHH
(+)-cis,trans-Abscisic acid (ABA)	Pbr010148.1	Protein of unknown function DUF339		-	-	CHH
(+)-cis,trans-Abscisic acid (ABA)	Pbr004796.3	Amino acid transporter, transmembrane		CG	CHG	CHH
(+)-cis,trans-Abscisic acid (ABA)	Pbr040865.1	Target SNARE coiled-coil domain		-	CHG	CHH
(+)-cis,trans-Abscisic acid (ABA)	Pbr000540.1	Zinc finger, FYVE-type		-	-	CHH
(+)-cis,trans-Abscisic acid (ABA)	Pbr015270.1	Protein of unknown function DUF3511		-	-	CHH
(+)-cis,trans-Abscisic acid (ABA)	Pbr010367.1	TB2/DP1/HVA22-related protein		-	-	CHH
(+)-cis,trans-Abscisic acid (ABA)	Pbr010275.2	YTH domain		-	-	CHH
(+)-cis,trans-Abscisic acid (ABA)	Pbr015155.1	NA		-	-	CHH
(+)-cis,trans-Abscisic acid (ABA)	Pbr009281.1	Protein kinase, catalytic domain		-	-	CHH
(+)-cis,trans-Abscisic acid (ABA)	Pbr007404.1	Alcohol dehydrogenase superfamily, zinc-containing		-	CHG	CHH
(+)-cis,trans-Abscisic acid (ABA)	Pbr036393.1	NA		CG	-	CHH
(+)-cis,trans-Abscisic acid (ABA)	Pbr028909.1	Nicotianamine synthase		-	-	CHH
(+)-cis,trans-Abscisic acid (ABA)	Pbr016907.1	NA		CG	-	CHH
(+)-cis,trans-Abscisic acid (ABA)	Pbr042111.1	Amino acid/polyamine transporter I		-	-	CHH
(+)-cis,trans-Abscisic acid (ABA)	Pbr042506.1	Glycosyl transferase, group 1		-	-	CHH
(+)-cis,trans-Abscisic acid (ABA)	Pbr000194.1	NA		-	-	CHH
(+)-cis,trans-Abscisic acid (ABA)	Pbr010853.1	Glycoside hydrolase, family 28		CG	-	CHH
(+)-cis,trans-Abscisic acid (ABA)	Pbr039168.1	Domain of unknown function DUF1336		-	-	CHH
(+)-cis,trans-Abscisic acid (ABA)	Pbr006807.1	Mob1/phocein		-	-	CHH
(+)-cis,trans-Abscisic acid (ABA)	Pbr042000.1	Arabinogalactan peptide, AGP		-	-	CHH
(+)-cis,trans-Abscisic acid (ABA)	Pbr001356.1	Ubiquinol-cytochrome c chaperone, CBP3		CG	-	CHH
(+)-cis,trans-Abscisic acid (ABA)	Pbr013362.1	Amino acid/polyamine transporter I		CG	-	CHH
(+)-cis,trans-Abscisic acid (ABA)	Pbr022170.1	Major sperm protein		-	-	CHH
(+)-cis,trans-Abscisic acid (ABA)	Pbr031113.1	Epsin domain, N-terminal		-	-	CHH
(+)-cis,trans-Abscisic acid (ABA)	Pbr027870.1	Armadillo-type fold		-	-	CHH
(+)-cis,trans-Abscisic acid (ABA)	Pbr011599.1	Domain of unknown function DUF640		CG	-	CHH
(+)-cis,trans-Abscisic acid (ABA)	Pbr033810.1	Transcriptional coactivator p15		-	-	CHH
(+)-cis,trans-Abscisic acid (ABA)	Pbr035889.1	Aldo/keto reductase		-	-	CHH
(+)-cis,trans-Abscisic acid (ABA)	Pbr011214.1	Lipase, class 3		CG	-	CHH
(+)-cis,trans-Abscisic acid (ABA)	Pbr010545.1	Cystathionine beta-synthase, core		-	-	CHH
(+)-cis,trans-Abscisic acid (ABA)	Pbr028521.1	NA		-	-	CHH
(+)-cis,trans-Abscisic acid (ABA)	Pbr034150.1	Exportin-1/Importin-beta-like		CG	-	CHH
(+)-cis,trans-Abscisic acid (ABA)	Pbr000250.1	Protein kinase, catalytic domain		-	CHG	CHH
(+)-cis,trans-Abscisic acid (ABA)	Pbr013893.1	Pyruvate carboxyltransferase		CG	CHG	CHH
(+)-cis,trans-Abscisic acid (ABA)	Pbr000319.1	NA		CG	-	CHH
(+)-cis,trans-Abscisic acid (ABA)	Pbr020135.1	NA		-	-	CHH
(+)-cis,trans-Abscisic acid (ABA)	Pbr012926.1	Sulphate transporter/antisigma-factor antagonist STAS		-	-	CHH
(+)-cis,trans-Abscisic acid (ABA)	Pbr000127.1	Mpv17/PMP22		-	-	CHH
(+)-cis,trans-Abscisic acid (ABA)	Pbr032104.2	Exostosin-like		-	-	CHH
(+)-cis,trans-Abscisic acid (ABA)	Pbr037434.1	Peptidase, cysteine peptidase active site		-	-	CHH
(+)-cis,trans-Abscisic acid (ABA)	Pbr010257.2	SAM dependent carboxyl methyltransferase		-	-	CHH
(+)-cis,trans-Abscisic acid (ABA)	Pbr007351.1	Peptidase C19, ubiquitin carboxyl-terminal hydrolase 2		CG	-	CHH
(+)-cis,trans-Abscisic acid (ABA)	Pbr030057.1	Protein of unknown function DUF1262		-	-	CHH
(+)-cis,trans-Abscisic acid (ABA)	Pbr012601.1	NADH:ubiquinone oxidoreductase, 75kDa subunit, conserved site		-	-	CHH
(+)-cis,trans-Abscisic acid (ABA)	Pbr019530.1	Ankyrin repeat		CG	-	CHH
(+)-cis,trans-Abscisic acid (ABA)	Pbr041964.1	6-phosphogluconate dehydrogenase, NAD-binding		CG	CHG	CHH
(+)-cis,trans-Abscisic acid (ABA)	Pbr012914.1	NA		CG	-	CHH
(+)-cis,trans-Abscisic acid (ABA)	Pbr037083.2	Survival protein SurE-like phosphatase/nucleotidase		CG	CHG	CHH
(+)-cis,trans-Abscisic acid (ABA)	Pbr009577.1	C2 calcium-dependent membrane targeting		CG	-	CHH
(+)-cis,trans-Abscisic acid (ABA)	Pbr025417.1	Ran GTPase		CG	-	CHH
(+)-cis,trans-Abscisic acid (ABA)	Pbr023428.1	Protein kinase, catalytic domain		-	-	CHH
(+)-cis,trans-Abscisic acid (ABA)	Pbr018306.1	NA		-	-	CHH
(+)-cis,trans-Abscisic acid (ABA)	Pbr038725.1	NA		-	-	CHH
(+)-cis,trans-Abscisic acid (ABA)	Pbr008671.1	Uncharacterised protein family UPF0118		-	CHG	CHH
(+)-cis,trans-Abscisic acid (ABA)	Pbr033385.2	Leucine-rich repeat		-	-	CHH
(+)-cis,trans-Abscisic acid (ABA)	Pbr039024.1	Ran GTPase		CG	-	CHH
(+)-cis,trans-Abscisic acid (ABA)	Pbr022087.1	NA		-	-	CHH
(+)-cis,trans-Abscisic acid (ABA)	Pbr021778.1	UAA transporter		-	-	CHH
(+)-cis,trans-Abscisic acid (ABA)	Pbr022010.1	Cytochrome P450		-	-	CHH
(+)-cis,trans-Abscisic acid (ABA)	Pbr007130.1	Oleosin		-	-	CHH
(+)-cis,trans-Abscisic acid (ABA)	Pbr035847.1	NA		-	-	CHH
(+)-cis,trans-Abscisic acid (ABA)	Pbr040340.1	Signal transduction response regulator, receiver domain		-	-	CHH
(+)-cis,trans-Abscisic acid (ABA)	Pbr006152.1	Cystathionine beta-synthase, core		-	CHG	CHH
(+)-cis,trans-Abscisic acid (ABA)	Pbr004160.1	Uncharacterised protein family UPF0136, Transmembrane		-	CHG	CHH
(+)-cis,trans-Abscisic acid (ABA)	Pbr011210.1	NA		-	-	CHH
(+)-cis,trans-Abscisic acid (ABA)	Pbr014856.1	Rapid ALkalinization Factor		CG	CHG	CHH
(+)-cis,trans-Abscisic acid (ABA)	Pbr017107.1	Inosine/uridine-preferring nucleoside hydrolase domain		CG	CHG	CHH
(+)-cis,trans-Abscisic acid (ABA)	Pbr004438.1	RNA helicase, ATP-dependent, DEAD-box, conserved site		-	-	CHH
(+)-cis,trans-Abscisic acid (ABA)	Pbr018412.1	SNF2-related		CG	-	CHH
(+)-cis,trans-Abscisic acid (ABA)	Pbr013076.1	GCN5-like 1		-	-	CHH
(+)-cis,trans-Abscisic acid (ABA)	Pbr015229.3	Autophagy-related protein 12		-	-	CHH
(+)-cis,trans-Abscisic acid (ABA)	Pbr013193.1	UDP-glucuronosyl/UDP-glucosyltransferase		-	-	CHH
(+)-cis,trans-Abscisic acid (ABA)	Pbr032254.1	NA		-	CHG	CHH
(+)-cis,trans-Abscisic acid (ABA)	Pbr028894.2	BTB/POZ-like		-	-	CHH
(+)-cis,trans-Abscisic acid (ABA)	Pbr012094.1	Alpha-D-phosphohexomutase		-	-	CHH
(+)-cis,trans-Abscisic acid (ABA)	Pbr028817.1	NA		CG	-	CHH
(+)-cis,trans-Abscisic acid (ABA)	Pbr009145.1	Leucine-rich repeat		-	-	CHH
(+)-cis,trans-Abscisic acid (ABA)	Pbr041377.1	NA		-	-	CHH
(+)-cis,trans-Abscisic acid (ABA)	Pbr008859.1	ABC transporter, transmembrane domain		CG	-	CHH
(+)-cis,trans-Abscisic acid (ABA)	Pbr035642.1	DNA primase, large subunit, eukaryotic/archaeal		CG	-	CHH
(+)-cis,trans-Abscisic acid (ABA)	Pbr036513.1	Nonaspanin (TM9SF)		-	-	CHH
(+)-cis,trans-Abscisic acid (ABA)	Pbr024466.1	Glycoside hydrolase, family 17		CG	-	CHH
(+)-cis,trans-Abscisic acid (ABA)	Pbr001427.1	F-box domain, cyclin-like		-	-	CHH
(+)-cis,trans-Abscisic acid (ABA)	Pbr005439.1	Pentatricopeptide repeat		-	-	CHH
(+)-cis,trans-Abscisic acid (ABA)	Pbr004400.1	Protein of unknown function DUF573		-	-	CHH
(+)-cis,trans-Abscisic acid (ABA)	Pbr024438.1	Protein of unknown function DUF1421		-	-	CHH
(+)-cis,trans-Abscisic acid (ABA)	Pbr001322.2	Protein kinase, catalytic domain		-	-	CHH
(+)-cis,trans-Abscisic acid (ABA)	Pbr015246.1	Brevis radix-like domain		-	-	CHH
(+)-cis,trans-Abscisic acid (ABA)	Pbr029036.1	NA		-	CHG	CHH
(+)-cis,trans-Abscisic acid (ABA)	Pbr031308.1	Remorin, C-terminal		-	-	CHH
(+)-cis,trans-Abscisic acid (ABA)	Pbr009529.1	Protein kinase, catalytic domain		-	-	CHH
(+)-cis,trans-Abscisic acid (ABA)	Pbr012773.1	Drug/metabolite transporter		-	-	CHH
(+)-cis,trans-Abscisic acid (ABA)	Pbr004891.1	Exostosin-like		-	-	CHH
(+)-cis,trans-Abscisic acid (ABA)	Pbr009522.1	ABC-1		CG	-	CHH
(+)-cis,trans-Abscisic acid (ABA)	Pbr012091.1	Protein of unknown function DUF593		-	-	CHH
(+)-cis,trans-Abscisic acid (ABA)	Pbr026764.1	NA		CG	-	-
(+)-cis,trans-Abscisic acid (ABA)	Pbr002055.1	Protein of unknown function DUF313		CG	-	CHH
(+)-cis,trans-Abscisic acid (ABA)	Pbr010597.1	NUDIX hydrolase domain		-	-	CHH
(+)-cis,trans-Abscisic acid (ABA)	Pbr027018.1	NA		CG	-	CHH
(+)-cis,trans-Abscisic acid (ABA)	Pbr008622.1	Protein of unknown function DUF952		-	-	CHH
(+)-cis,trans-Abscisic acid (ABA)	Pbr019626.1	Calcium-binding EF-hand		-	CHG	CHH
(+)-cis,trans-Abscisic acid (ABA)	Pbr026713.1	Protein kinase, catalytic domain		-	-	CHH
(+)-cis,trans-Abscisic acid (ABA)	Pbr025542.1	C2 calcium/lipid-binding domain, CaLB		-	-	CHH
(+)-cis,trans-Abscisic acid (ABA)	Pbr017422.1	NA		CG	-	CHH
(+)-cis,trans-Abscisic acid (ABA)	Pbr034660.3	Ras GTPase		-	CHG	CHH
(+)-cis,trans-Abscisic acid (ABA)	Pbr029921.1	Proteasome component (PCI) domain		-	-	CHH
(+)-cis,trans-Abscisic acid (ABA)	Pbr018677.1	Sybindin-like protein		CG	-	CHH
(+)-cis,trans-Abscisic acid (ABA)	Pbr025182.1	Isopenicillin N synthase		CG	-	CHH
(+)-cis,trans-Abscisic acid (ABA)	Pbr035888.1	Aldo/keto reductase		CG	-	CHH
(+)-cis,trans-Abscisic acid (ABA)	Pbr040259.1	AMP-dependent synthetase/ligase		CG	-	-
(+)-cis,trans-Abscisic acid (ABA)	Pbr031891.1	Protein of unknown function DUF584		-	-	CHH
(+)-cis,trans-Abscisic acid (ABA)	Pbr033370.1	NA		-	-	CHH
(+)-cis,trans-Abscisic acid (ABA)	Pbr014489.2	NA		CG	-	CHH
(+)-cis,trans-Abscisic acid (ABA)	Pbr036181.1	Tetratricopeptide repeat-containing		-	-	CHH
(+)-cis,trans-Abscisic acid (ABA)	Pbr027154.1	Zinc finger, RING-type		-	-	CHH
(+)-cis,trans-Abscisic acid (ABA)	Pbr002904.1	Alpha/beta hydrolase fold-1		-	-	CHH
(+)-cis,trans-Abscisic acid (ABA)	Pbr002514.1	Drug/metabolite transporter		-	-	CHH
(+)-cis,trans-Abscisic acid (ABA)	Pbr027340.2	NA		-	-	CHH
(+)-cis,trans-Abscisic acid (ABA)	Pbr034070.1	CS-like domain		-	-	CHH
(+)-cis,trans-Abscisic acid (ABA)	Pbr026587.1	Rudiment single hybrid motif		-	-	CHH
(+)-cis,trans-Abscisic acid (ABA)	Pbr007325.1	Protein kinase, catalytic domain		-	-	CHH
(+)-cis,trans-Abscisic acid (ABA)	Pbr006275.1	Haloacid dehydrogenase/epoxide hydrolase		CG	-	CHH
(+)-cis,trans-Abscisic acid (ABA)	Pbr006174.1	Domain of unknown function DUF623		CG	-	CHH
(+)-cis,trans-Abscisic acid (ABA)	Pbr035967.1	Glycosyl transferase, group 1		CG	-	CHH
(+)-cis,trans-Abscisic acid (ABA)	Pbr003243.3	Sodium/calcium exchanger membrane region		-	-	CHH
(+)-cis,trans-Abscisic acid (ABA)	Pbr006156.1	NA		CG	-	CHH
(+)-cis,trans-Abscisic acid (ABA)	Pbr041074.1	Protein synthesis factor, GTP-binding		-	-	CHH
(+)-cis,trans-Abscisic acid (ABA)	Pbr029808.1	NA		CG	-	CHH
(+)-cis,trans-Abscisic acid (ABA)	Pbr024776.1	Ubiquitin E2 variant, N-terminal		-	-	CHH
(+)-cis,trans-Abscisic acid (ABA)	Pbr021955.1	SWIB/MDM2 domain		-	-	CHH
(+)-cis,trans-Abscisic acid (ABA)	Pbr021662.1	Glycoside hydrolase, carbohydrate-binding		-	-	CHH
(+)-cis,trans-Abscisic acid (ABA)	Pbr020637.1	Aldehyde dehydrogenase domain		CG	-	CHH
(+)-cis,trans-Abscisic acid (ABA)	Pbr042483.1	Myo-inositol-1-phosphate synthase		-	-	CHH
(+)-cis,trans-Abscisic acid (ABA)	Pbr027346.1	NA		CG	-	CHH
(+)-cis,trans-Abscisic acid (ABA)	Pbr008157.1	Camphor resistance CrcB protein		-	-	CHH
(+)-cis,trans-Abscisic acid (ABA)	Pbr042208.1	Auxin responsive SAUR protein		CG	CHG	CHH
(+)-cis,trans-Abscisic acid (ABA)	Pbr032927.1	Protein kinase, catalytic domain		CG	-	CHH
(+)-cis,trans-Abscisic acid (ABA)	Pbr000018.1	C2 calcium-dependent membrane targeting		-	-	CHH
(+)-cis,trans-Abscisic acid (ABA)	Pbr004109.1	Remorin, C-terminal		CG	-	CHH
(+)-cis,trans-Abscisic acid (ABA)	Pbr002231.1	D111/G-patch		-	-	CHH
(+)-cis,trans-Abscisic acid (ABA)	Pbr041613.1	Disease resistance protein		-	CHG	CHH
(+)-cis,trans-Abscisic acid (ABA)	Pbr001100.1	Oxoglutarate/iron-dependent oxygenase		CG	-	CHH
(+)-cis,trans-Abscisic acid (ABA)	Pbr004948.1	Ras GTPase		-	-	CHH
(+)-cis,trans-Abscisic acid (ABA)	Pbr013600.1	Longin		-	-	CHH
(+)-cis,trans-Abscisic acid (ABA)	Pbr035913.1	Universal stress protein A		-	-	CHH
(+)-cis,trans-Abscisic acid (ABA)	Pbr007159.1	NA		-	-	CHH
(+)-cis,trans-Abscisic acid (ABA)	Pbr001404.1	WD40 repeat		-	-	CHH
(+)-cis,trans-Abscisic acid (ABA)	Pbr007326.1	Protein kinase, catalytic domain		CG	-	CHH
(+)-cis,trans-Abscisic acid (ABA)	Pbr000248.1	Protein kinase, catalytic domain		-	CHG	CHH
(+)-cis,trans-Abscisic acid (ABA)	Pbr026512.1	Cupin 1		-	-	CHH
(+)-cis,trans-Abscisic acid (ABA)	Pbr025357.1	Actin-binding, cofilin/tropomyosin type		-	-	CHH
(+)-cis,trans-Abscisic acid (ABA)	Pbr006395.1	Zinc finger, RING-type		-	-	CHH
(+)-cis,trans-Abscisic acid (ABA)	Pbr037449.1	NA		CG	CHG	CHH
(+)-cis,trans-Abscisic acid (ABA)	Pbr005795.1	Zinc finger, RING-type		-	-	CHH
(+)-cis,trans-Abscisic acid (ABA)	Pbr019868.1	Protein of unknown function DUF3511		CG	-	-
(+)-cis,trans-Abscisic acid (ABA)	Pbr009655.1	NA		CG	-	CHH
(+)-cis,trans-Abscisic acid (ABA)	Pbr006293.1	Dienelactone hydrolase		CG	-	CHH
(+)-cis,trans-Abscisic acid (ABA)	Pbr013129.1	Expansin		-	-	CHH
(+)-cis,trans-Abscisic acid (ABA)	Pbr020669.1	Zinc finger, RING-type		-	-	CHH
(+)-cis,trans-Abscisic acid (ABA)	Pbr041869.2	Vesicle transport protein, Got1/SFT2-like		-	-	CHH
(+)-cis,trans-Abscisic acid (ABA)	Pbr030500.1	ATPase, V1/A1 complex, subunit D		CG	-	CHH
(+)-cis,trans-Abscisic acid (ABA)	Pbr010269.1	Peptidase C14, caspase catalytic		-	-	CHH
(+)-cis,trans-Abscisic acid (ABA)	Pbr020218.3	Uridine kinase		-	-	CHH
(+)-cis,trans-Abscisic acid (ABA)	Pbr017336.1	NA		-	-	CHH
(+)-cis,trans-Abscisic acid (ABA)	Pbr020483.1	Protein kinase, catalytic domain		CG	CHG	CHH
(+)-cis,trans-Abscisic acid (ABA)	Pbr022999.1	Glycolipid transfer protein domain		-	-	CHH
(+)-cis,trans-Abscisic acid (ABA)	Pbr011942.1	Prefoldin beta-like		CG	-	-
(+)-cis,trans-Abscisic acid (ABA)	Pbr023630.1	Tetratricopeptide TPR-1		CG	-	CHH
(+)-cis,trans-Abscisic acid (ABA)	Pbr011098.1	Actin-binding, cofilin/tropomyosin type		-	-	CHH
(+)-cis,trans-Abscisic acid (ABA)	Pbr000006.2	Ras GTPase		-	-	CHH
(+)-cis,trans-Abscisic acid (ABA)	Pbr026170.1	DNA/RNA-binding protein Alba-like		-	-	CHH
(+)-cis,trans-Abscisic acid (ABA)	Pbr033512.1	Pentatricopeptide repeat		-	-	CHH
(+)-cis,trans-Abscisic acid (ABA)	Pbr015534.1	Multi antimicrobial extrusion protein		-	-	CHH
(+)-cis,trans-Abscisic acid (ABA)	Pbr030616.1	NA		CG	-	CHH
(+)-cis,trans-Abscisic acid (ABA)	Pbr022923.1	Peptidase S10, serine carboxypeptidase		-	-	CHH
(+)-cis,trans-Abscisic acid (ABA)	Pbr006806.1	Protein of unknown function DUF716, TMEM45		-	-	CHH
(+)-cis,trans-Abscisic acid (ABA)	Pbr014646.1	EGF-like calcium-binding		-	-	CHH
(+)-cis,trans-Abscisic acid (ABA)	Pbr004715.1	NA		CG	-	CHH
(+)-cis,trans-Abscisic acid (ABA)	Pbr026459.1	Plant disease resistance response protein		-	-	CHH
(+)-cis,trans-Abscisic acid (ABA)	Pbr014505.1	NA		CG	-	CHH
(+)-cis,trans-Abscisic acid (ABA)	Pbr028562.2	NA		-	-	CHH
(+)-cis,trans-Abscisic acid (ABA)	Pbr029773.1	Nucleic acid-binding, OB-fold-like		-	-	CHH
(+)-cis,trans-Abscisic acid (ABA)	Pbr027490.1	NA		CG	CHG	CHH
(+)-cis,trans-Abscisic acid (ABA)	Pbr005169.1	NA		CG	-	CHH
(+)-cis,trans-Abscisic acid (ABA)	Pbr011661.1	NA		CG	-	CHH
(+)-cis,trans-Abscisic acid (ABA)	Pbr031105.1	Ras GTPase		-	-	CHH
(+)-cis,trans-Abscisic acid (ABA)	Pbr024786.1	KDPG/KHG aldolase		-	-	CHH
(+)-cis,trans-Abscisic acid (ABA)	Pbr003617.1	Alcohol dehydrogenase superfamily, zinc-containing		-	-	CHH
(+)-cis,trans-Abscisic acid (ABA)	Pbr032120.2	Serine hydroxymethyltransferase		-	-	CHH
(+)-cis,trans-Abscisic acid (ABA)	Pbr021989.1	Peptidase S8/S53, subtilisin/kexin/sedolisin		-	-	CHH
(+)-cis,trans-Abscisic acid (ABA)	Pbr020812.1	Plant metallothionein, family 15		CG	-	CHH
(+)-cis,trans-Abscisic acid (ABA)	Pbr038502.1	Inositol monophosphatase		-	-	CHH
(+)-cis,trans-Abscisic acid (ABA)	Pbr001355.1	Acid phosphatase (Class B)		-	-	CHH
(+)-cis,trans-Abscisic acid (ABA)	Pbr022820.1	Ras GTPase		CG	-	CHH
(+)-cis,trans-Abscisic acid (ABA)	Pbr027606.1	Leucine-rich repeat		CG	-	CHH
(+)-cis,trans-Abscisic acid (ABA)	Pbr039894.1	Protein kinase, catalytic domain		-	-	CHH
(+)-cis,trans-Abscisic acid (ABA)	Pbr011533.1	Protein kinase, catalytic domain		CG	-	CHH
(+)-cis,trans-Abscisic acid (ABA)	Pbr024369.1	Translation Initiation factor eIF- 4e		-	-	CHH
(+)-cis,trans-Abscisic acid (ABA)	Pbr017103.1	Histone H2A		CG	-	CHH
(+)-cis,trans-Abscisic acid (ABA)	Pbr001323.1	NA		-	-	CHH
(+)-cis,trans-Abscisic acid (ABA)	Pbr037059.1	DNA-directed DNA polymerase, family B, exonuclease domain		-	-	CHH
(+)-cis,trans-Abscisic acid (ABA)	Pbr001066.1	NA		-	-	CHH
(+)-cis,trans-Abscisic acid (ABA)	Pbr009408.1	Domain of unknown function DUF296		-	-	CHH
(+)-cis,trans-Abscisic acid (ABA)	Pbr005901.1	Thioredoxin		CG	-	CHH
(+)-cis,trans-Abscisic acid (ABA)	Pbr037144.1	NA		CG	-	CHH
(+)-cis,trans-Abscisic acid (ABA)	Pbr014162.1	NA		-	-	CHH
(+)-cis,trans-Abscisic acid (ABA)	Pbr032139.1	Amino acid transporter, transmembrane		CG	CHG	CHH
(+)-cis,trans-Abscisic acid (ABA)	Pbr011242.1	F-box domain, cyclin-like		-	-	CHH
(+)-cis,trans-Abscisic acid (ABA)	Pbr013844.1	Tetraspanin		-	-	CHH
(+)-cis,trans-Abscisic acid (ABA)	Pbr014567.1	Haloacid dehydrogenase/epoxide hydrolase		-	-	CHH
(+)-cis,trans-Abscisic acid (ABA)	Pbr025326.2	F-box domain, cyclin-like		-	-	CHH
(+)-cis,trans-Abscisic acid (ABA)	Pbr027349.1	NAD-dependent epimerase/dehydratase		CG	-	CHH
(+)-cis,trans-Abscisic acid (ABA)	Pbr031464.1	Zinc finger, RING-type		-	-	CHH
(+)-cis,trans-Abscisic acid (ABA)	Pbr029648.1	Potassium channel, two pore-domain		CG	CHG	CHH
(+)-cis,trans-Abscisic acid (ABA)	Pbr004202.1	Transport protein particle (TRAPP) component		-	-	CHH
(+)-cis,trans-Abscisic acid (ABA)	Pbr028895.1	Ras GTPase		-	-	CHH
(+)-cis,trans-Abscisic acid (ABA)	Pbr038078.1	Heat shock protein Hsp70		CG	-	CHH
(+)-cis,trans-Abscisic acid (ABA)	Pbr031078.1	BSD		-	-	CHH
(+)-cis,trans-Abscisic acid (ABA)	Pbr016872.1	BTB/POZ-like		-	-	CHH
(+)-cis,trans-Abscisic acid (ABA)	Pbr006074.1	Protein kinase, catalytic domain		-	-	CHH
(+)-cis,trans-Abscisic acid (ABA)	Pbr037830.1	Ribosomal protein S27e		-	-	CHH
(+)-cis,trans-Abscisic acid (ABA)	Pbr014759.1	Clathrin adaptor, mu subunit, C-terminal		-	-	CHH
(+)-cis,trans-Abscisic acid (ABA)	Pbr032001.1	F-box domain, cyclin-like		-	-	CHH
(+)-cis,trans-Abscisic acid (ABA)	Pbr040244.1	Alcohol dehydrogenase superfamily, zinc-containing		-	-	CHH
(+)-cis,trans-Abscisic acid (ABA)	Pbr012439.1	Cellular retinaldehyde-binding/triple function, C-terminal		-	-	CHH
(+)-cis,trans-Abscisic acid (ABA)	Pbr021342.1	Berberine/berberine-like		-	-	CHH
(+)-cis,trans-Abscisic acid (ABA)	Pbr041522.1	Haloacid dehalogenase-like hydrolase		-	-	CHH
(+)-cis,trans-Abscisic acid (ABA)	Pbr038907.1	NA		CG	-	CHH
(+)-cis,trans-Abscisic acid (ABA)	Pbr017581.1	Protein kinase, catalytic domain		-	CHG	CHH
(+)-cis,trans-Abscisic acid (ABA)	Pbr005206.1	Lipid-binding serum glycoprotein, C-terminal		-	-	CHH
(+)-cis,trans-Abscisic acid (ABA)	Pbr041629.2	SCAMP		-	-	CHH
(+)-cis,trans-Abscisic acid (ABA)	Pbr024569.1	Protein of unknown function DUF248, methyltransferase putative		CG	-	CHH
(+)-cis,trans-Abscisic acid (ABA)	Pbr003918.1	Plant metallothionein, family 15		-	-	CHH
(+)-cis,trans-Abscisic acid (ABA)	Pbr029832.1	Protein Transporter, Pam16		-	-	CHH
(+)-cis,trans-Abscisic acid (ABA)	Pbr016466.1	BTB/POZ-like		-	-	CHH
(+)-cis,trans-Abscisic acid (ABA)	Pbr012768.1	Protein kinase, catalytic domain		-	-	CHH
(+)-cis,trans-Abscisic acid (ABA)	Pbr019583.1	NA		-	-	CHH
(+)-cis,trans-Abscisic acid (ABA)	Pbr016398.1	UDP-glucuronosyl/UDP-glucosyltransferase		CG	-	CHH
(+)-cis,trans-Abscisic acid (ABA)	Pbr014601.1	NA		-	-	CHH
(+)-cis,trans-Abscisic acid (ABA)	Pbr005571.1	Citrate synthase-like		-	-	CHH
(+)-cis,trans-Abscisic acid (ABA)	Pbr035910.1	PI31 proteasome regulator		-	-	CHH
(+)-cis,trans-Abscisic acid (ABA)	Pbr028785.1	Protein of unknown function DUF1218		-	-	CHH
(+)-cis,trans-Abscisic acid (ABA)	Pbr012122.1	Zinc finger, RING-type		-	-	CHH
(+)-cis,trans-Abscisic acid (ABA)	Pbr009802.1	ENTH/VHS		CG	-	CHH
(+)-cis,trans-Abscisic acid (ABA)	Pbr010254.1	YTH domain		-	-	CHH
(+)-cis,trans-Abscisic acid (ABA)	Pbr042897.1	Zinc finger, RING-type		-	-	CHH
(+)-cis,trans-Abscisic acid (ABA)	Pbr028095.1	Alpha/beta hydrolase fold-1		CG	-	CHH
(+)-cis,trans-Abscisic acid (ABA)	Pbr036253.1	Leucine-rich repeat, cysteine-containing subtype		-	-	CHH
(+)-cis,trans-Abscisic acid (ABA)	Pbr041318.2	K Homology		-	-	CHH
(+)-cis,trans-Abscisic acid (ABA)	Pbr042267.1	Bet v I allergen		CG	-	CHH
(+)-cis,trans-Abscisic acid (ABA)	Pbr008670.1	Uncharacterised protein family UPF0118		-	-	CHH
(+)-cis,trans-Abscisic acid (ABA)	Pbr003547.1	Cellulose synthase		CG	-	CHH
(+)-cis,trans-Abscisic acid (ABA)	Pbr021357.2	Protein kinase, catalytic domain		CG	-	CHH
(+)-cis,trans-Abscisic acid (ABA)	Pbr042921.1	Ribosomal protein L18a		-	-	CHH
(+)-cis,trans-Abscisic acid (ABA)	Pbr041900.2	NA		-	-	CHH
(+)-cis,trans-Abscisic acid (ABA)	Pbr023107.1	TRAM/LAG1/CLN8 homology domain		CG	CHG	CHH
(+)-cis,trans-Abscisic acid (ABA)	Pbr034503.1	Protein of unknown function DUF581		-	-	CHH
(+)-cis,trans-Abscisic acid (ABA)	Pbr001692.2	NA		CG	CHG	CHH
(+)-cis,trans-Abscisic acid (ABA)	Pbr041868.1	Protein kinase, catalytic domain		-	-	CHH
(+)-cis,trans-Abscisic acid (ABA)	Pbr037654.1	NA		-	-	CHH
(+)-cis,trans-Abscisic acid (ABA)	Pbr012608.1	Peptidase A1		-	-	CHH
(+)-cis,trans-Abscisic acid (ABA)	Pbr005811.1	Glutaredoxin		-	-	CHH
(+)-cis,trans-Abscisic acid (ABA)	Pbr020238.1	UspA		-	-	CHH
(+)-cis,trans-Abscisic acid (ABA)	Pbr002753.1	Protein of unknown function DUF914, eukaryotic		-	-	CHH
(+)-cis,trans-Abscisic acid (ABA)	Pbr035176.1	Nodulin-like		-	-	CHH
(+)-cis,trans-Abscisic acid (ABA)	Pbr011253.1	Protein kinase, catalytic domain		CG	-	CHH
(+)-cis,trans-Abscisic acid (ABA)	Pbr009240.1	Flavin-containing monooxygenase-like		-	CHG	CHH
(+)-cis,trans-Abscisic acid (ABA)	Pbr006413.1	Sec63 domain		CG	-	CHH
(+)-cis,trans-Abscisic acid (ABA)	Pbr036934.1	NA		-	-	CHH
(+)-cis,trans-Abscisic acid (ABA)	Pbr031954.1	Oxoglutarate/iron-dependent oxygenase		-	-	CHH
(+)-cis,trans-Abscisic acid (ABA)	Pbr016113.1	Protein kinase, catalytic domain		-	-	CHH
(+)-cis,trans-Abscisic acid (ABA)	Pbr012592.1	NA		-	CHG	CHH
(+)-cis,trans-Abscisic acid (ABA)	Pbr028072.1	Malate transporter, aliminium toerance		-	-	CHH
(+)-cis,trans-Abscisic acid (ABA)	Pbr005413.1	Serine hydroxymethyltransferase		-	-	CHH
(+)-cis,trans-Abscisic acid (ABA)	Pbr034287.1	DNA-dependent ATPase MCM		-	-	CHH
(+)-cis,trans-Abscisic acid (ABA)	Pbr028353.1	Dihydroorotate dehydrogenase, class 1/ 2		CG	-	CHH
(+)-cis,trans-Abscisic acid (ABA)	Pbr033123.2	Protein of unknown function DUF3527		-	-	CHH
(+)-cis,trans-Abscisic acid (ABA)	Pbr027273.1	Leucine-rich repeat		-	-	CHH
(+)-cis,trans-Abscisic acid (ABA)	Pbr005159.1	UBX		CG	-	CHH
(+)-cis,trans-Abscisic acid (ABA)	Pbr008855.1	ATPase, F0 complex, subunit G, mitochondrial		-	-	CHH
(+)-cis,trans-Abscisic acid (ABA)	Pbr041896.1	Calcium-binding EF-hand		-	-	CHH
(+)-cis,trans-Abscisic acid (ABA)	Pbr041012.1	WD40 repeat		CG	-	CHH
(+)-cis,trans-Abscisic acid (ABA)	Pbr003826.1	ATP-grasp fold, succinyl-CoA synthetase-type		-	-	CHH
(+)-cis,trans-Abscisic acid (ABA)	Pbr014937.1	Peptidyl-prolyl cis-trans isomerase, FKBP-type, domain		-	-	CHH
(+)-cis,trans-Abscisic acid (ABA)	Pbr041456.1	Amine oxidase		-	-	CHH
(+)-cis,trans-Abscisic acid (ABA)	Pbr014893.1	Alpha/beta hydrolase fold-1		-	-	CHH
(+)-cis,trans-Abscisic acid (ABA)	Pbr012435.2	Thymidylate synthase		-	-	CHH
(+)-cis,trans-Abscisic acid (ABA)	Pbr004374.1	Aldo/keto reductase		-	-	CHH
(+)-cis,trans-Abscisic acid (ABA)	Pbr020044.1	Protein of unknown function DUF2053, membrane		-	-	CHH
(+)-cis,trans-Abscisic acid (ABA)	Pbr020574.2	Signal recognition particle, SRP54 subunit, GTPase		-	-	CHH
(+)-cis,trans-Abscisic acid (ABA)	Pbr027351.1	Histone H2A		CG	-	CHH
(+)-cis,trans-Abscisic acid (ABA)	Pbr006941.1	NA		-	-	CHH
(+)-cis,trans-Abscisic acid (ABA)	Pbr001200.1	Domain of unknown function DUF296		-	-	CHH
(+)-cis,trans-Abscisic acid (ABA)	Pbr016884.1	NA		-	-	CHH
(+)-cis,trans-Abscisic acid (ABA)	Pbr033651.1	XS domain		CG	-	CHH
(+)-cis,trans-Abscisic acid (ABA)	Pbr040712.1	Ribosomal protein L3		-	-	CHH
(+)-cis,trans-Abscisic acid (ABA)	Pbr009220.1	FAD linked oxidase, N-terminal		-	-	CHH
(+)-cis,trans-Abscisic acid (ABA)	Pbr022405.1	NAD-dependent epimerase/dehydratase		CG	-	CHH
(+)-cis,trans-Abscisic acid (ABA)	Pbr016790.1	Golgin, RAB6-interacting		-	-	CHH
(+)-cis,trans-Abscisic acid (ABA)	Pbr012273.1	Leucine-rich repeat		CG	-	CHH
(+)-cis,trans-Abscisic acid (ABA)	Pbr016235.1	Transcription factor, SBP-box		-	-	CHH
(+)-cis,trans-Abscisic acid (ABA)	Pbr008901.1	Gnk2-homologous domain		-	-	CHH
(+)-cis,trans-Abscisic acid (ABA)	Pbr019878.1	Protein phosphatase 2C, manganese/magnesium aspartate binding site		CG	CHG	CHH
(+)-cis,trans-Abscisic acid (ABA)	Pbr022193.1	Pollen Ole e 1 allergen/extensin		-	-	CHH
(+)-cis,trans-Abscisic acid (ABA)	Pbr026617.2	Ribosomal protein L21		-	-	CHH
(+)-cis,trans-Abscisic acid (ABA)	Pbr030658.1	Ribosomal protein PSRP-3/Ycf65		CG	-	CHH
(+)-cis,trans-Abscisic acid (ABA)	Pbr018949.1	ATPase, AAA-type, core		-	-	CHH
(+)-cis,trans-Abscisic acid (ABA)	Pbr009562.1	Ferritin		CG	-	CHH
(+)-cis,trans-Abscisic acid (ABA)	Pbr036940.1	Nucleoside diphosphate kinase		-	-	CHH
(+)-cis,trans-Abscisic acid (ABA)	Pbr021038.1	NA		-	-	CHH
(+)-cis,trans-Abscisic acid (ABA)	Pbr024919.1	Cys/Met metabolism, pyridoxal phosphate-dependent enzyme		-	-	CHH
(+)-cis,trans-Abscisic acid (ABA)	Pbr034833.1	Oxidoreductase FAD/NAD(P)-binding		-	-	CHH
(+)-cis,trans-Abscisic acid (ABA)	Pbr012163.1	Microtubule-associated protein, MAP65/ASE1-type		-	-	CHH
(+)-cis,trans-Abscisic acid (ABA)	Pbr040396.1	Protein kinase, catalytic domain		CG	-	CHH
(+)-cis,trans-Abscisic acid (ABA)	Pbr034762.1	Ribulose bisphosphate carboxylase, small chain		-	-	CHH
(+)-cis,trans-Abscisic acid (ABA)	Pbr023819.1	Photosystem II PsbP, oxygen evolving complex		CG	-	CHH
(+)-cis,trans-Abscisic acid (ABA)	Pbr023897.1	Crotonase, core		-	-	CHH
(+)-cis,trans-Abscisic acid (ABA)	Pbr007110.1	Peptidase A1		-	-	CHH
(+)-cis,trans-Abscisic acid (ABA)	Pbr004708.1	NA		CG	-	CHH
(+)-cis,trans-Abscisic acid (ABA)	Pbr032262.1	Peptidase M1, alanine aminopeptidase/leukotriene A4 hydrolase		-	-	CHH
(+)-cis,trans-Abscisic acid (ABA)	Pbr010654.1	NA		-	CHG	CHH
(+)-cis,trans-Abscisic acid (ABA)	Pbr042745.1	Ribosomal protein L6		-	-	CHH
(+)-cis,trans-Abscisic acid (ABA)	Pbr035263.1	Ras GTPase		CG	-	CHH
(+)-cis,trans-Abscisic acid (ABA)	Pbr020748.1	ABC transporter, transmembrane domain		-	-	CHH
(+)-cis,trans-Abscisic acid (ABA)	Pbr039130.1	ssDNA-binding transcriptional regulator		-	-	CHH
(+)-cis,trans-Abscisic acid (ABA)	Pbr020906.1	Ras small GTPase, Ras type		CG	-	CHH
(+)-cis,trans-Abscisic acid (ABA)	Pbr019819.2	Galactose-binding domain-like		-	-	CHH
(+)-cis,trans-Abscisic acid (ABA)	Pbr032790.1	Ribokinase		-	-	CHH
(+)-cis,trans-Abscisic acid (ABA)	Pbr007297.1	Aromatic-ring hydroxylase-like		CG	CHG	CHH
(+)-cis,trans-Abscisic acid (ABA)	Pbr039808.1	Leucine-rich repeat, ribonuclease inhibitor subtype		-	CHG	CHH
(+)-cis,trans-Abscisic acid (ABA)	Pbr008047.1	NA		CG	-	CHH
(+)-cis,trans-Abscisic acid (ABA)	Pbr041174.1	Peptidyl-prolyl cis-trans isomerase, cyclophilin-type		-	-	CHH
(+)-cis,trans-Abscisic acid (ABA)	Pbr019167.1	Ribosomal protein S17		-	-	CHH
(+)-cis,trans-Abscisic acid (ABA)	Pbr029293.1	Oxoglutarate/iron-dependent oxygenase		-	-	CHH
(+)-cis,trans-Abscisic acid (ABA)	Pbr001867.1	Protein synthesis factor, GTP-binding		-	-	CHH
(+)-cis,trans-Abscisic acid (ABA)	Pbr031104.1	Pirin, N-terminal		-	-	CHH
(+)-cis,trans-Abscisic acid (ABA)	Pbr020217.2	Peptidyl-arginine deiminase, Porphyromonas-type		CG	-	CHH
(+)-cis,trans-Abscisic acid (ABA)	Pbr029610.1	Photosystem II PsbP, oxygen evolving complex		CG	CHG	CHH
(+)-cis,trans-Abscisic acid (ABA)	Pbr024160.1	NA		-	-	CHH
(+)-cis,trans-Abscisic acid (ABA)	Pbr041885.2	NA		-	-	CHH
(+)-cis,trans-Abscisic acid (ABA)	Pbr022191.1	Pollen Ole e 1 allergen/extensin		CG	CHG	CHH
(+)-cis,trans-Abscisic acid (ABA)	Pbr000712.1	Plant disease resistance response protein		-	-	CHH
(+)-cis,trans-Abscisic acid (ABA)	Pbr022273.1	Tetratricopeptide repeat-containing		-	-	CHH
(+)-cis,trans-Abscisic acid (ABA)	Pbr000452.1	Magnesium chelatase, ChlI subunit		-	-	CHH
(+)-cis,trans-Abscisic acid (ABA)	Pbr018608.1	Glycoside hydrolase, family 16		-	-	CHH
(+)-cis,trans-Abscisic acid (ABA)	Pbr025964.1	Tubulin		-	-	CHH
(+)-cis,trans-Abscisic acid (ABA)	Pbr014939.1	Glycoside hydrolase, family 17		-	CHG	CHH
(+)-cis,trans-Abscisic acid (ABA)	Pbr007903.1	Plant peroxidase		-	-	CHH
(+)-cis,trans-Abscisic acid (ABA)	Pbr033626.1	Acetylornithine/succinylornithine aminotransferase		-	-	CHH
(+)-cis,trans-Abscisic acid (ABA)	Pbr030370.1	Ribosomal protein L9		CG	-	CHH
(+)-cis,trans-Abscisic acid (ABA)	Pbr030760.1	Argonaute/Dicer protein, PAZ		-	-	CHH
(+)-cis,trans-Abscisic acid (ABA)	Pbr002563.1	IMP dehydrogenase/GMP reductase		CG	-	CHH
(+)-cis,trans-Abscisic acid (ABA)	Pbr022073.1	Ribosomal protein S12/S23		-	-	CHH
(+)-cis,trans-Abscisic acid (ABA)	Pbr023783.1	Glycoside hydrolase, family 1		-	-	CHH
(+)-cis,trans-Abscisic acid (ABA)	Pbr024418.1	Ribosomal protein L7/L12, oligomerisation		-	-	CHH
(+)-cis,trans-Abscisic acid (ABA)	Pbr017545.1	Enolase		-	-	CHH
(+)-cis,trans-Abscisic acid (ABA)	Pbr007150.1	Enolase		CG	-	CHH
(+)-cis,trans-Abscisic acid (ABA)	Pbr000561.1	Peptidase S8/S53, subtilisin/kexin/sedolisin		-	-	CHH
(+)-cis,trans-Abscisic acid (ABA)	Pbr042887.1	Aldo/keto reductase		-	-	CHH
(+)-cis,trans-Abscisic acid (ABA)	Pbr011493.1	Short-chain dehydrogenase/reductase SDR		-	-	CHH
(+)-cis,trans-Abscisic acid (ABA)	Pbr021970.1	ATPase, P-type, H+ transporting proton pump		-	-	CHH
(+)-cis,trans-Abscisic acid (ABA)	Pbr012008.1	Bet v I allergen		CG	-	CHH
(+)-cis,trans-Abscisic acid (ABA)	Pbr034006.1	Actin-binding, cofilin/tropomyosin type		-	-	CHH
(+)-cis,trans-Abscisic acid (ABA)	Pbr001124.1	NA		-	-	CHH
(+)-cis,trans-Abscisic acid (ABA)	Pbr039421.2	Cell division cycle-associated protein		CG	-	CHH
(+)-cis,trans-Abscisic acid (ABA)	Pbr027886.1	NA		CG	-	CHH
(+)-cis,trans-Abscisic acid (ABA)	Pbr032201.1	1-aminocyclopropane-1-carboxylate synthase		CG	-	CHH
(+)-cis,trans-Abscisic acid (ABA)	Pbr022510.1	RNA recognition motif domain		CG	-	CHH
(+)-cis,trans-Abscisic acid (ABA)	Pbr021625.1	PHF5-like		CG	CHG	CHH
(+)-cis,trans-Abscisic acid (ABA)	Pbr017543.1	Ribonuclease H-like		CG	-	CHH
(+)-cis,trans-Abscisic acid (ABA)	Pbr000110.1	Threonyl/alanyl tRNA synthetase, class II-like, putative editing domain		-	-	CHH
(+)-cis,trans-Abscisic acid (ABA)	Pbr034940.1	Generative cell specific-1, HAP2-GCS1		-	-	CHH
(+)-cis,trans-Abscisic acid (ABA)	Pbr041014.1	Beta-lactamase-like		-	-	CHH
(+)-cis,trans-Abscisic acid (ABA)	Pbr030185.1	Low-density lipoprotein (LDL) receptor class A repeat		-	-	CHH
(+)-cis,trans-Abscisic acid (ABA)	Pbr015089.1	Peptidyl-prolyl cis-trans isomerase, FKBP-type, domain		CG	-	CHH
(+)-cis,trans-Abscisic acid (ABA)	Pbr006654.1	NA		-	-	CHH
(+)-cis,trans-Abscisic acid (ABA)	Pbr034330.1	Methyltransferase type 11		-	-	CHH
(+)-cis,trans-Abscisic acid (ABA)	Pbr035195.1	NA		-	-	CHH
(+)-cis,trans-Abscisic acid (ABA)	Pbr038370.1	NA		-	-	CHH
(+)-cis,trans-Abscisic acid (ABA)	Pbr027009.1	Armadillo-type fold		-	-	CHH
(+)-cis,trans-Abscisic acid (ABA)	Pbr017221.1	NAD(P)H-quinone oxidoreductase subunit O		-	-	CHH
(+)-cis,trans-Abscisic acid (ABA)	Pbr036796.1	Aldo/keto reductase		-	-	CHH
(+)-cis,trans-Abscisic acid (ABA)	Pbr009023.1	BRCT		-	-	CHH
(+)-cis,trans-Abscisic acid (ABA)	Pbr002275.1	Protein of unknown function DUF581		-	-	CHH
(+)-cis,trans-Abscisic acid (ABA)	Pbr022700.1	PAPA-1-like conserved region		CG	-	CHH
(+)-cis,trans-Abscisic acid (ABA)	Pbr035911.2	NA		-	-	CHH
(+)-cis,trans-Abscisic acid (ABA)	Pbr010237.1	Leucine-rich repeat		-	-	CHH
(+)-cis,trans-Abscisic acid (ABA)	Pbr007120.1	Histone deacetylase superfamily		-	-	CHH
(+)-cis,trans-Abscisic acid (ABA)	Pbr008765.1	Nucleotidyl transferase domain		-	-	CHH
(+)-cis,trans-Abscisic acid (ABA)	Pbr035485.1	WRC		-	-	CHH
(+)-cis,trans-Abscisic acid (ABA)	Pbr005284.1	NA		-	-	CHH
(+)-cis,trans-Abscisic acid (ABA)	Pbr024472.1	Lipase, GDSL		-	-	CHH
(+)-cis,trans-Abscisic acid (ABA)	Pbr003642.1	NA		-	-	CHH
(+)-cis,trans-Abscisic acid (ABA)	Pbr007670.1	Target SNARE coiled-coil domain		CG	-	CHH
(+)-cis,trans-Abscisic acid (ABA)	Pbr013002.1	NA		-	-	CHH
(+)-cis,trans-Abscisic acid (ABA)	Pbr032869.1	UspA		CG	-	CHH
(+)-cis,trans-Abscisic acid (ABA)	Pbr028370.1	NA		-	-	CHH
(+)-cis,trans-Abscisic acid (ABA)	Pbr023625.1	NA		-	-	CHH
(+)-cis,trans-Abscisic acid (ABA)	Pbr005576.1	Protein kinase, catalytic domain		-	-	CHH
(+)-cis,trans-Abscisic acid (ABA)	Pbr033212.3	Membrane bound O-acyl transferase, MBOAT		-	-	CHH
(+)-cis,trans-Abscisic acid (ABA)	Pbr033389.1	Cyclin, C-terminal		-	-	CHH
(+)-cis,trans-Abscisic acid (ABA)	Pbr038777.3	Protein of unknown function DUF3529		-	-	CHH
(+)-cis,trans-Abscisic acid (ABA)	Pbr001913.1	UBX		-	-	CHH
(+)-cis,trans-Abscisic acid (ABA)	Pbr004702.1	Pectinesterase, catalytic		-	-	CHH
(+)-cis,trans-Abscisic acid (ABA)	Pbr008934.1	Inositol polyphosphate-related phosphatase		CG	CHG	CHH
(+)-cis,trans-Abscisic acid (ABA)	Pbr037485.1	Homeobox		CG	-	-
(+)-cis,trans-Abscisic acid (ABA)	Pbr037615.1	CCT domain		-	-	CHH
(+)-cis,trans-Abscisic acid (ABA)	Pbr026721.1	Protein kinase, catalytic domain		-	-	CHH
(+)-cis,trans-Abscisic acid (ABA)	Pbr026671.3	Tetratricopeptide repeat-containing		-	-	CHH
(+)-cis,trans-Abscisic acid (ABA)	Pbr017006.1	Toll-Interleukin receptor		-	-	CHH
(+)-cis,trans-Abscisic acid (ABA)	Pbr040686.1	ZF-HD homeobox protein, Cys/His-rich dimerisation domain		-	-	CHH
(+)-cis,trans-Abscisic acid (ABA)	Pbr040000.1	NA		-	-	CHH
(+)-cis,trans-Abscisic acid (ABA)	Pbr002774.1	Adenosine/AMP deaminase		-	-	CHH
(+)-cis,trans-Abscisic acid (ABA)	Pbr013192.1	UDP-glucuronosyl/UDP-glucosyltransferase		-	-	CHH
(+)-cis,trans-Abscisic acid (ABA)	Pbr020584.3	NA		-	CHG	CHH
(+)-cis,trans-Abscisic acid (ABA)	Pbr022741.1	Glutamine amidotransferase, class-II		-	-	CHH
(+)-cis,trans-Abscisic acid (ABA)	Pbr000935.1	N-acetylglucosaminyl transferase component		CG	CHG	CHH
(+)-cis,trans-Abscisic acid (ABA)	Pbr042484.1	Protein of unknown function DUF688		-	-	CHH
(+)-cis,trans-Abscisic acid (ABA)	Pbr037119.1	Cys/Met metabolism, pyridoxal phosphate-dependent enzyme		CG	-	CHH
(+)-cis,trans-Abscisic acid (ABA)	Pbr001103.1	Oxoglutarate/iron-dependent oxygenase		-	-	CHH
(+)-cis,trans-Abscisic acid (ABA)	Pbr009812.1	Heavy metal transport/detoxification protein		-	-	CHH
(+)-cis,trans-Abscisic acid (ABA)	Pbr006770.1	NA		-	-	CHH
(+)-cis,trans-Abscisic acid (ABA)	Pbr023824.1	Armadillo-type fold		-	-	CHH
(+)-cis,trans-Abscisic acid (ABA)	Pbr030793.1	Bet v I allergen		-	-	CHH
(+)-cis,trans-Abscisic acid (ABA)	Pbr025798.1	Inositol polyphosphate-related phosphatase		-	-	CHH
(+)-cis,trans-Abscisic acid (ABA)	Pbr012316.1	Poly(A) polymerase, RNA-binding domain		CG	-	CHH
(+)-cis,trans-Abscisic acid (ABA)	Pbr008607.1	Chlorophyll A-B binding protein, plant		-	-	CHH
(+)-cis,trans-Abscisic acid (ABA)	Pbr009463.1	Protein of unknown function DUF620		-	-	CHH
(+)-cis,trans-Abscisic acid (ABA)	Pbr030205.1	NA		-	CHG	CHH
(+)-cis,trans-Abscisic acid (ABA)	Pbr030472.1	NA		-	-	CHH
(+)-cis,trans-Abscisic acid (ABA)	Pbr016196.1	NA		-	-	CHH
(+)-cis,trans-Abscisic acid (ABA)	Pbr023676.2	Plant lipid transfer protein/seed storage/trypsin-alpha amylase inhibitor		-	-	CHH
(+)-cis,trans-Abscisic acid (ABA)	Pbr016590.1	GDP-fucose protein O-fucosyltransferase		-	-	CHH
(+)-cis,trans-Abscisic acid (ABA)	Pbr026614.1	NA		CG	-	CHH
(+)-cis,trans-Abscisic acid (ABA)	Pbr023998.1	Pathogenic type III effector avirulence factor Avr cleavage site		CG	-	CHH
(+)-cis,trans-Abscisic acid (ABA)	Pbr031830.1	Pathogenesis-related transcriptional factor/ERF, DNA-binding		-	-	CHH
(+)-cis,trans-Abscisic acid (ABA)	Pbr022626.2	NA		-	-	CHH
(+)-cis,trans-Abscisic acid (ABA)	Pbr025084.1	Disease resistance protein		-	-	CHH
(+)-cis,trans-Abscisic acid (ABA)	Pbr008274.1	Integral membrane protein TerC		CG	-	CHH
(+)-cis,trans-Abscisic acid (ABA)	Pbr030807.1	NA		-	-	CHH
(+)-cis,trans-Abscisic acid (ABA)	Pbr005256.1	Signal transduction response regulator, receiver domain		CG	-	CHH
(+)-cis,trans-Abscisic acid (ABA)	Pbr016875.1	Peptidase M50		CG	-	CHH
(+)-cis,trans-Abscisic acid (ABA)	Pbr037865.1	NA		-	-	CHH
(+)-cis,trans-Abscisic acid (ABA)	Pbr028900.1	IQ motif, EF-hand binding site		CG	CHG	CHH
(+)-cis,trans-Abscisic acid (ABA)	Pbr006737.2	NA		-	-	CHH
(+)-cis,trans-Abscisic acid (ABA)	Pbr041135.1	YABBY protein		-	-	CHH
(+)-cis,trans-Abscisic acid (ABA)	Pbr042668.1	NA		CG	-	CHH
(+)-cis,trans-Abscisic acid (ABA)	Pbr008437.1	NA		CG	-	CHH
(+)-cis,trans-Abscisic acid (ABA)	Pbr035987.1	RED-like, C-terminal		CG	-	CHH
(+)-cis,trans-Abscisic acid (ABA)	Pbr011318.1	Protein kinase, catalytic domain		-	-	CHH
(+)-cis,trans-Abscisic acid (ABA)	Pbr021078.1	Photosystem I PsaG/PsaK protein		-	-	CHH
(+)-cis,trans-Abscisic acid (ABA)	Pbr008449.1	Short-chain dehydrogenase/reductase SDR		-	-	CHH
(+)-cis,trans-Abscisic acid (ABA)	Pbr039117.1	NA		-	-	CHH
(+)-cis,trans-Abscisic acid (ABA)	Pbr040506.1	Protein kinase, catalytic domain		-	-	CHH
(+)-cis,trans-Abscisic acid (ABA)	Pbr005880.1	Protein of unknown function DUF726		-	-	CHH
(+)-cis,trans-Abscisic acid (ABA)	Pbr037886.1	Ribosomal protein S13		CG	-	CHH
(+)-cis,trans-Abscisic acid (ABA)	Pbr018501.1	Threonine dehydratase, C-terminal		CG	CHG	CHH
(+)-cis,trans-Abscisic acid (ABA)	Pbr033508.2	Amino acid transporter, transmembrane		-	-	CHH
(+)-cis,trans-Abscisic acid (ABA)	Pbr030062.1	Protein kinase, catalytic domain		-	-	CHH
(+)-cis,trans-Abscisic acid (ABA)	Pbr013200.1	Helix-loop-helix DNA-binding domain		-	-	CHH
(+)-cis,trans-Abscisic acid (ABA)	Pbr019792.1	NA		-	-	CHH
(+)-cis,trans-Abscisic acid (ABA)	Pbr031337.1	Peptidase A22, presenilin signal peptide		-	CHG	CHH
(+)-cis,trans-Abscisic acid (ABA)	Pbr038483.1	Toll-Interleukin receptor		-	-	CHH
(+)-cis,trans-Abscisic acid (ABA)	Pbr027276.1	Leucine-rich repeat		-	-	CHH
(+)-cis,trans-Abscisic acid (ABA)	Pbr024348.1	Protein of unknown function DUF677		-	-	CHH
(+)-cis,trans-Abscisic acid (ABA)	Pbr041573.1	Protein kinase, catalytic domain		-	CHG	CHH
(+)-cis,trans-Abscisic acid (ABA)	Pbr019573.3	Anticodon-binding		-	-	CHH
(+)-cis,trans-Abscisic acid (ABA)	Pbr039997.1	WD40 repeat		-	-	CHH
(+)-cis,trans-Abscisic acid (ABA)	Pbr004917.1	NA		-	-	CHH
(+)-cis,trans-Abscisic acid (ABA)	Pbr014614.1	NA		CG	-	CHH
(+)-cis,trans-Abscisic acid (ABA)	Pbr009362.1	Heat shock protein Hsp70		-	-	CHH
(+)-cis,trans-Abscisic acid (ABA)	Pbr001666.3	Amine oxidase		-	-	CHH
(+)-cis,trans-Abscisic acid (ABA)	Pbr032627.1	Clathrin light chain		-	-	CHH
(+)-cis,trans-Abscisic acid (ABA)	Pbr022117.1	NA		-	-	CHH
(+)-cis,trans-Abscisic acid (ABA)	Pbr027006.1	Oleosin		-	-	CHH
(+)-cis,trans-Abscisic acid (ABA)	Pbr009977.1	3'-5' exonuclease		CG	-	CHH
(+)-cis,trans-Abscisic acid (ABA)	Pbr028977.1	Protein-tyrosine phosphatase-like, PTPLA		-	-	CHH
(+)-cis,trans-Abscisic acid (ABA)	Pbr013294.1	NA		-	-	CHH
(+)-cis,trans-Abscisic acid (ABA)	Pbr041383.1	Thioesterase superfamily		CG	-	CHH
(+)-cis,trans-Abscisic acid (ABA)	Pbr031879.1	IQ motif, EF-hand binding site		-	-	CHH
(+)-cis,trans-Abscisic acid (ABA)	Pbr010630.1	Heat shock protein DnaJ, cysteine-rich domain		-	-	CHH
(+)-cis,trans-Abscisic acid (ABA)	Pbr032430.1	Heat shock protein DnaJ, N-terminal		-	-	CHH
(+)-cis,trans-Abscisic acid (ABA)	Pbr039322.2	Multi antimicrobial extrusion protein		-	-	CHH
(+)-cis,trans-Abscisic acid (ABA)	Pbr016043.1	VQ		-	-	CHH
(+)-cis,trans-Abscisic acid (ABA)	Pbr006285.1	NA		-	-	CHH
(+)-cis,trans-Abscisic acid (ABA)	Pbr000264.1	Phox/Bem1p		-	-	CHH
(+)-cis,trans-Abscisic acid (ABA)	Pbr035213.1	NA		-	-	CHH
(+)-cis,trans-Abscisic acid (ABA)	Pbr009870.1	NA		CG	-	CHH
(+)-cis,trans-Abscisic acid (ABA)	Pbr029958.1	14-3-3 protein		-	-	CHH
(+)-cis,trans-Abscisic acid (ABA)	Pbr033248.2	NA		-	-	CHH
(+)-cis,trans-Abscisic acid (ABA)	Pbr021054.1	Tubulin		-	-	CHH
(+)-cis,trans-Abscisic acid (ABA)	Pbr033624.1	NA		-	-	CHH
(+)-cis,trans-Abscisic acid (ABA)	Pbr001392.1	NA		-	-	CHH
(+)-cis,trans-Abscisic acid (ABA)	Pbr030372.1	Histone H2B		-	-	CHH
(+)-cis,trans-Abscisic acid (ABA)	Pbr029448.1	NA		-	-	CHH
(+)-cis,trans-Abscisic acid (ABA)	Pbr038505.1	Protein kinase, catalytic domain		CG	-	CHH
(+)-cis,trans-Abscisic acid (ABA)	Pbr007180.1	Transcription factor, MADS-box		-	-	CHH
(+)-cis,trans-Abscisic acid (ABA)	Pbr028727.1	Multicopper oxidase, type 1		-	-	CHH
(+)-cis,trans-Abscisic acid (ABA)	Pbr002634.1	Ribonuclease III		-	-	CHH
(+)-cis,trans-Abscisic acid (ABA)	Pbr030705.1	NA		-	-	CHH
(+)-cis,trans-Abscisic acid (ABA)	Pbr010141.1	Zinc finger, RING-type		CG	-	CHH
(+)-cis,trans-Abscisic acid (ABA)	Pbr020851.1	Histone H2A		CG	-	CHH
(+)-cis,trans-Abscisic acid (ABA)	Pbr023767.1	Plant lipid transfer protein/Par allergen		-	-	CHH
(+)-cis,trans-Abscisic acid (ABA)	Pbr016791.1	NA		-	-	CHH
(+)-cis,trans-Abscisic acid (ABA)	Pbr032197.1	Protein kinase, catalytic domain		-	-	CHH
(+)-cis,trans-Abscisic acid (ABA)	Pbr030359.1	Nodulin-like		-	-	CHH
(+)-cis,trans-Abscisic acid (ABA)	Pbr040016.1	NA		CG	-	CHH
(+)-cis,trans-Abscisic acid (ABA)	Pbr035243.1	NA		-	-	CHH
(+)-cis,trans-Abscisic acid (ABA)	Pbr037944.1	Cyclin, C-terminal		-	-	CHH
(+)-cis,trans-Abscisic acid (ABA)	Pbr015332.1	Tify		-	-	CHH
(+)-cis,trans-Abscisic acid (ABA)	Pbr029916.3	GDP-fucose protein O-fucosyltransferase		CG	-	CHH
(+)-cis,trans-Abscisic acid (ABA)	Pbr030201.1	NA		-	-	CHH
(+)-cis,trans-Abscisic acid (ABA)	Pbr042666.1	Dienelactone hydrolase		-	-	CHH
(+)-cis,trans-Abscisic acid (ABA)	Pbr018558.1	ATPase-like, ATP-binding domain		CG	-	CHH
(+)-cis,trans-Abscisic acid (ABA)	Pbr029578.1	NA		-	-	CHH
(+)-cis,trans-Abscisic acid (ABA)	Pbr015985.1	Transcription factor, SBP-box		-	-	CHH
(+)-cis,trans-Abscisic acid (ABA)	Pbr000715.1	Protein of unknown function DUF716, TMEM45		-	-	CHH
(+)-cis,trans-Abscisic acid (ABA)	Pbr041365.1	Ribosomal protein L4/L1e		-	-	CHH
(+)-cis,trans-Abscisic acid (ABA)	Pbr038897.1	Phox/Bem1p		-	-	CHH
(+)-cis,trans-Abscisic acid (ABA)	Pbr032829.1	RNA polymerase II subunit A		-	-	CHH
(+)-cis,trans-Abscisic acid (ABA)	Pbr006071.1	Nucleotidyl transferase domain		-	-	CHH
(+)-cis,trans-Abscisic acid (ABA)	Pbr013644.1	Transcription factor GRAS		-	-	CHH
(+)-cis,trans-Abscisic acid (ABA)	Pbr003364.1	Rieske [2Fe-2S] iron-sulphur domain		-	-	CHH
(+)-cis,trans-Abscisic acid (ABA)	Pbr004416.3	NA		-	-	CHH
(+)-cis,trans-Abscisic acid (ABA)	Pbr017590.1	MYB-like		-	-	CHH
(+)-cis,trans-Abscisic acid (ABA)	Pbr036240.1	NA		-	-	CHH
(+)-cis,trans-Abscisic acid (ABA)	Pbr009523.1	Lipase, GDSL		-	-	CHH
(+)-cis,trans-Abscisic acid (ABA)	Pbr002996.1	RNA recognition motif domain		CG	-	CHH
(+)-cis,trans-Abscisic acid (ABA)	Pbr024650.2	Uncharacterised protein family UPF0016		-	-	CHH
(+)-cis,trans-Abscisic acid (ABA)	Pbr021732.1	NA		-	-	CHH
(+)-cis,trans-Abscisic acid (ABA)	Pbr033157.1	Kinesin, motor domain		-	-	CHH
(+)-cis,trans-Abscisic acid (ABA)	Pbr037077.1	Copper amine oxidase		-	-	CHH
(+)-cis,trans-Abscisic acid (ABA)	Pbr002511.1	Domain of unknown function DUF23		-	-	CHH
(+)-cis,trans-Abscisic acid (ABA)	Pbr004706.1	Transcription factor, FAR1-related		-	-	CHH
(+)-cis,trans-Abscisic acid (ABA)	Pbr025179.1	Kinesin, motor domain		CG	-	CHH
(+)-cis,trans-Abscisic acid (ABA)	Pbr037766.1	Domain of unknown function DUF250		CG	-	CHH
(+)-cis,trans-Abscisic acid (ABA)	Pbr026287.1	Alcohol dehydrogenase superfamily, zinc-containing		-	-	CHH
(+)-cis,trans-Abscisic acid (ABA)	Pbr021391.1	ATPase, P-type, K/Mg/Cd/Cu/Zn/Na/Ca/Na/H-transporter		-	-	CHH
(+)-cis,trans-Abscisic acid (ABA)	Pbr038526.1	Aldehyde oxidase/xanthine dehydrogenase, a/b hammerhead		CG	-	CHH
(+)-cis,trans-Abscisic acid (ABA)	Pbr037936.1	NA		-	-	CHH
(+)-cis,trans-Abscisic acid (ABA)	Pbr018467.1	NA		-	-	CHH
(+)-cis,trans-Abscisic acid (ABA)	Pbr011371.1	Protein of unknown function DUF620		-	-	CHH
(+)-cis,trans-Abscisic acid (ABA)	Pbr025220.1	WD40 repeat		-	CHG	CHH
(+)-cis,trans-Abscisic acid (ABA)	Pbr037897.1	Protein kinase, catalytic domain		-	-	CHH
(+)-cis,trans-Abscisic acid (ABA)	Pbr023585.3	K Homology		CG	CHG	CHH
(+)-cis,trans-Abscisic acid (ABA)	Pbr020698.2	Kinesin, motor domain		-	-	CHH
(+)-cis,trans-Abscisic acid (ABA)	Pbr007117.1	NA		-	-	CHH
(+)-cis,trans-Abscisic acid (ABA)	Pbr020977.1	Pectate lyase/Amb allergen		CG	-	CHH
(+)-cis,trans-Abscisic acid (ABA)	Pbr001078.1	WRC		-	-	CHH
(+)-cis,trans-Abscisic acid (ABA)	Pbr042681.1	SAM dependent carboxyl methyltransferase		-	-	CHH
(+)-cis,trans-Abscisic acid (ABA)	Pbr013936.1	Dihydrodipicolinate reductase, N-terminal		CG	-	CHH
(+)-cis,trans-Abscisic acid (ABA)	Pbr000627.2	Cyclin, C-terminal		-	-	CHH
(+)-cis,trans-Abscisic acid (ABA)	Pbr013809.1	Aldo/keto reductase		-	-	CHH
(+)-cis,trans-Abscisic acid (ABA)	Pbr039405.1	Serine-threonine/tyrosine-protein kinase		-	-	CHH
(+)-cis,trans-Abscisic acid (ABA)	Pbr011329.1	Peptidase M50		-	-	CHH
(+)-cis,trans-Abscisic acid (ABA)	Pbr013395.1	Ribonuclease H-like		-	-	CHH
(+)-cis,trans-Abscisic acid (ABA)	Pbr012319.1	Amino acid transporter, transmembrane		-	-	CHH
(+)-cis,trans-Abscisic acid (ABA)	Pbr039851.1	Cold acclimation WCOR413		CG	-	CHH
(+)-cis,trans-Abscisic acid (ABA)	Pbr012759.1	Protein kinase, catalytic domain		-	-	CHH
(+)-cis,trans-Abscisic acid (ABA)	Pbr013991.1	Serine hydroxymethyltransferase		-	-	CHH
(+)-cis,trans-Abscisic acid (ABA)	Pbr009547.1	NA		-	-	CHH
(+)-cis,trans-Abscisic acid (ABA)	Pbr026859.1	Heat shock protein DnaJ, N-terminal		CG	-	CHH
(+)-cis,trans-Abscisic acid (ABA)	Pbr019259.1	Peptidase S1/S6, chymotrypsin/Hap		CG	-	CHH
(+)-cis,trans-Abscisic acid (ABA)	Pbr042764.1	NA		-	-	CHH
(+)-cis,trans-Abscisic acid (ABA)	Pbr027420.1	NA		-	-	CHH
(+)-cis,trans-Abscisic acid (ABA)	Pbr031835.1	Protein kinase, catalytic domain		CG	-	CHH
(+)-cis,trans-Abscisic acid (ABA)	Pbr012581.1	NA		CG	-	CHH
(+)-cis,trans-Abscisic acid (ABA)	Pbr030626.1	Zinc finger, CCHC-type		CG	-	CHH
(+)-cis,trans-Abscisic acid (ABA)	Pbr008208.1	WD40 repeat		CG	CHG	CHH
(+)-cis,trans-Abscisic acid (ABA)	Pbr021266.1	Aspartate/glutamate/uridylate kinase		-	-	CHH
(+)-cis,trans-Abscisic acid (ABA)	Pbr010521.1	Leucine-rich repeat		-	-	CHH
(+)-cis,trans-Abscisic acid (ABA)	Pbr036264.1	Ankyrin repeat		-	-	CHH
(+)-cis,trans-Abscisic acid (ABA)	Pbr013246.1	Helix-loop-helix DNA-binding domain		-	-	CHH
(+)-cis,trans-Abscisic acid (ABA)	Pbr022786.1	Zinc finger, B-box		-	-	CHH
(+)-cis,trans-Abscisic acid (ABA)	Pbr038093.1	Nodulin-like		-	CHG	CHH
(+)-cis,trans-Abscisic acid (ABA)	Pbr004509.1	Bet v I allergen		-	CHG	CHH
(+)-cis,trans-Abscisic acid (ABA)	Pbr001568.2	Helix-loop-helix DNA-binding domain		CG	CHG	CHH
(+)-cis,trans-Abscisic acid (ABA)	Pbr038349.1	Xklp2 targeting protein		-	-	CHH
(+)-cis,trans-Abscisic acid (ABA)	Pbr003175.1	Protein of unknown function DUF3119		-	-	CHH
(+)-cis,trans-Abscisic acid (ABA)	Pbr029757.1	NA		-	CHG	CHH
(+)-cis,trans-Abscisic acid (ABA)	Pbr037870.1	NA		-	-	CHH
(+)-cis,trans-Abscisic acid (ABA)	Pbr010359.1	Clp, N-terminal		-	-	CHH
(+)-cis,trans-Abscisic acid (ABA)	Pbr000008.1	Glycoside hydrolase, family 17		-	-	CHH
(+)-cis,trans-Abscisic acid (ABA)	Pbr035960.1	Oligopeptide transporter		CG	-	CHH
(+)-cis,trans-Abscisic acid (ABA)	Pbr011477.1	Isochorismate synthase		-	-	CHH
(+)-cis,trans-Abscisic acid (ABA)	Pbr037183.1	NA		-	-	CHH
(+)-cis,trans-Abscisic acid (ABA)	Pbr029099.1	Protein phosphatase 2C, manganese/magnesium aspartate binding site		CG	-	CHH
(+)-cis,trans-Abscisic acid (ABA)	Pbr022651.1	Kinesin, motor domain		-	-	CHH
(+)-cis,trans-Abscisic acid (ABA)	Pbr020546.1	Transcription factor, TCP		CG	-	CHH
(+)-cis,trans-Abscisic acid (ABA)	Pbr013869.1	Helix-loop-helix DNA-binding domain		-	-	CHH
(+)-cis,trans-Abscisic acid (ABA)	Pbr032495.2	Beta-lactamase-like		-	-	CHH
(+)-cis,trans-Abscisic acid (ABA)	Pbr024266.1	Protein kinase, catalytic domain		-	-	CHH
(+)-cis,trans-Abscisic acid (ABA)	Pbr026041.1	Lipase, GDSL		-	-	CHH
(+)-cis,trans-Abscisic acid (ABA)	Pbr000861.1	NA		-	-	CHH
(+)-cis,trans-Abscisic acid (ABA)	Pbr003280.1	Leucine-rich repeat		-	-	CHH
(+)-cis,trans-Abscisic acid (ABA)	Pbr042048.1	FAD linked oxidase, N-terminal		-	-	CHH
(+)-cis,trans-Abscisic acid (ABA)	Pbr012165.1	NA		-	CHG	CHH
(+)-cis,trans-Abscisic acid (ABA)	Pbr034244.1	Drug/metabolite transporter		CG	-	CHH
(+)-cis,trans-Abscisic acid (ABA)	Pbr028514.1	NA		CG	-	CHH
(+)-cis,trans-Abscisic acid (ABA)	Pbr027640.1	Magnesium chelatase, ChlI subunit		-	-	CHH
(+)-cis,trans-Abscisic acid (ABA)	Pbr013318.1	Protein of unknown function DUF1645		-	-	CHH
(+)-cis,trans-Abscisic acid (ABA)	Pbr028560.1	NA		-	-	CHH
(+)-cis,trans-Abscisic acid (ABA)	Pbr004083.1	Zinc finger, RING-type		-	-	CHH
(+)-cis,trans-Abscisic acid (ABA)	Pbr036356.1	NA		-	-	CHH
(+)-cis,trans-Abscisic acid (ABA)	Pbr031993.1	NA		-	-	CHH
(+)-cis,trans-Abscisic acid (ABA)	Pbr022957.1	Plant disease resistance response protein		-	-	CHH
(+)-cis,trans-Abscisic acid (ABA)	Pbr019872.1	Peptidyl-prolyl cis-trans isomerase, cyclophilin-type		-	-	CHH
(+)-cis,trans-Abscisic acid (ABA)	Pbr012861.1	Ubiquitin-associated/translation elongation factor EF1B, N-terminal		-	-	CHH
(+)-cis,trans-Abscisic acid (ABA)	Pbr033957.1	Pentatricopeptide repeat		-	-	CHH
(+)-cis,trans-Abscisic acid (ABA)	Pbr034866.1	RNA recognition motif domain		-	-	CHH
(+)-cis,trans-Abscisic acid (ABA)	Pbr041127.1	AIG2-like		-	-	CHH
(+)-cis,trans-Abscisic acid (ABA)	Pbr026663.1	NA		-	-	CHH
(+)-cis,trans-Abscisic acid (ABA)	Pbr039719.1	NADH:ubiquinone oxidoreductase, 17		CG	-	CHH
(+)-cis,trans-Abscisic acid (ABA)	Pbr009389.1	Actin-like		-	-	CHH
(+)-cis,trans-Abscisic acid (ABA)	Pbr016456.1	Photosystem II PsbP, oxygen evolving complex		CG	-	CHH
(+)-cis,trans-Abscisic acid (ABA)	Pbr021117.1	Cyclin, C-terminal		CG	-	CHH
(+)-cis,trans-Abscisic acid (ABA)	Pbr035932.1	Fructose-1,6-bisphosphatase class 1/Sedoheputulose-1,7-bisphosphatase		-	-	CHH
(+)-cis,trans-Abscisic acid (ABA)	Pbr033449.1	PDZ/DHR/GLGF		-	-	CHH
(+)-cis,trans-Abscisic acid (ABA)	Pbr025384.1	NA		-	-	CHH
(+)-cis,trans-Abscisic acid (ABA)	Pbr041371.1	SANT domain, DNA binding		-	-	CHH
(+)-cis,trans-Abscisic acid (ABA)	Pbr019527.1	Pescadillo, N-terminal		-	-	CHH
(+)-cis,trans-Abscisic acid (ABA)	Pbr034661.4	NA		-	-	CHH
(+)-cis,trans-Abscisic acid (ABA)	Pbr042753.1	NAD-dependent epimerase/dehydratase		-	-	CHH
(+)-cis,trans-Abscisic acid (ABA)	Pbr009270.1	Toll-Interleukin receptor		CG	CHG	CHH
(+)-cis,trans-Abscisic acid (ABA)	Pbr013153.1	Disease resistance protein		CG	CHG	-
(+)-cis,trans-Abscisic acid (ABA)	Pbr011267.1	NA		-	-	CHH
(+)-cis,trans-Abscisic acid (ABA)	Pbr026530.3	UDP-glucose:Glycoprotein Glucosyltransferase		-	-	CHH
(+)-cis,trans-Abscisic acid (ABA)	Pbr022695.1	SET domain		CG	-	CHH
(+)-cis,trans-Abscisic acid (ABA)	Pbr042275.1	Sodium/calcium exchanger membrane region		-	CHG	CHH
(+)-cis,trans-Abscisic acid (ABA)	Pbr028017.1	Protein of unknown function DUF674		-	-	CHH
(+)-cis,trans-Abscisic acid (ABA)	Pbr019659.1	Protein kinase, catalytic domain		CG	-	CHH
(+)-cis,trans-Abscisic acid (ABA)	Pbr016304.1	Phospholipid/glycerol acyltransferase		CG	CHG	CHH
(+)-cis,trans-Abscisic acid (ABA)	Pbr011141.1	NA		-	-	CHH
(+)-cis,trans-Abscisic acid (ABA)	Pbr008768.1	AUX/IAA protein		-	-	CHH
(+)-cis,trans-Abscisic acid (ABA)	Pbr025820.1	ERG2/sigma1 receptor-like		CG	-	CHH
(+)-cis,trans-Abscisic acid (ABA)	Pbr025364.1	NA		-	-	CHH
(+)-cis,trans-Abscisic acid (ABA)	Pbr010907.1	Protein kinase, catalytic domain		-	-	CHH
(+)-cis,trans-Abscisic acid (ABA)	Pbr010847.1	FMN-binding split barrel-related		-	-	CHH
(+)-cis,trans-Abscisic acid (ABA)	Pbr001037.1	ATPase, AAA+ type, core		CG	-	CHH
(+)-cis,trans-Abscisic acid (ABA)	Pbr029724.1	Protein of unknown function DUF81		-	-	CHH
(+)-cis,trans-Abscisic acid (ABA)	Pbr024943.2	NA		CG	CHG	CHH
(+)-cis,trans-Abscisic acid (ABA)	Pbr042502.1	Phosphoribosyltransferase		-	-	CHH
(+)-cis,trans-Abscisic acid (ABA)	Pbr009682.1	Disease resistance protein		-	-	CHH
(+)-cis,trans-Abscisic acid (ABA)	Pbr013712.2	NA		-	-	CHH
(+)-cis,trans-Abscisic acid (ABA)	Pbr006790.1	Zinc finger, RING-type		-	-	CHH
(+)-cis,trans-Abscisic acid (ABA)	Pbr010709.1	FAD-dependent glycerol-3-phosphate dehydrogenase		-	CHG	CHH
(+)-cis,trans-Abscisic acid (ABA)	Pbr041266.3	Prenyltransferase/squalene oxidase		-	-	CHH
(+)-cis,trans-Abscisic acid (ABA)	Pbr029482.1	Domain of unknown function DUF632		-	-	CHH
(+)-cis,trans-Abscisic acid (ABA)	Pbr024913.1	Cyclin, C-terminal		-	-	CHH
(+)-cis,trans-Abscisic acid (ABA)	Pbr034842.1	NA		CG	-	CHH
(+)-cis,trans-Abscisic acid (ABA)	Pbr035740.1	Protein phosphatase 2C-like		-	-	CHH
(+)-cis,trans-Abscisic acid (ABA)	Pbr040280.1	Cyclin, C-terminal		-	-	CHH
(+)-cis,trans-Abscisic acid (ABA)	Pbr039720.1	Protein of unknown function DUF584		-	-	CHH
(+)-cis,trans-Abscisic acid (ABA)	Pbr015536.1	Pectinesterase, catalytic		-	-	CHH
(+)-cis,trans-Abscisic acid (ABA)	Pbr038893.1	Oxoglutarate/iron-dependent oxygenase		-	-	CHH
(+)-cis,trans-Abscisic acid (ABA)	Pbr010322.1	CCAAT-binding transcription factor, subunit B		-	-	CHH
(+)-cis,trans-Abscisic acid (ABA)	Pbr024592.1	GDP-fucose protein O-fucosyltransferase		-	-	CHH
(+)-cis,trans-Abscisic acid (ABA)	Pbr016219.1	Drought induced 19/ RING finger protein 114		-	-	CHH
(+)-cis,trans-Abscisic acid (ABA)	Pbr036606.1	Methyltransferase type 11		-	-	CHH
(+)-cis,trans-Abscisic acid (ABA)	Pbr010957.1	Protein kinase, catalytic domain		-	-	CHH
(+)-cis,trans-Abscisic acid (ABA)	Pbr033096.1	Aspartyl/glutamyl-tRNA amidotransferase subunit B-related		CG	-	CHH
(+)-cis,trans-Abscisic acid (ABA)	Pbr017655.1	Kinesin, motor domain		-	-	CHH
(+)-cis,trans-Abscisic acid (ABA)	Pbr033249.1	Pyridine nucleotide-disulphide oxidoreductase, NAD-binding region		-	-	CHH
(+)-cis,trans-Abscisic acid (ABA)	Pbr009269.1	Protein kinase, catalytic domain		-	-	CHH
(+)-cis,trans-Abscisic acid (ABA)	Pbr042485.2	Pentatricopeptide repeat		-	-	CHH
(+)-cis,trans-Abscisic acid (ABA)	Pbr037339.1	Protein synthesis factor, GTP-binding		-	CHG	CHH
(+)-cis,trans-Abscisic acid (ABA)	Pbr039805.1	Ribosomal protein S8		CG	-	CHH
(+)-cis,trans-Abscisic acid (ABA)	Pbr000123.1	Peptidase A1		CG	-	CHH
(+)-cis,trans-Abscisic acid (ABA)	Pbr004402.1	Rubredoxin-type Fe(Cys)4 protein		-	-	CHH
(+)-cis,trans-Abscisic acid (ABA)	Pbr036643.1	NA		-	-	CHH
(+)-cis,trans-Abscisic acid (ABA)	Pbr038415.1	Protein kinase, catalytic domain		CG	-	CHH
(+)-cis,trans-Abscisic acid (ABA)	Pbr038672.1	Protein kinase, catalytic domain		-	-	CHH
(+)-cis,trans-Abscisic acid (ABA)	Pbr026381.1	IQ motif, EF-hand binding site		CG	-	CHH
(+)-cis,trans-Abscisic acid (ABA)	Pbr004704.1	NA		-	-	CHH
(+)-cis,trans-Abscisic acid (ABA)	Pbr030218.1	Protein kinase, catalytic domain		-	-	CHH
(+)-cis,trans-Abscisic acid (ABA)	Pbr041453.1	Zinc finger, GATA-type		-	-	CHH
(+)-cis,trans-Abscisic acid (ABA)	Pbr018500.1	Serine/threonine dehydratase, pyridoxal-phosphate-binding site		CG	CHG	CHH
(+)-cis,trans-Abscisic acid (ABA)	Pbr020093.1	NA		-	-	CHH
(+)-cis,trans-Abscisic acid (ABA)	Pbr000849.1	Oligopeptide transporter		-	-	CHH
(+)-cis,trans-Abscisic acid (ABA)	Pbr040942.1	NA		-	-	CHH
(+)-cis,trans-Abscisic acid (ABA)	Pbr022055.2	DNA-binding SAP		CG	-	CHH
(+)-cis,trans-Abscisic acid (ABA)	Pbr018094.1	Ionotropic glutamate receptor		-	-	CHH
(+)-cis,trans-Abscisic acid (ABA)	Pbr020143.1	Heat shock protein DnaJ, N-terminal		-	-	CHH
(+)-cis,trans-Abscisic acid (ABA)	Pbr030463.1	Zinc finger, RING-type		CG	-	-
(+)-cis,trans-Abscisic acid (ABA)	Pbr034794.1	Protein phosphatase 2C, manganese/magnesium aspartate binding site		-	-	CHH
(+)-cis,trans-Abscisic acid (ABA)	Pbr035199.1	Alpha/beta hydrolase fold-1		-	-	CHH
(+)-cis,trans-Abscisic acid (ABA)	Pbr040994.1	Cytochrome P450		-	-	CHH
(+)-cis,trans-Abscisic acid (ABA)	Pbr040831.1	Conserved oligomeric complex COG6		CG	CHG	CHH
(+)-cis,trans-Abscisic acid (ABA)	Pbr022553.1	Domain of unknown function DUF632		-	-	CHH
(+)-cis,trans-Abscisic acid (ABA)	Pbr034873.1	Aldehyde dehydrogenase domain		-	-	CHH
(+)-cis,trans-Abscisic acid (ABA)	Pbr027203.1	Nucleoside diphosphate kinase		-	-	CHH
(+)-cis,trans-Abscisic acid (ABA)	Pbr028582.1	UDP-glucuronosyl/UDP-glucosyltransferase		-	-	CHH
(+)-cis,trans-Abscisic acid (ABA)	Pbr011225.1	Zinc finger, CCCH-type		-	-	CHH
(+)-cis,trans-Abscisic acid (ABA)	Pbr006914.1	RNA recognition motif domain		-	-	CHH
(+)-cis,trans-Abscisic acid (ABA)	Pbr020718.1	Protein kinase, catalytic domain		-	-	CHH
(+)-cis,trans-Abscisic acid (ABA)	Pbr013049.1	Protein kinase, catalytic domain		CG	-	CHH
(+)-cis,trans-Abscisic acid (ABA)	Pbr014223.1	Protein kinase, catalytic domain		CG	CHG	CHH
(+)-cis,trans-Abscisic acid (ABA)	Pbr029873.1	Aminotransferases, class-I, pyridoxal-phosphate-binding site		-	-	CHH
(+)-cis,trans-Abscisic acid (ABA)	Pbr022935.1	RNA recognition motif domain		CG	CHG	CHH
(+)-cis,trans-Abscisic acid (ABA)	Pbr004313.1	Metallo-dependent phosphatase		CG	-	CHH
(+)-cis,trans-Abscisic acid (ABA)	Pbr011683.2	Kinesin, motor domain		CG	CHG	CHH
(+)-cis,trans-Abscisic acid (ABA)	Pbr011525.1	Helix-loop-helix DNA-binding domain		-	-	CHH
(+)-cis,trans-Abscisic acid (ABA)	Pbr004136.1	NA		-	-	CHH
(+)-cis,trans-Abscisic acid (ABA)	Pbr039625.1	NA		-	-	CHH
(+)-cis,trans-Abscisic acid (ABA)	Pbr022018.1	NA		CG	-	CHH
(+)-cis,trans-Abscisic acid (ABA)	Pbr040679.1	Protein kinase, catalytic domain		-	-	CHH
(+)-cis,trans-Abscisic acid (ABA)	Pbr001819.1	NUDIX hydrolase domain		CG	CHG	-
(+)-cis,trans-Abscisic acid (ABA)	Pbr018861.1	Sulphate adenylyltransferase		-	-	CHH
(+)-cis,trans-Abscisic acid (ABA)	Pbr031068.1	Dienelactone hydrolase		CG	CHG	CHH
(+)-cis,trans-Abscisic acid (ABA)	Pbr012927.1	Putative harbinger transposase-derived nuclease		-	-	CHH
(+)-cis,trans-Abscisic acid (ABA)	Pbr000573.1	ABC transporter, transmembrane domain		CG	-	CHH
(+)-cis,trans-Abscisic acid (ABA)	Pbr024544.4	Protein of unknown function DUF652		CG	-	CHH
(+)-cis,trans-Abscisic acid (ABA)	Pbr019966.1	Metallo-dependent phosphatase		-	-	CHH
(+)-cis,trans-Abscisic acid (ABA)	Pbr039647.1	NA		CG	-	CHH
(+)-cis,trans-Abscisic acid (ABA)	Pbr037788.1	Peptidase A1		-	-	CHH
(+)-cis,trans-Abscisic acid (ABA)	Pbr038578.1	Glycoside hydrolase, family 9		-	-	CHH
(+)-cis,trans-Abscisic acid (ABA)	Pbr011053.1	Lecithin:cholesterol acyltransferase		-	-	CHH
(+)-cis,trans-Abscisic acid (ABA)	Pbr031363.1	Pseudouridine synthase/archaeosine transglycosylase		-	-	CHH
(+)-cis,trans-Abscisic acid (ABA)	Pbr012106.1	Gnk2-homologous domain		-	-	CHH
(+)-cis,trans-Abscisic acid (ABA)	Pbr042631.1	Protein of unknown function DUF594		CG	-	CHH
(+)-cis,trans-Abscisic acid (ABA)	Pbr009249.1	Protein kinase, catalytic domain		CG	-	CHH
(+)-cis,trans-Abscisic acid (ABA)	Pbr015218.1	Cytochrome P450		-	-	CHH
(+)-cis,trans-Abscisic acid (ABA)	Pbr038917.1	NA		-	-	CHH
(+)-cis,trans-Abscisic acid (ABA)	Pbr038940.1	NA		-	-	CHH
(+)-cis,trans-Abscisic acid (ABA)	Pbr011676.1	NA		CG	-	CHH
(+)-cis,trans-Abscisic acid (ABA)	Pbr037252.1	Glutathione S-transferase, N-terminal		-	-	CHH
(+)-cis,trans-Abscisic acid (ABA)	Pbr030815.1	Armadillo-type fold		-	-	CHH
(+)-cis,trans-Abscisic acid (ABA)	Pbr016627.1	Protein kinase, catalytic domain		-	-	CHH
(+)-cis,trans-Abscisic acid (ABA)	Pbr019018.1	BTB/POZ-like		CG	-	CHH
(+)-cis,trans-Abscisic acid (ABA)	Pbr023119.1	DNA-binding WRKY		CG	-	CHH
(+)-cis,trans-Abscisic acid (ABA)	Pbr030939.1	Calcium-binding EF-hand		CG	CHG	CHH
(+)-cis,trans-Abscisic acid (ABA)	Pbr031101.1	Protein kinase, catalytic domain		-	-	CHH
(+)-cis,trans-Abscisic acid (ABA)	Pbr022099.1	Ribosomal protein S8e, conserved site		-	CHG	CHH
(+)-cis,trans-Abscisic acid (ABA)	Pbr023841.1	Actin-like		CG	-	CHH
(+)-cis,trans-Abscisic acid (ABA)	Pbr030855.1	Glycosyl transferase, family 8		-	-	CHH
(+)-cis,trans-Abscisic acid (ABA)	Pbr031040.1	GTP-binding protein, HSR1-related		CG	-	CHH
(+)-cis,trans-Abscisic acid (ABA)	Pbr019806.1	Glycoside hydrolase, family 10		-	CHG	CHH
(+)-cis,trans-Abscisic acid (ABA)	Pbr003457.1	Endosulphine		-	-	CHH
(+)-cis,trans-Abscisic acid (ABA)	Pbr002282.1	NA		-	-	CHH
(+)-cis,trans-Abscisic acid (ABA)	Pbr024475.1	NA		CG	-	CHH
(+)-cis,trans-Abscisic acid (ABA)	Pbr025851.1	NA		CG	-	CHH
(+)-cis,trans-Abscisic acid (ABA)	Pbr016095.1	Domain of unknown function DUF641, plant		-	-	CHH
(+)-cis,trans-Abscisic acid (ABA)	Pbr011964.1	Bromodomain		-	-	CHH
(+)-cis,trans-Abscisic acid (ABA)	Pbr001331.1	NA		CG	-	CHH
(+)-cis,trans-Abscisic acid (ABA)	Pbr000214.1	Protein of unknown function DUF573		-	-	CHH
(+)-cis,trans-Abscisic acid (ABA)	Pbr035577.1	RNA-binding, CRM domain		-	-	CHH
(+)-cis,trans-Abscisic acid (ABA)	Pbr022740.1	Zinc finger, C2H2-type matrin		CG	-	CHH
(+)-cis,trans-Abscisic acid (ABA)	Pbr004595.1	NB-ARC		-	-	CHH
(+)-cis,trans-Abscisic acid (ABA)	Pbr003652.1	KIP1-like		-	-	CHH
(+)-cis,trans-Abscisic acid (ABA)	Pbr040891.1	Tubby, C-terminal		-	-	CHH
(+)-cis,trans-Abscisic acid (ABA)	Pbr033612.1	Protein kinase, catalytic domain		-	-	CHH
(+)-cis,trans-Abscisic acid (ABA)	Pbr039172.1	NA		-	-	CHH
(+)-cis,trans-Abscisic acid (ABA)	Pbr035862.1	NA		CG	CHG	CHH
(+)-cis,trans-Abscisic acid (ABA)	Pbr019922.1	G-protein-coupled receptor, GCR1 putative		-	-	CHH
(+)-cis,trans-Abscisic acid (ABA)	Pbr027210.1	NA		-	-	CHH
(+)-cis,trans-Abscisic acid (ABA)	Pbr020900.1	K Homology		CG	-	CHH
(+)-cis,trans-Abscisic acid (ABA)	Pbr000259.1	S-locus glycoprotein		CG	CHG	CHH
(+)-cis,trans-Abscisic acid (ABA)	Pbr005166.1	Xanthine/uracil/vitamin C permease		-	-	CHH
(+)-cis,trans-Abscisic acid (ABA)	Pbr023941.1	Ribosomal protein S12/S23		-	-	CHH
(+)-cis,trans-Abscisic acid (ABA)	Pbr030539.1	Plectin/S10, N-terminal		-	-	CHH
(+)-cis,trans-Abscisic acid (ABA)	Pbr011223.1	GTP-binding protein, HSR1-related		CG	-	CHH
(+)-cis,trans-Abscisic acid (ABA)	Pbr024316.1	Adenylylsulphate kinase, C-terminal		-	-	CHH
(+)-cis,trans-Abscisic acid (ABA)	Pbr020079.1	No apical meristem (NAM) protein		-	-	CHH
(+)-cis,trans-Abscisic acid (ABA)	Pbr024819.1	Domain of unknown function DUF632		-	-	CHH
(+)-cis,trans-Abscisic acid (ABA)	Pbr024761.1	MATH		-	-	CHH
(+)-cis,trans-Abscisic acid (ABA)	Pbr020690.1	Kinesin, motor domain		-	-	CHH
(+)-cis,trans-Abscisic acid (ABA)	Pbr023143.2	Proteinase inhibitor I25, cystatin, conserved region		-	-	CHH
(+)-cis,trans-Abscisic acid (ABA)	Pbr040447.1	Histidine biosynthesis		CG	-	CHH
(+)-cis,trans-Abscisic acid (ABA)	Pbr011484.1	Protein of unknown function DUF1118		-	-	CHH
(+)-cis,trans-Abscisic acid (ABA)	Pbr027213.1	Short-chain dehydrogenase/reductase SDR		CG	CHG	CHH
(+)-cis,trans-Abscisic acid (ABA)	Pbr025259.1	Zinc finger, RING-type		-	-	CHH
(+)-cis,trans-Abscisic acid (ABA)	Pbr010167.1	Major intrinsic protein		-	-	CHH
(+)-cis,trans-Abscisic acid (ABA)	Pbr027660.1	NA		-	-	CHH
(+)-cis,trans-Abscisic acid (ABA)	Pbr034596.1	NA		-	-	CHH
(+)-cis,trans-Abscisic acid (ABA)	Pbr029604.1	Pentatricopeptide repeat		-	-	CHH
(+)-cis,trans-Abscisic acid (ABA)	Pbr026916.1	Zinc finger, RING-type		-	-	CHH
(+)-cis,trans-Abscisic acid (ABA)	Pbr002519.1	Protein kinase, catalytic domain		-	-	CHH
(+)-cis,trans-Abscisic acid (ABA)	Pbr011623.1	NA		-	-	CHH
(+)-cis,trans-Abscisic acid (ABA)	Pbr000542.1	NLI interacting factor		CG	-	CHH
(+)-cis,trans-Abscisic acid (ABA)	Pbr027513.1	Tetratricopeptide repeat-containing		CG	-	CHH
(+)-cis,trans-Abscisic acid (ABA)	Pbr030429.1	Calponin homology domain		-	-	CHH
(+)-cis,trans-Abscisic acid (ABA)	Pbr021670.1	NA		-	-	CHH
(+)-cis,trans-Abscisic acid (ABA)	Pbr037200.1	ABC transporter-like		-	-	CHH
(+)-cis,trans-Abscisic acid (ABA)	Pbr035021.1	NA		-	CHG	CHH
(+)-cis,trans-Abscisic acid (ABA)	Pbr032600.1	Mannose-6-phosphate isomerase, type I		CG	-	CHH
(+)-cis,trans-Abscisic acid (ABA)	Pbr004667.1	Serine hydroxymethyltransferase		-	-	CHH
(+)-cis,trans-Abscisic acid (ABA)	Pbr006981.1	NA		CG	-	CHH
(+)-cis,trans-Abscisic acid (ABA)	Pbr005854.1	AUX/IAA protein		-	-	CHH
(+)-cis,trans-Abscisic acid (ABA)	Pbr042856.1	Photosystem I PsaE, reaction centre subunit IV		-	-	CHH
(+)-cis,trans-Abscisic acid (ABA)	Pbr023709.1	Protease-associated domain, PA		-	-	CHH
(+)-cis,trans-Abscisic acid (ABA)	Pbr008220.1	Kinesin, motor domain		-	-	CHH
(+)-cis,trans-Abscisic acid (ABA)	Pbr012563.1	Armadillo		-	-	CHH
(+)-cis,trans-Abscisic acid (ABA)	Pbr038560.1	Histidine phosphatase superfamily, clade-1		-	-	CHH
(+)-cis,trans-Abscisic acid (ABA)	Pbr016360.1	Cyclin, C-terminal		-	-	CHH
(+)-cis,trans-Abscisic acid (ABA)	Pbr035527.1	Expansin		-	-	CHH
(+)-cis,trans-Abscisic acid (ABA)	Pbr020322.1	Kinesin, motor domain		-	-	CHH
(+)-cis,trans-Abscisic acid (ABA)	Pbr038905.1	Kinesin, motor domain		-	-	CHH
(+)-cis,trans-Abscisic acid (ABA)	Pbr016990.1	WD40 repeat		-	-	CHH
(+)-cis,trans-Abscisic acid (ABA)	Pbr030724.2	Protein of unknown function DUF3550/UPF0682		CG	-	CHH
(+)-cis,trans-Abscisic acid (ABA)	Pbr020757.1	Glycoside hydrolase, family 16		-	-	CHH
(+)-cis,trans-Abscisic acid (ABA)	Pbr016796.1	MYB-like		-	-	CHH
(+)-cis,trans-Abscisic acid (ABA)	Pbr026358.1	NA		-	-	CHH
(+)-cis,trans-Abscisic acid (ABA)	Pbr018987.1	Chaperonin Cpn60		-	-	CHH
(+)-cis,trans-Abscisic acid (ABA)	Pbr037815.1	Cytochrome b245, heavy chain		-	-	CHH
(+)-cis,trans-Abscisic acid (ABA)	Pbr031847.2	Protein kinase, catalytic domain		-	-	CHH
(+)-cis,trans-Abscisic acid (ABA)	Pbr011534.1	NA		-	-	CHH
(+)-cis,trans-Abscisic acid (ABA)	Pbr020846.2	NA		-	-	CHH
(+)-cis,trans-Abscisic acid (ABA)	Pbr018115.1	Multicopper oxidase, type 1		-	-	CHH
(+)-cis,trans-Abscisic acid (ABA)	Pbr037804.1	Ribosomal protein L18/L5		-	-	CHH
(+)-cis,trans-Abscisic acid (ABA)	Pbr039031.3	Phospholipase/carboxylesterase		-	-	CHH
(+)-cis,trans-Abscisic acid (ABA)	Pbr036271.3	Protein kinase, catalytic domain		CG	-	CHH
(+)-cis,trans-Abscisic acid (ABA)	Pbr032606.2	Alpha/beta hydrolase fold-1		CG	CHG	CHH
(+)-cis,trans-Abscisic acid (ABA)	Pbr035843.1	RNA recognition motif domain		-	-	CHH
(+)-cis,trans-Abscisic acid (ABA)	Pbr009873.1	Protein of unknown function DUF3506		-	-	CHH
(+)-cis,trans-Abscisic acid (ABA)	Pbr038609.1	NA		-	-	CHH
(+)-cis,trans-Abscisic acid (ABA)	Pbr026575.1	Ribosomal protein L3		-	-	CHH
(+)-cis,trans-Abscisic acid (ABA)	Pbr010755.1	Shugoshin, C-terminal		-	-	CHH
(+)-cis,trans-Abscisic acid (ABA)	Pbr012280.1	WD40 repeat		-	-	CHH
(+)-cis,trans-Abscisic acid (ABA)	Pbr000371.1	Protein kinase, catalytic domain		-	-	CHH
(+)-cis,trans-Abscisic acid (ABA)	Pbr021323.1	Mg2+ transporter protein, CorA-like		-	-	CHH
(+)-cis,trans-Abscisic acid (ABA)	Pbr012536.1	Lipase, GDSL		-	-	CHH
(+)-cis,trans-Abscisic acid (ABA)	Pbr031191.2	Reticulon		-	-	CHH
(+)-cis,trans-Abscisic acid (ABA)	Pbr014425.1	ATPase, AAA+ type, core		-	-	CHH
(+)-cis,trans-Abscisic acid (ABA)	Pbr000845.2	Peptidase S16, lon N-terminal		CG	-	CHH
(+)-cis,trans-Abscisic acid (ABA)	Pbr020963.1	Kinesin, motor domain		-	-	CHH
(+)-cis,trans-Abscisic acid (ABA)	Pbr011515.1	Transcription factor TFIIB-related		CG	-	CHH
(+)-cis,trans-Abscisic acid (ABA)	Pbr039624.1	AUX/IAA protein		-	-	CHH
(+)-cis,trans-Abscisic acid (ABA)	Pbr003341.1	Plant disease resistance response protein		-	-	CHH
(+)-cis,trans-Abscisic acid (ABA)	Pbr035626.1	Peptidase S10, serine carboxypeptidase		-	CHG	CHH
(+)-cis,trans-Abscisic acid (ABA)	Pbr022885.1	Leucine-rich repeat		CG	-	CHH
(+)-cis,trans-Abscisic acid (ABA)	Pbr030556.1	NA		-	-	CHH
(+)-cis,trans-Abscisic acid (ABA)	Pbr014828.1	Zinc finger, RING-type		-	-	CHH
(+)-cis,trans-Abscisic acid (ABA)	Pbr007888.1	Powdery mildew resistance protein, RPW8 domain		-	-	CHH
(+)-cis,trans-Abscisic acid (ABA)	Pbr033117.1	Gnk2-homologous domain		-	-	CHH
(+)-cis,trans-Abscisic acid (ABA)	Pbr004345.1	DNA-binding WRKY		CG	-	CHH
(+)-cis,trans-Abscisic acid (ABA)	Pbr041079.1	Lateral organ boundaries, LOB		-	-	CHH
(+)-cis,trans-Abscisic acid (ABA)	Pbr006378.2	Ketopantoate hydroxymethyltransferase		-	-	CHH
(+)-cis,trans-Abscisic acid (ABA)	Pbr025085.1	NA		CG	-	-
(+)-cis,trans-Abscisic acid (ABA)	Pbr040694.2	Heat shock protein DnaJ, N-terminal		-	-	CHH
(+)-cis,trans-Abscisic acid (ABA)	Pbr009007.2	Aldose 1-epimerase		-	-	CHH
(+)-cis,trans-Abscisic acid (ABA)	Pbr036699.1	Domain of unknown function DUF231, plant		-	-	CHH
(+)-cis,trans-Abscisic acid (ABA)	Pbr035344.1	Signal recognition particle, SRP54 subunit, GTPase		CG	-	CHH
(+)-cis,trans-Abscisic acid (ABA)	Pbr009756.1	Helix-loop-helix DNA-binding domain		-	-	CHH
(+)-cis,trans-Abscisic acid (ABA)	Pbr015227.1	Pathogenesis-related transcriptional factor/ERF, DNA-binding		-	-	CHH
(+)-cis,trans-Abscisic acid (ABA)	Pbr003844.1	NmrA-like		CG	-	CHH
(+)-cis,trans-Abscisic acid (ABA)	Pbr018560.2	HAD-superfamily hydrolase, subfamily IG, 5'-nucleotidase		-	-	CHH
(+)-cis,trans-Abscisic acid (ABA)	Pbr026029.1	Photosystem II PsbP, oxygen evolving complex		CG	-	CHH
(+)-cis,trans-Abscisic acid (ABA)	Pbr034621.1	Cell division cycle-associated protein		-	-	CHH
(+)-cis,trans-Abscisic acid (ABA)	Pbr009897.1	Phosphoglycerate/bisphosphoglycerate mutase, active site		-	-	CHH
(+)-cis,trans-Abscisic acid (ABA)	Pbr040869.1	Ran binding protein 1		-	-	CHH
(+)-cis,trans-Abscisic acid (ABA)	Pbr031868.1	Pseudouridine synthase, RsuA and RluB/C/D/E/F		-	-	CHH
(+)-cis,trans-Abscisic acid (ABA)	Pbr039106.1	TB2/DP1/HVA22-related protein		CG	-	CHH
(+)-cis,trans-Abscisic acid (ABA)	Pbr040742.1	Mechanosensitive ion channel MscS		-	-	CHH
(+)-cis,trans-Abscisic acid (ABA)	Pbr013012.1	Disease resistance protein		-	-	CHH
(+)-cis,trans-Abscisic acid (ABA)	Pbr017406.1	NA		-	-	CHH
(+)-cis,trans-Abscisic acid (ABA)	Pbr041226.1	NA		-	-	CHH
(+)-cis,trans-Abscisic acid (ABA)	Pbr018645.1	Multi antimicrobial extrusion protein		-	-	CHH
(+)-cis,trans-Abscisic acid (ABA)	Pbr002407.1	Phosphoribosyltransferase		-	-	CHH
(+)-cis,trans-Abscisic acid (ABA)	Pbr008085.1	Plastocyanin-like		-	-	CHH
(+)-cis,trans-Abscisic acid (ABA)	Pbr033139.1	Glycoside hydrolase, family 28		-	-	CHH
(+)-cis,trans-Abscisic acid (ABA)	Pbr008931.1	NA		-	-	CHH
(+)-cis,trans-Abscisic acid (ABA)	Pbr013352.1	Protein kinase, catalytic domain		-	-	CHH
(+)-cis,trans-Abscisic acid (ABA)	Pbr041247.1	F-box domain, cyclin-like		CG	-	CHH
(+)-cis,trans-Abscisic acid (ABA)	Pbr008323.1	NA		-	-	CHH
(+)-cis,trans-Abscisic acid (ABA)	Pbr002127.1	Protein kinase, catalytic domain		-	-	CHH
(+)-cis,trans-Abscisic acid (ABA)	Pbr035616.2	Ras GTPase		-	-	CHH
(+)-cis,trans-Abscisic acid (ABA)	Pbr028783.1	Protein kinase, catalytic domain		CG	-	CHH
(+)-cis,trans-Abscisic acid (ABA)	Pbr000089.1	NA		-	-	CHH
(+)-cis,trans-Abscisic acid (ABA)	Pbr023030.1	Amine oxidase		-	-	CHH
(+)-cis,trans-Abscisic acid (ABA)	Pbr004467.1	UbiA prenyltransferase family		-	-	CHH
(+)-cis,trans-Abscisic acid (ABA)	Pbr024410.1	Dual specificity phosphatase, catalytic domain		-	-	CHH
(+)-cis,trans-Abscisic acid (ABA)	Pbr031732.1	F-box domain, Skp2-like		-	-	CHH
(+)-cis,trans-Abscisic acid (ABA)	Pbr017307.1	K Homology		CG	-	CHH
(+)-cis,trans-Abscisic acid (ABA)	Pbr029679.1	NAD-dependent epimerase/dehydratase		-	-	CHH
(+)-cis,trans-Abscisic acid (ABA)	Pbr010607.1	F-box domain, cyclin-like		-	-	CHH
(+)-cis,trans-Abscisic acid (ABA)	Pbr016393.1	NA		-	CHG	CHH
(+)-cis,trans-Abscisic acid (ABA)	Pbr034021.1	NA		-	CHG	CHH
(+)-cis,trans-Abscisic acid (ABA)	Pbr004906.1	Carotenoid oxygenase		-	-	CHH
(+)-cis,trans-Abscisic acid (ABA)	Pbr003446.1	NA		-	-	CHH
(+)-cis,trans-Abscisic acid (ABA)	Pbr013190.2	Pentatricopeptide repeat		-	-	CHH
(+)-cis,trans-Abscisic acid (ABA)	Pbr007750.1	Exoribonuclease, phosphorolytic domain 1		-	-	CHH
(+)-cis,trans-Abscisic acid (ABA)	Pbr038704.1	Protein kinase, catalytic domain		-	-	CHH
(+)-cis,trans-Abscisic acid (ABA)	Pbr015586.2	Trimeric LpxA-like		-	-	CHH
(+)-cis,trans-Abscisic acid (ABA)	Pbr007244.1	SNF2-related		CG	-	CHH
(+)-cis,trans-Abscisic acid (ABA)	Pbr028507.1	Protein kinase, catalytic domain		CG	-	CHH
(+)-cis,trans-Abscisic acid (ABA)	Pbr039297.1	Domain of unknown function DUF632		-	-	CHH
(+)-cis,trans-Abscisic acid (ABA)	Pbr033043.1	Zinc finger, RING-type		CG	-	CHH
(+)-cis,trans-Abscisic acid (ABA)	Pbr027892.1	SET domain		-	-	CHH
(+)-cis,trans-Abscisic acid (ABA)	Pbr041461.1	Protein of unknown function DUF761, plant		-	-	CHH
(+)-cis,trans-Abscisic acid (ABA)	Pbr029688.1	NA		-	CHG	CHH
(+)-cis,trans-Abscisic acid (ABA)	Pbr020572.1	ABC transporter, transmembrane domain		-	-	CHH
(+)-cis,trans-Abscisic acid (ABA)	Pbr038297.1	Transcriptional factor B3		CG	-	-
(+)-cis,trans-Abscisic acid (ABA)	Pbr040604.1	MAGE protein		-	-	CHH
(+)-cis,trans-Abscisic acid (ABA)	Pbr021027.1	Protein of unknown function DUF2358		CG	-	CHH
(+)-cis,trans-Abscisic acid (ABA)	Pbr029928.1	Aspartate/glutamate/uridylate kinase		CG	-	CHH
(+)-cis,trans-Abscisic acid (ABA)	Pbr012193.2	Zinc finger, C2H2-type		-	-	CHH
(+)-cis,trans-Abscisic acid (ABA)	Pbr024532.1	Gibberellin regulated protein		-	-	CHH
(+)-cis,trans-Abscisic acid (ABA)	Pbr027224.1	Cytochrome P450		-	-	CHH
(+)-cis,trans-Abscisic acid (ABA)	Pbr018350.1	NA		-	-	CHH
(+)-cis,trans-Abscisic acid (ABA)	Pbr006206.1	Protein kinase, catalytic domain		CG	-	CHH
(+)-cis,trans-Abscisic acid (ABA)	Pbr029342.2	Integral membrane protein TerC		CG	-	CHH
(+)-cis,trans-Abscisic acid (ABA)	Pbr030271.1	Transcriptional factor B3		-	-	CHH
(+)-cis,trans-Abscisic acid (ABA)	Pbr012542.1	NA		-	-	CHH
(+)-cis,trans-Abscisic acid (ABA)	Pbr033047.1	NA		CG	-	CHH
(+)-cis,trans-Abscisic acid (ABA)	Pbr005385.1	Mpv17/PMP22		-	-	CHH
(+)-cis,trans-Abscisic acid (ABA)	Pbr012020.2	Protein phosphatase 2C-like		-	-	CHH
(+)-cis,trans-Abscisic acid (ABA)	Pbr011522.1	NA		-	-	CHH
(+)-cis,trans-Abscisic acid (ABA)	Pbr000288.1	RNA-processing protein, HAT helix		-	-	CHH
(+)-cis,trans-Abscisic acid (ABA)	Pbr041123.1	Protease-associated domain, PA		-	-	CHH
(+)-cis,trans-Abscisic acid (ABA)	Pbr002050.1	ATPase, P-type, H+ transporting proton pump		-	-	CHH
(+)-cis,trans-Abscisic acid (ABA)	Pbr003770.2	Disease resistance protein		CG	-	CHH
(+)-cis,trans-Abscisic acid (ABA)	Pbr014999.1	Ribosomal protein S6		-	-	CHH
(+)-cis,trans-Abscisic acid (ABA)	Pbr028798.1	Protein kinase, catalytic domain		CG	-	CHH
(+)-cis,trans-Abscisic acid (ABA)	Pbr042117.1	Domain of unknown function DUF632		-	-	CHH
(+)-cis,trans-Abscisic acid (ABA)	Pbr041506.1	Zinc finger, PHD-type		CG	-	CHH
(+)-cis,trans-Abscisic acid (ABA)	Pbr031839.1	Protein kinase, catalytic domain		-	-	CHH
(+)-cis,trans-Abscisic acid (ABA)	Pbr027732.1	Chlorophyll A-B binding protein, plant		-	-	CHH
(+)-cis,trans-Abscisic acid (ABA)	Pbr018038.3	Protein kinase, catalytic domain		-	-	CHH
(+)-cis,trans-Abscisic acid (ABA)	Pbr007152.1	Centromere protein Mis12		-	-	CHH
(+)-cis,trans-Abscisic acid (ABA)	Pbr012244.1	Manganese/iron superoxide dismutase		-	-	CHH
(+)-cis,trans-Abscisic acid (ABA)	Pbr017492.1	F-box domain, Skp2-like		CG	-	CHH
(+)-cis,trans-Abscisic acid (ABA)	Pbr041741.1	SNF2-related		-	-	CHH
(+)-cis,trans-Abscisic acid (ABA)	Pbr029923.1	Argonaute/Dicer protein, PAZ		CG	CHG	CHH
(+)-cis,trans-Abscisic acid (ABA)	Pbr027816.1	Homeobox		CG	-	CHH
(+)-cis,trans-Abscisic acid (ABA)	Pbr021777.1	Ran binding protein 1		-	-	CHH
(+)-cis,trans-Abscisic acid (ABA)	Pbr023735.1	Oxysterol-binding protein		-	-	CHH
(+)-cis,trans-Abscisic acid (ABA)	Pbr005669.1	Tubby, C-terminal		-	-	CHH
(+)-cis,trans-Abscisic acid (ABA)	Pbr030843.1	Glycoside hydrolase, family 3, N-terminal		-	-	CHH
(+)-cis,trans-Abscisic acid (ABA)	Pbr021373.1	Peptidase S8/S53, subtilisin/kexin/sedolisin		-	-	CHH
(+)-cis,trans-Abscisic acid (ABA)	Pbr032125.2	Peptidase, cysteine peptidase active site		-	-	CHH
(+)-cis,trans-Abscisic acid (ABA)	Pbr037921.1	NA		-	-	CHH
(+)-cis,trans-Abscisic acid (ABA)	Pbr015829.1	Peptidase, cysteine peptidase active site		-	CHG	CHH
(+)-cis,trans-Abscisic acid (ABA)	Pbr016453.1	Agenet		-	-	CHH
(+)-cis,trans-Abscisic acid (ABA)	Pbr023435.1	PAS		-	-	CHH
(+)-cis,trans-Abscisic acid (ABA)	Pbr039646.1	NA		-	-	CHH
(+)-cis,trans-Abscisic acid (ABA)	Pbr025684.1	Ribosomal protein S1, RNA-binding domain		CG	CHG	CHH
(+)-cis,trans-Abscisic acid (ABA)	Pbr024953.1	Carbohydrate kinase, FGGY		-	-	CHH
(+)-cis,trans-Abscisic acid (ABA)	Pbr035857.1	Rhodanese-like		CG	-	CHH
(+)-cis,trans-Abscisic acid (ABA)	Pbr018397.1	NA		-	-	CHH
(+)-cis,trans-Abscisic acid (ABA)	Pbr009795.1	NA		-	-	CHH
(+)-cis,trans-Abscisic acid (ABA)	Pbr007733.1	Fumarate lyase		CG	-	CHH
(+)-cis,trans-Abscisic acid (ABA)	Pbr001669.1	SecA protein		-	-	CHH
(+)-cis,trans-Abscisic acid (ABA)	Pbr003395.1	Sucrose synthase		-	-	CHH
(+)-cis,trans-Abscisic acid (ABA)	Pbr027532.1	Zinc finger, CCCH-type		-	-	CHH
(+)-cis,trans-Abscisic acid (ABA)	Pbr039189.1	NA		-	CHG	CHH
(+)-cis,trans-Abscisic acid (ABA)	Pbr002773.1	UbiA prenyltransferase family		-	-	CHH
(+)-cis,trans-Abscisic acid (ABA)	Pbr041002.1	Peptidase M18		CG	-	CHH
(+)-cis,trans-Abscisic acid (ABA)	Pbr029105.1	Helicase, C-terminal		-	-	CHH
(+)-cis,trans-Abscisic acid (ABA)	Pbr017766.1	NA		CG	-	CHH
(+)-cis,trans-Abscisic acid (ABA)	Pbr022410.1	Glycosyl transferase, family 9		-	-	CHH
(+)-cis,trans-Abscisic acid (ABA)	Pbr003307.1	Plastid lipid-associated protein/fibrillin conserved domain		CG	-	CHH
(+)-cis,trans-Abscisic acid (ABA)	Pbr042406.1	Zinc finger, RING-type		-	-	CHH
(+)-cis,trans-Abscisic acid (ABA)	Pbr040406.1	Pentatricopeptide repeat		-	-	CHH
(+)-cis,trans-Abscisic acid (ABA)	Pbr003539.1	NA		-	-	CHH
(+)-cis,trans-Abscisic acid (ABA)	Pbr029292.1	Protein kinase, catalytic domain		CG	-	CHH
(+)-cis,trans-Abscisic acid (ABA)	Pbr006246.1	Protein kinase, catalytic domain		CG	-	CHH
(+)-cis,trans-Abscisic acid (ABA)	Pbr004254.1	NA		-	-	CHH
(+)-cis,trans-Abscisic acid (ABA)	Pbr030340.1	ABC transporter-like		-	-	CHH
(+)-cis,trans-Abscisic acid (ABA)	Pbr033231.1	Oligopeptide transporter		-	-	CHH
(+)-cis,trans-Abscisic acid (ABA)	Pbr008337.2	Protein kinase, catalytic domain		CG	-	CHH
(+)-cis,trans-Abscisic acid (ABA)	Pbr040771.1	Glycosyl transferase, group 1		-	-	CHH
(+)-cis,trans-Abscisic acid (ABA)	Pbr028611.1	ATPase, AAA+ type, core		-	-	CHH
(+)-cis,trans-Abscisic acid (ABA)	Pbr001575.1	GDP-fucose protein O-fucosyltransferase		-	-	CHH
(+)-cis,trans-Abscisic acid (ABA)	Pbr016084.1	Major intrinsic protein		-	-	CHH
(+)-cis,trans-Abscisic acid (ABA)	Pbr025924.1	Zinc finger, PHD-type		-	-	CHH
(+)-cis,trans-Abscisic acid (ABA)	Pbr019367.1	NA		-	-	CHH
(+)-cis,trans-Abscisic acid (ABA)	Pbr040706.1	Peptidase C19, ubiquitin carboxyl-terminal hydrolase 2		-	-	CHH
(+)-cis,trans-Abscisic acid (ABA)	Pbr010386.1	Peptidase M20		-	-	CHH
(+)-cis,trans-Abscisic acid (ABA)	Pbr028919.1	Signal transduction response regulator, receiver domain		-	-	CHH
(+)-cis,trans-Abscisic acid (ABA)	Pbr020813.1	Plant metallothionein, family 15		-	-	CHH
(+)-cis,trans-Abscisic acid (ABA)	Pbr020534.1	Ribosomal protein S10		-	-	CHH
(+)-cis,trans-Abscisic acid (ABA)	Pbr034104.1	RNA polymerase II, large subunit, CTD		-	-	CHH
(+)-cis,trans-Abscisic acid (ABA)	Pbr010502.1	NA		-	-	CHH
(+)-cis,trans-Abscisic acid (ABA)	Pbr010644.1	NA		-	-	CHH
(+)-cis,trans-Abscisic acid (ABA)	Pbr027699.1	Domain of unknown function DUF292, eukaryotic		-	-	CHH
(+)-cis,trans-Abscisic acid (ABA)	Pbr014872.1	WD40 repeat		-	-	CHH
(+)-cis,trans-Abscisic acid (ABA)	Pbr036054.1	Engulfment/cell motility, ELMO		-	-	CHH
(+)-cis,trans-Abscisic acid (ABA)	Pbr015896.1	Protein kinase, catalytic domain		CG	-	CHH
(+)-cis,trans-Abscisic acid (ABA)	Pbr008101.1	Photosystem I PsaD		-	-	CHH
(+)-cis,trans-Abscisic acid (ABA)	Pbr000913.1	Sodium/calcium exchanger membrane region		-	-	CHH
(+)-cis,trans-Abscisic acid (ABA)	Pbr016890.1	Heat shock protein Hsp20		-	-	CHH
(+)-cis,trans-Abscisic acid (ABA)	Pbr016359.3	Protein of unknown function DUF300		-	-	CHH
(+)-cis,trans-Abscisic acid (ABA)	Pbr009838.5	Toll-Interleukin receptor		-	-	CHH
(+)-cis,trans-Abscisic acid (ABA)	Pbr017297.1	Pathogenesis-related transcriptional factor/ERF, DNA-binding		-	-	CHH
(+)-cis,trans-Abscisic acid (ABA)	Pbr012986.1	NA		CG	-	CHH
(+)-cis,trans-Abscisic acid (ABA)	Pbr034565.1	NA		-	-	CHH
(+)-cis,trans-Abscisic acid (ABA)	Pbr027014.1	Glycosyl transferase, family 14		CG	-	CHH
(+)-cis,trans-Abscisic acid (ABA)	Pbr018756.1	NA		CG	-	CHH
(+)-cis,trans-Abscisic acid (ABA)	Pbr025168.1	Phospholipase C, phosphatidylinositol-specific , X domain		-	-	CHH
(+)-cis,trans-Abscisic acid (ABA)	Pbr027673.1	Glutaredoxin		-	-	CHH
(+)-cis,trans-Abscisic acid (ABA)	Pbr010067.1	Gnk2-homologous domain		-	-	CHH
(+)-cis,trans-Abscisic acid (ABA)	Pbr030430.1	Protein of unknown function DUF617, plant		-	-	CHH
(+)-cis,trans-Abscisic acid (ABA)	Pbr000762.1	Domain of unknown function DUF239, plant		-	-	CHH
(+)-cis,trans-Abscisic acid (ABA)	Pbr037781.1	NA		-	-	CHH
(+)-cis,trans-Abscisic acid (ABA)	Pbr005053.1	Cyclic nucleotide-binding domain		CG	-	-
(+)-cis,trans-Abscisic acid (ABA)	Pbr031825.2	ATPase, P-type, K/Mg/Cd/Cu/Zn/Na/Ca/Na/H-transporter		-	-	CHH
(+)-cis,trans-Abscisic acid (ABA)	Pbr013394.1	Maf1 regulator		-	-	CHH
(+)-cis,trans-Abscisic acid (ABA)	Pbr040709.2	NA		-	-	CHH
(+)-cis,trans-Abscisic acid (ABA)	Pbr034196.1	Actin-binding FH2/DRF autoregulatory		-	-	CHH
(+)-cis,trans-Abscisic acid (ABA)	Pbr009492.1	EXTL2, alpha-1,4-N-acetylhexosaminyltransferase		CG	-	CHH
(+)-cis,trans-Abscisic acid (ABA)	Pbr014032.3	SANT domain, DNA binding		CG	-	CHH
(+)-cis,trans-Abscisic acid (ABA)	Pbr037749.2	Methyltransferase type 11		-	-	CHH
(+)-cis,trans-Abscisic acid (ABA)	Pbr022517.1	NA		CG	-	CHH
(+)-cis,trans-Abscisic acid (ABA)	Pbr031531.1	IQ motif, EF-hand binding site		-	-	CHH
(+)-cis,trans-Abscisic acid (ABA)	Pbr025410.1	Armadillo		CG	-	-
(+)-cis,trans-Abscisic acid (ABA)	Pbr042780.1	Mitochodrial transcription termination factor-related		CG	CHG	CHH
(+)-cis,trans-Abscisic acid (ABA)	Pbr028200.1	Drug/metabolite transporter		-	-	CHH
(+)-cis,trans-Abscisic acid (ABA)	Pbr013762.1	Ribosomal protein L19		-	-	CHH
(+)-cis,trans-Abscisic acid (ABA)	Pbr016422.1	Pyrophosphate-energised proton pump		CG	-	CHH
(+)-cis,trans-Abscisic acid (ABA)	Pbr009232.2	Peptidase A22, presenilin signal peptide		-	-	CHH
(+)-cis,trans-Abscisic acid (ABA)	Pbr042102.1	CCAAT-binding transcription factor, subunit B		-	-	CHH
(+)-cis,trans-Abscisic acid (ABA)	Pbr031570.1	KIP1-like		-	-	CHH
(+)-cis,trans-Abscisic acid (ABA)	Pbr002997.1	RNA recognition motif domain		-	-	CHH
(+)-cis,trans-Abscisic acid (ABA)	Pbr037820.1	DNA-dependent ATPase MCM		CG	-	CHH
(+)-cis,trans-Abscisic acid (ABA)	Pbr013828.1	Protein kinase, catalytic domain		-	-	CHH
(+)-cis,trans-Abscisic acid (ABA)	Pbr028684.2	Protein kinase, catalytic domain		-	-	CHH
(+)-cis,trans-Abscisic acid (ABA)	Pbr013449.1	Pentatricopeptide repeat		-	-	CHH
(+)-cis,trans-Abscisic acid (ABA)	Pbr010047.1	NA		-	-	CHH
(+)-cis,trans-Abscisic acid (ABA)	Pbr017394.1	NA		-	-	CHH
(+)-cis,trans-Abscisic acid (ABA)	Pbr022528.1	NA		-	-	CHH
(+)-cis,trans-Abscisic acid (ABA)	Pbr017551.1	Domain of unknown function DUF296		-	-	CHH
(+)-cis,trans-Abscisic acid (ABA)	Pbr009580.1	Exostosin-like		-	-	CHH
(+)-cis,trans-Abscisic acid (ABA)	Pbr029694.1	NA		-	-	CHH
(+)-cis,trans-Abscisic acid (ABA)	Pbr023410.1	NA		CG	CHG	CHH
(+)-cis,trans-Abscisic acid (ABA)	Pbr019893.1	NA		-	-	CHH
(+)-cis,trans-Abscisic acid (ABA)	Pbr015108.2	NAD-dependent epimerase/dehydratase		-	-	CHH
(+)-cis,trans-Abscisic acid (ABA)	Pbr006762.1	Sterol-sensing domain		CG	-	CHH
(+)-cis,trans-Abscisic acid (ABA)	Pbr028294.1	KIP1-like		-	-	CHH
(+)-cis,trans-Abscisic acid (ABA)	Pbr016335.1	Domain of unknown function DUF221		-	-	CHH
(+)-cis,trans-Abscisic acid (ABA)	Pbr007138.1	Kinesin, motor domain		-	-	CHH
(+)-cis,trans-Abscisic acid (ABA)	Pbr042464.1	Transcription factor GRAS		-	-	CHH
(+)-cis,trans-Abscisic acid (ABA)	Pbr004373.1	Aldo/keto reductase		-	CHG	CHH
(+)-cis,trans-Abscisic acid (ABA)	Pbr008957.1	NA		CG	-	CHH
(+)-cis,trans-Abscisic acid (ABA)	Pbr030867.1	ATPase, F1 complex, OSCP/delta subunit		-	-	CHH
(+)-cis,trans-Abscisic acid (ABA)	Pbr006336.2	Protein of unknown function DUF3550/UPF0682		CG	-	CHH
(+)-cis,trans-Abscisic acid (ABA)	Pbr009019.1	Lipase, class 3		-	-	CHH
(+)-cis,trans-Abscisic acid (ABA)	Pbr018014.2	Major sperm protein		-	-	CHH
(+)-cis,trans-Abscisic acid (ABA)	Pbr039572.1	Cytochrome b561, eukaryote		-	-	CHH
(+)-cis,trans-Abscisic acid (ABA)	Pbr011457.1	TB2/DP1/HVA22-related protein		-	-	CHH
(+)-cis,trans-Abscisic acid (ABA)	Pbr000027.1	Heavy metal transport/detoxification protein		-	-	CHH
(+)-cis,trans-Abscisic acid (ABA)	Pbr020249.1	Protein of unknown function DUF1630		-	-	CHH
(+)-cis,trans-Abscisic acid (ABA)	Pbr005051.1	Zinc finger, GATA-type		-	-	CHH
(+)-cis,trans-Abscisic acid (ABA)	Pbr010927.1	NA		CG	-	CHH
(+)-cis,trans-Abscisic acid (ABA)	Pbr025074.1	Multicopper oxidase, type 1		-	-	CHH
(+)-cis,trans-Abscisic acid (ABA)	Pbr002021.1	ABC transporter-like		-	-	CHH
(+)-cis,trans-Abscisic acid (ABA)	Pbr041421.1	NA		-	-	CHH
(+)-cis,trans-Abscisic acid (ABA)	Pbr019788.1	Pathogenesis-related transcriptional factor/ERF, DNA-binding		-	-	CHH
(+)-cis,trans-Abscisic acid (ABA)	Pbr020199.2	NA		-	-	CHH
(+)-cis,trans-Abscisic acid (ABA)	Pbr013945.1	IQ motif, EF-hand binding site		-	-	CHH
(+)-cis,trans-Abscisic acid (ABA)	Pbr030330.2	NA		CG	-	CHH
(+)-cis,trans-Abscisic acid (ABA)	Pbr042720.1	NA		CG	-	CHH
(+)-cis,trans-Abscisic acid (ABA)	Pbr042282.1	Phosphoesterase		CG	-	CHH
(+)-cis,trans-Abscisic acid (ABA)	Pbr027995.1	Uncharacterised protein family UPF0503		-	-	CHH
(+)-cis,trans-Abscisic acid (ABA)	Pbr025514.1	NA		CG	-	CHH
(+)-cis,trans-Abscisic acid (ABA)	Pbr035510.1	C2 calcium-dependent membrane targeting		CG	-	CHH
(+)-cis,trans-Abscisic acid (ABA)	Pbr042201.1	Vitamin B6 biosynthesis protein		-	-	CHH
(+)-cis,trans-Abscisic acid (ABA)	Pbr024682.1	NA		CG	-	CHH
(+)-cis,trans-Abscisic acid (ABA)	Pbr024074.1	FMN-binding split barrel-related		-	-	CHH
(+)-cis,trans-Abscisic acid (ABA)	Pbr035078.1	NA		-	-	CHH
(+)-cis,trans-Abscisic acid (ABA)	Pbr032873.1	NA		-	-	CHH
(+)-cis,trans-Abscisic acid (ABA)	Pbr042333.1	Domain of unknown function DUF641, plant		CG	CHG	CHH
(+)-cis,trans-Abscisic acid (ABA)	Pbr005307.1	Mitochodrial transcription termination factor-related		-	-	CHH
(+)-cis,trans-Abscisic acid (ABA)	Pbr039690.1	Type I phosphodiesterase/nucleotide pyrophosphatase/phosphate transferase		-	-	CHH
(+)-cis,trans-Abscisic acid (ABA)	Pbr027611.1	Cytochrome P450		-	-	CHH
(+)-cis,trans-Abscisic acid (ABA)	Pbr004808.1	Phytosulfokine		CG	-	CHH
(+)-cis,trans-Abscisic acid (ABA)	Pbr024501.1	ATPase, P-type, K/Mg/Cd/Cu/Zn/Na/Ca/Na/H-transporter		-	CHG	CHH
(+)-cis,trans-Abscisic acid (ABA)	Pbr024248.1	NA		CG	CHG	CHH
(+)-cis,trans-Abscisic acid (ABA)	Pbr011601.1	Protein kinase, catalytic domain		CG	-	CHH
(+)-cis,trans-Abscisic acid (ABA)	Pbr006307.1	NA		CG	-	CHH
(+)-cis,trans-Abscisic acid (ABA)	Pbr019198.1	Transcriptional factor B3		-	-	CHH
(+)-cis,trans-Abscisic acid (ABA)	Pbr020039.1	Zinc finger, Dof-type		-	CHG	CHH
(+)-cis,trans-Abscisic acid (ABA)	Pbr042150.2	NA		-	-	CHH
(+)-cis,trans-Abscisic acid (ABA)	Pbr041378.1	Uncharacterised protein family UPF0503		CG	-	CHH
(+)-cis,trans-Abscisic acid (ABA)	Pbr006466.3	Lipoxygenase		-	-	CHH
(+)-cis,trans-Abscisic acid (ABA)	Pbr015556.1	Zinc finger, CCCH-type		-	-	CHH
(+)-cis,trans-Abscisic acid (ABA)	Pbr032272.1	Nitrilase/cyanide hydratase and apolipoprotein N-acyltransferase		-	-	CHH
(+)-cis,trans-Abscisic acid (ABA)	Pbr037367.1	Protein kinase, catalytic domain		-	-	CHH
(+)-cis,trans-Abscisic acid (ABA)	Pbr003495.1	Tetrahydrofolate dehydrogenase/cyclohydrolase		-	-	CHH
(+)-cis,trans-Abscisic acid (ABA)	Pbr015983.1	Transcription factor, SBP-box		CG	-	CHH
(+)-cis,trans-Abscisic acid (ABA)	Pbr001676.1	ABC transporter, transmembrane domain		-	-	CHH
(+)-cis,trans-Abscisic acid (ABA)	Pbr010973.1	Plant peroxidase		-	-	CHH
(+)-cis,trans-Abscisic acid (ABA)	Pbr013474.1	Agenet		-	-	CHH
(+)-cis,trans-Abscisic acid (ABA)	Pbr008861.1	Protein kinase, catalytic domain		CG	-	-
(+)-cis,trans-Abscisic acid (ABA)	Pbr001938.1	Domain of unknown function DUF89		-	-	CHH
(+)-cis,trans-Abscisic acid (ABA)	Pbr005128.2	Glycoside hydrolase, family 28		-	-	CHH
(+)-cis,trans-Abscisic acid (ABA)	Pbr029586.1	RecF/RecN/SMC		-	-	CHH
(+)-cis,trans-Abscisic acid (ABA)	Pbr007807.1	NA		-	-	CHH
(+)-cis,trans-Abscisic acid (ABA)	Pbr038732.1	Semialdehyde dehydrogenase, dimerisation domain		-	-	CHH
(+)-cis,trans-Abscisic acid (ABA)	Pbr015765.2	Peptidase M3A/M3B, thimet/oligopeptidase F		CG	-	CHH
(+)-cis,trans-Abscisic acid (ABA)	Pbr009402.1	Protein kinase, catalytic domain		CG	-	CHH
(+)-cis,trans-Abscisic acid (ABA)	Pbr012505.1	Xklp2 targeting protein		CG	-	CHH
(+)-cis,trans-Abscisic acid (ABA)	Pbr009658.2	Disease resistance protein		-	-	CHH
(+)-cis,trans-Abscisic acid (ABA)	Pbr002268.1	Protein of unknown function DUF581		-	-	CHH
(+)-cis,trans-Abscisic acid (ABA)	Pbr015588.2	Cation/H+ exchanger		-	-	CHH
(+)-cis,trans-Abscisic acid (ABA)	Pbr042085.1	Tetratricopeptide TPR-1		-	-	CHH
(+)-cis,trans-Abscisic acid (ABA)	Pbr016626.1	Ras small GTPase, Ras type		-	-	CHH
(+)-cis,trans-Abscisic acid (ABA)	Pbr025349.1	Zinc finger, RING-type		CG	-	CHH
(+)-cis,trans-Abscisic acid (ABA)	Pbr001403.1	C2 calcium/lipid-binding domain, CaLB		-	-	CHH
(+)-cis,trans-Abscisic acid (ABA)	Pbr016658.1	Oxidoreductase, N-terminal		-	-	CHH
(+)-cis,trans-Abscisic acid (ABA)	Pbr008299.1	Alpha/beta hydrolase fold-1		-	-	CHH
(+)-cis,trans-Abscisic acid (ABA)	Pbr015147.1	NA		-	-	CHH
(+)-cis,trans-Abscisic acid (ABA)	Pbr027472.3	Mediator complex subunit Med25, von Willebrand factor type A		CG	CHG	CHH
(+)-cis,trans-Abscisic acid (ABA)	Pbr001529.1	Cell cycle regulated microtubule associated protein		-	-	CHH
(+)-cis,trans-Abscisic acid (ABA)	Pbr035449.1	WD40 repeat		-	-	CHH
(+)-cis,trans-Abscisic acid (ABA)	Pbr023806.2	Like-Sm ribonucleoprotein (LSM) domain		CG	CHG	CHH
(+)-cis,trans-Abscisic acid (ABA)	Pbr027515.1	Spt20 family		-	-	CHH
(+)-cis,trans-Abscisic acid (ABA)	Pbr019268.1	Amino acid transporter, transmembrane		-	-	CHH
(+)-cis,trans-Abscisic acid (ABA)	Pbr001443.1	AIG2-like		-	-	CHH
(+)-cis,trans-Abscisic acid (ABA)	Pbr021624.1	Protein kinase, catalytic domain		-	-	CHH
(+)-cis,trans-Abscisic acid (ABA)	Pbr027981.2	MORN motif		CG	-	CHH
(+)-cis,trans-Abscisic acid (ABA)	Pbr012582.1	Oleosin		-	-	CHH
(+)-cis,trans-Abscisic acid (ABA)	Pbr004710.1	NA		-	CHG	CHH
(+)-cis,trans-Abscisic acid (ABA)	Pbr041336.1	Helix-loop-helix DNA-binding domain		-	-	CHH
(+)-cis,trans-Abscisic acid (ABA)	Pbr041652.1	NUDIX hydrolase domain		CG	-	CHH
(+)-cis,trans-Abscisic acid (ABA)	Pbr032739.1	BTB/POZ-like		CG	-	CHH
(+)-cis,trans-Abscisic acid (ABA)	Pbr019145.1	Pathogenesis-related transcriptional factor/ERF, DNA-binding		-	-	CHH
(+)-cis,trans-Abscisic acid (ABA)	Pbr001966.1	Cyclin, C-terminal		CG	-	CHH
(+)-cis,trans-Abscisic acid (ABA)	Pbr003789.1	Zinc finger, C2H2-type		-	-	CHH
(+)-cis,trans-Abscisic acid (ABA)	Pbr038605.1	Ribosomal protein L11		CG	-	CHH
(+)-cis,trans-Abscisic acid (ABA)	Pbr029143.1	Ribosomal protein S17		CG	-	CHH
(+)-cis,trans-Abscisic acid (ABA)	Pbr039750.1	Ribonuclease III		-	-	CHH
(+)-cis,trans-Abscisic acid (ABA)	Pbr010084.1	Protein phosphatase 2A, regulatory subunit PR55		-	-	CHH
(+)-cis,trans-Abscisic acid (ABA)	Pbr027933.1	Domain of unknown function DUF231, plant		-	-	CHH
(+)-cis,trans-Abscisic acid (ABA)	Pbr008248.1	RasGAP protein, C-terminal		-	CHG	CHH
(+)-cis,trans-Abscisic acid (ABA)	Pbr002490.1	Leucine-rich repeat		-	-	CHH
(+)-cis,trans-Abscisic acid (ABA)	Pbr010210.1	SANT domain, DNA binding		-	-	CHH
(+)-cis,trans-Abscisic acid (ABA)	Pbr002620.1	Homeobox		-	CHG	CHH
(+)-cis,trans-Abscisic acid (ABA)	Pbr010428.1	Mitochodrial transcription termination factor-related		-	-	CHH
(+)-cis,trans-Abscisic acid (ABA)	Pbr031870.1	Adenosine/AMP deaminase		-	-	CHH
(+)-cis,trans-Abscisic acid (ABA)	Pbr041415.2	TIP41-like protein		-	-	CHH
(+)-cis,trans-Abscisic acid (ABA)	Pbr040112.2	Protein kinase, catalytic domain		-	-	CHH
(+)-cis,trans-Abscisic acid (ABA)	Pbr014857.1	Heat shock factor binding 1		-	-	CHH
(+)-cis,trans-Abscisic acid (ABA)	Pbr032954.4	Protein of unknown function DUF3741		-	-	CHH
(+)-cis,trans-Abscisic acid (ABA)	Pbr023619.1	F-box domain, cyclin-like		-	-	CHH
(+)-cis,trans-Abscisic acid (ABA)	Pbr039366.2	Transcription factor GRAS		CG	-	CHH
(+)-cis,trans-Abscisic acid (ABA)	Pbr004188.1	Forkhead-associated (FHA) domain		-	-	CHH
(+)-cis,trans-Abscisic acid (ABA)	Pbr002617.1	Protein of unknown function DUF247, plant		-	-	CHH
(+)-cis,trans-Abscisic acid (ABA)	Pbr005826.1	Ribosome-associated, YjgA		-	-	CHH
(+)-cis,trans-Abscisic acid (ABA)	Pbr012748.1	Pectinesterase inhibitor		CG	CHG	CHH
(+)-cis,trans-Abscisic acid (ABA)	Pbr019452.1	UbiA prenyltransferase family		-	-	CHH
(+)-cis,trans-Abscisic acid (ABA)	Pbr004615.1	Ankyrin repeat		-	-	CHH
(+)-cis,trans-Abscisic acid (ABA)	Pbr000233.1	Protein kinase, catalytic domain		CG	-	CHH
(+)-cis,trans-Abscisic acid (ABA)	Pbr038043.1	Protein phosphatase 2C, manganese/magnesium aspartate binding site		-	-	CHH
(+)-cis,trans-Abscisic acid (ABA)	Pbr036130.1	ATPase, AAA+ type, core		-	CHG	CHH
(+)-cis,trans-Abscisic acid (ABA)	Pbr014610.1	Protein of unknown function DUF827, plant		CG	-	CHH
(+)-cis,trans-Abscisic acid (ABA)	Pbr002272.5	Thioredoxin		-	-	CHH
(+)-cis,trans-Abscisic acid (ABA)	Pbr006220.1	Cytochrome P450		-	-	CHH
(+)-cis,trans-Abscisic acid (ABA)	Pbr002119.1	WASH complex, F-actin capping protein, beta subunit		-	-	CHH
(+)-cis,trans-Abscisic acid (ABA)	Pbr024520.1	Protein kinase, catalytic domain		-	-	CHH
(+)-cis,trans-Abscisic acid (ABA)	Pbr022508.1	Homeodomain-like		CG	-	CHH
(+)-cis,trans-Abscisic acid (ABA)	Pbr030236.1	Aminotransferase, class I/classII		-	-	CHH
(+)-cis,trans-Abscisic acid (ABA)	Pbr007604.1	NA		-	-	CHH
(+)-cis,trans-Abscisic acid (ABA)	Pbr038635.1	Protein of unknown function DUF604		CG	CHG	CHH
(+)-cis,trans-Abscisic acid (ABA)	Pbr014963.1	NA		-	-	CHH
(+)-cis,trans-Abscisic acid (ABA)	Pbr005478.1	Protein kinase, catalytic domain		-	-	CHH
(+)-cis,trans-Abscisic acid (ABA)	Pbr010134.1	RNA recognition motif domain		-	-	CHH
(+)-cis,trans-Abscisic acid (ABA)	Pbr016746.1	CG-1		-	-	CHH
(+)-cis,trans-Abscisic acid (ABA)	Pbr004383.1	Protein kinase, catalytic domain		-	-	CHH
(+)-cis,trans-Abscisic acid (ABA)	Pbr006145.1	FAE1/Type III polyketide synthase-like protein		-	-	CHH
(+)-cis,trans-Abscisic acid (ABA)	Pbr011728.1	NA		-	-	CHH
(+)-cis,trans-Abscisic acid (ABA)	Pbr021529.2	FMN-binding split barrel-related		CG	-	CHH
(+)-cis,trans-Abscisic acid (ABA)	Pbr014863.1	Armadillo-type fold		-	-	CHH
(+)-cis,trans-Abscisic acid (ABA)	Pbr025490.1	Ribosomal protein L13, eukaryotic/archaeal		-	-	CHH
(+)-cis,trans-Abscisic acid (ABA)	Pbr012850.1	NA		-	-	CHH
(+)-cis,trans-Abscisic acid (ABA)	Pbr031970.1	NA		-	CHG	CHH
(+)-cis,trans-Abscisic acid (ABA)	Pbr013083.1	Transcription factor Iwr1		CG	-	CHH
(+)-cis,trans-Abscisic acid (ABA)	Pbr028856.1	UbiA prenyltransferase family		-	-	CHH
(+)-cis,trans-Abscisic acid (ABA)	Pbr014481.1	Xklp2 targeting protein		CG	-	CHH
(+)-cis,trans-Abscisic acid (ABA)	Pbr034426.1	Alpha/beta hydrolase fold-1		-	-	CHH
(+)-cis,trans-Abscisic acid (ABA)	Pbr001924.1	NA		-	-	CHH
(+)-cis,trans-Abscisic acid (ABA)	Pbr031711.1	Zinc finger, U1-type		-	-	CHH
(+)-cis,trans-Abscisic acid (ABA)	Pbr004428.1	Glyoxalase/bleomycin resistance protein/dioxygenase		CG	-	CHH
(+)-cis,trans-Abscisic acid (ABA)	Pbr009753.1	NA		-	-	CHH
(+)-cis,trans-Abscisic acid (ABA)	Pbr027974.1	Glycosyl transferase, family 2		-	-	CHH
(+)-cis,trans-Abscisic acid (ABA)	Pbr041427.1	Transferase		-	-	CHH
(+)-cis,trans-Abscisic acid (ABA)	Pbr020796.1	Protein kinase, catalytic domain		-	-	CHH
(+)-cis,trans-Abscisic acid (ABA)	Pbr028109.1	Toll-Interleukin receptor		CG	-	CHH
(+)-cis,trans-Abscisic acid (ABA)	Pbr020275.1	NA		-	-	CHH
(+)-cis,trans-Abscisic acid (ABA)	Pbr021888.1	Helix-loop-helix DNA-binding domain		-	-	CHH
(+)-cis,trans-Abscisic acid (ABA)	Pbr010054.1	NA		CG	-	CHH
(+)-cis,trans-Abscisic acid (ABA)	Pbr032601.3	NA		-	-	CHH
(+)-cis,trans-Abscisic acid (ABA)	Pbr020563.2	NA		-	-	CHH
(+)-cis,trans-Abscisic acid (ABA)	Pbr014177.1	Oligopeptide transporter		-	-	CHH
(+)-cis,trans-Abscisic acid (ABA)	Pbr013921.1	ABC transporter, transmembrane domain		-	-	CHH
(+)-cis,trans-Abscisic acid (ABA)	Pbr001433.1	NA		-	-	CHH
(+)-cis,trans-Abscisic acid (ABA)	Pbr039957.1	AIG2-like		-	-	CHH
(+)-cis,trans-Abscisic acid (ABA)	Pbr037148.1	Helix-loop-helix DNA-binding domain		-	CHG	CHH
(+)-cis,trans-Abscisic acid (ABA)	Pbr017640.1	Protein of unknown function DUF3741		CG	-	CHH
(+)-cis,trans-Abscisic acid (ABA)	Pbr041045.1	Transferase		-	-	CHH
(+)-cis,trans-Abscisic acid (ABA)	Pbr027859.1	Plant lipid transfer protein/seed storage/trypsin-alpha amylase inhibitor		-	-	CHH
(+)-cis,trans-Abscisic acid (ABA)	Pbr017762.1	Glutaredoxin		-	-	CHH
(+)-cis,trans-Abscisic acid (ABA)	Pbr025524.1	Protein kinase, catalytic domain		-	-	CHH
(+)-cis,trans-Abscisic acid (ABA)	Pbr040461.1	Copine		-	-	CHH
(+)-cis,trans-Abscisic acid (ABA)	Pbr009229.1	SANT domain, DNA binding		-	-	CHH
(+)-cis,trans-Abscisic acid (ABA)	Pbr005024.1	Protein kinase, catalytic domain		-	-	CHH
(+)-cis,trans-Abscisic acid (ABA)	Pbr012307.1	NA		-	-	CHH
(+)-cis,trans-Abscisic acid (ABA)	Pbr009537.3	WD40 repeat		-	-	CHH
(+)-cis,trans-Abscisic acid (ABA)	Pbr032358.1	NA		-	-	CHH
(+)-cis,trans-Abscisic acid (ABA)	Pbr033310.1	Alanyl-tRNA synthetase, class IIc		-	-	CHH
(+)-cis,trans-Abscisic acid (ABA)	Pbr031894.1	Plant peroxidase		-	-	CHH
(+)-cis,trans-Abscisic acid (ABA)	Pbr029362.1	Nodulin-like		-	-	CHH
(+)-cis,trans-Abscisic acid (ABA)	Pbr034001.1	Histone H2B		-	-	CHH
(+)-cis,trans-Abscisic acid (ABA)	Pbr031119.1	Plant lipid transfer protein/seed storage/trypsin-alpha amylase inhibitor		-	-	CHH
(+)-cis,trans-Abscisic acid (ABA)	Pbr033591.1	Domain of unknown function DUF2431		-	-	CHH
(+)-cis,trans-Abscisic acid (ABA)	Pbr007074.1	NA		-	-	CHH
(+)-cis,trans-Abscisic acid (ABA)	Pbr033708.1	Ankyrin repeat-containing domain		-	-	CHH
(+)-cis,trans-Abscisic acid (ABA)	Pbr006149.1	HAD-superfamily hydrolase, subfamily IG, 5'-nucleotidase		CG	-	CHH
(+)-cis,trans-Abscisic acid (ABA)	Pbr017914.1	No apical meristem (NAM) protein		CG	-	CHH
(+)-cis,trans-Abscisic acid (ABA)	Pbr031333.1	NA		-	-	CHH
(+)-cis,trans-Abscisic acid (ABA)	Pbr005046.1	Major intrinsic protein		-	-	CHH
(+)-cis,trans-Abscisic acid (ABA)	Pbr012742.1	Protein of unknown function DUF1352		CG	-	CHH
(+)-cis,trans-Abscisic acid (ABA)	Pbr003937.3	Phosphoglycerate/bisphosphoglycerate mutase, active site		-	-	CHH
(+)-cis,trans-Abscisic acid (ABA)	Pbr022026.1	NA		-	-	CHH
(+)-cis,trans-Abscisic acid (ABA)	Pbr019165.1	NA		-	-	CHH
(+)-cis,trans-Abscisic acid (ABA)	Pbr016784.1	NA		-	-	CHH
(+)-cis,trans-Abscisic acid (ABA)	Pbr010164.1	Germin		-	-	CHH
(+)-cis,trans-Abscisic acid (ABA)	Pbr012710.1	Leucine-rich repeat		-	-	CHH
(+)-cis,trans-Abscisic acid (ABA)	Pbr026623.1	ZF-HD homeobox protein, Cys/His-rich dimerisation domain		-	-	CHH
(+)-cis,trans-Abscisic acid (ABA)	Pbr015524.1	Senescence/spartin-associated		CG	-	CHH
(+)-cis,trans-Abscisic acid (ABA)	Pbr029643.1	NA		-	-	CHH
(+)-cis,trans-Abscisic acid (ABA)	Pbr025232.1	Protein kinase, catalytic domain		-	-	CHH
(+)-cis,trans-Abscisic acid (ABA)	Pbr005167.1	NA		CG	-	CHH
(+)-cis,trans-Abscisic acid (ABA)	Pbr021387.1	Citron-like		CG	-	-
(+)-cis,trans-Abscisic acid (ABA)	Pbr028161.1	NLI interacting factor		-	-	CHH
(+)-cis,trans-Abscisic acid (ABA)	Pbr020894.2	Protein kinase, catalytic domain		-	-	CHH
(+)-cis,trans-Abscisic acid (ABA)	Pbr001381.1	Zinc finger, LSD1-type		CG	-	CHH
(+)-cis,trans-Abscisic acid (ABA)	Pbr006233.1	Protease inhibitor I4, serpin		CG	-	CHH
(+)-cis,trans-Abscisic acid (ABA)	Pbr007318.1	Protein kinase, catalytic domain		-	-	CHH
(+)-cis,trans-Abscisic acid (ABA)	Pbr026734.1	Peptidase C45, acyl-coenzyme A:6-aminopenicillanic acid acyl-transferase		-	-	CHH
(+)-cis,trans-Abscisic acid (ABA)	Pbr025444.1	Protein kinase, catalytic domain		CG	-	CHH
(+)-cis,trans-Abscisic acid (ABA)	Pbr014478.1	Zinc finger, RING-type		-	-	CHH
(+)-cis,trans-Abscisic acid (ABA)	Pbr009246.1	Domain of unknown function DUF632		-	-	CHH
(+)-cis,trans-Abscisic acid (ABA)	Pbr040717.1	NA		-	-	CHH
(+)-cis,trans-Abscisic acid (ABA)	Pbr029799.1	Tetrahydrofolate dehydrogenase/cyclohydrolase		-	-	CHH
(+)-cis,trans-Abscisic acid (ABA)	Pbr013265.1	Peptidase A1		CG	-	CHH
(+)-cis,trans-Abscisic acid (ABA)	Pbr011265.1	Rieske iron-sulphur protein, C-terminal		CG	-	CHH
(+)-cis,trans-Abscisic acid (ABA)	Pbr029905.1	WRC		CG	-	CHH
(+)-cis,trans-Abscisic acid (ABA)	Pbr036823.1	Ribosomal protein L19		-	-	CHH
(+)-cis,trans-Abscisic acid (ABA)	Pbr036296.1	RNA recognition motif domain		-	-	CHH
(+)-cis,trans-Abscisic acid (ABA)	Pbr027230.1	Peptidase M18		-	-	CHH
(+)-cis,trans-Abscisic acid (ABA)	Pbr021374.1	Ribose 5-phosphate isomerase, type A		CG	-	CHH
(+)-cis,trans-Abscisic acid (ABA)	Pbr025055.1	Alpha/beta hydrolase fold-1		CG	-	CHH
(+)-cis,trans-Abscisic acid (ABA)	Pbr033520.1	Protein of unknown function DUF1005		CG	-	CHH
(+)-cis,trans-Abscisic acid (ABA)	Pbr019995.1	DNA-directed RNA polymerase, subunit 2, domain 6		CG	-	CHH
(+)-cis,trans-Abscisic acid (ABA)	Pbr016091.1	Domain of unknown function DUF623		CG	-	CHH
(+)-cis,trans-Abscisic acid (ABA)	Pbr011851.1	ERG2/sigma1 receptor-like		-	CHG	CHH
(+)-cis,trans-Abscisic acid (ABA)	Pbr040571.1	Ribosomal protein L24		-	-	CHH
(+)-cis,trans-Abscisic acid (ABA)	Pbr031791.1	IMP dehydrogenase/GMP reductase		-	-	CHH
(+)-cis,trans-Abscisic acid (ABA)	Pbr037779.1	ABC transporter, transmembrane domain		-	-	CHH
(+)-cis,trans-Abscisic acid (ABA)	Pbr036255.1	Peptidase M3A/M3B, thimet/oligopeptidase F		-	-	CHH
(+)-cis,trans-Abscisic acid (ABA)	Pbr008962.1	Ribosome recycling factor		-	-	CHH
(+)-cis,trans-Abscisic acid (ABA)	Pbr034988.1	Toll-Interleukin receptor		CG	CHG	CHH
(+)-cis,trans-Abscisic acid (ABA)	Pbr013554.1	Pentapeptide repeat		-	-	CHH
(+)-cis,trans-Abscisic acid (ABA)	Pbr024541.3	Aminoacyl-tRNA synthetase, class I, conserved site		-	-	CHH
(+)-cis,trans-Abscisic acid (ABA)	Pbr001272.1	Zinc finger, DHHC-type, palmitoyltransferase		-	-	CHH
(+)-cis,trans-Abscisic acid (ABA)	Pbr001382.2	Protein of unknown function DUF724		CG	-	CHH
(+)-cis,trans-Abscisic acid (ABA)	Pbr003832.1	Plant peroxidase		-	CHG	CHH
(+)-cis,trans-Abscisic acid (ABA)	Pbr012714.1	F-box domain, Skp2-like		-	-	CHH
(+)-cis,trans-Abscisic acid (ABA)	Pbr006518.4	NA		-	-	CHH
(+)-cis,trans-Abscisic acid (ABA)	Pbr017574.1	Domain of unknown function DUF2431		-	-	CHH
(+)-cis,trans-Abscisic acid (ABA)	Pbr026374.1	Golgin, RAB6-interacting		CG	-	CHH
(+)-cis,trans-Abscisic acid (ABA)	Pbr019702.1	WD40 repeat		CG	-	CHH
(+)-cis,trans-Abscisic acid (ABA)	Pbr022213.1	NA		-	-	CHH
(+)-cis,trans-Abscisic acid (ABA)	Pbr021652.2	Protein of unknown function DUF647		-	CHG	CHH
(+)-cis,trans-Abscisic acid (ABA)	Pbr033064.1	Acyl-ACP thioesterase		CG	-	CHH
(+)-cis,trans-Abscisic acid (ABA)	Pbr022183.1	Transcription factor, MADS-box		-	-	CHH
(+)-cis,trans-Abscisic acid (ABA)	Pbr013207.1	Alpha/beta hydrolase fold-1		-	-	CHH
(+)-cis,trans-Abscisic acid (ABA)	Pbr042908.1	Heat shock protein DnaJ, N-terminal		CG	-	CHH
(+)-cis,trans-Abscisic acid (ABA)	Pbr036906.1	Forkhead-associated (FHA) domain		-	-	CHH
(+)-cis,trans-Abscisic acid (ABA)	Pbr020488.1	Ribosomal protein L13		CG	-	CHH
(+)-cis,trans-Abscisic acid (ABA)	Pbr024738.1	SET domain		-	-	CHH
(+)-cis,trans-Abscisic acid (ABA)	Pbr030761.1	Argonaute/Dicer protein, PAZ		-	-	CHH
(+)-cis,trans-Abscisic acid (ABA)	Pbr042822.1	NA		-	-	CHH
(+)-cis,trans-Abscisic acid (ABA)	Pbr021338.1	FAD linked oxidase, N-terminal		CG	-	CHH
(+)-cis,trans-Abscisic acid (ABA)	Pbr030779.1	Helicase, C-terminal		-	-	CHH
(+)-cis,trans-Abscisic acid (ABA)	Pbr035597.1	NA		-	-	CHH
(+)-cis,trans-Abscisic acid (ABA)	Pbr000805.1	NA		-	-	CHH
(+)-cis,trans-Abscisic acid (ABA)	Pbr029096.1	Leucine-rich repeat, ribonuclease inhibitor subtype		-	-	CHH
(+)-cis,trans-Abscisic acid (ABA)	Pbr006162.1	Reticulon		-	-	CHH
(+)-cis,trans-Abscisic acid (ABA)	Pbr006221.1	Cytochrome P450		-	-	CHH
(+)-cis,trans-Abscisic acid (ABA)	Pbr015508.1	Tetratricopeptide TPR-1		CG	CHG	CHH
(+)-cis,trans-Abscisic acid (ABA)	Pbr040546.1	Zinc finger, GATA-type		-	-	CHH
(+)-cis,trans-Abscisic acid (ABA)	Pbr023474.1	Cystathionine beta-synthase, core		-	-	CHH
(+)-cis,trans-Abscisic acid (ABA)	Pbr022833.1	Protein kinase, catalytic domain		-	-	CHH
(+)-cis,trans-Abscisic acid (ABA)	Pbr022543.1	Bulb-type lectin domain		CG	-	CHH
(+)-cis,trans-Abscisic acid (ABA)	Pbr000423.1	Protein of unknown function DUF701, zinc-binding putative		-	-	CHH
(+)-cis,trans-Abscisic acid (ABA)	Pbr030617.1	High mobility group, HMG-I/HMG-Y		-	-	CHH
(+)-cis,trans-Abscisic acid (ABA)	Pbr015480.2	Helix-loop-helix DNA-binding domain		CG	-	CHH
(+)-cis,trans-Abscisic acid (ABA)	Pbr031793.1	Protein kinase, catalytic domain		-	-	CHH
(+)-cis,trans-Abscisic acid (ABA)	Pbr034210.1	DNA-directed RNA polymerase, bacteriophage type		CG	-	CHH
(+)-cis,trans-Abscisic acid (ABA)	Pbr031578.1	SET domain		CG	-	CHH
(+)-cis,trans-Abscisic acid (ABA)	Pbr000039.1	Uncharacterised protein family UPF0497, trans-membrane plant		-	-	CHH
(+)-cis,trans-Abscisic acid (ABA)	Pbr039419.1	Beta-ketoacyl synthase		-	-	CHH
(+)-cis,trans-Abscisic acid (ABA)	Pbr037000.1	NA		-	CHG	CHH
(+)-cis,trans-Abscisic acid (ABA)	Pbr006975.2	Peptidase S8/S53, subtilisin/kexin/sedolisin		-	-	CHH
(+)-cis,trans-Abscisic acid (ABA)	Pbr037899.1	Ribokinase		-	-	CHH
(+)-cis,trans-Abscisic acid (ABA)	Pbr031785.3	Phosphoenolpyruvate carboxykinase, ATP-utilising		-	-	CHH
(+)-cis,trans-Abscisic acid (ABA)	Pbr036186.1	NA		-	-	CHH
(+)-cis,trans-Abscisic acid (ABA)	Pbr037619.1	NA		-	-	CHH
(+)-cis,trans-Abscisic acid (ABA)	Pbr007192.1	Peptidase S54, rhomboid domain		-	-	CHH
(+)-cis,trans-Abscisic acid (ABA)	Pbr033132.1	NA		-	-	CHH
(+)-cis,trans-Abscisic acid (ABA)	Pbr037864.1	Peptidase S10, serine carboxypeptidase		CG	-	CHH
[truncated: 688,615+ more rows]

## Sheet: Table S16
Table S16 Expression levels of methyltransferase, RdDM pathway, and demethylase genes in pear flesh at 11 stages
[truncated: 41 more rows]

[truncated: 6 more sheets: Table S17, Table S18, Table S19, Table S20, Table S21, Table S22]
